# Supplementary material for: Legionella effector MavC targets the Ube2N~Ub conjugate for noncanonical ubiquitination
Source: Nat Commun. 2020 May 12;11:2365. doi: 10.1038/s41467-020-16211-x (PMC7217864; doi:10.1038/s41467-020-16211-x)
Supplement: Supplementary file 4 — Source Data [file 41467_2020_16211_MOESM4_ESM.zip]

Archive with 75 entries (68 files):
- SourceDataFile_NCOMMS-19-35633A/
- SourceDataFile_NCOMMS-19-35633A/BLI-SourceData/
- SourceDataFile_NCOMMS-19-35633A/BLI-SourceData/MavC INS/
- SourceDataFile_NCOMMS-19-35633A/BLI-SourceData/MavC 1-384/
- SourceDataFile_NCOMMS-19-35633A/BLI-SourceData/MavC 1-482/
- SourceDataFile_NCOMMS-19-35633A/BLI-SourceData/MavC deltaINS/
- SourceDataFile_NCOMMS-19-35633A/Figure5F-SourceDataFile.xlsx
- SourceDataFile_NCOMMS-19-35633A/OriginalGels-SourceDataFile.pdf
- SourceDataFile_NCOMMS-19-35633A/BLI-SourceData/MavC INS/MidUb3.xls
- SourceDataFile_NCOMMS-19-35633A/BLI-SourceData/MavC INS/MidUb2.xls
- SourceDataFile_NCOMMS-19-35633A/BLI-SourceData/MavC INS/MidUb1.xls
- SourceDataFile_NCOMMS-19-35633A/BLI-SourceData/UbSSUbE2N with MavC FL/
- SourceDataFile_NCOMMS-19-35633A/BLI-SourceData/MavC INS/MidUbE2N3.xls
- SourceDataFile_NCOMMS-19-35633A/BLI-SourceData/MavC 1-384/384Ub-3.xls
- SourceDataFile_NCOMMS-19-35633A/BLI-SourceData/MavC INS/MidUbE2N1.xls
- SourceDataFile_NCOMMS-19-35633A/BLI-SourceData/MavC 1-384/384Ub-2.xls
- SourceDataFile_NCOMMS-19-35633A/BLI-SourceData/MavC 1-384/384Ub-1.xls
- SourceDataFile_NCOMMS-19-35633A/BLI-SourceData/MavC INS/MavCUbE2N2.xls
- SourceDataFile_NCOMMS-19-35633A/BLI-SourceData/MavC INS/MidUbUbE2N2.xls
- SourceDataFile_NCOMMS-19-35633A/BLI-SourceData/MavC INS/MidUbGlobal.xls
- SourceDataFile_NCOMMS-19-35633A/BLI-SourceData/MavC INS/MidUbUbE2N3.xls
- SourceDataFile_NCOMMS-19-35633A/BLI-SourceData/MavC INS/MidUbUbE2N1.xls
- SourceDataFile_NCOMMS-19-35633A/BLI-SourceData/MavC 1-384/384UbE2N-2.xls
- SourceDataFile_NCOMMS-19-35633A/BLI-SourceData/MavC 1-384/384UbE2N-1.xls
- SourceDataFile_NCOMMS-19-35633A/BLI-SourceData/MavC 1-384/384UbE2N-3.xls
- SourceDataFile_NCOMMS-19-35633A/SupplementaryFigs2A+B-SourceDataFile.xlsx
- SourceDataFile_NCOMMS-19-35633A/BLI-SourceData/MavC 1-482/UbE2NTrial1.xls
- SourceDataFile_NCOMMS-19-35633A/BLI-SourceData/MavC 1-482/UbE2NTrial3.xls
- SourceDataFile_NCOMMS-19-35633A/BLI-SourceData/MavC 1-482/UbE2NTrial2.xls
- SourceDataFile_NCOMMS-19-35633A/BLI-SourceData/MavC deltaINS/DelmidUb1.xls
- SourceDataFile_NCOMMS-19-35633A/BLI-SourceData/MavC 1-384/384UbUbE2N-3.xls
- SourceDataFile_NCOMMS-19-35633A/BLI-SourceData/MavC deltaINS/DelmidUb3.xls
- SourceDataFile_NCOMMS-19-35633A/BLI-SourceData/MavC INS/MidUbE2NGlobal.xls
- SourceDataFile_NCOMMS-19-35633A/BLI-SourceData/MavC 1-384/384UbUbE2N-2.xls
- SourceDataFile_NCOMMS-19-35633A/BLI-SourceData/MavC deltaINS/DelmidUb2.xls
- SourceDataFile_NCOMMS-19-35633A/BLI-SourceData/MavC 1-384/384UbUbE2N-1.xls
- SourceDataFile_NCOMMS-19-35633A/BLI-SourceData/MavC 1-384/384Ub-Global .xls
- SourceDataFile_NCOMMS-19-35633A/BLI-SourceData/MavC 1-482/UbUbE2N Trial3.xls
- SourceDataFile_NCOMMS-19-35633A/BLI-SourceData/MavC 1-482/UbUbE2N Trial1.xls
- SourceDataFile_NCOMMS-19-35633A/BLI-SourceData/MavC INS/MidUbUbE2NGlobal.xls
- SourceDataFile_NCOMMS-19-35633A/BLI-SourceData/MavC 1-482/UbUbE2N Trial2.xls
- SourceDataFile_NCOMMS-19-35633A/BLI-SourceData/MavC deltaINS/DelmidUbE2N2.xls
- SourceDataFile_NCOMMS-19-35633A/BLI-SourceData/MavC 1-384/384UbE2N-Global.xls
- SourceDataFile_NCOMMS-19-35633A/BLI-SourceData/MavC deltaINS/DelMidUbE2N1.xls
- SourceDataFile_NCOMMS-19-35633A/BLI-SourceData/MavC deltaINS/DelmidUBbE2N3.xls
- SourceDataFile_NCOMMS-19-35633A/BLI-SourceData/MavC 1-482/Ubiquitin Trial2.xls
- SourceDataFile_NCOMMS-19-35633A/BLI-SourceData/MavC 1-482/UbE2N Global Fit.xls
- SourceDataFile_NCOMMS-19-35633A/BLI-SourceData/MavC 1-482/Ubiquitin Trial1.xls
- SourceDataFile_NCOMMS-19-35633A/BLI-SourceData/MavC 1-482/Ubiquitin Trial3.xls
- SourceDataFile_NCOMMS-19-35633A/BLI-SourceData/MavC deltaINS/DelmidUbUbE2N3.xls
- SourceDataFile_NCOMMS-19-35633A/BLI-SourceData/MavC deltaINS/DelmidUbGlobal.xls
- SourceDataFile_NCOMMS-19-35633A/BLI-SourceData/MavC deltaINS/DelmidUbUbE2N2.xls
- SourceDataFile_NCOMMS-19-35633A/BLI-SourceData/MavC deltaINS/DelmidUbUbE2N1.xls
- SourceDataFile_NCOMMS-19-35633A/BLI-SourceData/MavC 1-384/384UbUbE2N-Global.xls
- SourceDataFile_NCOMMS-19-35633A/BLI-SourceData/UbSSUbE2N with MavC FL/Tracer.log
- SourceDataFile_NCOMMS-19-35633A/BLI-SourceData/MavC 1-482/UbUbE2N Global Fit.xls
- SourceDataFile_NCOMMS-19-35633A/BLI-SourceData/MavC 1-482/Ubiquitin Global Fit.xls
- SourceDataFile_NCOMMS-19-35633A/BLI-SourceData/MavC deltaINS/DelmidUbE2NGlobal.xls
- SourceDataFile_NCOMMS-19-35633A/BLI-SourceData/UbSSUbE2N with MavC FL/190807_001.frd
- SourceDataFile_NCOMMS-19-35633A/BLI-SourceData/MavC deltaINS/DelmidUbUbE2NGlobal.xls
- SourceDataFile_NCOMMS-19-35633A/BLI-SourceData/UbSSUbE2N with MavC FL/190807_004.frd
- SourceDataFile_NCOMMS-19-35633A/BLI-SourceData/UbSSUbE2N with MavC FL/MavCUbSS_3.xls
- SourceDataFile_NCOMMS-19-35633A/BLI-SourceData/UbSSUbE2N with MavC FL/MavCUbSS_1.xls
- SourceDataFile_NCOMMS-19-35633A/BLI-SourceData/UbSSUbE2N with MavC FL/190807_003.frd
- SourceDataFile_NCOMMS-19-35633A/BLI-SourceData/UbSSUbE2N with MavC FL/190807_002.frd
- SourceDataFile_NCOMMS-19-35633A/BLI-SourceData/UbSSUbE2N with MavC FL/MavCUbSS_2.xls
- SourceDataFile_NCOMMS-19-35633A/BLI-SourceData/UbSSUbE2N with MavC FL/SensorPlate.jpg
- SourceDataFile_NCOMMS-19-35633A/BLI-SourceData/UbSSUbE2N with MavC FL/190807_Assay_1.jpg
- SourceDataFile_NCOMMS-19-35633A/BLI-SourceData/UbSSUbE2N with MavC FL/MavCUbSS_Global.xls
- SourceDataFile_NCOMMS-19-35633A/BLI-SourceData/UbSSUbE2N with MavC FL/OctetExperiment.log
- SourceDataFile_NCOMMS-19-35633A/BLI-SourceData/UbSSUbE2N with MavC FL/Plate1Definition.jpg
- SourceDataFile_NCOMMS-19-35633A/BLI-SourceData/UbSSUbE2N with MavC FL/190807_ExpMethod.fmf
- SourceDataFile_NCOMMS-19-35633A/BLI-SourceData/UbSSUbE2N with MavC FL/Plate2Definition.jpg
- SourceDataFile_NCOMMS-19-35633A/BLI-SourceData/UbSSUbE2N with MavC FL/Settings_WellInfo.xml
- SourceDataFile_NCOMMS-19-35633A/BLI-SourceData/UbSSUbE2N with MavC FL/Settings_DataAnalysis.fsd
