# Supplementary material for: Legionella effector MavC targets the Ube2N~Ub conjugate for noncanonical ubiquitination
Source: Nat Commun. 2020 May 12;11:2365. doi: 10.1038/s41467-020-16211-x (PMC7217864; doi:10.1038/s41467-020-16211-x)
Supplement: Supplementary file 4 — Source Data [file 41467_2020_16211_MOESM4_ESM.zip › SourceDataFile_NCOMMS-19-35633A/Figure5F-SourceDataFile.xlsx]

## Sheet: Sheet1
	No TRAF6														TRAF6
	Vector		WT		C74A		Y47AY198AE207A		W255A		Y47AY198AE207AW255A		Y47AY198AE207AM317D		Vector		WT		C74A		Y47AY198AE207A		W255A		Y47AY198AE207AW255A		Y47AY198AE207AM317D
	lu	re	lu	re	lu	re	lu	re	lu	re	lu	re	lu	re	lu	re	lu	re	lu	re	lu	re	lu	re	lu	re	lu	re
1	26539	12043	19982	13595	52420	22775	40736	18773	27654	19493	52213	21676	51115	26855	88392	6276	44156	6679	143281	7499	78217	6585	46390	5211	129112	7614	117629	6507
2	37007	21263	25221	20602	51853	28302	36499	20043	25886	20111	47025	20948	47168	25796	91416	6881	41808	7087	160529	8687	83412	7958	48321	5664	134297	8180	137749	7731
3	38218	18354	40359	29942	56632	23806	41311	22437	25638	21175	48728	22326	53893	25986	95218	6350	42359	6942	146632	8606	79311	6437	43638	5175	132728	8326	123893	7086
	No TRAF6							TRAF6
	Vector	WT	C74A	Y47AY198AE207A	W255A	Y47AY198AE207AW255A	Y47AY198AE207AM317D	Vector	WT	C74A	Y47AY198AE207A	W255A	Y47AY198AE207AW255A	Y47AY198AE207AM317D
1	2.20369	1.46981	2.30165	2.16992	1.41866	2.40879	1.90337	14.0841	6.61117	19.1067	11.8781	8.90232	16.9572	18.0773
2	1.74044	1.2242	1.83213	1.82103	1.28716	2.24484	1.8285	13.2853	5.89925	18.4792	10.4815	8.53125	16.4177	17.8177
3	2.08227	1.34791	2.3789	1.8412	1.21077	2.18257	2.07392	14.995	6.10184	17.0383	12.3211	8.43246	15.9414	17.4842
	No TRAF6							TRAF6
	Vector	WT	C74A	Y47AY198AE207A	W255A	Y47AY198AE207AW255A	Y47AY198AE207AM317D	Vector	WT	C74A	Y47AY198AE207A	W255A	Y47AY198AE207AW255A	Y47AY198AE207AM317D
average	2.0088	1.3473	2.17089	1.94405	1.30553	2.27873	1.93526	14.1215	6.20409	18.2081	11.5602	8.62201	16.4388	17.7931
stedv	0.138681	0.0709003	0.170841	0.113086	0.0607133	0.0674684	0.0726205	0.493896	0.211776	0.612275	0.554309	0.143027	0.293424	0.171659
