# Supplementary material for: Legionella effector MavC targets the Ube2N~Ub conjugate for noncanonical ubiquitination
Source: Nat Commun. 2020 May 12;11:2365. doi: 10.1038/s41467-020-16211-x (PMC7217864; doi:10.1038/s41467-020-16211-x)
Supplement: Supplementary file 4 — Source Data [file 41467_2020_16211_MOESM4_ESM.zip › SourceDataFile_NCOMMS-19-35633A/SupplementaryFigs2A+B-SourceDataFile.xlsx]

## Sheet: Sheet1
Initial [UbE2N] (uM)		Rate	Rate	Rate	Avg
5		0.00446289	0.00660738	0.00709605	0.00605544
10		ND	0.0120653	0.0138612	0.0129632
20		ND	0.0184881	0.0147565	0.0166223
40		0.0186785	0.0200351	0.0159201	0.0182112
Initial [Ub]		Rate	Rate	Rate	Average
62.5		0.00867919	0.00915227	0.00698833	0.00827327
125		0.0224926	0.017249	0.0157777	0.0185064
187.5		0.0221352	0.0310007	0.0238529	0.0256629
250		0.0309977	0.0379589	0.0331774	0.0340447
375		0.0365493	0.0463672	0.0417038	0.0415401
