# Supplementary material for: Legionella effector MavC targets the Ube2N~Ub conjugate for noncanonical ubiquitination
Source: Nat Commun. 2020 May 12;11:2365. doi: 10.1038/s41467-020-16211-x (PMC7217864; doi:10.1038/s41467-020-16211-x)
Supplement: Supplementary file 4 — Source Data [file 41467_2020_16211_MOESM4_ESM.zip › SourceDataFile_NCOMMS-19-35633A/BLI-SourceData/MavC 1-482/UbE2NTrial2.xls]

## Sheet: Experiment Summary
C:\Data\Das Lab\MavC binding with Ub and UbE2N\MavC with Ub and UbE2N
ExpDescription: Unassigned
ExperimentType: KINETICS
StartDateTime: 3/25/2019 11:49:28 AM
MachineName: 1212-B222PC02
UserName: Labuser
PlateName: 190325
PlateName2: Unassigned
Instrument Type: OctetRED384
190325_001.frd (A12)
190325_002.frd (B12)
190325_003.frd (C12)
190325_004.frd (D12)
190325_005.frd (E12)
190325_006.frd (F12)
190325_007.frd (G12)
190325_008.frd (H12)
190325_ExpMethod.fmf
N	Data Name	Assay Time	Flow Rate	Step Type Name	Step Type		Assay Step Number	Step Data Name	Sensor Column	Sample Column	Step Type	Assay Time
1	Baseline	60	1000	Baseline	2		1	Baseline	1	1	Baseline	60
2	Association	120	1000	Association	0		2	Loading	1	3	Loading	300
3	Dissociation	100	1000	Dissociation	1		3	Baseline	1	5	Baseline	60
4	Loading	300	1000	Loading	3		4	Association	1	15	Association	120
							5	Dissociation	1	5	Dissociation	100
							6	Baseline	1	7	Baseline	60
							7	Association	1	17	Association	120
							8	Dissociation	1	7	Dissociation	100
							9	Baseline	1	9	Baseline	60
							10	Association	1	19	Association	120
							11	Dissociation	1	9	Dissociation	100
							12	Baseline	1	11	Baseline	60
							13	Association	1	21	Association	120
							14	Dissociation	1	11	Dissociation	100
							15	Baseline	1	13	Baseline	60
							16	Association	1	23	Association	120
							17	Dissociation	1	13	Dissociation	100
							18	Baseline	1	2	Baseline	60
							19	Association	1	8	Association	120
							20	Dissociation	1	2	Dissociation	100
							21	Baseline	1	4	Baseline	60
							22	Association	1	10	Association	120
							23	Dissociation	1	4	Dissociation	100
							24	Baseline	1	6	Baseline	60
							25	Association	1	12	Association	120
							26	Dissociation	1	6	Dissociation	100
Report Info
SW Name: Octet DataAnalysis
SW Version: 9.0.0.15
Date/Time: 3/25/2019 1:15:49 PM

## Sheet: Sensor Tray
Assay Table					Sensor Location and File Name
Step	Step Name	Step Type	Step Time		Number	Sensor Location	Sensor Type	Sensor Info	File Name
1	Baseline	BASELINE	60.01		1	A12	Ni-NTA		C:\Data\Das Lab\MavC binding with Ub and UbE2N\MavC with Ub and UbE2N\190325_001.frd
2	Loading	LOADING	300		2	B12	Ni-NTA		C:\Data\Das Lab\MavC binding with Ub and UbE2N\MavC with Ub and UbE2N\190325_002.frd
3	Baseline	BASELINE	60.01		3	C12	Ni-NTA		C:\Data\Das Lab\MavC binding with Ub and UbE2N\MavC with Ub and UbE2N\190325_003.frd
4	Association	ASSOC	119.99		4	D12	Ni-NTA		C:\Data\Das Lab\MavC binding with Ub and UbE2N\MavC with Ub and UbE2N\190325_004.frd
5	Dissociation	DISASSOC	99.99		5	E12	Ni-NTA		C:\Data\Das Lab\MavC binding with Ub and UbE2N\MavC with Ub and UbE2N\190325_005.frd
6	Baseline	BASELINE	59.99		6	F12	Ni-NTA		C:\Data\Das Lab\MavC binding with Ub and UbE2N\MavC with Ub and UbE2N\190325_006.frd
7	Association	ASSOC	120.01		7	G12	Ni-NTA		C:\Data\Das Lab\MavC binding with Ub and UbE2N\MavC with Ub and UbE2N\190325_007.frd
8	Dissociation	DISASSOC	100.01		8	H12	Ni-NTA		C:\Data\Das Lab\MavC binding with Ub and UbE2N\MavC with Ub and UbE2N\190325_008.frd
9	Baseline	BASELINE	60.01
10	Association	ASSOC	120.01
11	Dissociation	DISASSOC	100.01
12	Baseline	BASELINE	60.01
13	Association	ASSOC	119.99
14	Dissociation	DISASSOC	100.01
15	Baseline	BASELINE	60.01
16	Association	ASSOC	120.01
17	Dissociation	DISASSOC	100.01
18	Baseline	BASELINE	59.99
19	Association	ASSOC	120.01
20	Dissociation	DISASSOC	100.01
21	Baseline	BASELINE	60.01
22	Association	ASSOC	119.99
23	Dissociation	DISASSOC	100.01
24	Baseline	BASELINE	60.01
25	Association	ASSOC	120.01
26	Dissociation	DISASSOC	100.01

## Sheet: Processing Parameters
Processing Parameters
Subtraction Type:	Reference Wells
Align Y:	Yes
	Step to Align:	Baseline
	Time (seconds):	58	59.8
Inter-step Correction:	Dissociation
S-G Filtering	ON
Analysis Parameters
Step to Analyze	Association & Dissociation
Model:	1 to 1
Fitting	Global
	Group By:
		Color
	Rmax
		Unlinked by Sensor
Window of Interest:	Association (secs):	0	119.99
	Dissociation (secs):	0	99.99
Steady State Analysis
	Fit using Data	Req
Sensors Analyzed
	A12 - (H12)
	B12 - (H12)
	C12 - (H12)
	D12 - (H12)
	E12 - (H12)
	F12 - (H12)
	G12 - (H12)

## Sheet: Sensor Data
Well Number	Well Location	Sensor	Sensor Type	Sensor Info	File Name
1	A1	Empty
2	B1	Empty
3	C1	Empty
4	D1	Empty
5	E1	Empty
6	F1	Empty
7	G1	Empty
8	H1	Empty
9	A2	Empty
10	B2	Empty
11	C2	Empty
12	D2	Empty
13	E2	Empty
14	F2	Empty
15	G2	Empty
16	H2	Empty
17	A3	Empty
18	B3	Empty
19	C3	Empty
20	D3	Empty
21	E3	Empty
22	F3	Empty
23	G3	Empty
24	H3	Empty
25	A4	Empty
26	B4	Empty
27	C4	Empty
28	D4	Empty
29	E4	Empty
30	F4	Empty
31	G4	Empty
32	H4	Empty
33	A5	Empty
34	B5	Empty
35	C5	Empty
36	D5	Empty
37	E5	Empty
38	F5	Empty
39	G5	Empty
40	H5	Empty
41	A6	Empty
42	B6	Empty
43	C6	Empty
44	D6	Empty
45	E6	Empty
46	F6	Empty
47	G6	Empty
48	H6	Empty
49	A7	Empty
50	B7	Empty
51	C7	Empty
52	D7	Empty
53	E7	Empty
54	F7	Empty
55	G7	Empty
56	H7	Empty
57	A8	Empty
58	B8	Empty
59	C8	Empty
60	D8	Empty
61	E8	Empty
62	F8	Empty
63	G8	Empty
64	H8	Empty
65	A9	Empty
66	B9	Empty
67	C9	Empty
68	D9	Empty
69	E9	Empty
70	F9	Empty
71	G9	Empty
72	H9	Empty
73	A10	Empty
74	B10	Empty
75	C10	Empty
76	D10	Empty
77	E10	Empty
78	F10	Empty
79	G10	Empty
80	H10	Empty
81	A11	Empty
82	B11	Empty
83	C11	Empty
84	D11	Empty
85	E11	Empty
86	F11	Empty
87	G11	Empty
88	H11	Empty
89	A12	Ligand Sensor	Ni-NTA		C:\Data\Das Lab\MavC binding with Ub and UbE2N\MavC with Ub and UbE2N\190325_001.frd
90	B12	Ligand Sensor	Ni-NTA		C:\Data\Das Lab\MavC binding with Ub and UbE2N\MavC with Ub and UbE2N\190325_002.frd
91	C12	Ligand Sensor	Ni-NTA		C:\Data\Das Lab\MavC binding with Ub and UbE2N\MavC with Ub and UbE2N\190325_003.frd
92	D12	Ligand Sensor	Ni-NTA		C:\Data\Das Lab\MavC binding with Ub and UbE2N\MavC with Ub and UbE2N\190325_004.frd
93	E12	Ligand Sensor	Ni-NTA		C:\Data\Das Lab\MavC binding with Ub and UbE2N\MavC with Ub and UbE2N\190325_005.frd
94	F12	Ligand Sensor	Ni-NTA		C:\Data\Das Lab\MavC binding with Ub and UbE2N\MavC with Ub and UbE2N\190325_006.frd
95	G12	Ligand Sensor	Ni-NTA		C:\Data\Das Lab\MavC binding with Ub and UbE2N\MavC with Ub and UbE2N\190325_007.frd
96	H12	Ligand Sensor	Ni-NTA		C:\Data\Das Lab\MavC binding with Ub and UbE2N\MavC with Ub and UbE2N\190325_008.frd

## Sheet: Sample Data
Well Number	Well Location	Well Type	Sample ID	Description	Molar Conc.
1	A1	Buffer			65535
2	B1	unset			65535
3	C1	Buffer			65535
4	D1	unset			65535
5	E1	Buffer			65535
6	F1	unset			65535
7	G1	Buffer			65535
8	H1	unset			65535
9	I1	Buffer			65535
10	J1	unset			65535
11	K1	Buffer			65535
12	L1	unset			65535
13	M1	Reference Well			65535
14	N1	unset			65535
15	O1	Reference Well			65535
16	P1	unset			65535
17	A2	Buffer			65535
18	B2	unset			65535
19	C2	Buffer			65535
20	D2	unset			65535
21	E2	Buffer			65535
22	F2	unset			65535
23	G2	Buffer			65535
24	H2	unset			65535
25	I2	Buffer			65535
26	J2	unset			65535
27	K2	Buffer			65535
28	L2	unset			65535
29	M2	Reference Well			65535
30	N2	unset			65535
31	O2	Reference Well			65535
32	P2	unset			65535
33	A3	Load			65535
34	B3	unset			65535
35	C3	Load			65535
36	D3	unset			65535
37	E3	Load			65535
38	F3	unset			65535
39	G3	Load			65535
40	H3	unset			65535
41	I3	Load			65535
42	J3	unset			65535
43	K3	Load			65535
44	L3	unset			65535
45	M3	Reference Well			65535
46	N3	unset			65535
47	O3	Reference Well			65535
48	P3	unset			65535
49	A4	Buffer			65535
50	B4	unset			65535
51	C4	Buffer			65535
52	D4	unset			65535
53	E4	Buffer			65535
54	F4	unset			65535
55	G4	Buffer			65535
56	H4	unset			65535
57	I4	Buffer			65535
58	J4	unset			65535
59	K4	Buffer			65535
60	L4	unset			65535
61	M4	Reference Well			65535
62	N4	unset			65535
63	O4	Reference Well			65535
64	P4	unset			65535
65	A5	Buffer			65535
66	B5	unset			65535
67	C5	Buffer			65535
68	D5	unset			65535
69	E5	Buffer			65535
70	F5	unset			65535
71	G5	Buffer			65535
72	H5	unset			65535
73	I5	Buffer			65535
74	J5	unset			65535
75	K5	Buffer			65535
76	L5	unset			65535
77	M5	Reference Well			65535
78	N5	unset			65535
79	O5	Reference Well			65535
80	P5	unset			65535
81	A6	Buffer			65535
82	B6	unset			65535
83	C6	Buffer			65535
84	D6	unset			65535
85	E6	Buffer			65535
86	F6	unset			65535
87	G6	Buffer			65535
88	H6	unset			65535
89	I6	Buffer			65535
90	J6	unset			65535
91	K6	Buffer			65535
92	L6	unset			65535
93	M6	Reference Well			65535
94	N6	unset			65535
95	O6	Reference Well			65535
96	P6	unset			65535
97	A7	Buffer			65535
98	B7	unset			65535
99	C7	Buffer			65535
100	D7	unset			65535
101	E7	Buffer			65535
102	F7	unset			65535
103	G7	Buffer			65535
104	H7	unset			65535
105	I7	Buffer			65535
106	J7	unset			65535
107	K7	Buffer			65535
108	L7	unset			65535
109	M7	Reference Well			65535
110	N7	unset			65535
111	O7	Reference Well			65535
112	P7	unset			65535
113	A8	Sample		Ubiquitin	1765000
114	B8	unset			65535
115	C8	Sample		Ubiquitin	1765000
116	D8	unset			65535
117	E8	Sample		Ubiquitin	1765000
118	F8	unset			65535
119	G8	Sample		UbE2N	25000
120	H8	unset			65535
121	I8	Sample		UbE2N	25000
122	J8	unset			65535
123	K8	Sample		UbE2N	25000
124	L8	unset			65535
125	M8	Reference Well			65535
126	N8	unset			65535
127	O8	Reference Well			65535
128	P8	unset			65535
129	A9	Buffer			65535
130	B9	unset			65535
131	C9	Buffer			65535
132	D9	unset			65535
133	E9	Buffer			65535
134	F9	unset			65535
135	G9	Buffer			65535
136	H9	unset			65535
137	I9	Buffer			65535
138	J9	unset			65535
139	K9	Buffer			65535
140	L9	unset			65535
141	M9	Reference Well			65535
142	N9	unset			65535
143	O9	Reference Well			65535
144	P9	unset			65535
145	A10	Sample		Ubiquitin	3530000
146	B10	unset			65535
147	C10	Sample		Ubiquitin	3530000
148	D10	unset			65535
149	E10	Sample		Ubiquitin	3530000
150	F10	unset			65535
151	G10	Sample		UbE2N	50000
152	H10	unset			65535
153	I10	Sample		UbE2N	50000
154	J10	unset			65535
155	K10	Sample		UbE2N	50000
156	L10	unset			65535
157	M10	Reference Well			65535
158	N10	unset			65535
159	O10	Reference Well			65535
160	P10	unset			65535
161	A11	Buffer			65535
162	B11	unset			65535
163	C11	Buffer			65535
164	D11	unset			65535
165	E11	Buffer			65535
166	F11	unset			65535
167	G11	Buffer			65535
168	H11	unset			65535
169	I11	Buffer			65535
170	J11	unset			65535
171	K11	Buffer			65535
172	L11	unset			65535
173	M11	Reference Well			65535
174	N11	unset			65535
175	O11	Reference Well			65535
176	P11	unset			65535
177	A12	Sample		Ubiquitin	7060000
178	B12	unset			65535
179	C12	Sample		Ubiquitin	7060000
180	D12	unset			65535
181	E12	Sample		Ubiquitin	7060000
182	F12	unset			65535
183	G12	Sample		UbE2N	100000
184	H12	unset			65535
185	I12	Sample		UbE2N	100000
186	J12	unset			65535
187	K12	Sample		UbE2N	100000
188	L12	unset			65535
189	M12	Reference Well			65535
190	N12	unset			65535
191	O12	Reference Well			65535
192	P12	unset			65535
193	A13	Buffer			65535
194	B13	unset			65535
195	C13	Buffer			65535
196	D13	unset			65535
197	E13	Buffer			65535
198	F13	unset			65535
199	G13	Buffer			65535
200	H13	unset			65535
201	I13	Buffer			65535
202	J13	unset			65535
203	K13	Buffer			65535
204	L13	unset			65535
205	M13	Reference Well			65535
206	N13	unset			65535
207	O13	Reference Well			65535
208	P13	unset			65535
209	A14	unset			65535
210	B14	unset			65535
211	C14	unset			65535
212	D14	unset			65535
213	E14	unset			65535
214	F14	unset			65535
215	G14	unset			65535
216	H14	unset			65535
217	I14	unset			65535
218	J14	unset			65535
219	K14	unset			65535
220	L14	unset			65535
221	M14	unset			65535
222	N14	unset			65535
223	O14	unset			65535
224	P14	unset			65535
225	A15	Sample		Ubiquitin	55156.2
226	B15	unset			65535
227	C15	Sample		Ubiquitin	55156.2
228	D15	unset			65535
229	E15	Sample		Ubiquitin	55156.2
230	F15	unset			65535
231	G15	Sample		UbE2N	781.25
232	H15	unset			65535
233	I15	Sample		UbE2N	781.25
234	J15	unset			65535
235	K15	Sample		UbE2N	781.25
236	L15	unset			65535
237	M15	Reference Well			65535
238	N15	unset			65535
239	O15	Reference Well			65535
240	P15	unset			65535
241	A16	unset			65535
242	B16	unset			65535
243	C16	unset			65535
244	D16	unset			65535
245	E16	unset			65535
246	F16	unset			65535
247	G16	unset			65535
248	H16	unset			65535
249	I16	unset			65535
250	J16	unset			65535
251	K16	unset			65535
252	L16	unset			65535
253	M16	unset			65535
254	N16	unset			65535
255	O16	unset			65535
256	P16	unset			65535
257	A17	Sample		Ubiquitin	110312
258	B17	unset			65535
259	C17	Sample		Ubiquitin	110312
260	D17	unset			65535
261	E17	Sample		Ubiquitin	110312
262	F17	unset			65535
263	G17	Sample		UbE2N	1562.5
264	H17	unset			65535
265	I17	Sample		UbE2N	1562.5
266	J17	unset			65535
267	K17	Sample		UbE2N	1562.5
268	L17	unset			65535
269	M17	Reference Well			65535
270	N17	unset			65535
271	O17	Reference Well			65535
272	P17	unset			65535
273	A18	unset			65535
274	B18	unset			65535
275	C18	unset			65535
276	D18	unset			65535
277	E18	unset			65535
278	F18	unset			65535
279	G18	unset			65535
280	H18	unset			65535
281	I18	unset			65535
282	J18	unset			65535
283	K18	unset			65535
284	L18	unset			65535
285	M18	unset			65535
286	N18	unset			65535
287	O18	unset			65535
288	P18	unset			65535
289	A19	Sample		Ubiquitin	220625
290	B19	unset			65535
291	C19	Sample		Ubiquitin	220625
292	D19	unset			65535
293	E19	Sample		Ubiquitin	220625
294	F19	unset			65535
295	G19	Sample		UbE2N	3125
296	H19	unset			65535
297	I19	Sample		UbE2N	3125
298	J19	unset			65535
299	K19	Sample		UbE2N	3125
300	L19	unset			65535
301	M19	Reference Well			65535
302	N19	unset			65535
303	O19	Reference Well			65535
304	P19	unset			65535
305	A20	unset			65535
306	B20	unset			65535
307	C20	unset			65535
308	D20	unset			65535
309	E20	unset			65535
310	F20	unset			65535
311	G20	unset			65535
312	H20	unset			65535
313	I20	unset			65535
314	J20	unset			65535
315	K20	unset			65535
316	L20	unset			65535
317	M20	unset			65535
318	N20	unset			65535
319	O20	unset			65535
320	P20	unset			65535
321	A21	Sample		Ubiquitin	441250
322	B21	unset			65535
323	C21	Sample		Ubiquitin	441250
324	D21	unset			65535
325	E21	Sample		Ubiquitin	441250
326	F21	unset			65535
327	G21	Sample		UbE2N	6250
328	H21	unset			65535
329	I21	Sample		UbE2N	6250
330	J21	unset			65535
331	K21	Sample		UbE2N	6250
332	L21	unset			65535
333	M21	Reference Well			65535
334	N21	unset			65535
335	O21	Reference Well			65535
336	P21	unset			65535
337	A22	unset			65535
338	B22	unset			65535
339	C22	unset			65535
340	D22	unset			65535
341	E22	unset			65535
342	F22	unset			65535
343	G22	unset			65535
344	H22	unset			65535
345	I22	unset			65535
346	J22	unset			65535
347	K22	unset			65535
348	L22	unset			65535
349	M22	unset			65535
350	N22	unset			65535
351	O22	unset			65535
352	P22	unset			65535
353	A23	Sample		Ubiquitin	882500
354	B23	unset			65535
355	C23	Sample		Ubiquitin	882500
356	D23	unset			65535
357	E23	Sample		Ubiquitin	882500
358	F23	unset			65535
359	G23	Sample		UbE2N	12500
360	H23	unset			65535
361	I23	Sample		UbE2N	12500
362	J23	unset			65535
363	K23	Sample		UbE2N	12500
364	L23	unset			65535
365	M23	Reference Well			65535
366	N23	unset			65535
367	O23	Reference Well			65535
368	P23	unset			65535
369	A24	unset			65535
370	B24	unset			65535
371	C24	unset			65535
372	D24	unset			65535
373	E24	unset			65535
374	F24	unset			65535
375	G24	unset			65535
376	H24	unset			65535
377	I24	unset			65535
378	J24	unset			65535
379	K24	unset			65535
380	L24	unset			65535
381	M24	unset			65535
382	N24	unset			65535
383	O24	unset			65535
384	P24	unset			65535

## Sheet: Raw and Aligned Data
Sensor Location	Color	Sensor	Sensor Type	Sensor Info
A12		Ligand Sensor	Ni-NTA
B12		Ligand Sensor	Ni-NTA
C12		Ligand Sensor	Ni-NTA
D12		Ligand Sensor	Ni-NTA
E12		Ligand Sensor	Ni-NTA
F12		Ligand Sensor	Ni-NTA
G12		Ligand Sensor	Ni-NTA
H12		Ligand Sensor	Ni-NTA

## Sheet: Result - E12
Result- E12

## Sheet: Result Table
Selected	Include	Index	KD (M)	KD Error	Color	Sensor Location	Sensor Type	Sensor Info	Replicate Group	Baseline Loc.	Assoc. (Sample) Loc.	Sample ID	Dissoc. Loc.	Loading Well Location	Loading Sample ID	Cycle	Conc. (nM)	Response	kon(1/Ms)	kon Error	kdis(1/s)	kdis Error	RMax	RMax Error	kobs(1/s)	Req	Req/Rmax(%)	Full X^2	Full R^2	SSG KD	SSG Rmax	SSG R^2
x	x	0	8.008e-07	7.696e-08	-14261055	E12	Ni-NTA		N/A	I5	I15		I5	I3		1	781.3	0.2072	321300	29380	0.2573	0.007619	0.4198	0.0227	0.5084	0.2073	49.4	0.008	0.9961
x	x	1	1.035e-06	1.423e-07	-3721216	E12	Ni-NTA		N/A	I7	I17		I7	I3		1	1562.5	0.2759	278500	36000	0.2882	0.01346	0.4557	0.0273	0.7233	0.2741	60.2	0.0309	0.991
x	x	2	1.317e-06	1.402e-07	-12144190	E12	Ni-NTA		N/A	I9	I19		I9	I3		1	3125	0.3565	225500	22540	0.2969	0.01086	0.5049	0.0171	1.002	0.3552	70.4	0.0321	0.9948
x	x	3	2.194e-06	2.788e-07	-8992723	E12	Ni-NTA		N/A	I11	I21		I11	I3		1	6250	0.4275	162500	19510	0.3564	0.01482	0.5795	0.0202	1.372	0.4289	74	0.0538	0.9944
x	x	4	3.216e-06	5.113e-07	-1264826	E12	Ni-NTA		N/A	I13	I23		I13	I3		1	12500	0.4856	119000	18140	0.3827	0.01725	0.6129	0.0207	1.87	0.4874	79.5	0.0863	0.9939
x	x	5	5.273e-06	1.105e-06	-4545552	E12	Ni-NTA		N/A	I2	I8		I2	I3		1	25000	0.5576	74700	15190	0.3939	0.01992	0.6789	0.0255	2.261	0.5606	82.6	0.1505	0.9925
x	x	6	8.129e-06	2.789e-06	-14513767	E12	Ni-NTA		N/A	I4	I10		I4	I3		1	50000	0.639	42920	14410	0.3489	0.02477	0.7411	0.0366	2.495	0.6375	86	0.391	0.9821
x	x	7	1.44e-05	7.136e-06	-363184	E12	Ni-NTA		N/A	I6	I12		I6	I3		1	100000	0.7086	22140	10760	0.3189	0.03109	0.8001	0.0514	2.533	0.6994	87.4	0.9015	0.9597

## Sheet: Steady State
							Results
								Data Used	Reqs
								Y Weighting
								Chi^2/DoF	0.00217693
								R^2	0.937777
								RMax	0.652584	0.0265672
								KD	2.6e-06	±4.6E-07M

## Sheet: Individual Graphs
Include: x Index: 0 Color: -14261055 Sensor Location: E12 Sensor Type: Ni-NTA Baseline Loc.: I5 Assoc. (Sample) Loc.: I15 Dissoc. Loc.: I5 Loading Well Location: I3 Cycle: 1 Conc. (nM): 781.3 Response: 0.2072 KD (M): 8.008E-07 KD Error: 7.696E-08 kon(1/Ms): 3.213E05 kon Error: 2.938E04 kdis(1/s): 2.573E-01 kdis Error: 7.619E-03 RMax: 0.4198 RMax Error: 0.0227 kobs(1/s): 5.084E-01 Req: 0.2073 Req/…																Include: x Index: 1 Color: -3721216 Sensor Location: E12 Sensor Type: Ni-NTA Baseline Loc.: I7 Assoc. (Sample) Loc.: I17 Dissoc. Loc.: I7 Loading Well Location: I3 Cycle: 1 Conc. (nM): 1562.5 Response: 0.2759 KD (M): 1.035E-06 KD Error: 1.423E-07 kon(1/Ms): 2.785E05 kon Error: 3.600E04 kdis(1/s): 2.882E-01 kdis Error: 1.346E-02 RMax: 0.4557 RMax Error: 0.0273 kobs(1/s): 7.233E-01 Req: 0.2741 Req/…
Include: x Index: 2 Color: -12144190 Sensor Location: E12 Sensor Type: Ni-NTA Baseline Loc.: I9 Assoc. (Sample) Loc.: I19 Dissoc. Loc.: I9 Loading Well Location: I3 Cycle: 1 Conc. (nM): 3125 Response: 0.3565 KD (M): 1.317E-06 KD Error: 1.402E-07 kon(1/Ms): 2.255E05 kon Error: 2.254E04 kdis(1/s): 2.969E-01 kdis Error: 1.086E-02 RMax: 0.5049 RMax Error: 0.0171 kobs(1/s): 1.002E00 Req: 0.3552 Req/Rm…																Include: x Index: 3 Color: -8992723 Sensor Location: E12 Sensor Type: Ni-NTA Baseline Loc.: I11 Assoc. (Sample) Loc.: I21 Dissoc. Loc.: I11 Loading Well Location: I3 Cycle: 1 Conc. (nM): 6250 Response: 0.4275 KD (M): 2.194E-06 KD Error: 2.788E-07 kon(1/Ms): 1.625E05 kon Error: 1.951E04 kdis(1/s): 3.564E-01 kdis Error: 1.482E-02 RMax: 0.5795 RMax Error: 0.0202 kobs(1/s): 1.372E00 Req: 0.4289 Req/R…
Include: x Index: 4 Color: -1264826 Sensor Location: E12 Sensor Type: Ni-NTA Baseline Loc.: I13 Assoc. (Sample) Loc.: I23 Dissoc. Loc.: I13 Loading Well Location: I3 Cycle: 1 Conc. (nM): 1.25E4 Response: 0.4856 KD (M): 3.216E-06 KD Error: 5.113E-07 kon(1/Ms): 1.190E05 kon Error: 1.814E04 kdis(1/s): 3.827E-01 kdis Error: 1.725E-02 RMax: 0.6129 RMax Error: 0.0207 kobs(1/s): 1.870E00 Req: 0.4874 Req…																Include: x Index: 5 Color: -4545552 Sensor Location: E12 Sensor Type: Ni-NTA Baseline Loc.: I2 Assoc. (Sample) Loc.: I8 Dissoc. Loc.: I2 Loading Well Location: I3 Cycle: 1 Conc. (nM): 2.5E4 Response: 0.5576 KD (M): 5.273E-06 KD Error: 1.105E-06 kon(1/Ms): 7.470E04 kon Error: 1.519E04 kdis(1/s): 3.939E-01 kdis Error: 1.992E-02 RMax: 0.6789 RMax Error: 0.0255 kobs(1/s): 2.261E00 Req: 0.5606 Req/Rma…
Include: x Index: 6 Color: -14513767 Sensor Location: E12 Sensor Type: Ni-NTA Baseline Loc.: I4 Assoc. (Sample) Loc.: I10 Dissoc. Loc.: I4 Loading Well Location: I3 Cycle: 1 Conc. (nM): 5E4 Response: 0.639 KD (M): 8.129E-06 KD Error: 2.789E-06 kon(1/Ms): 4.292E04 kon Error: 1.441E04 kdis(1/s): 3.489E-01 kdis Error: 2.477E-02 RMax: 0.7411 RMax Error: 0.0366 kobs(1/s): 2.495E00 Req: 0.6375 Req/Rmax…																Include: x Index: 7 Color: -363184 Sensor Location: E12 Sensor Type: Ni-NTA Baseline Loc.: I6 Assoc. (Sample) Loc.: I12 Dissoc. Loc.: I6 Loading Well Location: I3 Cycle: 1 Conc. (nM): 1E5 Response: 0.7086 KD (M): 1.440E-05 KD Error: 7.136E-06 kon(1/Ms): 2.214E04 kon Error: 1.076E04 kdis(1/s): 3.189E-01 kdis Error: 3.109E-02 RMax: 0.8001 RMax Error: 0.0514 kobs(1/s): 2.533E00 Req: 0.6994 Req/Rmax(…

[truncated: 2 more sheets: Grouped Graph, Analysis Parameters]
