# Supplementary material for: Legionella effector MavC targets the Ube2N~Ub conjugate for noncanonical ubiquitination
Source: Nat Commun. 2020 May 12;11:2365. doi: 10.1038/s41467-020-16211-x (PMC7217864; doi:10.1038/s41467-020-16211-x)
Supplement: Supplementary file 4 — Source Data [file 41467_2020_16211_MOESM4_ESM.zip › SourceDataFile_NCOMMS-19-35633A/BLI-SourceData/MavC 1-482/UbUbE2N Trial3.xls]

## Sheet: Experiment Summary
C:\Data\Das Lab\MavC Binding with Ub UbE2n Trial 2\MavC Ub-UbE2N
ExpDescription: Unassigned
ExperimentType: KINETICS
StartDateTime: 4/1/2019 1:49:36 PM
MachineName: 1212-B222PC02
UserName: Labuser
PlateName: 190401
PlateName2: Unassigned
Instrument Type: OctetRED384
190401_001.frd (A5)
190401_002.frd (B5)
190401_003.frd (C5)
190401_004.frd (D5)
190401_ExpMethod.fmf
N	Data Name	Assay Time	Flow Rate	Step Type Name	Step Type		Assay Step Number	Step Data Name	Sensor Column	Sample Column	Step Type	Assay Time
1	Baseline	60	1000	Baseline	2		1	Baseline	1	1	Baseline	60
2	Association	120	1000	Association	0		2	Loading	1	3	Loading	300
3	Dissociation	100	1000	Dissociation	1		3	Baseline	1	5	Baseline	60
4	Loading	300	1000	Loading	3		4	Association	1	15	Association	120
							5	Dissociation	1	5	Dissociation	100
							6	Baseline	1	7	Baseline	60
							7	Association	1	17	Association	120
							8	Dissociation	1	7	Dissociation	100
							9	Baseline	1	9	Baseline	60
							10	Association	1	19	Association	120
							11	Dissociation	1	9	Dissociation	100
							12	Baseline	1	11	Baseline	60
							13	Association	1	21	Association	120
							14	Dissociation	1	11	Dissociation	100
							15	Baseline	1	13	Baseline	60
							16	Association	1	23	Association	120
							17	Dissociation	1	13	Dissociation	100
							18	Baseline	1	2	Baseline	60
							19	Association	1	8	Association	120
							20	Dissociation	1	2	Dissociation	100
							21	Baseline	1	4	Baseline	60
							22	Association	1	10	Association	120
							23	Dissociation	1	4	Dissociation	100
							24	Baseline	1	6	Baseline	60
							25	Association	1	12	Association	120
							26	Dissociation	1	6	Dissociation	100
Report Info
SW Name: Octet DataAnalysis
SW Version: 9.0.0.15
Date/Time: 4/1/2019 2:51:54 PM

## Sheet: Sensor Tray
Assay Table					Sensor Location and File Name
Step	Step Name	Step Type	Step Time		Number	Sensor Location	Sensor Type	Sensor Info	File Name
1	Baseline	BASELINE	60.01		1	A5	Ni-NTA		C:\Data\Das Lab\MavC Binding with Ub UbE2n Trial 2\MavC Ub-UbE2N\190401_001.frd
2	Loading	LOADING	300.01		2	B5	Ni-NTA		C:\Data\Das Lab\MavC Binding with Ub UbE2n Trial 2\MavC Ub-UbE2N\190401_002.frd
3	Baseline	BASELINE	60.01		3	C5	Ni-NTA		C:\Data\Das Lab\MavC Binding with Ub UbE2n Trial 2\MavC Ub-UbE2N\190401_003.frd
4	Association	ASSOC	120.01		4	D5	Ni-NTA		C:\Data\Das Lab\MavC Binding with Ub UbE2n Trial 2\MavC Ub-UbE2N\190401_004.frd
5	Dissociation	DISASSOC	100.01
6	Baseline	BASELINE	59.99
7	Association	ASSOC	120.01
8	Dissociation	DISASSOC	99.99
9	Baseline	BASELINE	60.01
10	Association	ASSOC	119.99
11	Dissociation	DISASSOC	100.01
12	Baseline	BASELINE	59.99
13	Association	ASSOC	120.01
14	Dissociation	DISASSOC	100.01
15	Baseline	BASELINE	59.99
16	Association	ASSOC	119.99
17	Dissociation	DISASSOC	99.99
18	Baseline	BASELINE	59.99
19	Association	ASSOC	119.99
20	Dissociation	DISASSOC	100
21	Baseline	BASELINE	59.99
22	Association	ASSOC	120.01
23	Dissociation	DISASSOC	100.01
24	Baseline	BASELINE	60
25	Association	ASSOC	119.99
26	Dissociation	DISASSOC	100.01

## Sheet: Processing Parameters
Processing Parameters
Subtraction Type:	Reference Wells
Align Y:	Yes
	Step to Align:	Baseline
	Time (seconds):	58	59.8
Inter-step Correction:	Dissociation
S-G Filtering	ON
Analysis Parameters
Step to Analyze	Association & Dissociation
Model:	1 to 1
Fitting	Global
	Group By:
		Color
	Rmax
		Unlinked by Sensor
Window of Interest:	Association (secs):	0	120
	Dissociation (secs):	0	100
Steady State Analysis
	Fit using Data	Req
Sensors Analyzed
	A5 - (D5)
	B5 - (D5)
	C5 - (D5)

## Sheet: Sensor Data
Well Number	Well Location	Sensor	Sensor Type	Sensor Info	File Name
1	A1	Empty
2	B1	Empty
3	C1	Empty
4	D1	Empty
5	E1	Empty
6	F1	Empty
7	G1	Empty
8	H1	Empty
9	A2	Empty
10	B2	Empty
11	C2	Empty
12	D2	Empty
13	E2	Empty
14	F2	Empty
15	G2	Empty
16	H2	Empty
17	A3	Empty
18	B3	Empty
19	C3	Empty
20	D3	Empty
21	E3	Empty
22	F3	Empty
23	G3	Empty
24	H3	Empty
25	A4	Empty
26	B4	Empty
27	C4	Empty
28	D4	Empty
29	E4	Empty
30	F4	Empty
31	G4	Empty
32	H4	Empty
33	A5	Ligand Sensor	Ni-NTA		C:\Data\Das Lab\MavC Binding with Ub UbE2n Trial 2\MavC Ub-UbE2N\190401_001.frd
34	B5	Ligand Sensor	Ni-NTA		C:\Data\Das Lab\MavC Binding with Ub UbE2n Trial 2\MavC Ub-UbE2N\190401_002.frd
35	C5	Ligand Sensor	Ni-NTA		C:\Data\Das Lab\MavC Binding with Ub UbE2n Trial 2\MavC Ub-UbE2N\190401_003.frd
36	D5	Ligand Sensor	Ni-NTA		C:\Data\Das Lab\MavC Binding with Ub UbE2n Trial 2\MavC Ub-UbE2N\190401_004.frd
37	E5	Empty
38	F5	Empty
39	G5	Empty
40	H5	Empty
41	A6	Empty
42	B6	Empty
43	C6	Empty
44	D6	Empty
45	E6	Empty
46	F6	Empty
47	G6	Empty
48	H6	Empty
49	A7	Empty
50	B7	Empty
51	C7	Empty
52	D7	Empty
53	E7	Empty
54	F7	Empty
55	G7	Empty
56	H7	Empty
57	A8	Empty
58	B8	Empty
59	C8	Empty
60	D8	Empty
61	E8	Empty
62	F8	Empty
63	G8	Empty
64	H8	Empty
65	A9	Empty
66	B9	Empty
67	C9	Empty
68	D9	Empty
69	E9	Empty
70	F9	Empty
71	G9	Empty
72	H9	Empty
73	A10	Empty
74	B10	Empty
75	C10	Empty
76	D10	Empty
77	E10	Empty
78	F10	Empty
79	G10	Empty
80	H10	Empty
81	A11	Empty
82	B11	Empty
83	C11	Empty
84	D11	Empty
85	E11	Empty
86	F11	Empty
87	G11	Empty
88	H11	Empty
89	A12	Empty
90	B12	Empty
91	C12	Empty
92	D12	Empty
93	E12	Empty
94	F12	Empty
95	G12	Empty
96	H12	Empty

## Sheet: Sample Data
Well Number	Well Location	Well Type	Sample ID	Description	Molar Conc.
1	A1	Buffer			65535
2	B1	unset			65535
3	C1	Buffer			65535
4	D1	unset			65535
5	E1	Buffer			65535
6	F1	unset			65535
7	G1	Reference Well			65535
8	H1	unset			65535
9	I1	unset			65535
10	J1	unset			65535
11	K1	unset			65535
12	L1	unset			65535
13	M1	unset			65535
14	N1	unset			65535
15	O1	unset			65535
16	P1	unset			65535
17	A2	Buffer			65535
18	B2	unset			65535
19	C2	Buffer			65535
20	D2	unset			65535
21	E2	Buffer			65535
22	F2	unset			65535
23	G2	Reference Well			65535
24	H2	unset			65535
25	I2	unset			65535
26	J2	unset			65535
27	K2	unset			65535
28	L2	unset			65535
29	M2	unset			65535
30	N2	unset			65535
31	O2	unset			65535
32	P2	unset			65535
33	A3	Load			65535
34	B3	unset			65535
35	C3	Load			65535
36	D3	unset			65535
37	E3	Load			65535
38	F3	unset			65535
39	G3	Reference Well			65535
40	H3	unset			65535
41	I3	unset			65535
42	J3	unset			65535
43	K3	unset			65535
44	L3	unset			65535
45	M3	unset			65535
46	N3	unset			65535
47	O3	unset			65535
48	P3	unset			65535
49	A4	Buffer			65535
50	B4	unset			65535
51	C4	Buffer			65535
52	D4	unset			65535
53	E4	Buffer			65535
54	F4	unset			65535
55	G4	Reference Well			65535
56	H4	unset			65535
57	I4	unset			65535
58	J4	unset			65535
59	K4	unset			65535
60	L4	unset			65535
61	M4	unset			65535
62	N4	unset			65535
63	O4	unset			65535
64	P4	unset			65535
65	A5	Buffer			65535
66	B5	unset			65535
67	C5	Buffer			65535
68	D5	unset			65535
69	E5	Buffer			65535
70	F5	unset			65535
71	G5	Reference Well			65535
72	H5	unset			65535
73	I5	unset			65535
74	J5	unset			65535
75	K5	unset			65535
76	L5	unset			65535
77	M5	unset			65535
78	N5	unset			65535
79	O5	unset			65535
80	P5	unset			65535
81	A6	Buffer			65535
82	B6	unset			65535
83	C6	Buffer			65535
84	D6	unset			65535
85	E6	Buffer			65535
86	F6	unset			65535
87	G6	Reference Well			65535
88	H6	unset			65535
89	I6	unset			65535
90	J6	unset			65535
91	K6	unset			65535
92	L6	unset			65535
93	M6	unset			65535
94	N6	unset			65535
95	O6	unset			65535
96	P6	unset			65535
97	A7	Buffer			65535
98	B7	unset			65535
99	C7	Buffer			65535
100	D7	unset			65535
101	E7	Buffer			65535
102	F7	unset			65535
103	G7	Reference Well			65535
104	H7	unset			65535
105	I7	unset			65535
106	J7	unset			65535
107	K7	unset			65535
108	L7	unset			65535
109	M7	unset			65535
110	N7	unset			65535
111	O7	unset			65535
112	P7	unset			65535
113	A8	Sample		Ub-UbE2N	25000
114	B8	unset			65535
115	C8	Sample		Ub-UbE2N	25000
116	D8	unset			65535
117	E8	Sample		Ub-UbE2N	25000
118	F8	unset			65535
119	G8	Reference Well			65535
120	H8	unset			65535
121	I8	unset			65535
122	J8	unset			65535
123	K8	unset			65535
124	L8	unset			65535
125	M8	unset			65535
126	N8	unset			65535
127	O8	unset			65535
128	P8	unset			65535
129	A9	Buffer			65535
130	B9	unset			65535
131	C9	Buffer			65535
132	D9	unset			65535
133	E9	Buffer			65535
134	F9	unset			65535
135	G9	Reference Well			65535
136	H9	unset			65535
137	I9	unset			65535
138	J9	unset			65535
139	K9	unset			65535
140	L9	unset			65535
141	M9	unset			65535
142	N9	unset			65535
143	O9	unset			65535
144	P9	unset			65535
145	A10	Sample		Ub-UbE2N	50000
146	B10	unset			65535
147	C10	Sample		Ub-UbE2N	50000
148	D10	unset			65535
149	E10	Sample		Ub-UbE2N	50000
150	F10	unset			65535
151	G10	Reference Well			65535
152	H10	unset			65535
153	I10	unset			65535
154	J10	unset			65535
155	K10	unset			65535
156	L10	unset			65535
157	M10	unset			65535
158	N10	unset			65535
159	O10	unset			65535
160	P10	unset			65535
161	A11	Buffer			65535
162	B11	unset			65535
163	C11	Buffer			65535
164	D11	unset			65535
165	E11	Buffer			65535
166	F11	unset			65535
167	G11	Reference Well			65535
168	H11	unset			65535
169	I11	unset			65535
170	J11	unset			65535
171	K11	unset			65535
172	L11	unset			65535
173	M11	unset			65535
174	N11	unset			65535
175	O11	unset			65535
176	P11	unset			65535
177	A12	Sample		Ub-UbE2N	100000
178	B12	unset			65535
179	C12	Sample		Ub-UbE2N	100000
180	D12	unset			65535
181	E12	Sample		Ub-UbE2N	100000
182	F12	unset			65535
183	G12	Reference Well			65535
184	H12	unset			65535
185	I12	unset			65535
186	J12	unset			65535
187	K12	unset			65535
188	L12	unset			65535
189	M12	unset			65535
190	N12	unset			65535
191	O12	unset			65535
192	P12	unset			65535
193	A13	Buffer			65535
194	B13	unset			65535
195	C13	Buffer			65535
196	D13	unset			65535
197	E13	Buffer			65535
198	F13	unset			65535
199	G13	Reference Well			65535
200	H13	unset			65535
201	I13	unset			65535
202	J13	unset			65535
203	K13	unset			65535
204	L13	unset			65535
205	M13	unset			65535
206	N13	unset			65535
207	O13	unset			65535
208	P13	unset			65535
209	A14	unset			65535
210	B14	unset			65535
211	C14	unset			65535
212	D14	unset			65535
213	E14	unset			65535
214	F14	unset			65535
215	G14	unset			65535
216	H14	unset			65535
217	I14	unset			65535
218	J14	unset			65535
219	K14	unset			65535
220	L14	unset			65535
221	M14	unset			65535
222	N14	unset			65535
223	O14	unset			65535
224	P14	unset			65535
225	A15	Sample		Ub-UbE2N	781.25
226	B15	unset			65535
227	C15	Sample		Ub-UbE2N	781.25
228	D15	unset			65535
229	E15	Sample		Ub-UbE2N	781.25
230	F15	unset			65535
231	G15	Reference Well			65535
232	H15	unset			65535
233	I15	unset			65535
234	J15	unset			65535
235	K15	unset			65535
236	L15	unset			65535
237	M15	unset			65535
238	N15	unset			65535
239	O15	unset			65535
240	P15	unset			65535
241	A16	unset			65535
242	B16	unset			65535
243	C16	unset			65535
244	D16	unset			65535
245	E16	unset			65535
246	F16	unset			65535
247	G16	unset			65535
248	H16	unset			65535
249	I16	unset			65535
250	J16	unset			65535
251	K16	unset			65535
252	L16	unset			65535
253	M16	unset			65535
254	N16	unset			65535
255	O16	unset			65535
256	P16	unset			65535
257	A17	Sample		Ub-UbE2N	1562.5
258	B17	unset			65535
259	C17	Sample		Ub-UbE2N	1562.5
260	D17	unset			65535
261	E17	Sample		Ub-UbE2N	1562.5
262	F17	unset			65535
263	G17	Reference Well			65535
264	H17	unset			65535
265	I17	unset			65535
266	J17	unset			65535
267	K17	unset			65535
268	L17	unset			65535
269	M17	unset			65535
270	N17	unset			65535
271	O17	unset			65535
272	P17	unset			65535
273	A18	unset			65535
274	B18	unset			65535
275	C18	unset			65535
276	D18	unset			65535
277	E18	unset			65535
278	F18	unset			65535
279	G18	unset			65535
280	H18	unset			65535
281	I18	unset			65535
282	J18	unset			65535
283	K18	unset			65535
284	L18	unset			65535
285	M18	unset			65535
286	N18	unset			65535
287	O18	unset			65535
288	P18	unset			65535
289	A19	Sample		Ub-UbE2N	3125
290	B19	unset			65535
291	C19	Sample		Ub-UbE2N	3125
292	D19	unset			65535
293	E19	Sample		Ub-UbE2N	3125
294	F19	unset			65535
295	G19	Reference Well			65535
296	H19	unset			65535
297	I19	unset			65535
298	J19	unset			65535
299	K19	unset			65535
300	L19	unset			65535
301	M19	unset			65535
302	N19	unset			65535
303	O19	unset			65535
304	P19	unset			65535
305	A20	unset			65535
306	B20	unset			65535
307	C20	unset			65535
308	D20	unset			65535
309	E20	unset			65535
310	F20	unset			65535
311	G20	unset			65535
312	H20	unset			65535
313	I20	unset			65535
314	J20	unset			65535
315	K20	unset			65535
316	L20	unset			65535
317	M20	unset			65535
318	N20	unset			65535
319	O20	unset			65535
320	P20	unset			65535
321	A21	Sample		Ub-UbE2N	6250
322	B21	unset			65535
323	C21	Sample		Ub-UbE2N	6250
324	D21	unset			65535
325	E21	Sample		Ub-UbE2N	6250
326	F21	unset			65535
327	G21	Reference Well			65535
328	H21	unset			65535
329	I21	unset			65535
330	J21	unset			65535
331	K21	unset			65535
332	L21	unset			65535
333	M21	unset			65535
334	N21	unset			65535
335	O21	unset			65535
336	P21	unset			65535
337	A22	unset			65535
338	B22	unset			65535
339	C22	unset			65535
340	D22	unset			65535
341	E22	unset			65535
342	F22	unset			65535
343	G22	unset			65535
344	H22	unset			65535
345	I22	unset			65535
346	J22	unset			65535
347	K22	unset			65535
348	L22	unset			65535
349	M22	unset			65535
350	N22	unset			65535
351	O22	unset			65535
352	P22	unset			65535
353	A23	Sample		Ub-UbE2N	12500
354	B23	unset			65535
355	C23	Sample		Ub-UbE2N	12500
356	D23	unset			65535
357	E23	Sample		Ub-UbE2N	12500
358	F23	unset			65535
359	G23	Reference Well			65535
360	H23	unset			65535
361	I23	unset			65535
362	J23	unset			65535
363	K23	unset			65535
364	L23	unset			65535
365	M23	unset			65535
366	N23	unset			65535
367	O23	unset			65535
368	P23	unset			65535
369	A24	unset			65535
370	B24	unset			65535
371	C24	unset			65535
372	D24	unset			65535
373	E24	unset			65535
374	F24	unset			65535
375	G24	unset			65535
376	H24	unset			65535
377	I24	unset			65535
378	J24	unset			65535
379	K24	unset			65535
380	L24	unset			65535
381	M24	unset			65535
382	N24	unset			65535
383	O24	unset			65535
384	P24	unset			65535

## Sheet: Raw and Aligned Data
Sensor Location	Color	Sensor	Sensor Type	Sensor Info
A5		Ligand Sensor	Ni-NTA
B5		Ligand Sensor	Ni-NTA
C5		Ligand Sensor	Ni-NTA
D5		Ligand Sensor	Ni-NTA

## Sheet: Result - C5
Result- C5

## Sheet: Result Table
Selected	Include	Index	KD (M)	KD Error	Color	Sensor Location	Sensor Type	Sensor Info	Replicate Group	Baseline Loc.	Assoc. (Sample) Loc.	Sample ID	Dissoc. Loc.	Loading Well Location	Loading Sample ID	Cycle	Conc. (nM)	Response	kon(1/Ms)	kon Error	kdis(1/s)	kdis Error	RMax	RMax Error	kobs(1/s)	Req	Req/Rmax(%)	Full X^2	Full R^2	SSG KD	SSG Rmax	SSG R^2
x	x	0	2.78e-05	0.000133	-14261055	C5	Ni-NTA		N/A	E5	E15		E5	E3		1	781.3	0.0582	8376	40060	0.2329	0.02094	2.261	10.6609	0.2394	0.0618	2.7	0.0073	0.9706
x	x	1	7.142e-06	1.34e-06	-3721216	C5	Ni-NTA		N/A	E7	E17		E7	E3		1	1562.5	0.102	23690	4411	0.1692	0.00393	0.5875	0.0974	0.2063	0.1055	17.9	0.0019	0.9967
x	x	2	7.184e-06	4.263e-07	-12144190	C5	Ni-NTA		N/A	E9	E19		E9	E3		1	3125	0.1752	23000	1335	0.1652	0.002013	0.586	0.0269	0.237	0.1777	30.3	0.0015	0.999
x	x	3	7.807e-06	4.617e-07	-8992723	C5	Ni-NTA		N/A	E11	E21		E11	E3		1	6250	0.2647	21970	1246	0.1715	0.002883	0.5999	0.0221	0.3088	0.2667	44.5	0.0063	0.9981
x	x	4	9.57e-06	5.943e-07	-1264826	C5	Ni-NTA		N/A	E13	E23		E13	E3		1	12500	0.3721	20970	1228	0.2006	0.004128	0.6612	0.0197	0.4627	0.3745	56.6	0.0157	0.9976
x	x	5	1.185e-05	7.282e-07	-4545552	C5	Ni-NTA		N/A	E2	E8		E2	E3		1	25000	0.4729	18680	1075	0.2215	0.004739	0.7045	0.0151	0.6885	0.4779	67.8	0.0253	0.9977
x	x	6	1.396e-05	8.743e-07	-14513767	C5	Ni-NTA		N/A	E4	E10		E4	E3		1	50000	0.5567	16580	980.3	0.2314	0.004792	0.7207	0.0105	1.06	0.5634	78.2	0.036	0.9979
x	x	7	1.778e-05	1.49e-06	-363184	C5	Ni-NTA		N/A	E6	E12		E6	E3		1	100000	0.5953	13000	1045	0.2312	0.005499	0.7071	0.0095	1.531	0.6004	84.9	0.0626	0.9973

## Sheet: Steady State
							Results
								Data Used	Reqs
								Y Weighting
								Chi^2/DoF	5.86235e-05
								R^2	0.998831
								RMax	0.653744	0.0066342
								KD	8.8e-06	±3.0E-07M

## Sheet: Individual Graphs
Include: x Index: 0 Color: -14261055 Sensor Location: C5 Sensor Type: Ni-NTA Baseline Loc.: E5 Assoc. (Sample) Loc.: E15 Dissoc. Loc.: E5 Loading Well Location: E3 Cycle: 1 Conc. (nM): 781.3 Response: 0.0582 KD (M): 2.780E-05 KD Error: 1.330E-04 kon(1/Ms): 8.376E03 kon Error: 4.006E04 kdis(1/s): 2.329E-01 kdis Error: 2.094E-02 RMax: 2.261 RMax Error: 10.6609 kobs(1/s): 2.394E-01 Req: 0.0618 Req/R…																Include: x Index: 1 Color: -3721216 Sensor Location: C5 Sensor Type: Ni-NTA Baseline Loc.: E7 Assoc. (Sample) Loc.: E17 Dissoc. Loc.: E7 Loading Well Location: E3 Cycle: 1 Conc. (nM): 1562.5 Response: 0.102 KD (M): 7.142E-06 KD Error: 1.340E-06 kon(1/Ms): 2.369E04 kon Error: 4.411E03 kdis(1/s): 1.692E-01 kdis Error: 3.930E-03 RMax: 0.5875 RMax Error: 0.0974 kobs(1/s): 2.063E-01 Req: 0.1055 Req/Rm…
Include: x Index: 2 Color: -12144190 Sensor Location: C5 Sensor Type: Ni-NTA Baseline Loc.: E9 Assoc. (Sample) Loc.: E19 Dissoc. Loc.: E9 Loading Well Location: E3 Cycle: 1 Conc. (nM): 3125 Response: 0.1752 KD (M): 7.184E-06 KD Error: 4.263E-07 kon(1/Ms): 2.300E04 kon Error: 1.335E03 kdis(1/s): 1.652E-01 kdis Error: 2.013E-03 RMax: 0.586 RMax Error: 0.0269 kobs(1/s): 2.370E-01 Req: 0.1777 Req/Rma…																Include: x Index: 3 Color: -8992723 Sensor Location: C5 Sensor Type: Ni-NTA Baseline Loc.: E11 Assoc. (Sample) Loc.: E21 Dissoc. Loc.: E11 Loading Well Location: E3 Cycle: 1 Conc. (nM): 6250 Response: 0.2647 KD (M): 7.807E-06 KD Error: 4.617E-07 kon(1/Ms): 2.197E04 kon Error: 1.246E03 kdis(1/s): 1.715E-01 kdis Error: 2.883E-03 RMax: 0.5999 RMax Error: 0.0221 kobs(1/s): 3.088E-01 Req: 0.2667 Req/R…
Include: x Index: 4 Color: -1264826 Sensor Location: C5 Sensor Type: Ni-NTA Baseline Loc.: E13 Assoc. (Sample) Loc.: E23 Dissoc. Loc.: E13 Loading Well Location: E3 Cycle: 1 Conc. (nM): 1.25E4 Response: 0.3721 KD (M): 9.570E-06 KD Error: 5.943E-07 kon(1/Ms): 2.097E04 kon Error: 1.228E03 kdis(1/s): 2.006E-01 kdis Error: 4.128E-03 RMax: 0.6612 RMax Error: 0.0197 kobs(1/s): 4.627E-01 Req: 0.3745 Req…																Include: x Index: 5 Color: -4545552 Sensor Location: C5 Sensor Type: Ni-NTA Baseline Loc.: E2 Assoc. (Sample) Loc.: E8 Dissoc. Loc.: E2 Loading Well Location: E3 Cycle: 1 Conc. (nM): 2.5E4 Response: 0.4729 KD (M): 1.185E-05 KD Error: 7.282E-07 kon(1/Ms): 1.868E04 kon Error: 1.075E03 kdis(1/s): 2.215E-01 kdis Error: 4.739E-03 RMax: 0.7045 RMax Error: 0.0151 kobs(1/s): 6.885E-01 Req: 0.4779 Req/Rma…
Include: x Index: 6 Color: -14513767 Sensor Location: C5 Sensor Type: Ni-NTA Baseline Loc.: E4 Assoc. (Sample) Loc.: E10 Dissoc. Loc.: E4 Loading Well Location: E3 Cycle: 1 Conc. (nM): 5E4 Response: 0.5567 KD (M): 1.396E-05 KD Error: 8.743E-07 kon(1/Ms): 1.658E04 kon Error: 9.803E02 kdis(1/s): 2.314E-01 kdis Error: 4.792E-03 RMax: 0.7207 RMax Error: 0.0105 kobs(1/s): 1.060E00 Req: 0.5634 Req/Rmax…																Include: x Index: 7 Color: -363184 Sensor Location: C5 Sensor Type: Ni-NTA Baseline Loc.: E6 Assoc. (Sample) Loc.: E12 Dissoc. Loc.: E6 Loading Well Location: E3 Cycle: 1 Conc. (nM): 1E5 Response: 0.5953 KD (M): 1.778E-05 KD Error: 1.490E-06 kon(1/Ms): 1.300E04 kon Error: 1.045E03 kdis(1/s): 2.312E-01 kdis Error: 5.499E-03 RMax: 0.7071 RMax Error: 0.0095 kobs(1/s): 1.531E00 Req: 0.6004 Req/Rmax(%…

[truncated: 2 more sheets: Grouped Graph, Analysis Parameters]
