# Supplementary material for: Legionella effector MavC targets the Ube2N~Ub conjugate for noncanonical ubiquitination
Source: Nat Commun. 2020 May 12;11:2365. doi: 10.1038/s41467-020-16211-x (PMC7217864; doi:10.1038/s41467-020-16211-x)
Supplement: Supplementary file 4 — Source Data [file 41467_2020_16211_MOESM4_ESM.zip › SourceDataFile_NCOMMS-19-35633A/BLI-SourceData/MavC 1-384/384UbE2N-Global.xls]

## Sheet: Experiment Summary
C:\Data\Das Lab\MavC1-384 with Ub and UbE2N\MavC1-384 with Ub and UbE2N
ExpDescription: Unassigned
ExperimentType: KINETICS
StartDateTime: 4/16/2019 3:01:42 PM
MachineName: 1212-B222PC02
UserName: Labuser
PlateName: 190416
PlateName2: Unassigned
Instrument Type: OctetRED384
190416_001.frd (A9)
190416_002.frd (B9)
190416_003.frd (C9)
190416_004.frd (D9)
190416_005.frd (E9)
190416_006.frd (F9)
190416_007.frd (G9)
190416_ExpMethod.fmf
N	Data Name	Assay Time	Flow Rate	Step Type Name	Step Type		Assay Step Number	Step Data Name	Sensor Column	Sample Column	Step Type	Assay Time
1	Baseline	60	1000	Baseline	2		1	Baseline	1	1	Baseline	60
2	Association	120	1000	Association	0		2	Loading	1	3	Loading	300
3	Dissociation	100	1000	Dissociation	1		3	Baseline	1	5	Baseline	60
4	Loading	300	1000	Loading	3		4	Association	1	15	Association	120
							5	Dissociation	1	5	Dissociation	100
							6	Baseline	1	7	Baseline	60
							7	Association	1	17	Association	120
							8	Dissociation	1	7	Dissociation	100
							9	Baseline	1	9	Baseline	60
							10	Association	1	19	Association	120
							11	Dissociation	1	9	Dissociation	100
							12	Baseline	1	11	Baseline	60
							13	Association	1	21	Association	120
							14	Dissociation	1	11	Dissociation	100
							15	Baseline	1	13	Baseline	60
							16	Association	1	23	Association	120
							17	Dissociation	1	13	Dissociation	100
							18	Baseline	1	2	Baseline	60
							19	Association	1	8	Association	120
							20	Dissociation	1	2	Dissociation	100
							21	Baseline	1	4	Baseline	60
							22	Association	1	10	Association	120
							23	Dissociation	1	4	Dissociation	100
							24	Baseline	1	6	Baseline	60
							25	Association	1	12	Association	120
							26	Dissociation	1	6	Dissociation	100
Report Info
SW Name: Octet DataAnalysis
SW Version: 9.0.0.15
Date/Time: 4/16/2019 4:01:20 PM

## Sheet: Sensor Tray
Assay Table					Sensor Location and File Name
Step	Step Name	Step Type	Step Time		Number	Sensor Location	Sensor Type	Sensor Info	File Name
1	Baseline	BASELINE	59.99		1	A9	Ni-NTA		C:\Data\Das Lab\MavC1-384 with Ub and UbE2N\MavC1-384 with Ub and UbE2N\190416_001.frd
2	Loading	LOADING	300.01		2	B9	Ni-NTA		C:\Data\Das Lab\MavC1-384 with Ub and UbE2N\MavC1-384 with Ub and UbE2N\190416_002.frd
3	Baseline	BASELINE	59.99		3	C9	Ni-NTA		C:\Data\Das Lab\MavC1-384 with Ub and UbE2N\MavC1-384 with Ub and UbE2N\190416_003.frd
4	Association	ASSOC	120.01		4	D9	Ni-NTA		C:\Data\Das Lab\MavC1-384 with Ub and UbE2N\MavC1-384 with Ub and UbE2N\190416_004.frd
5	Dissociation	DISASSOC	100.01		5	E9	Ni-NTA		C:\Data\Das Lab\MavC1-384 with Ub and UbE2N\MavC1-384 with Ub and UbE2N\190416_005.frd
6	Baseline	BASELINE	59.99		6	F9	Ni-NTA		C:\Data\Das Lab\MavC1-384 with Ub and UbE2N\MavC1-384 with Ub and UbE2N\190416_006.frd
7	Association	ASSOC	119.99		7	G9	Ni-NTA		C:\Data\Das Lab\MavC1-384 with Ub and UbE2N\MavC1-384 with Ub and UbE2N\190416_007.frd
8	Dissociation	DISASSOC	100.01
9	Baseline	BASELINE	60.01
10	Association	ASSOC	120.01
11	Dissociation	DISASSOC	100.01
12	Baseline	BASELINE	59.99
13	Association	ASSOC	120.01
14	Dissociation	DISASSOC	100.01
15	Baseline	BASELINE	60.01
16	Association	ASSOC	119.99
17	Dissociation	DISASSOC	100.01
18	Baseline	BASELINE	60.01
19	Association	ASSOC	120.01
20	Dissociation	DISASSOC	100.01
21	Baseline	BASELINE	60.01
22	Association	ASSOC	119.99
23	Dissociation	DISASSOC	99.99
24	Baseline	BASELINE	60.01
25	Association	ASSOC	119.99
26	Dissociation	DISASSOC	99.99

## Sheet: Processing Parameters
Processing Parameters
Subtraction Type:	Reference Wells
Align Y:	Yes
	Step to Align:	Baseline
	Time (seconds):	58	59.8
Inter-step Correction:	Dissociation
S-G Filtering	ON
Analysis Parameters
Step to Analyze	Association & Dissociation
Model:	1 to 1
Fitting	Global
	Group By:
		Color
	Rmax
		Linked
Window of Interest:	Association (secs):	0	120
	Dissociation (secs):	0	100
Steady State Analysis
	Fit using Data	Req
Sensors Analyzed
	A9 - (G9)
	B9 - (G9)
	C9 - (G9)
	D9 - (G9)
	E9 - (G9)
	F9 - (G9)

## Sheet: Sensor Data
Well Number	Well Location	Sensor	Sensor Type	Sensor Info	File Name
1	A1	Empty
2	B1	Empty
3	C1	Empty
4	D1	Empty
5	E1	Empty
6	F1	Empty
7	G1	Empty
8	H1	Empty
9	A2	Empty
10	B2	Empty
11	C2	Empty
12	D2	Empty
13	E2	Empty
14	F2	Empty
15	G2	Empty
16	H2	Empty
17	A3	Empty
18	B3	Empty
19	C3	Empty
20	D3	Empty
21	E3	Empty
22	F3	Empty
23	G3	Empty
24	H3	Empty
25	A4	Empty
26	B4	Empty
27	C4	Empty
28	D4	Empty
29	E4	Empty
30	F4	Empty
31	G4	Empty
32	H4	Empty
33	A5	Empty
34	B5	Empty
35	C5	Empty
36	D5	Empty
37	E5	Empty
38	F5	Empty
39	G5	Empty
40	H5	Empty
41	A6	Empty
42	B6	Empty
43	C6	Empty
44	D6	Empty
45	E6	Empty
46	F6	Empty
47	G6	Empty
48	H6	Empty
49	A7	Empty
50	B7	Empty
51	C7	Empty
52	D7	Empty
53	E7	Empty
54	F7	Empty
55	G7	Empty
56	H7	Empty
57	A8	Empty
58	B8	Empty
59	C8	Empty
60	D8	Empty
61	E8	Empty
62	F8	Empty
63	G8	Empty
64	H8	Empty
65	A9	Ligand Sensor	Ni-NTA		C:\Data\Das Lab\MavC1-384 with Ub and UbE2N\MavC1-384 with Ub and UbE2N\190416_001.frd
66	B9	Ligand Sensor	Ni-NTA		C:\Data\Das Lab\MavC1-384 with Ub and UbE2N\MavC1-384 with Ub and UbE2N\190416_002.frd
67	C9	Ligand Sensor	Ni-NTA		C:\Data\Das Lab\MavC1-384 with Ub and UbE2N\MavC1-384 with Ub and UbE2N\190416_003.frd
68	D9	Ligand Sensor	Ni-NTA		C:\Data\Das Lab\MavC1-384 with Ub and UbE2N\MavC1-384 with Ub and UbE2N\190416_004.frd
69	E9	Ligand Sensor	Ni-NTA		C:\Data\Das Lab\MavC1-384 with Ub and UbE2N\MavC1-384 with Ub and UbE2N\190416_005.frd
70	F9	Ligand Sensor	Ni-NTA		C:\Data\Das Lab\MavC1-384 with Ub and UbE2N\MavC1-384 with Ub and UbE2N\190416_006.frd
71	G9	Ligand Sensor	Ni-NTA		C:\Data\Das Lab\MavC1-384 with Ub and UbE2N\MavC1-384 with Ub and UbE2N\190416_007.frd
72	H9	Empty
73	A10	Empty
74	B10	Empty
75	C10	Empty
76	D10	Empty
77	E10	Empty
78	F10	Empty
79	G10	Empty
80	H10	Empty
81	A11	Empty
82	B11	Empty
83	C11	Empty
84	D11	Empty
85	E11	Empty
86	F11	Empty
87	G11	Empty
88	H11	Empty
89	A12	Empty
90	B12	Empty
91	C12	Empty
92	D12	Empty
93	E12	Empty
94	F12	Empty
95	G12	Empty
96	H12	Empty

## Sheet: Sample Data
Well Number	Well Location	Well Type	Sample ID	Description	Molar Conc.
1	A1	unset			65535
2	B1	Buffer			65535
3	C1	unset			65535
4	D1	Buffer			65535
5	E1	unset			65535
6	F1	Buffer			65535
7	G1	unset			65535
8	H1	Buffer			65535
9	I1	unset			65535
10	J1	Buffer			65535
11	K1	unset			65535
12	L1	Buffer			65535
13	M1	unset			65535
14	N1	Reference Well			65535
15	O1	unset			65535
16	P1	unset			65535
17	A2	unset			65535
18	B2	Buffer			65535
19	C2	unset			65535
20	D2	Buffer			65535
21	E2	unset			65535
22	F2	Buffer			65535
23	G2	unset			65535
24	H2	Buffer			65535
25	I2	unset			65535
26	J2	Buffer			65535
27	K2	unset			65535
28	L2	Buffer			65535
29	M2	unset			65535
30	N2	Reference Well			65535
31	O2	unset			65535
32	P2	unset			65535
33	A3	unset			65535
34	B3	Load			65535
35	C3	unset			65535
36	D3	Load			65535
37	E3	unset			65535
38	F3	Load			65535
39	G3	unset			65535
40	H3	Load			65535
41	I3	unset			65535
42	J3	Load			65535
43	K3	unset			65535
44	L3	Load			65535
45	M3	unset			65535
46	N3	Reference Well			65535
47	O3	unset			65535
48	P3	unset			65535
49	A4	unset			65535
50	B4	Buffer			65535
51	C4	unset			65535
52	D4	Buffer			65535
53	E4	unset			65535
54	F4	Buffer			65535
55	G4	unset			65535
56	H4	Buffer			65535
57	I4	unset			65535
58	J4	Buffer			65535
59	K4	unset			65535
60	L4	Buffer			65535
61	M4	unset			65535
62	N4	Reference Well			65535
63	O4	unset			65535
64	P4	unset			65535
65	A5	unset			65535
66	B5	Buffer			65535
67	C5	unset			65535
68	D5	Buffer			65535
69	E5	unset			65535
70	F5	Buffer			65535
71	G5	unset			65535
72	H5	Buffer			65535
73	I5	unset			65535
74	J5	Buffer			65535
75	K5	unset			65535
76	L5	Buffer			65535
77	M5	unset			65535
78	N5	Reference Well			65535
79	O5	unset			65535
80	P5	unset			65535
81	A6	unset			65535
82	B6	Buffer			65535
83	C6	unset			65535
84	D6	Buffer			65535
85	E6	unset			65535
86	F6	Buffer			65535
87	G6	unset			65535
88	H6	Buffer			65535
89	I6	unset			65535
90	J6	Buffer			65535
91	K6	unset			65535
92	L6	Buffer			65535
93	M6	unset			65535
94	N6	Reference Well			65535
95	O6	unset			65535
96	P6	unset			65535
97	A7	unset			65535
98	B7	Buffer			65535
99	C7	unset			65535
100	D7	Buffer			65535
101	E7	unset			65535
102	F7	Buffer			65535
103	G7	unset			65535
104	H7	Buffer			65535
105	I7	unset			65535
106	J7	Buffer			65535
107	K7	unset			65535
108	L7	Buffer			65535
109	M7	unset			65535
110	N7	Reference Well			65535
111	O7	unset			65535
112	P7	unset			65535
113	A8	unset			65535
114	B8	Sample		UbE2N	25000
115	C8	unset			65535
116	D8	Sample		UbE2N	25000
117	E8	unset			65535
118	F8	Sample		UbE2N	25000
119	G8	unset			65535
120	H8	Sample		Ubiquitin	631750
121	I8	unset			65535
122	J8	Sample		Ubiquitin	631750
123	K8	unset			65535
124	L8	Sample		Ubiquitin	631750
125	M8	unset			65535
126	N8	Reference Well			65535
127	O8	unset			65535
128	P8	unset			65535
129	A9	unset			65535
130	B9	Buffer			65535
131	C9	unset			65535
132	D9	Buffer			65535
133	E9	unset			65535
134	F9	Buffer			65535
135	G9	unset			65535
136	H9	Buffer			65535
137	I9	unset			65535
138	J9	Buffer			65535
139	K9	unset			65535
140	L9	Buffer			65535
141	M9	unset			65535
142	N9	Reference Well			65535
143	O9	unset			65535
144	P9	unset			65535
145	A10	unset			65535
146	B10	Sample		UbE2N	50000
147	C10	unset			65535
148	D10	Sample		UbE2N	50000
149	E10	unset			65535
150	F10	Sample		UbE2N	50000
151	G10	unset			65535
152	H10	Sample		Ubiquitin	1263500
153	I10	unset			65535
154	J10	Sample		Ubiquitin	1263500
155	K10	unset			65535
156	L10	Sample		Ubiquitin	1263500
157	M10	unset			65535
158	N10	Reference Well			65535
159	O10	unset			65535
160	P10	unset			65535
161	A11	unset			65535
162	B11	Buffer			65535
163	C11	unset			65535
164	D11	Buffer			65535
165	E11	unset			65535
166	F11	Buffer			65535
167	G11	unset			65535
168	H11	Buffer			65535
169	I11	unset			65535
170	J11	Buffer			65535
171	K11	unset			65535
172	L11	Buffer			65535
173	M11	unset			65535
174	N11	Reference Well			65535
175	O11	unset			65535
176	P11	unset			65535
177	A12	unset			65535
178	B12	Sample		UbE2N	100000
179	C12	unset			65535
180	D12	Sample		UbE2N	100000
181	E12	unset			65535
182	F12	Sample		UbE2N	100000
183	G12	unset			65535
184	H12	Sample		Ubiquitin	2527053
185	I12	unset			65535
186	J12	Sample		Ubiquitin	2527053
187	K12	unset			65535
188	L12	Sample		Ubiquitin	2527053
189	M12	unset			65535
190	N12	Reference Well			65535
191	O12	unset			65535
192	P12	unset			65535
193	A13	unset			65535
194	B13	Buffer			65535
195	C13	unset			65535
196	D13	Buffer			65535
197	E13	unset			65535
198	F13	Buffer			65535
199	G13	unset			65535
200	H13	Buffer			65535
201	I13	unset			65535
202	J13	Buffer			65535
203	K13	unset			65535
204	L13	Buffer			65535
205	M13	unset			65535
206	N13	Reference Well			65535
207	O13	unset			65535
208	P13	unset			65535
209	A14	unset			65535
210	B14	unset			65535
211	C14	unset			65535
212	D14	unset			65535
213	E14	unset			65535
214	F14	unset			65535
215	G14	unset			65535
216	H14	unset			65535
217	I14	unset			65535
218	J14	unset			65535
219	K14	unset			65535
220	L14	unset			65535
221	M14	unset			65535
222	N14	unset			65535
223	O14	unset			65535
224	P14	unset			65535
225	A15	unset			65535
226	B15	Sample		UbE2N	781.25
227	C15	unset			65535
228	D15	Sample		UbE2N	781.25
229	E15	unset			65535
230	F15	Sample		UbE2N	781.25
231	G15	unset			65535
232	H15	Sample		Ubiquitin	19742.2
233	I15	unset			65535
234	J15	Sample		Ubiquitin	19742.2
235	K15	unset			65535
236	L15	Sample		Ubiquitin	19742.2
237	M15	unset			65535
238	N15	Reference Well			65535
239	O15	unset			65535
240	P15	unset			65535
241	A16	unset			65535
242	B16	unset			65535
243	C16	unset			65535
244	D16	unset			65535
245	E16	unset			65535
246	F16	unset			65535
247	G16	unset			65535
248	H16	unset			65535
249	I16	unset			65535
250	J16	unset			65535
251	K16	unset			65535
252	L16	unset			65535
253	M16	unset			65535
254	N16	unset			65535
255	O16	unset			65535
256	P16	unset			65535
257	A17	unset			65535
258	B17	Sample		UbE2N	1562.5
259	C17	unset			65535
260	D17	Sample		UbE2N	1562.5
261	E17	unset			65535
262	F17	Sample		UbE2N	1562.5
263	G17	unset			65535
264	H17	Sample		Ubiquitin	39484.4
265	I17	unset			65535
266	J17	Sample		Ubiquitin	39484.4
267	K17	unset			65535
268	L17	Sample		Ubiquitin	39484.4
269	M17	unset			65535
270	N17	Reference Well			65535
271	O17	unset			65535
272	P17	unset			65535
273	A18	unset			65535
274	B18	unset			65535
275	C18	unset			65535
276	D18	unset			65535
277	E18	unset			65535
278	F18	unset			65535
279	G18	unset			65535
280	H18	unset			65535
281	I18	unset			65535
282	J18	unset			65535
283	K18	unset			65535
284	L18	unset			65535
285	M18	unset			65535
286	N18	unset			65535
287	O18	unset			65535
288	P18	unset			65535
289	A19	unset			65535
290	B19	Sample		UbE2N	3125
291	C19	unset			65535
292	D19	Sample		UbE2N	3125
293	E19	unset			65535
294	F19	Sample		UbE2N	3125
295	G19	unset			65535
296	H19	Sample		Ubiquitin	78968.8
297	I19	unset			65535
298	J19	Sample		Ubiquitin	78968.8
299	K19	unset			65535
300	L19	Sample		Ubiquitin	78968.8
301	M19	unset			65535
302	N19	Reference Well			65535
303	O19	unset			65535
304	P19	unset			65535
305	A20	unset			65535
306	B20	unset			65535
307	C20	unset			65535
308	D20	unset			65535
309	E20	unset			65535
310	F20	unset			65535
311	G20	unset			65535
312	H20	unset			65535
313	I20	unset			65535
314	J20	unset			65535
315	K20	unset			65535
316	L20	unset			65535
317	M20	unset			65535
318	N20	unset			65535
319	O20	unset			65535
320	P20	unset			65535
321	A21	unset			65535
322	B21	Sample		UbE2N	6250
323	C21	unset			65535
324	D21	Sample		UbE2N	6250
325	E21	unset			65535
326	F21	Sample		UbE2N	6250
327	G21	unset			65535
328	H21	Sample		Ubiquitin	157938
329	I21	unset			65535
330	J21	Sample		Ubiquitin	157938
331	K21	unset			65535
332	L21	Sample		Ubiquitin	157938
333	M21	unset			65535
334	N21	Reference Well			65535
335	O21	unset			65535
336	P21	unset			65535
337	A22	unset			65535
338	B22	unset			65535
339	C22	unset			65535
340	D22	unset			65535
341	E22	unset			65535
342	F22	unset			65535
343	G22	unset			65535
344	H22	unset			65535
345	I22	unset			65535
346	J22	unset			65535
347	K22	unset			65535
348	L22	unset			65535
349	M22	unset			65535
350	N22	unset			65535
351	O22	unset			65535
352	P22	unset			65535
353	A23	unset			65535
354	B23	Sample		UbE2N	12500
355	C23	unset			65535
356	D23	Sample		UbE2N	12500
357	E23	unset			65535
358	F23	Sample		UbE2N	12500
359	G23	unset			65535
360	H23	Sample		Ubiquitin	315875
361	I23	unset			65535
362	J23	Sample		Ubiquitin	315875
363	K23	unset			65535
364	L23	Sample		Ubiquitin	315875
365	M23	unset			65535
366	N23	Reference Well			65535
367	O23	unset			65535
368	P23	unset			65535
369	A24	unset			65535
370	B24	unset			65535
371	C24	unset			65535
372	D24	unset			65535
373	E24	unset			65535
374	F24	unset			65535
375	G24	unset			65535
376	H24	unset			65535
377	I24	unset			65535
378	J24	unset			65535
379	K24	unset			65535
380	L24	unset			65535
381	M24	unset			65535
382	N24	unset			65535
383	O24	unset			65535
384	P24	unset			65535

## Sheet: Raw and Aligned Data
Sensor Location	Color	Sensor	Sensor Type	Sensor Info
A9		Ligand Sensor	Ni-NTA
B9		Ligand Sensor	Ni-NTA
C9		Ligand Sensor	Ni-NTA
D9		Ligand Sensor	Ni-NTA
E9		Ligand Sensor	Ni-NTA
F9		Ligand Sensor	Ni-NTA
G9		Ligand Sensor	Ni-NTA

## Sheet: Result Table
Selected	Include	Index	KD (M)	KD Error	Color	Sensor Location	Sensor Type	Sensor Info	Replicate Group	Baseline Loc.	Assoc. (Sample) Loc.	Sample ID	Dissoc. Loc.	Loading Well Location	Loading Sample ID	Cycle	Conc. (nM)	Response	kon(1/Ms)	kon Error	kdis(1/s)	kdis Error	RMax	RMax Error	kobs(1/s)	Req	Req/Rmax(%)	Full X^2	Full R^2	SSG KD	SSG Rmax	SSG R^2
x	x	0	1.678e-06	1.37e-07	-14261055	A9	Ni-NTA		N/A	B5	B15		B5	B3		1	781.3	0.1903	212400	16920	0.3564	0.006365	0.6062	0.0373	0.5223	0.1926	31.8	0.0017	0.9991
x	x	1	1.396e-06	1.349e-07	-3721216	A9	Ni-NTA		N/A	B7	B17		B7	B3		1	1562.5	0.1922	205800	18840	0.2874	0.008908	0.3594	0.0181	0.609	0.1898	52.8	0.0064	0.9962
x	x	2	2.699e-06	1.298e-07	-12144190	A9	Ni-NTA		N/A	B9	B19		B9	B3		1	3125	0.3092	153100	6967	0.4131	0.006389	0.5803	0.0142	0.8914	0.3114	53.7	0.0028	0.9994
x	x	3	3.58e-06	1.425e-07	-8992723	A9	Ni-NTA		N/A	B11	B21		B11	B3		1	6250	0.369	123000	4612	0.4404	0.005871	0.5823	0.0091	1.209	0.3702	63.6	0.004	0.9996
x	x	4	4.62e-06	3.357e-07	-1264826	A9	Ni-NTA		N/A	B13	B23		B13	B3		1	12500	0.4199	101500	7023	0.469	0.01044	0.5788	0.0119	1.738	0.4226	73	0.0216	0.9989
x	x	5	6.596e-06	8.72e-07	-4545552	A9	Ni-NTA		N/A	B2	B8		B2	B3		1	25000	0.4693	73110	9363	0.4823	0.0158	0.601	0.0171	2.31	0.4755	79.1	0.051	0.9977
x	x	6	5.777e-06	7.138e-06	-14513767	A9	Ni-NTA		N/A	B4	B10		B4	B3		1	50000	0.5026	63590	78100	0.3674	0.05011	0.5612	0.0728	3.547	0.5031	89.6	0.7901	0.926
x	x	7	1.484e-05	6.447e-06	-363184	A9	Ni-NTA		N/A	B6	B12		B6	B3		1	100000	0.5689	26600	11410	0.3947	0.02676	0.6481	0.037	3.054	0.5644	87.1	0.2657	0.9861
x	x	8	1.096e-06	9.955e-08	-6631722	B9	Ni-NTA		N/A	D5	D15		D5	D3		1	781.3	0.1882	314700	27490	0.345	0.008585	0.4577	0.027	0.5909	0.1905	41.6	0.0035	0.9981
x	x	9	1.222e-06	1.029e-07	-14789540	B9	Ni-NTA		N/A	D7	D17		D7	D3		1	1562.5	0.1866	229300	18230	0.2802	0.007804	0.3293	0.0134	0.6385	0.1848	56.1	0.005	0.9969
x	x	10	2.099e-06	8.858e-08	-13797661	B9	Ni-NTA		N/A	D9	D19		D9	D3		1	3125	0.3136	174800	6943	0.3669	0.005215	0.525	0.0097	0.913	0.314	59.8	0.0031	0.9994
x	x	11	3.32e-06	1.402e-07	-3277662	B9	Ni-NTA		N/A	D11	D21		D11	D3		1	6250	0.3732	125000	4967	0.4149	0.005904	0.5701	0.009	1.196	0.3723	65.3	0.0051	0.9995
x	x	12	4.442e-06	3.004e-07	-9165123	B9	Ni-NTA		N/A	D13	D23		D13	D3		1	12500	0.432	93150	5977	0.4138	0.008844	0.5888	0.011	1.578	0.4344	73.8	0.02	0.9988
x	x	13	6.037e-06	8.338e-07	-3221939	B9	Ni-NTA		N/A	D2	D8		D2	D3		1	25000	0.4751	77100	10350	0.4654	0.0152	0.5997	0.0165	2.393	0.483	80.5	0.0557	0.9976
x	x	14	1.026e-05	2.141e-06	-6229	B9	Ni-NTA		N/A	D4	D10		D4	D3		1	50000	0.5139	43730	8931	0.4485	0.01939	0.6233	0.0226	2.635	0.5172	83	0.0925	0.9955
x	x	15	1.229e-05	7.479e-06	-2672170	B9	Ni-NTA		N/A	D6	D12		D6	D3		1	100000	0.5651	30320	18310	0.3727	0.02769	0.634	0.0428	3.405	0.5646	89.1	0.3245	0.9819
x	x	16	1.595e-06	1.604e-07	-15506239	C9	Ni-NTA		N/A	F5	F15		F5	F3		1	781.3	0.1807	230300	22560	0.3673	0.008334	0.5565	0.0416	0.5472	0.183	32.9	0.0025	0.9985
x	x	17	1.267e-06	1.259e-07	-10209280	C9	Ni-NTA		N/A	F7	F17		F7	F3		1	1562.5	0.1881	223000	20930	0.2825	0.009212	0.3346	0.0164	0.631	0.1848	55.2	0.0068	0.9957
x	x	18	2.338e-06	8.783e-08	-14437950	C9	Ni-NTA		N/A	F9	F19		F9	F3		1	3125	0.3209	160500	5688	0.3753	0.004676	0.5609	0.0099	0.8769	0.3208	57.2	0.0024	0.9996
x	x	19	3.263e-06	1.313e-07	-12859347	C9	Ni-NTA		N/A	F11	F21		F11	F3		1	6250	0.3808	124500	4715	0.4064	0.005521	0.5789	0.0086	1.185	0.3803	65.7	0.005	0.9995
x	x	20	4.835e-06	3.661e-07	-8998074	C9	Ni-NTA		N/A	F13	F23		F13	F3		1	12500	0.4266	88530	6351	0.428	0.01039	0.5909	0.0132	1.535	0.4261	72.1	0.02	0.9985
x	x	21	6.314e-06	9.646e-07	-10640400	C9	Ni-NTA		N/A	F2	F8		F2	F3		1	25000	0.4725	76790	11400	0.4848	0.01759	0.6029	0.0191	2.405	0.4813	79.8	0.06	0.9972
x	x	22	9.291e-06	2.39e-06	-15627879	C9	Ni-NTA		N/A	F4	F10		F4	F3		1	50000	0.521	48500	12270	0.4506	0.02101	0.6211	0.0255	2.876	0.5238	84.3	0.1148	0.9947
x	x	23	1.176e-05	8.319e-06	-8555184	C9	Ni-NTA		N/A	F6	F12		F6	F3		1	100000	0.5674	32760	23050	0.3852	0.02833	0.633	0.0477	3.661	0.5664	89.5	0.3177	0.983

## Sheet: Steady State
							Results
								Data Used	Reqs
								Y Weighting
								Chi^2/DoF	0.000899309
								R^2	0.953916
								RMax	0.540836	0.0107533
								KD	2.4e-06	±2.2E-07M

## Sheet: Analysis Parameters
2;0:Association; 1: Dissociation; 2: both
1;1: 1:1 model; 2: 2:1; 3: Mass Transport
1;0:local; 1:global
0;0:Full; 1: partial
1;0:Sensor; 1: color; 2:...
0;0:linked; 1: unlinked by sensor; 2: unlinked by compound; 3: ...
1;0: use entire step, 1:use WOI
0;secs, Assoication starts
120;Association step ends
0;Dissociation step starts
100;Dissociation step ends
0;0: use Req; 1:Response;
