# Supplementary material for: Legionella effector MavC targets the Ube2N~Ub conjugate for noncanonical ubiquitination
Source: Nat Commun. 2020 May 12;11:2365. doi: 10.1038/s41467-020-16211-x (PMC7217864; doi:10.1038/s41467-020-16211-x)
Supplement: Supplementary file 4 — Source Data [file 41467_2020_16211_MOESM4_ESM.zip › SourceDataFile_NCOMMS-19-35633A/BLI-SourceData/UbSSUbE2N with MavC FL/Tracer.log]

lete
21:40:47.4 Old State:14-cycle=1, Elapsed Time:    0.0,  Ideal Time:    0.0,  Delay time =   0.00  New State:ENGN_StateRunning_WaitSampling
21:40:47.4 Step started at: 21:40:41
21:40:47.4 XYZ movement time  = 6099 ms
21:40:47.4 + Scan start delay = 6068 ms
21:40:47.5 Old State:15-ENGN_StateRunning_WaitSampling New State:ENGN_StateRunning_Sampling
21:42:27.1 
21:42:27.1 STOP SCAN: 
21:42:27.1    CycleTime (ms)    = 200
21:42:27.1    CurrentCycle      = 500
21:42:27.1    RunTime (ms)      = 99961
21:42:27.1    AverageCycle (ms) = 199.9
21:42:27.1    Temperature       = 30.0, 30.0
21:42:27.1    DATA OVERRUN %    = 0.00
21:42:27.1    Spec PCB temps    = 39.9, 41.2, 41.9, 42.4, 42.5, 42.7, 42.8, 41.6, 40.0, 41.0, 41.5, 42.1, 42.7, 42.6, 42.4, 41.5
21:42:27.1 
21:42:27.2 AcquisitionEngine: DLL_THREAD_DETACH.
21:42:27.3 Old State:16-cycle=500, Elapsed Time:  100.0,  Ideal Time:   99.8,  Delay time =   0.04  New State:ENGN_StateRunning_SamplingComplete
21:42:27.4 Old State:18-ENGN_StateRunning_SamplingComplete New State:ENGN_StateRunning_WaitNewStep
21:42:27.7 Old State:5-ENGN_StateRunning_WaitNewStep New State:ENGN_StateRunning_StartNewStep
21:42:27.8 StartShaker(1000)
21:42:28.1 Old State:6-ENGN_StateRunning_StartNewStep New State:ENGN_StateRunning_WaitGoingToSample
21:42:28.1 Sample384_Q(0, 0, 10)
21:42:28.2 AcquisitionEngine: DLL_THREAD_ATTACH.
21:42:28.2 
21:42:28.2 START SCAN: 
21:42:28.2    CycleTime (ms)    = 200
21:42:28.2    CycleCount        = 300
21:42:28.2    ScansToAverage    = 20
21:42:28.2    FinishTime (s)    = 60
21:42:28.2    Temperature       = 30.0, 30.0
21:42:28.2    Lamp Power        = 35
21:42:28.2    Spec PCB temps    = 39.9, 41.1, 41.9, 42.4, 42.5, 42.7, 42.8, 41.6, 40.0, 41.0, 41.6, 42.1, 42.7, 42.6, 42.4, 41.6
21:42:28.2 
21:42:28.3 GMC_SetPosZ
21:42:28.4 Old State:12-ENGN_StateRunning_WaitGoingToSample New State:ENGN_StateRunning_GoingToSample
21:42:30.4 GMC_ServoHere
21:42:30.6 GMC_SetPosX
21:42:30.8 GMC_SetPosY
21:42:31.4 GMC_SetPosZ
21:42:33.6 Old State:13-ENGN_StateRunning_GoingToSample New State:ENGN_StateRunning_GoingToSampleComplete
21:42:33.8 Old State:14-cycle=1, Elapsed Time:    0.0,  Ideal Time:    0.0,  Delay time =   0.00  New State:ENGN_StateRunning_WaitSampling
21:42:33.8 Step started at: 21:42:28
21:42:33.8 XYZ movement time  = 5428 ms
21:42:33.8 + Scan start delay = 5413 ms
21:42:33.9 Old State:15-ENGN_StateRunning_WaitSampling New State:ENGN_StateRunning_Sampling
21:43:33.5 
21:43:33.5 STOP SCAN: 
21:43:33.5    CycleTime (ms)    = 200
21:43:33.5    CurrentCycle      = 300
21:43:33.5    RunTime (ms)      = 59961
21:43:33.5    AverageCycle (ms) = 199.9
21:43:33.5    Temperature       = 30.0, 30.0
21:43:33.5    DATA OVERRUN %    = 0.00
21:43:33.5    Spec PCB temps    = 39.9, 41.1, 41.9, 42.4, 42.5, 42.7, 42.8, 41.6, 40.0, 41.0, 41.6, 42.1, 42.7, 42.6, 42.4, 41.5
21:43:33.5 
21:43:33.6 AcquisitionEngine: DLL_THREAD_DETACH.
21:43:33.7 Old State:16-cycle=300, Elapsed Time:   60.0,  Ideal Time:   59.8,  Delay time =   0.04  New State:ENGN_StateRunning_SamplingComplete
21:43:33.8 Old State:18-ENGN_StateRunning_SamplingComplete New State:ENGN_StateRunning_WaitNewStep
21:43:34.1 Old State:5-ENGN_StateRunning_WaitNewStep New State:ENGN_StateRunning_StartNewStep
21:43:34.1 StartShaker(1000)
21:43:34.4 Old State:6-ENGN_StateRunning_StartNewStep New State:ENGN_StateRunning_WaitGoingToSample
21:43:34.4 Sample384_Q(0, 0, 20)
21:43:34.5 AcquisitionEngine: DLL_THREAD_ATTACH.
21:43:34.5 
21:43:34.5 START SCAN: 
21:43:34.5    CycleTime (ms)    = 200
21:43:34.5    CycleCount        = 600
21:43:34.5    ScansToAverage    = 20
21:43:34.5    FinishTime (s)    = 120
21:43:34.5    Temperature       = 30.0, 30.0
21:43:34.5    Lamp Power        = 35
21:43:34.5    Spec PCB temps    = 39.9, 41.1, 41.9, 42.4, 42.5, 42.7, 42.8, 41.6, 40.0, 41.0, 41.6, 42.1, 42.7, 42.6, 42.4, 41.5
21:43:34.5 
21:43:34.6 GMC_SetPosZ
21:43:34.7 Old State:12-ENGN_StateRunning_WaitGoingToSample New State:ENGN_StateRunning_GoingToSample
21:43:36.7 GMC_ServoHere
21:43:36.9 GMC_SetPosX
21:43:37.1 GMC_SetPosY
21:43:38.3 GMC_SetPosZ
21:43:40.7 Old State:13-cycle=1, Elapsed Time:    0.0,  Ideal Time:    0.0,  Delay time =   0.00  New State:ENGN_StateRunning_GoingToSampleComplete
21:43:40.8 Old State:14-ENGN_StateRunning_GoingToSampleComplete New State:ENGN_StateRunning_WaitSampling
21:43:40.8 Step started at: 21:43:34
21:43:40.8 XYZ movement time  = 6130 ms
21:43:40.8 + Scan start delay = 6068 ms
21:43:40.9 Old State:15-ENGN_StateRunning_WaitSampling New State:ENGN_StateRunning_Sampling
21:45:40.5 
21:45:40.5 STOP SCAN: 
21:45:40.5    CycleTime (ms)    = 200
21:45:40.5    CurrentCycle      = 600
21:45:40.5    RunTime (ms)      = 119979
21:45:40.5    AverageCycle (ms) = 200.0
21:45:40.5    Temperature       = 30.0, 30.0
21:45:40.5    DATA OVERRUN %    = 0.00
21:45:40.5    Spec PCB temps    = 39.9, 41.1, 41.9, 42.4, 42.5, 42.7, 42.8, 41.6, 40.0, 41.0, 41.5, 42.1, 42.7, 42.6, 42.4, 41.5
21:45:40.5 
21:45:40.6 AcquisitionEngine: DLL_THREAD_DETACH.
21:45:40.7 Old State:16-cycle=600, Elapsed Time:  120.0,  Ideal Time:  119.8,  Delay time =   0.03  New State:ENGN_StateRunning_SamplingComplete
21:45:40.8 Old State:18-ENGN_StateRunning_SamplingComplete New State:ENGN_StateRunning_WaitNewStep
21:45:41.0 Old State:5-ENGN_StateRunning_WaitNewStep New State:ENGN_StateRunning_StartNewStep
21:45:41.1 StartShaker(1000)
21:45:41.4 Old State:6-ENGN_StateRunning_StartNewStep New State:ENGN_StateRunning_WaitGoingToSample
21:45:41.4 Sample384_Q(0, 0, 10)
21:45:41.4 AcquisitionEngine: DLL_THREAD_ATTACH.
21:45:41.5 
21:45:41.5 START SCAN: 
21:45:41.5    CycleTime (ms)    = 200
21:45:41.5    CycleCount        = 500
21:45:41.5    ScansToAverage    = 20
21:45:41.5    FinishTime (s)    = 100
21:45:41.5    Temperature       = 30.0, 30.0
21:45:41.5    Lamp Power        = 35
21:45:41.5    Spec PCB temps    = 39.9, 41.1, 41.9, 42.4, 42.5, 42.7, 42.8, 41.6, 40.0, 40.9, 41.6, 42.1, 42.7, 42.6, 42.4, 41.5
21:45:41.5 
21:45:41.5 GMC_SetPosZ
21:45:41.7 Old State:12-ENGN_StateRunning_WaitGoingToSample New State:ENGN_StateRunning_GoingToSample
21:45:43.7 GMC_ServoHere
21:45:43.8 GMC_SetPosX
21:45:44.0 GMC_SetPosY
21:45:45.3 GMC_SetPosZ
21:45:47.6 Old State:13-ENGN_StateRunning_GoingToSample New State:ENGN_StateRunning_GoingToSampleComplete
21:45:47.7 Old State:14-cycle=1, Elapsed Time:    0.0,  Ideal Time:    0.0,  Delay time =   0.00  New State:ENGN_StateRunning_WaitSampling
21:45:47.7 Step started at: 21:45:41
21:45:47.7 XYZ movement time  = 6068 ms
21:45:47.7 + Scan start delay = 6037 ms
21:45:47.8 Old State:15-ENGN_StateRunning_WaitSampling New State:ENGN_StateRunning_Sampling
21:47:27.4 
21:47:27.4 STOP SCAN: 
21:47:27.4    CycleTime (ms)    = 200
21:47:27.4    CurrentCycle      = 500
21:47:27.4    RunTime (ms)      = 99961
21:47:27.4    AverageCycle (ms) = 199.9
21:47:27.4    Temperature       = 30.0, 30.0
21:47:27.4    DATA OVERRUN %    = 0.00
21:47:27.4    Spec PCB temps    = 39.9, 41.1, 41.9, 42.4, 42.5, 42.7, 42.8, 41.6, 40.0, 41.0, 41.5, 42.1, 42.7, 42.6, 42.4, 41.5
21:47:27.4 
21:47:27.5 AcquisitionEngine: DLL_THREAD_DETACH.
21:47:27.6 Old State:16-cycle=500, Elapsed Time:  100.0,  Ideal Time:   99.8,  Delay time =   0.04  New State:ENGN_StateRunning_SamplingComplete
21:47:27.7 Old State:18-ENGN_StateRunning_SamplingComplete New State:ENGN_StateRunning_WaitNewStep
21:47:28.1 Old State:5-ENGN_StateRunning_WaitNewStep New State:ENGN_StateRunning_StartNewStep
21:47:28.1 StartShaker(1000)
21:47:28.4 Old State:6-ENGN_StateRunning_StartNewStep New State:ENGN_StateRunning_WaitGoingToSample
21:47:28.4 Sample384_Q(0, 0, -1)
21:47:28.5 AcquisitionEngine: DLL_THREAD_ATTACH.
21:47:28.5 
21:47:28.5 START SCAN: 
21:47:28.5    CycleTime (ms)    = 200
21:47:28.5    CycleCount        = 300
21:47:28.5    ScansToAverage    = 20
21:47:28.5    FinishTime (s)    = 60
21:47:28.5    Temperature       = 30.0, 30.0
21:47:28.5    Lamp Power        = 35
21:47:28.5    Spec PCB temps    = 39.9, 41.1, 41.9, 42.4, 42.5, 42.7, 42.8, 41.6, 40.0, 41.0, 41.6, 42.1, 42.7, 42.6, 42.4, 41.5
21:47:28.5 
21:47:28.6 GMC_SetPosZ
21:47:28.7 Old State:12-ENGN_StateRunning_WaitGoingToSample New State:ENGN_StateRunning_GoingToSample
21:47:30.8 GMC_ServoHere
21:47:30.9 GMC_SetPosX
21:47:31.1 GMC_SetPosY
21:47:32.6 GMC_SetPosZ
21:47:34.8 Old State:13-ENGN_StateRunning_GoingToSample New State:ENGN_StateRunning_GoingToSampleComplete
21:47:34.9 Old State:14-cycle=1, Elapsed Time:    0.0,  Ideal Time:    0.0,  Delay time =   0.00  New State:ENGN_StateRunning_WaitSampling
21:47:34.9 Step started at: 21:47:28
21:47:34.9 XYZ movement time  = 6287 ms
21:47:34.9 + Scan start delay = 6287 ms
21:47:35.0 Old State:15-ENGN_StateRunning_WaitSampling New State:ENGN_StateRunning_Sampling
21:48:34.7 
21:48:34.7 STOP SCAN: 
21:48:34.7    CycleTime (ms)    = 200
21:48:34.7    CurrentCycle      = 300
21:48:34.7    RunTime (ms)      = 59962
21:48:34.7    AverageCycle (ms) = 199.9
21:48:34.7    Temperature       = 30.0, 30.0
21:48:34.7    DATA OVERRUN %    = 0.00
21:48:34.7    Spec PCB temps    = 39.9, 41.1, 41.9, 42.4, 42.5, 42.7, 42.8, 41.6, 40.0, 40.9, 41.6, 42.1, 42.7, 42.6, 42.4, 41.5
21:48:34.7 
21:48:34.8 AcquisitionEngine: DLL_THREAD_DETACH.
21:48:34.9 Old State:16-cycle=300, Elapsed Time:   60.0,  Ideal Time:   59.8,  Delay time =   0.04  New State:ENGN_StateRunning_SamplingComplete
21:48:35.0 Old State:18-ENGN_StateRunning_SamplingComplete New State:ENGN_StateRunning_WaitNewStep
21:48:35.3 Old State:5-ENGN_StateRunning_WaitNewStep New State:ENGN_StateRunning_StartNewStep
21:48:35.4 StartShaker(1000)
21:48:35.7 Old State:6-ENGN_StateRunning_StartNewStep New State:ENGN_StateRunning_WaitGoingToSample
21:48:35.7 Sample384_Q(0, 0, 5)
21:48:35.8 AcquisitionEngine: DLL_THREAD_ATTACH.
21:48:35.8 GMC_SetPosZ
21:48:35.8 
21:48:35.8 START SCAN: 
21:48:35.8    CycleTime (ms)    = 200
21:48:35.8    CycleCount        = 600
21:48:35.8    ScansToAverage    = 20
21:48:35.8    FinishTime (s)    = 120
21:48:35.8    Temperature       = 30.0, 30.0
21:48:35.8    Lamp Power        = 35
21:48:35.8    Spec PCB temps    = 39.9, 41.1, 41.9, 42.4, 42.5, 42.7, 42.8, 41.6, 40.0, 40.9, 41.6, 42.1, 42.7, 42.6, 42.4, 41.5
21:48:35.8 
21:48:36.0 Old State:12-ENGN_StateRunning_WaitGoingToSample New State:ENGN_StateRunning_GoingToSample
21:48:37.9 GMC_ServoHere
21:48:38.1 GMC_SetPosX
21:48:38.3 GMC_SetPosY
21:48:39.2 GMC_SetPosZ
21:48:41.5 Old State:13-ENGN_StateRunning_GoingToSample New State:ENGN_StateRunning_GoingToSampleComplete
21:48:41.6 Old State:14-cycle=1, Elapsed Time:    0.0,  Ideal Time:    0.0,  Delay time =   0.00  New State:ENGN_StateRunning_WaitSampling
21:48:41.6 Step started at: 21:48:35
21:48:41.6 XYZ movement time  = 5647 ms
21:48:41.6 + Scan start delay = 5647 ms
21:48:41.7 Old State:15-ENGN_StateRunning_WaitSampling New State:ENGN_StateRunning_Sampling
21:50:41.3 
21:50:41.3 STOP SCAN: 
21:50:41.3    CycleTime (ms)    = 200
21:50:41.3    CurrentCycle      = 600
21:50:41.3    RunTime (ms)      = 119958
21:50:41.3    AverageCycle (ms) = 199.9
21:50:41.3    Temperature       = 30.0, 30.0
21:50:41.3    DATA OVERRUN %    = 0.00
21:50:41.3    Spec PCB temps    = 39.9, 41.2, 41.9, 42.4, 42.5, 42.7, 42.8, 41.6, 40.0, 41.0, 41.6, 42.1, 42.7, 42.6, 42.4, 41.5
21:50:41.3 
21:50:41.5 AcquisitionEngine: DLL_THREAD_DETACH.
21:50:41.5 Old State:16-cycle=600, Elapsed Time:  120.0,  Ideal Time:  119.8,  Delay time =   0.04  New State:ENGN_StateRunning_SamplingComplete
21:50:41.6 Old State:18-ENGN_StateRunning_SamplingComplete New State:ENGN_StateRunning_WaitNewStep
21:50:41.9 Old State:5-ENGN_StateRunning_WaitNewStep New State:ENGN_StateRunning_StartNewStep
21:50:42.0 StartShaker(1000)
21:50:42.3 Old State:6-ENGN_StateRunning_StartNewStep New State:ENGN_StateRunning_WaitGoingToSample
21:50:42.3 Sample384_Q(0, 0, -1)
21:50:42.3 AcquisitionEngine: DLL_THREAD_ATTACH.
21:50:42.4 
21:50:42.4 START SCAN: 
21:50:42.4    CycleTime (ms)    = 200
21:50:42.4    CycleCount        = 500
21:50:42.4    ScansToAverage    = 20
21:50:42.4    FinishTime (s)    = 100
21:50:42.4    Temperature       = 30.0, 30.0
21:50:42.4    Lamp Power        = 35
21:50:42.4    Spec PCB temps    = 39.9, 41.1, 41.9, 42.4, 42.5, 42.7, 42.8, 41.6, 40.0, 41.0, 41.6, 42.1, 42.7, 42.6, 42.4, 41.5
21:50:42.4 
21:50:42.4 GMC_SetPosZ
21:50:42.6 Old State:12-ENGN_StateRunning_WaitGoingToSample New State:ENGN_StateRunning_GoingToSample
21:50:44.5 GMC_ServoHere
21:50:44.7 GMC_SetPosX
21:50:44.9 GMC_SetPosY
21:50:45.8 GMC_SetPosZ
21:50:48.1 Old State:13-ENGN_StateRunning_GoingToSample New State:ENGN_StateRunning_GoingToSampleComplete
21:50:48.2 Old State:14-cycle=1, Elapsed Time:    0.0,  Ideal Time:    0.0,  Delay time =   0.00  New State:ENGN_StateRunning_WaitSampling
21:50:48.2 Step started at: 21:50:42
21:50:48.2 XYZ movement time  = 5648 ms
21:50:48.2 + Scan start delay = 5663 ms
21:50:48.3 Old State:15-ENGN_StateRunning_WaitSampling New State:ENGN_StateRunning_Sampling
21:52:27.9 
21:52:27.9 STOP SCAN: 
21:52:27.9    CycleTime (ms)    = 200
21:52:27.9    CurrentCycle      = 500
21:52:27.9    RunTime (ms)      = 99962
21:52:27.9    AverageCycle (ms) = 199.9
21:52:27.9    Temperature       = 30.0, 30.0
21:52:27.9    DATA OVERRUN %    = 0.00
21:52:27.9    Spec PCB temps    = 39.9, 41.1, 41.9, 42.4, 42.5, 42.7, 42.8, 41.6, 40.0, 41.0, 41.6, 42.1, 42.7, 42.6, 42.4, 41.5
21:52:27.9 
21:52:28.1 AcquisitionEngine: DLL_THREAD_DETACH.
21:52:28.2 Old State:16-cycle=500, Elapsed Time:  100.0,  Ideal Time:   99.8,  Delay time =   0.04  New State:ENGN_StateRunning_SamplingComplete
21:52:28.3 Old State:18-ENGN_StateRunning_SamplingComplete New State:ENGN_StateRunning_WaitNewStep
21:52:28.8 Old State:5-ENGN_StateRunning_WaitNewStep New State:ENGN_StateRunning_StartNewStep
21:52:28.8 StartShaker(1000)
21:52:29.1 Old State:6-ENGN_StateRunning_StartNewStep New State:ENGN_StateRunning_WaitGoingToSample
21:52:29.1 Sample384_Q(0, 0, 1)
21:52:29.2 AcquisitionEngine: DLL_THREAD_ATTACH.
21:52:29.2 
21:52:29.2 START SCAN: 
21:52:29.2    CycleTime (ms)    = 200
21:52:29.2    CycleCount        = 300
21:52:29.2    ScansToAverage    = 20
21:52:29.2    FinishTime (s)    = 60
21:52:29.2    Temperature       = 30.0, 30.0
21:52:29.2    Lamp Power        = 35
21:52:29.2    Spec PCB temps    = 39.9, 41.2, 41.9, 42.4, 42.5, 42.7, 42.8, 41.6, 40.0, 41.0, 41.6, 42.1, 42.7, 42.6, 42.4, 41.5
21:52:29.2 
21:52:29.3 GMC_SetPosZ
21:52:29.4 Old State:12-ENGN_StateRunning_WaitGoingToSample New State:ENGN_StateRunning_GoingToSample
21:52:31.5 GMC_ServoHere
21:52:31.7 GMC_SetPosX
21:52:31.8 GMC_SetPosY
21:52:32.4 GMC_SetPosZ
21:52:34.7 Old State:13-ENGN_StateRunning_GoingToSample New State:ENGN_StateRunning_GoingToSampleComplete
21:52:34.8 Old State:14-cycle=1, Elapsed Time:    0.0,  Ideal Time:    0.0,  Delay time =   0.00  New State:ENGN_StateRunning_WaitSampling
21:52:34.8 Step started at: 21:52:29
21:52:34.8 XYZ movement time  = 5414 ms
21:52:34.8 + Scan start delay = 5414 ms
21:52:34.9 Old State:15-ENGN_StateRunning_WaitSampling New State:ENGN_StateRunning_Sampling
21:53:34.5 
21:53:34.5 STOP SCAN: 
21:53:34.5    CycleTime (ms)    = 200
21:53:34.5    CurrentCycle      = 300
21:53:34.5    RunTime (ms)      = 59964
21:53:34.5    AverageCycle (ms) = 199.9
21:53:34.5    Temperature       = 30.0, 30.0
21:53:34.5    DATA OVERRUN %    = 0.00
21:53:34.5    Spec PCB temps    = 39.9, 41.1, 41.9, 42.4, 42.5, 42.7, 42.8, 41.6, 40.0, 41.0, 41.6, 42.1, 42.7, 42.6, 42.4, 41.5
21:53:34.5 
21:53:34.7 AcquisitionEngine: DLL_THREAD_DETACH.
21:53:34.7 Old State:16-cycle=300, Elapsed Time:   60.0,  Ideal Time:   59.8,  Delay time =   0.04  New State:ENGN_StateRunning_SamplingComplete
21:53:34.9 Old State:18-ENGN_StateRunning_SamplingComplete New State:ENGN_StateRunning_WaitNewStep
21:53:35.0 Old State:5-ENGN_StateRunning_WaitNewStep New State:ENGN_StateRunning_StartNewStep
21:53:35.0 StartShaker(1000)
21:53:35.3 Old State:6-ENGN_StateRunning_StartNewStep New State:ENGN_StateRunning_WaitGoingToSample
21:53:35.3 Sample384_Q(0, 0, 7)
21:53:35.4 AcquisitionEngine: DLL_THREAD_ATTACH.
21:53:35.4 
21:53:35.4 START SCAN: 
21:53:35.4    CycleTime (ms)    = 200
21:53:35.4    CycleCount        = 600
21:53:35.4    ScansToAverage    = 20
21:53:35.4    FinishTime (s)    = 120
21:53:35.4    Temperature       = 30.0, 30.0
21:53:35.4    Lamp Power        = 35
21:53:35.4    Spec PCB temps    = 39.9, 41.1, 41.9, 42.4, 42.5, 42.7, 42.8, 41.6, 40.0, 41.0, 41.5, 42.1, 42.7, 42.6, 42.4, 41.5
21:53:35.4 
21:53:35.5 GMC_SetPosZ
21:53:35.6 Old State:12-ENGN_StateRunning_WaitGoingToSample New State:ENGN_StateRunning_GoingToSample
21:53:37.6 GMC_ServoHere
21:53:37.8 GMC_SetPosX
21:53:38.0 GMC_SetPosY
21:53:38.9 GMC_SetPosZ
21:53:41.2 Old State:13-ENGN_StateRunning_GoingToSample New State:ENGN_StateRunning_GoingToSampleComplete
21:53:41.3 Old State:14-cycle=1, Elapsed Time:    0.0,  Ideal Time:    0.0,  Delay time =   0.00  New State:ENGN_StateRunning_WaitSampling
21:53:41.3 Step started at: 21:53:35
21:53:41.3 XYZ movement time  = 5725 ms
21:53:41.3 + Scan start delay = 5694 ms
21:53:41.4 Old State:15-ENGN_StateRunning_WaitSampling New State:ENGN_StateRunning_Sampling
21:55:41.0 
21:55:41.0 STOP SCAN: 
21:55:41.0    CycleTime (ms)    = 200
21:55:41.0    CurrentCycle      = 600
21:55:41.0    RunTime (ms)      = 119971
21:55:41.0    AverageCycle (ms) = 200.0
21:55:41.0    Temperature       = 30.0, 30.0
21:55:41.0    DATA OVERRUN %    = 0.00
21:55:41.0    Spec PCB temps    = 39.9, 41.2, 41.9, 42.4, 42.5, 42.7, 42.8, 41.6, 40.0, 41.0, 41.6, 42.1, 42.7, 42.6, 42.4, 41.5
21:55:41.0 
21:55:41.1 AcquisitionEngine: DLL_THREAD_DETACH.
21:55:41.2 Old State:16-cycle=600, Elapsed Time:  120.0,  Ideal Time:  119.8,  Delay time =   0.04  New State:ENGN_StateRunning_SamplingComplete
21:55:41.3 Old State:18-ENGN_StateRunning_SamplingComplete New State:ENGN_StateRunning_WaitNewStep
21:55:41.6 Old State:5-ENGN_StateRunning_WaitNewStep New State:ENGN_StateRunning_StartNewStep
21:55:41.7 StartShaker(1000)
21:55:42.0 Old State:6-ENGN_StateRunning_StartNewStep New State:ENGN_StateRunning_WaitGoingToSample
21:55:42.0 Sample384_Q(0, 0, 1)
21:55:42.0 AcquisitionEngine: DLL_THREAD_ATTACH.
21:55:42.1 
21:55:42.1 START SCAN: 
21:55:42.1    CycleTime (ms)    = 200
21:55:42.1    CycleCount        = 500
21:55:42.1    ScansToAverage    = 20
21:55:42.1    FinishTime (s)    = 100
21:55:42.1    Temperature       = 30.0, 30.0
21:55:42.1    Lamp Power        = 35
21:55:42.1    Spec PCB temps    = 39.9, 41.1, 41.9, 42.4, 42.6, 42.7, 42.8, 41.6, 40.0, 41.0, 41.6, 42.1, 42.7, 42.6, 42.4, 41.5
21:55:42.1 
21:55:42.2 GMC_SetPosZ
21:55:42.3 Old State:12-ENGN_StateRunning_WaitGoingToSample New State:ENGN_StateRunning_GoingToSample
21:55:44.3 GMC_ServoHere
21:55:44.5 GMC_SetPosX
21:55:44.7 GMC_SetPosY
21:55:45.6 GMC_SetPosZ
21:55:47.9 Old State:13-ENGN_StateRunning_GoingToSample New State:ENGN_StateRunning_GoingToSampleComplete
21:55:48.0 Old State:14-cycle=1, Elapsed Time:    0.0,  Ideal Time:    0.0,  Delay time =   0.00  New State:ENGN_StateRunning_WaitSampling
21:55:48.0 Step started at: 21:55:42
21:55:48.0 XYZ movement time  = 5756 ms
21:55:48.0 + Scan start delay = 5772 ms
21:55:48.1 Old State:15-ENGN_StateRunning_WaitSampling New State:ENGN_StateRunning_Sampling
21:57:27.7 
21:57:27.7 STOP SCAN: 
21:57:27.7    CycleTime (ms)    = 200
21:57:27.7    CurrentCycle      = 500
21:57:27.7    RunTime (ms)      = 99961
21:57:27.7    AverageCycle (ms) = 199.9
21:57:27.7    Temperature       = 30.0, 30.0
21:57:27.7    DATA OVERRUN %    = 0.00
21:57:27.7    Spec PCB temps    = 39.9, 41.2, 41.9, 42.4, 42.6, 42.7, 42.8, 41.6, 40.0, 41.0, 41.6, 42.1, 42.7, 42.6, 42.4, 41.5
21:57:27.7 
21:57:27.9 AcquisitionEngine: DLL_THREAD_DETACH.
21:57:28.0 Old State:16-cycle=500, Elapsed Time:  100.0,  Ideal Time:   99.8,  Delay time =   0.04  New State:ENGN_StateRunning_SamplingComplete
21:57:28.2 Old State:18-ENGN_StateRunning_SamplingComplete New State:ENGN_StateRunning_WaitNewStep
21:57:28.4 Old State:5-ENGN_StateRunning_WaitNewStep New State:ENGN_StateRunning_StartNewStep
21:57:28.4 StartShaker(1000)
21:57:28.7 Old State:6-ENGN_StateRunning_StartNewStep New State:ENGN_StateRunning_WaitGoingToSample
21:57:28.7 Sample384_Q(0, 0, 3)
21:57:28.8 AcquisitionEngine: DLL_THREAD_ATTACH.
21:57:28.8 GMC_SetPosZ
21:57:28.8 
21:57:28.8 START SCAN: 
21:57:28.8    CycleTime (ms)    = 200
21:57:28.8    CycleCount        = 300
21:57:28.8    ScansToAverage    = 20
21:57:28.8    FinishTime (s)    = 60
21:57:28.8    Temperature       = 30.0, 30.0
21:57:28.8    Lamp Power        = 35
21:57:28.8    Spec PCB temps    = 39.9, 41.1, 41.9, 42.4, 42.5, 42.7, 42.8, 41.6, 40.0, 41.0, 41.6, 42.1, 42.7, 42.6, 42.4, 41.5
21:57:28.8 
21:57:29.0 Old State:12-ENGN_StateRunning_WaitGoingToSample New State:ENGN_StateRunning_GoingToSample
21:57:31.0 GMC_ServoHere
21:57:31.1 GMC_SetPosX
21:57:31.3 GMC_SetPosY
21:57:31.9 GMC_SetPosZ
21:57:34.2 Old State:13-ENGN_StateRunning_GoingToSample New State:ENGN_StateRunning_GoingToSampleComplete
21:57:34.3 Old State:14-cycle=1, Elapsed Time:    0.0,  Ideal Time:    0.0,  Delay time =   0.00  New State:ENGN_StateRunning_WaitSampling
21:57:34.3 Step started at: 21:57:28
21:57:34.3 XYZ movement time  = 5320 ms
21:57:34.3 + Scan start delay = 5304 ms
21:57:34.4 Old State:15-ENGN_StateRunning_WaitSampling New State:ENGN_StateRunning_Sampling
21:58:34.0 
21:58:34.0 STOP SCAN: 
21:58:34.0    CycleTime (ms)    = 200
21:58:34.0    CurrentCycle      = 300
21:58:34.0    RunTime (ms)      = 59963
21:58:34.0    AverageCycle (ms) = 199.9
21:58:34.0    Temperature       = 30.0, 30.0
21:58:34.0    DATA OVERRUN %    = 0.00
21:58:34.0    Spec PCB temps    = 39.9, 41.2, 41.9, 42.4, 42.5, 42.7, 42.8, 41.6, 40.0, 41.0, 41.6, 42.1, 42.7, 42.6, 42.4, 41.5
21:58:34.0 
21:58:34.1 AcquisitionEngine: DLL_THREAD_DETACH.
21:58:34.2 Old State:16-cycle=300, Elapsed Time:   60.0,  Ideal Time:   59.8,  Delay time =   0.04  New State:ENGN_StateRunning_SamplingComplete
21:58:34.4 Old State:18-ENGN_StateRunning_SamplingComplete New State:ENGN_StateRunning_WaitNewStep
21:58:34.6 Old State:5-ENGN_StateRunning_WaitNewStep New State:ENGN_StateRunning_StartNewStep
21:58:34.6 StartShaker(1000)
21:58:34.9 Old State:6-ENGN_StateRunning_StartNewStep New State:ENGN_StateRunning_WaitGoingToSample
21:58:34.9 Sample384_Q(0, 0, 9)
21:58:35.0 AcquisitionEngine: DLL_THREAD_ATTACH.
21:58:35.0 
21:58:35.0 START SCAN: 
21:58:35.0    CycleTime (ms)    = 200
21:58:35.0    CycleCount        = 600
21:58:35.0    ScansToAverage    = 20
21:58:35.0    FinishTime (s)    = 120
21:58:35.0    Temperature       = 30.0, 30.0
21:58:35.0    Lamp Power        = 35
21:58:35.0    Spec PCB temps    = 39.9, 41.1, 41.9, 42.4, 42.5, 42.7, 42.8, 41.6, 40.0, 41.0, 41.6, 42.1, 42.7, 42.6, 42.4, 41.5
21:58:35.0 
21:58:35.1 GMC_SetPosZ
21:58:35.2 Old State:12-ENGN_StateRunning_WaitGoingToSample New State:ENGN_StateRunning_GoingToSample
21:58:37.2 GMC_ServoHere
21:58:37.4 GMC_SetPosX
21:58:37.6 GMC_SetPosY
21:58:38.5 GMC_SetPosZ
21:58:40.8 Old State:13-ENGN_StateRunning_GoingToSample New State:ENGN_StateRunning_GoingToSampleComplete
21:58:40.9 Old State:14-cycle=1, Elapsed Time:    0.0,  Ideal Time:    0.0,  Delay time =   0.00  New State:ENGN_StateRunning_WaitSampling
21:58:40.9 Step started at: 21:58:35
21:58:40.9 XYZ movement time  = 5710 ms
21:58:40.9 + Scan start delay = 5709 ms
21:58:41.0 Old State:15-ENGN_StateRunning_WaitSampling New State:ENGN_StateRunning_Sampling
21:59:22.0 Menu: ContextMenu [{X=8,Y=312}]
21:59:27.9 Menu: ContextMenu [{X=9,Y=261}]
21:59:29.8 Menu: ContextMenu [{X=2,Y=200}]
21:59:31.8 Menu: ContextMenu [{X=4,Y=142}]
21:59:33.9 Menu: ContextMenu [{X=10,Y=94}]
21:59:50.4 this {Width=892, Height=383} sender {Width=892, Height=383} Clip {Width=890, Height=381}
22:00:00.2 Group -- begin 2
22:00:00.2 Group -- begin 4
22:00:00.2 Group -- begin 0
22:00:00.2 Group -- begin 6
22:00:00.2 Group -- begin 7
22:00:00.2 Group -- begin 1
22:00:00.2 Group -- begin 5
22:00:00.2 Group -- begin 3
22:00:00.4 this {Width=892, Height=381} sender {Width=892, Height=381} Clip {Width=890, Height=379}
22:00:00.9 this {Width=892, Height=381} sender {Width=892, Height=381} Clip {Width=890, Height=379}
22:00:02.0 this {Width=892, Height=414} sender {Width=892, Height=414} Clip {Width=890, Height=412}
22:00:02.4 this {Width=759, Height=422} sender {Width=759, Height=422} Clip {Width=757, Height=420}
22:00:40.6 
22:00:40.6 STOP SCAN: 
22:00:40.6    CycleTime (ms)    = 200
22:00:40.6    CurrentCycle      = 600
22:00:40.6    RunTime (ms)      = 119962
22:00:40.6    AverageCycle (ms) = 199.9
22:00:40.6    Temperature       = 30.0, 30.0
22:00:40.6    DATA OVERRUN %    = 0.00
22:00:40.6    Spec PCB temps    = 39.9, 41.2, 41.9, 42.4, 42.6, 42.7, 42.8, 41.6, 40.0, 41.0, 41.6, 42.1, 42.7, 42.6, 42.4, 41.5
22:00:40.6 
22:00:40.7 AcquisitionEngine: DLL_THREAD_DETACH.
22:00:40.8 Old State:16-cycle=600, Elapsed Time:  120.0,  Ideal Time:  119.8,  Delay time =   0.04  New State:ENGN_StateRunning_SamplingComplete
22:00:40.9 Old State:18-ENGN_StateRunning_SamplingComplete New State:ENGN_StateRunning_WaitNewStep
22:00:41.2 Old State:5-ENGN_StateRunning_WaitNewStep New State:ENGN_StateRunning_StartNewStep
22:00:41.3 StartShaker(1000)
22:00:41.6 Old State:6-ENGN_StateRunning_StartNewStep New State:ENGN_StateRunning_WaitGoingToSample
22:00:41.6 Sample384_Q(0, 0, 3)
22:00:41.6 AcquisitionEngine: DLL_THREAD_ATTACH.
22:00:41.7 
22:00:41.7 START SCAN: 
22:00:41.7    CycleTime (ms)    = 200
22:00:41.7    CycleCount        = 500
22:00:41.7    ScansToAverage    = 20
22:00:41.7    FinishTime (s)    = 100
22:00:41.7    Temperature       = 30.0, 30.0
22:00:41.7    Lamp Power        = 35
22:00:41.7    Spec PCB temps    = 39.9, 41.2, 41.9, 42.4, 42.5, 42.7, 42.8, 41.6, 40.0, 41.0, 41.6, 42.1, 42.7, 42.6, 42.4, 41.5
22:00:41.7 
22:00:41.7 GMC_SetPosZ
22:00:41.9 Old State:12-ENGN_StateRunning_WaitGoingToSample New State:ENGN_StateRunning_GoingToSample
22:00:43.8 GMC_ServoHere
22:00:44.0 GMC_SetPosX
22:00:44.2 GMC_SetPosY
22:00:45.1 GMC_SetPosZ
22:00:47.4 Old State:13-ENGN_StateRunning_GoingToSample New State:ENGN_StateRunning_GoingToSampleComplete
22:00:47.5 Old State:14-cycle=1, Elapsed Time:    0.0,  Ideal Time:    0.0,  Delay time =   0.00  New State:ENGN_StateRunning_WaitSampling
22:00:47.5 Step started at: 22:00:41
22:00:47.5 XYZ movement time  = 5693 ms
22:00:47.5 + Scan start delay = 5662 ms
22:00:47.6 Old State:15-ENGN_StateRunning_WaitSampling New State:ENGN_StateRunning_Sampling
22:02:27.2 
22:02:27.2 STOP SCAN: 
22:02:27.2    CycleTime (ms)    = 200
22:02:27.2    CurrentCycle      = 500
22:02:27.2    RunTime (ms)      = 99961
22:02:27.2    AverageCycle (ms) = 199.9
22:02:27.2    Temperature       = 30.0, 30.0
22:02:27.2    DATA OVERRUN %    = 0.00
22:02:27.2    Spec PCB temps    = 39.9, 41.2, 41.9, 42.4, 42.5, 42.7, 42.8, 41.6, 40.0, 41.0, 41.5, 42.1, 42.7, 42.6, 42.4, 41.5
22:02:27.2 
22:02:27.4 AcquisitionEngine: DLL_THREAD_DETACH.
22:02:27.4 Old State:16-cycle=500, Elapsed Time:  100.0,  Ideal Time:   99.8,  Delay time =   0.04  New State:ENGN_StateRunning_SamplingComplete
22:02:27.6 Old State:18-ENGN_StateRunning_SamplingComplete New State:ENGN_StateRunning_WaitEjecting
22:02:27.6 EJECT: To Chute, position=0,0
22:02:27.7 StopShaker
22:02:27.7 GMC_SetPosZ
22:02:27.9 Old State:19-ENGN_StateRunning_WaitEjecting New State:ENGN_StateRunning_Ejecting
22:02:29.8 GMC_ServoHere
22:02:30.0 GMC_SetPosX
22:02:32.7 GMC_SetPosY
22:02:35.5 GMC_SetPosZ
22:02:35.7 GMC_Eject
22:02:35.7 EJECTOR: Eject
22:02:44.5 GMC_HomeZ
22:02:45.0 GMC_SetPosZ
22:02:45.2 GMC_ServoHere
22:02:45.4 GMC_AutoDoor
22:02:45.4 AUTODOOR: CloseDoor
22:02:45.9 GMC_Interlock
22:02:46.1 GMC_HomeXYZ
22:02:54.5 GMC_SetPosZ
22:02:54.7 GMC_ServoHere
22:02:54.8 GMC_SetPosZ
22:02:55.0 GMC_ServoHere
22:02:55.2 GMC_SetPosX
22:02:57.9 GMC_SetPosY
22:03:00.0 GMC_SetPosZ
22:03:01.4 GMC_HomeXYZ
22:03:13.0 GMC_SetPosZ
22:03:13.2 GMC_ServoHere
22:03:13.3 GMC_SetPosZ
22:03:13.5 GMC_ServoHere
22:03:13.7 GMC_SetPosX
22:03:13.9 GMC_SetPosY
22:03:14.1 GMC_SetPosZ
22:03:14.3 GMC_SetPosY
22:03:23.0 GMC_Interlock
22:03:23.1 GMC_AutoDoor
22:03:23.1 AUTODOOR: OpenDoor
22:03:32.5 Old State:20-ENGN_StateRunning_Ejecting New State:ENGN_StateRunning_EjectingComplete
22:03:32.6 Old State:21-ENGN_StateRunning_EjectingComplete New State:ENGN_StateRunning_Finished
22:03:32.6 StopShaker
22:03:32.7 Old State:22-ENGN_StateRunning_Finished New State:ENGN_State_SystemReady
22:03:32.8 
22:03:32.8 ASSAY SUMMARY:
22:03:32.8 ==============
22:03:32.8   Step #   Duration   Cycles  Overrun %
22:03:32.8        1      59     300    0.00
22:03:32.8        2     299    1500    0.00
22:03:32.8        3      59     300    0.00
22:03:32.8        4     119     600    0.00
22:03:32.8        5      99     500    0.00
22:03:32.8        6      59     300    0.00
22:03:32.8        7     119     600    0.00
22:03:32.8        8      99     500    0.00
22:03:32.8        9      59     300    0.00
22:03:32.8       10     119     600    0.00
22:03:32.8       11      99     500    0.00
22:03:32.8       12      59     300    0.00
22:03:32.8       13     119     600    0.00
22:03:32.8       14      99     500    0.00
22:03:32.8       15      59     300    0.00
22:03:32.8       16     119     600    0.00
22:03:32.8       17      99     500    0.00
22:03:32.8       18      59     300    0.00
22:03:32.8       19     119     600    0.00
22:03:32.8       20      99     500    0.00
22:03:32.8       21      59     300    0.00
22:03:32.8       22     119     600    0.00
22:03:32.8       23      99     500    0.00
22:03:32.8       24      59     300    0.00
22:03:32.8       25     119     600    0.00
22:03:32.8       26      99     500    0.00
22:03:32.8 -------------------------------------------
22:03:32.8    Total    2599   13000    0.00
22:03:32.9 DFIO: Start writing C:\Data\Das Lab\MavC Hybrid and MvcA INS with UbUbE2N\MavC Hybrid and MvcA INS with UbUbE2N\190625_001.frd
22:03:32.9 DFIO: Finished writing C:\Data\Das Lab\MavC Hybrid and MvcA INS with UbUbE2N\MavC Hybrid and MvcA INS with UbUbE2N\190625_001.frd
22:03:32.9 DFIO: Start writing C:\Data\Das Lab\MavC Hybrid and MvcA INS with UbUbE2N\MavC Hybrid and MvcA INS with UbUbE2N\190625_002.frd
22:03:33.0 DFIO: Finished writing C:\Data\Das Lab\MavC Hybrid and MvcA INS with UbUbE2N\MavC Hybrid and MvcA INS with UbUbE2N\190625_002.frd
22:03:33.0 DFIO: Start writing C:\Data\Das Lab\MavC Hybrid and MvcA INS with UbUbE2N\MavC Hybrid and MvcA INS with UbUbE2N\190625_003.frd
22:03:33.0 DFIO: Finished writing C:\Data\Das Lab\MavC Hybrid and MvcA INS with UbUbE2N\MavC Hybrid and MvcA INS with UbUbE2N\190625_003.frd
22:03:33.0 DFIO: Start writing C:\Data\Das Lab\MavC Hybrid and MvcA INS with UbUbE2N\MavC Hybrid and MvcA INS with UbUbE2N\190625_004.frd
22:03:33.0 DFIO: Finished writing C:\Data\Das Lab\MavC Hybrid and MvcA INS with UbUbE2N\MavC Hybrid and MvcA INS with UbUbE2N\190625_004.frd
22:03:33.0 DFIO: Start writing C:\Data\Das Lab\MavC Hybrid and MvcA INS with UbUbE2N\MavC Hybrid and MvcA INS with UbUbE2N\190625_005.frd
22:03:33.0 DFIO: Finished writing C:\Data\Das Lab\MavC Hybrid and MvcA INS with UbUbE2N\MavC Hybrid and MvcA INS with UbUbE2N\190625_005.frd
22:03:33.0 DFIO: Start writing C:\Data\Das Lab\MavC Hybrid and MvcA INS with UbUbE2N\MavC Hybrid and MvcA INS with UbUbE2N\190625_006.frd
22:03:33.1 DFIO: Finished writing C:\Data\Das Lab\MavC Hybrid and MvcA INS with UbUbE2N\MavC Hybrid and MvcA INS with UbUbE2N\190625_006.frd
22:03:33.1 DFIO: Start writing C:\Data\Das Lab\MavC Hybrid and MvcA INS with UbUbE2N\MavC Hybrid and MvcA INS with UbUbE2N\190625_007.frd
22:03:33.1 DFIO: Finished writing C:\Data\Das Lab\MavC Hybrid and MvcA INS with UbUbE2N\MavC Hybrid and MvcA INS with UbUbE2N\190625_007.frd
22:03:33.1 DFIO: Start writing C:\Data\Das Lab\MavC Hybrid and MvcA INS with UbUbE2N\MavC Hybrid and MvcA INS with UbUbE2N\190625_008.frd
22:03:33.1 DFIO: Finished writing C:\Data\Das Lab\MavC Hybrid and MvcA INS with UbUbE2N\MavC Hybrid and MvcA INS with UbUbE2N\190625_008.frd
22:04:11.5 StopShaker
22:04:11.6 Old State:4-ENGN_State_SystemReady New State:ENGN_State_ControllerBusy
22:04:11.7 GMC_AutoDoor
22:04:11.7 AUTODOOR: OpenDoor
22:04:12.3 Old State:29-ENGN_State_ControllerBusy New State:ENGN_State_ControllerDone
22:04:12.4 Old State:30-ENGN_State_ControllerDone New State:ENGN_State_SystemReady
22:04:22.3 Old State:4-ENGN_State_SystemReady New State:ENGN_State_ControllerBusy
22:04:22.3 GMC_AutoDoor
22:04:22.3 AUTODOOR: CloseDoor
22:04:31.6 GMC_Interlock
22:04:31.8 GMC_HomeY
22:04:42.7 GMC_HomeXYZ
22:04:45.4 GMC_SetPosZ
22:04:45.6 GMC_ServoHere
22:04:45.9 Old State:29-ENGN_State_ControllerBusy New State:ENGN_State_ControllerDone
22:04:46.0 Old State:30-ENGN_State_ControllerDone New State:ENGN_State_SystemReady
22:05:03.8 AcquisitionEngine: DLL_THREAD_DETACH.
22:05:03.9 AcquisitionEngine: DLL_THREAD_DETACH.
22:05:03.9 AcquisitionEngine: DLL_THREAD_DETACH.
22:05:04.6 AcquisitionEngine: DLL_THREAD_DETACH.
22:05:04.6 AcquisitionEngine: DLL_THREAD_DETACH.
22:05:04.6 AcquisitionEngine: DLL_THREAD_DETACH.
22:05:04.6 AcquisitionEngine: DLL_THREAD_DETACH.
22:05:04.7 AcquisitionEngine: DLL_THREAD_DETACH.
22:05:04.7 AcquisitionEngine: DLL_THREAD_DETACH.
22:05:04.7 AcquisitionEngine: DLL_THREAD_DETACH.
22:05:04.7 AcquisitionEngine: DLL_THREAD_DETACH.
22:05:04.7 AcquisitionEngine: DLL_THREAD_DETACH.
22:05:04.8 Closing application
22:05:04.8 StopShaker
22:05:04.9 AcquisitionEngine: DLL_THREAD_DETACH.
22:05:04.9 AcquisitionEngine: DLL_THREAD_DETACH.
22:05:04.9 AcquisitionEngine: DLL_THREAD_DETACH.
22:05:04.9 AcquisitionEngine: DLL_THREAD_DETACH.
22:05:04.9 AcquisitionEngine: DLL_THREAD_DETACH.
22:05:04.9 AcquisitionEngine: DLL_THREAD_DETACH.
22:05:04.9 AcquisitionEngine: DLL_THREAD_DETACH.
22:05:04.9 AcquisitionEngine: DLL_THREAD_DETACH.
22:05:04.9 AcquisitionEngine: DLL_THREAD_DETACH.
22:05:04.9 AcquisitionEngine: DLL_THREAD_DETACH.
22:05:04.9 AcquisitionEngine: DLL_THREAD_DETACH.
22:05:04.9 AcquisitionEngine: DLL_THREAD_DETACH.
22:05:04.9 AcquisitionEngine: DLL_THREAD_DETACH.
22:05:04.9 AcquisitionEngine: DLL_THREAD_DETACH.
22:05:04.9 AcquisitionEngine: DLL_THREAD_DETACH.
22:05:04.9 AcquisitionEngine: DLL_THREAD_DETACH.
22:05:04.9 AcquisitionEngine: DLL_THREAD_DETACH.
22:05:05.0 AcquisitionEngine: DLL_THREAD_DETACH.
22:05:05.2 AcquisitionEngine: DLL_THREAD_DETACH.
22:05:05.4 AcquisitionEngine: DLL_THREAD_DETACH.
22:05:05.5 AcquisitionEngine: DLL_THREAD_DETACH.
22:05:05.6 AcquisitionEngine: DLL_THREAD_DETACH.
22:05:05.7 AcquisitionEngine: DLL_THREAD_DETACH.
22:05:05.8 Detected memory leaks!
22:05:05.8 Dumping objects ->
22:05:05.8 {324252} 22:05:05.8 normal block at 0x050091B8, 8 bytes long.
22:05:05.8  Data: <        > 20 03 00 00 F8 01 F2 04 
22:05:05.8 {324251} 22:05:05.8 normal block at 0x04F201F8, 516 bytes long.
22:05:05.8  Data: <  ]   |   { w ~ > 08 B8 5D 02 04 D7 7C 01 12 F2 7B 01 77 03 7E 01 
22:05:05.8 {324217} 22:05:05.8 normal block at 0x04F682B8, 44 bytes long.
22:05:05.8  Data: <                > 01 00 00 00 00 00 00 00 00 00 00 00 0A 00 00 00 
22:05:05.8 Object dump complete.
22:05:05.8 MultiWellPlate: DLL_PROCESS_DETACH.
22:05:05.8 DataSecurity: DLL_PROCESS_DETACH.
22:05:05.8 AcquisitionEngine: DLL_PROCESS_DETACH.
22:05:06.2 this {Width=759, Height=422} sender {Width=759, Height=422} Clip {Width=757, Height=420}
22:05:07.5 MultiWellPlate: DLL_PROCESS_DETACH.
22:05:07.5 DataSecurity: DLL_PROCESS_DETACH.
11:48:46.7 DataSecurity: DLL_PROCESS_ATTACH - V1.0.0.1
11:48:47.2 AcquisitionEngine: DLL_PROCESS_ATTACH - V8.1.0.1
11:48:47.2 DataSecurity: DLL_PROCESS_ATTACH - V1.0.0.1
11:48:47.2 MultiWellPlate: DLL_PROCESS_ATTACH - V1.0.0.6
11:48:47.2 AcquisitionEngine: DLL_THREAD_ATTACH.
11:48:47.2 Octet Data Acquisition 9.0.0.66 (debug build)
11:48:47.3 CreateToolbar()
11:48:47.3 Warning: Creating a pane with no CDocument.
11:48:47.3 Warning: Creating a pane with no CDocument.
11:48:47.3 Instrument started...
11:48:47.5 LoadSerial()
11:48:47.5 Serial = FB-20207
11:48:47.6 GALIL: XY steps/mm = 641.744, Z steps/mm = 780.488
11:48:47.8 GetSamplePos1_1 = (113.152,85.9323,32.2746)
11:48:47.8 GetSamplePos1_9 = (113.152,14.194,32.2961)
11:48:47.9 GetSamplePos2_1 = (8.6832,85.7802,31.9173)
11:48:47.9 GetSamplePos2_9 = (8.6832,14.0271,32.0412)
11:48:47.9 dDeltaY1 = -8.96729, dDeltaY2 = -8.96914
11:48:47.9 m_dPickRowSpacingMM = -9
11:48:47.9 m_dPickColSpacingMM = 9
11:48:47.9 m_ySample1RowSpacingMM = -8.96729
11:48:47.9 m_zSample1RowSpacingMM = 0.0026875
11:48:47.9 m_ySample2RowSpacingMM = -8.96914
11:48:47.9 m_zSample2RowSpacingMM = 0.0154875
11:48:47.9 AcquisitionEngine: DLL_THREAD_ATTACH.
11:48:47.9 Opening instrument: Octet RED384
11:48:47.9 Galil Controller - Program Version: 4013
11:48:48.0 AcquisitionEngine: DLL_THREAD_ATTACH.
11:48:48.1 EJECTOR: Opened on port 3
11:48:48.3 AUTODOOR: Opened on port 3
11:48:48.3 AcquisitionEngine: DLL_THREAD_ATTACH.
11:48:48.7 Opened shaker on COM4 - HT-91100 V6.06
11:48:48.7 AcquisitionEngine: DLL_THREAD_ATTACH.
11:48:49.2 Opened shaker on COM5 - HT-91100 V6.06
11:48:49.2 AcquisitionEngine: DLL_THREAD_ATTACH.
11:48:49.2 Heater initialization succeeded on port 6
11:48:49.3 AcquisitionEngine: DLL_THREAD_ATTACH.
11:48:49.3 Heater initialization succeeded on port 7
11:48:49.5 AcquisitionEngine: DLL_THREAD_ATTACH.
11:48:49.5 Old State:24- New State:ENGN_State_Launched
11:48:49.9 
11:48:49.9 
11:48:49.9 ** Initializing Instrument **
11:48:50.0 Old State:25-ENGN_State_Launched New State:ENGN_State_WaitInitialize
11:48:50.0 AcquisitionEngine: DLL_THREAD_DETACH.
11:48:50.3 AcquisitionEngine: DLL_THREAD_DETACH.
11:48:50.4 AcquisitionEngine: DLL_THREAD_DETACH.
11:48:50.5 AcquisitionEngine: DLL_THREAD_DETACH.
11:48:50.6 AcquisitionEngine: DLL_THREAD_DETACH.
11:48:50.7 AcquisitionEngine: DLL_THREAD_DETACH.
11:48:50.9 LoadSerial()
11:48:50.9 Serial = FB-20207
11:48:51.0 GALIL: XY steps/mm = 641.744, Z steps/mm = 780.488
11:48:51.3 GetSamplePos1_1 = (113.152,85.9323,32.2746)
11:48:51.3 GetSamplePos1_9 = (113.152,14.194,32.2961)
11:48:51.3 GetSamplePos2_1 = (8.6832,85.7802,31.9173)
11:48:51.3 GetSamplePos2_9 = (8.6832,14.0271,32.0412)
11:48:51.3 dDeltaY1 = -8.96729, dDeltaY2 = -8.96914
11:48:51.3 m_dPickRowSpacingMM = -9
11:48:51.3 m_dPickColSpacingMM = 9
11:48:51.3 m_ySample1RowSpacingMM = -8.96729
11:48:51.3 m_zSample1RowSpacingMM = 0.0026875
11:48:51.3 m_ySample2RowSpacingMM = -8.96914
11:48:51.3 m_zSample2RowSpacingMM = 0.0154875
11:48:51.3 AcquisitionEngine: DLL_THREAD_ATTACH.
11:48:51.3 Opening instrument: Octet RED384
11:48:51.3 Galil Controller - Program Version: 4013
11:48:51.4 AcquisitionEngine: DLL_THREAD_ATTACH.
11:48:51.5 EJECTOR: Opened on port 3
11:48:51.6 AUTODOOR: Opened on port 3
11:48:51.6 AcquisitionEngine: DLL_THREAD_ATTACH.
11:48:52.0 Opened shaker on COM4 - HT-91100 V6.06
11:48:52.0 AcquisitionEngine: DLL_THREAD_ATTACH.
11:48:52.5 Opened shaker on COM5 - HT-91100 V6.06
11:48:52.5 AcquisitionEngine: DLL_THREAD_ATTACH.
11:48:52.6 Heater initialization succeeded on port 6
11:48:52.6 AcquisitionEngine: DLL_THREAD_ATTACH.
11:48:52.6 Heater initialization succeeded on port 7
11:48:52.8 AcquisitionEngine: DLL_THREAD_ATTACH.
11:48:52.9 Looking for 16 devices with timeout of 60000 ms
11:48:53.0 Found 16 devices in 15 ms
11:48:53.0 
11:48:53.0 Calibration coefficients for USB4U04142
11:48:53.0 C0 = 5.7230963e02  C1 = 1.0422679e-01  C2 = -4.6906462e-06  C3 = -8.7160473e-11  
11:48:53.0 AcquisitionEngine: DLL_THREAD_ATTACH.
11:48:53.0 
11:48:53.0 Calibration coefficients for USB4U03629
11:48:53.0 C0 = 5.7266785e02  C1 = 1.0532965e-01  C2 = -4.7706808e-06  C3 = -8.5651999e-11  
11:48:53.0 AcquisitionEngine: DLL_THREAD_ATTACH.
11:48:53.0 
11:48:53.0 Calibration coefficients for USB4U03754
11:48:53.0 C0 = 5.7242413e02  C1 = 1.0476276e-01  C2 = -4.3893597e-06  C3 = -1.7998211e-10  
11:48:53.0 AcquisitionEngine: DLL_THREAD_ATTACH.
11:48:53.0 
11:48:53.0 Calibration coefficients for USB4U04377
11:48:53.0 C0 = 5.7226880e02  C1 = 1.0473195e-01  C2 = -4.9254163e-06  C3 = -9.8902199e-11  
11:48:53.0 AcquisitionEngine: DLL_THREAD_ATTACH.
11:48:53.0 
11:48:53.0 Calibration coefficients for USB4U04347
11:48:53.0 C0 = 5.7249353e02  C1 = 1.0335200e-01  C2 = -4.5533488e-06  C3 = -1.1476761e-10  
11:48:53.0 AcquisitionEngine: DLL_THREAD_ATTACH.
11:48:53.0 
11:48:53.0 Calibration coefficients for USB4U00432
11:48:53.0 C0 = 5.7226886e02  C1 = 1.0612639e-01  C2 = -4.7936423e-06  C3 = -1.0816167e-10  
11:48:53.0 AcquisitionEngine: DLL_THREAD_ATTACH.
11:48:53.0 
11:48:53.0 Calibration coefficients for USB4U01264
11:48:53.0 C0 = 5.7237103e02  C1 = 1.0633266e-01  C2 = -5.1781699e-06  C3 = -6.0604834e-11  
11:48:53.0 AcquisitionEngine: DLL_THREAD_ATTACH.
11:48:53.0 
11:48:53.0 Calibration coefficients for USB4U04685
11:48:53.0 C0 = 5.7251416e02  C1 = 1.0646742e-01  C2 = -4.9414971e-06  C3 = -7.8254361e-11  
11:48:53.0 AcquisitionEngine: DLL_THREAD_ATTACH.
11:48:53.0 
11:48:53.0 Calibration coefficients for USB4U04445
11:48:53.0 C0 = 5.7222485e02  C1 = 1.0575974e-01  C2 = -4.9088990e-06  C3 = 0.0000000e00  
11:48:53.0 AcquisitionEngine: DLL_THREAD_ATTACH.
11:48:53.0 
11:48:53.0 Calibration coefficients for USB4U04072
11:48:53.0 C0 = 5.7225983e02  C1 = 1.0633557e-01  C2 = -4.4556464e-06  C3 = -1.9628175e-10  
11:48:53.0 AcquisitionEngine: DLL_THREAD_ATTACH.
11:48:53.0 
11:48:53.0 Calibration coefficients for USB4U04709
11:48:53.0 C0 = 5.7246503e02  C1 = 1.0461244e-01  C2 = -4.7301601e-06  C3 = -1.2579300e-10  
11:48:53.0 AcquisitionEngine: DLL_THREAD_ATTACH.
11:48:53.0 
11:48:53.0 Calibration coefficients for USB4U04282
11:48:53.0 C0 = 5.7220233e02  C1 = 1.0573564e-01  C2 = -4.9039695e-06  C3 = -8.9255638e-11  
11:48:53.0 AcquisitionEngine: DLL_THREAD_ATTACH.
11:48:53.0 
11:48:53.0 Calibration coefficients for USB4U03767
11:48:53.0 C0 = 5.7226404e02  C1 = 1.0463299e-01  C2 = -4.2760444e-06  C3 = -2.1606325e-10  
11:48:53.0 AcquisitionEngine: DLL_THREAD_ATTACH.
11:48:53.0 
11:48:53.0 Calibration coefficients for USB4U03753
11:48:53.0 C0 = 5.7232318e02  C1 = 1.0560828e-01  C2 = -4.9812847e-06  C3 = -1.0222641e-10  
11:48:53.0 AcquisitionEngine: DLL_THREAD_ATTACH.
11:48:53.0 
11:48:53.0 Calibration coefficients for USB4U04384
11:48:53.0 C0 = 5.7263556e02  C1 = 1.0274067e-01  C2 = -4.6181817e-06  C3 = -8.8506882e-11  
11:48:53.0 AcquisitionEngine: DLL_THREAD_ATTACH.
11:48:53.0 
11:48:53.0 Calibration coefficients for USB4U03453
11:48:53.0 C0 = 5.7257288e02  C1 = 1.0574852e-01  C2 = -4.7797284e-06  C3 = -1.3432733e-10  
11:48:53.0 AcquisitionEngine: DLL_THREAD_ATTACH.
11:48:53.3 
11:48:53.3 DSP settings (Cross Correlation)
11:48:53.3  - Transmission
11:48:53.3 
11:48:53.3 Ch	IgnoreLow	IgnoreHigh
11:48:53.3 1	150		200
11:48:53.3 2	150		200
11:48:53.3 3	150		200
11:48:53.3 4	150		200
11:48:53.3 5	150		200
11:48:53.3 6	150		200
11:48:53.3 7	150		200
11:48:53.3 8	150		200
11:48:53.3 9	150		200
11:48:53.3 10	150		200
11:48:53.3 11	150		200
11:48:53.3 12	150		200
11:48:53.3 13	150		200
11:48:53.3 14	150		200
11:48:53.3 15	150		200
11:48:53.4 16	150		200
11:48:53.8 EJECT: To Chute, position=-2,-1
11:48:53.9 GMC_AutoDoor
11:48:53.9 AUTODOOR: CloseDoor
11:48:54.3 Old State:1-ENGN_State_WaitInitialize New State:ENGN_State_Initializing
11:48:54.4 AcquisitionEngine: DLL_THREAD_DETACH.
11:48:54.4 AcquisitionEngine: DLL_THREAD_ATTACH.
11:48:54.5 GMC_Interlock
11:48:54.7 GMC_HomeXYZ
11:48:57.4 GMC_SetPosZ
11:48:57.6 GMC_ServoHere
11:48:57.7 GMC_SetPosZ
11:48:57.9 GMC_ServoHere
11:48:58.1 GMC_SetPosX
11:48:58.3 GMC_SetPosY
11:49:02.7 GMC_SetPosZ
11:49:02.9 GMC_Eject
11:49:02.9 EJECTOR: Eject
11:49:11.7 GMC_HomeZ
11:49:12.2 GMC_SetPosZ
11:49:12.4 GMC_ServoHere
11:49:12.6 GMC_AutoDoor
11:49:12.6 AUTODOOR: CloseDoor
11:49:13.2 GMC_Interlock
11:49:13.3 GMC_HomeXYZ
11:49:17.2 AcquisitionEngine: DLL_THREAD_ATTACH.
11:49:21.7 GMC_SetPosZ
11:49:21.9 GMC_ServoHere
11:49:22.0 GMC_SetPosZ
11:49:22.2 GMC_ServoHere
11:49:22.4 GMC_SetPosX
11:49:23.5 AcquisitionEngine: DLL_THREAD_ATTACH.
11:49:23.5 AcquisitionEngine: DLL_THREAD_ATTACH.
11:49:23.7 AcquisitionEngine: DLL_THREAD_ATTACH.
11:49:23.7 AcquisitionEngine: DLL_THREAD_ATTACH.
11:49:23.8 AcquisitionEngine: DLL_THREAD_ATTACH.
11:49:23.9 AcquisitionEngine: DLL_THREAD_ATTACH.
11:49:23.9 AcquisitionEngine: DLL_THREAD_ATTACH.
11:49:23.9 AcquisitionEngine: DLL_THREAD_ATTACH.
11:49:24.0 AcquisitionEngine: DLL_THREAD_ATTACH.
11:49:24.0 AcquisitionEngine: DLL_THREAD_ATTACH.
11:49:24.1 AcquisitionEngine: DLL_THREAD_ATTACH.
11:49:25.1 GMC_SetPosY
11:49:27.2 GMC_SetPosZ
11:49:28.8 Old State:2-ENGN_State_Initializing New State:ENGN_State_InitializeComplete
11:49:28.8 Integration Time:  1.0, 1.0, 1.0, 1.0, 1.0, 1.0, 1.0, 1.0, 1.0, 1.0, 1.0, 1.0, 1.0, 1.0, 1.0, 1.0,
11:49:28.9 Old State:3-ENGN_State_InitializeComplete New State:ENGN_State_SystemReady
11:49:31.6 StopShaker
11:49:31.8 Old State:4-ENGN_State_SystemReady New State:ENGN_State_ControllerBusy
11:49:31.9 GMC_HomeXYZ
11:49:43.4 GMC_SetPosZ
11:49:43.6 GMC_ServoHere
11:49:43.7 GMC_SetPosZ
11:49:43.9 GMC_ServoHere
11:49:44.1 GMC_SetPosX
11:49:44.3 GMC_SetPosY
11:49:44.5 GMC_SetPosZ
11:49:44.7 GMC_SetPosY
11:49:53.4 GMC_Interlock
11:49:53.5 GMC_AutoDoor
11:49:53.5 AUTODOOR: OpenDoor
11:50:02.9 Old State:29-ENGN_State_ControllerBusy New State:ENGN_State_ControllerDone
11:50:03.1 Old State:30-ENGN_State_ControllerDone New State:ENGN_State_SystemReady
11:50:24.2 AcquisitionEngine: DLL_THREAD_DETACH.
11:50:30.5 AcquisitionEngine: DLL_THREAD_DETACH.
11:50:54.2 AcquisitionEngine: DLL_THREAD_DETACH.
11:51:58.2 Old State:4-ENGN_State_SystemReady New State:ENGN_State_ControllerBusy
11:51:58.3 GMC_AutoDoor
11:51:58.3 AUTODOOR: CloseDoor
11:52:07.6 GMC_Interlock
11:52:07.8 GMC_HomeY
11:52:18.8 GMC_HomeXYZ
11:52:21.5 GMC_SetPosZ
11:52:21.7 GMC_ServoHere
11:52:22.0 Old State:29-ENGN_State_ControllerBusy New State:ENGN_State_ControllerDone
11:52:22.1 Old State:30-ENGN_State_ControllerDone New State:ENGN_State_SystemReady
11:52:38.2 AcquisitionEngine: DLL_THREAD_ATTACH.
11:52:38.3 AcquisitionEngine: DLL_THREAD_ATTACH.
11:52:38.3 AcquisitionEngine: DLL_THREAD_ATTACH.
11:52:38.3 AcquisitionEngine: DLL_THREAD_ATTACH.
11:52:38.3 AcquisitionEngine: DLL_THREAD_ATTACH.
11:52:38.3 AcquisitionEngine: DLL_THREAD_ATTACH.
11:52:38.3 AcquisitionEngine: DLL_THREAD_ATTACH.
11:52:38.3 AcquisitionEngine: DLL_THREAD_ATTACH.
11:52:38.3 AcquisitionEngine: DLL_THREAD_ATTACH.
11:52:38.3 AcquisitionEngine: DLL_THREAD_ATTACH.
11:52:38.3 AcquisitionEngine: DLL_THREAD_ATTACH.
11:52:38.3 AcquisitionEngine: DLL_THREAD_ATTACH.
11:52:38.4 AcquisitionEngine: DLL_THREAD_DETACH.
11:52:38.4 AcquisitionEngine: DLL_THREAD_ATTACH.
11:52:38.4 AcquisitionEngine: DLL_THREAD_ATTACH.
11:52:38.5 AcquisitionEngine: DLL_THREAD_DETACH.
11:52:44.7 AcquisitionEngine: DLL_THREAD_ATTACH.
11:52:44.8 AcquisitionEngine: DLL_THREAD_ATTACH.
11:53:03.0 AcquisitionEngine: DLL_THREAD_DETACH.
11:53:03.0 AcquisitionEngine: DLL_THREAD_DETACH.
11:53:17.8 bShakeWhileWaiting=1, nShakerRPM=1000
11:53:17.8 Warning: Creating a pane with no CDocument.
11:53:17.9 DELAYED START: Waiting for 300 s
11:53:18.0 GMC_SetPosZ
11:53:18.0 Old State:4-ENGN_State_SystemReady New State:ENGN_State_ControllerBusy
11:53:18.2 GMC_ServoHere
11:53:18.3 GMC_SetPosX
11:53:21.0 GMC_SetPosY
11:53:23.1 GMC_SetPosZ
11:53:24.8 Old State:29-ENGN_State_ControllerBusy New State:ENGN_State_ControllerDone
11:53:24.9 Old State:30-ENGN_State_ControllerDone New State:ENGN_State_SystemReady
11:53:25.0 StartShaker(1000)
11:53:45.3 AcquisitionEngine: DLL_THREAD_DETACH.
11:53:51.8 AcquisitionEngine: DLL_THREAD_DETACH.
11:53:51.9 AcquisitionEngine: DLL_THREAD_DETACH.
11:54:07.0 AcquisitionEngine: DLL_THREAD_DETACH.
11:54:10.0 AcquisitionEngine: DLL_THREAD_DETACH.
11:54:10.0 AcquisitionEngine: DLL_THREAD_DETACH.
11:54:10.0 AcquisitionEngine: DLL_THREAD_DETACH.
11:54:10.0 AcquisitionEngine: DLL_THREAD_DETACH.
11:54:45.2 AcquisitionEngine: DLL_THREAD_DETACH.
11:56:08.3 AcquisitionEngine: DLL_THREAD_ATTACH.
11:56:08.3 AcquisitionEngine: DLL_THREAD_ATTACH.
11:56:50.4 Error: start node not found
11:56:50.4 
11:56:50.4 In StExperiment.Init()
11:56:50.4 
11:56:50.4 Progress: 0 %
11:56:50.4 Progress: 14 %
11:56:50.4 Progress: 28 %
11:56:50.5 Progress: 42 %
11:56:50.5 Progress: 57 %
11:56:50.5 Progress: 71 %
11:56:50.5 Progress: 85 %
11:56:50.5 Progress: 100 %
11:56:50.5 Read C:\Data\Das Lab\MavC Hybrid UbE2N and Ub\MavC Hybrid UbE2N and Ub\190625_ExpMethod.fmf in 16 ms
11:56:50.5 Read C:\Data\Das Lab\MavC Hybrid UbE2N and Ub\MavC Hybrid UbE2N and Ub\190625_ExpMethod.fmf in 0 ms
11:56:50.5 Time = 156 ms
11:56:50.5 
11:56:50.7 MultiWellPlate: DLL_PROCESS_ATTACH - V1.0.0.6
11:57:02.8 Menu: ContextMenu [{X=422,Y=316}]
11:57:08.3 AcquisitionEngine: DLL_THREAD_DETACH.
11:57:15.3 AcquisitionEngine: DLL_THREAD_DETACH.
11:57:15.3 AcquisitionEngine: DLL_THREAD_DETACH.
11:57:44.5 Menu: ContextMenu [{X=478,Y=309}]
11:58:01.4 Menu: ContextMenu [{X=538,Y=316}]
11:58:18.1 Menu: ContextMenu [{X=593,Y=312}]
11:58:25.1 DELAYED START: Done.
11:58:25.2 Starting new assay
11:58:25.4 Plate 1 temperature = 30 C
11:58:25.5 Plate 2 temperature = 30 C
11:58:25.5 Old State:4-ENGN_State_SystemReady New State:ENGN_StateRunning_StartNewStep
11:58:25.5 AcquisitionEngine: DLL_THREAD_ATTACH.
11:58:25.5 AcquisitionEngine: DLL_THREAD_ATTACH.
11:58:25.5 AcquisitionEngine: DLL_THREAD_ATTACH.
11:58:25.6 Old State:6-ENGN_StateRunning_StartNewStep New State:ENGN_StateRunning_WaitPickingSensors
11:58:25.6 Pick(0, 1)
11:58:25.7 GMC_SetPosZ
11:58:25.8 Old State:7-ENGN_StateRunning_WaitPickingSensors New State:ENGN_StateRunning_PickingSensors
11:58:27.2 GMC_ServoHere
11:58:27.3 GMC_SetPosX
11:58:30.0 GMC_SetPosY
11:58:30.5 GMC_SetPosZ
11:58:32.7 GMC_SetPosZ
11:58:33.0 Old State:8-ENGN_StateRunning_PickingSensors New State:ENGN_StateRunning_CheckingSensors
11:58:33.3 
11:58:33.3 Detect Sensors
11:58:33.3 ==============
11:58:33.3 1	NO 		9.3	9.2
11:58:33.3 2	NO 		9.2	8.6
11:58:33.3 3	NO 		9.0	9.1
11:58:33.3 4	NO 		8.9	8.3
11:58:33.3 5	NO 		9.0	8.8
11:58:33.3 6	NO 		9.4	9.1
11:58:33.3 7	NO 		8.7	8.7
11:58:33.3 8	NO 		9.0	8.6
11:58:33.3 9	YES		9.3	13598.9
11:58:33.3 10	YES		9.2	15285.4
11:58:33.3 11	YES		9.4	14532.9
11:58:33.3 12	YES		9.9	14040.1
11:58:33.3 13	YES		9.3	13911.3
11:58:33.3 14	YES		8.9	15759.8
11:58:33.3 15	YES		9.4	15367.5
11:58:33.3 16	NO 		8.7	36.3
11:58:33.3 
11:58:33.3 CH9: Correction Factor = 1.00096
11:58:33.3 CH10: Correction Factor = 0.958559
11:58:33.3 CH11: Correction Factor = 0.996251
11:58:33.3 CH12: Correction Factor = 0.981405
11:58:33.3 CH13: Correction Factor = 1.05282
11:58:33.3 CH14: Correction Factor = 0.945176
11:58:33.3 CH15: Correction Factor = 0.953333
11:58:33.5 CH9: DSP_ERROR_LOW_SCOPE_AMPLITUDE@ 1.00096 ms
11:58:33.5 CH9: Correction Factor = 1.5
11:58:33.5 CH10: Correction Factor = 2.75883
11:58:33.5 CH11: Correction Factor = 1.82175
11:58:33.5 CH12: Correction Factor = 2.2686
11:58:33.5 CH13: Correction Factor = 1.97769
11:58:33.5 CH14: Correction Factor = 1.83352
11:58:33.5 CH15: Correction Factor = 1.86981
11:58:33.6 CH9: Correction Factor = 2.71173
11:58:33.6 CH10: Correction Factor = 1.06536
11:58:33.6 CH11: Correction Factor = 1.05824
11:58:33.6 CH12: Correction Factor = 1.09629
11:58:33.6 CH13: Correction Factor = 1.06035
11:58:33.6 CH14: Correction Factor = 1.10519
11:58:33.6 CH15: Correction Factor = 1.11699
11:58:33.8 CH9: Correction Factor = 1.03092
11:58:33.8 CH10: Correction Factor = 1.00896
11:58:33.8 CH11: Correction Factor = 1.00841
11:58:33.8 CH12: Correction Factor = 0.984854
11:58:33.8 CH13: Correction Factor = 1.01035
11:58:33.8 CH14: Correction Factor = 1.01808
11:58:33.8 CH15: Correction Factor = 1.01894
11:58:34.0 CH9: Correction Factor = 1.0061
11:58:34.0 CH10: Correction Factor = 0.9997
11:58:34.0 CH11: Correction Factor = 1.00113
11:58:34.0 CH12: Correction Factor = 0.998873
11:58:34.0 CH13: Correction Factor = 0.999077
11:58:34.0 CH14: Correction Factor = 0.996159
11:58:34.0 CH15: Correction Factor = 1.00164
11:58:34.1 CH9: Correction Factor = 1.00205
11:58:34.1 CH10: Correction Factor = 0.999808
11:58:34.1 CH11: Correction Factor = 1.00121
11:58:34.1 CH12: Correction Factor = 0.998786
11:58:34.1 CH13: Correction Factor = 1.00266
11:58:34.1 CH14: Correction Factor = 1.00041
11:58:34.1 CH15: Correction Factor = 0.997697
11:58:34.1 Sensor 9: Integration Time = 4.2 ms
11:58:34.1 Sensor 10: Integration Time = 2.8 ms
11:58:34.1 Sensor 11: Integration Time = 1.9 ms
11:58:34.1 Sensor 12: Integration Time = 2.4 ms
11:58:34.1 Sensor 13: Integration Time = 2.2 ms
11:58:34.1 Sensor 14: Integration Time = 1.9 ms
11:58:34.1 Sensor 15: Integration Time = 2.0 ms
11:58:34.1 WaitControllerIdle(30000)
11:58:34.3 GMC_HomeZ
11:58:34.4 Menu: ContextMenu [{X=645,Y=315}]
11:58:37.0 GMC_SetPosZ
11:58:37.2 GMC_ServoHere
11:58:37.5 Old State:9-ENGN_StateRunning_CheckingSensors New State:ENGN_StateRunning_PickingSensorsComplete
11:58:37.5 StartShaker(1000)
11:58:37.5 Integration Time:  1.0, 1.0, 1.0, 1.0, 1.0, 1.0, 1.0, 1.0, 4.2, 2.8, 1.9, 2.4, 2.2, 1.9, 2.0, 1.0,
11:58:37.8 Old State:10-ENGN_StateRunning_PickingSensorsComplete New State:ENGN_StateRunning_WaitGoingToSample
11:58:37.8 Sample384_Q(0, 1, -2)
11:58:37.8 Plate 1 temperature = 30 C
11:58:37.9 Plate 2 temperature = 30 C
11:58:37.9 AcquisitionEngine: DLL_THREAD_ATTACH.
11:58:38.0 
11:58:38.0 START SCAN: 
11:58:38.0    CycleTime (ms)    = 200
11:58:38.0    CycleCount        = 300
11:58:38.0    ScansToAverage    = 20
11:58:38.0    FinishTime (s)    = 60
11:58:38.0    Temperature       = 30.0, 30.0
11:58:38.0    Lamp Power        = 35
11:58:38.0    Spec PCB temps    = 39.7, 41.0, 41.9, 42.2, 42.4, 42.7, 42.7, 41.5, 39.8, 40.8, 41.4, 41.9, 42.6, 42.4, 42.2, 41.3
11:58:38.0 
11:58:38.0 GMC_SetPosZ
11:58:38.2 Old State:12-ENGN_StateRunning_WaitGoingToSample New State:ENGN_StateRunning_GoingToSample
11:58:38.2 GMC_ServoHere
11:58:38.4 GMC_SetPosX
11:58:39.3 AcquisitionEngine: DLL_THREAD_ATTACH.
11:58:41.0 GMC_SetPosY
11:58:41.8 GMC_SetPosZ
11:58:44.1 Old State:13-ENGN_StateRunning_GoingToSample New State:ENGN_StateRunning_GoingToSampleComplete
11:58:44.2 Old State:14-ENGN_StateRunning_GoingToSampleComplete New State:ENGN_StateRunning_WaitSampling
11:58:44.2 Step started at: 11:58:37
11:58:44.2 XYZ movement time  = 6130 ms
11:58:44.2 + Scan start delay = 6084 ms
11:58:44.3 Old State:15-ENGN_StateRunning_WaitSampling New State:ENGN_StateRunning_Sampling
11:58:52.4 Menu: ContextMenu [{X=224,Y=314}]
11:59:12.5 Menu: ContextMenu [{X=285,Y=307}]
11:59:25.2 Menu: ContextMenu [{X=340,Y=316}]
11:59:43.9 
11:59:43.9 STOP SCAN: 
11:59:43.9    CycleTime (ms)    = 200
11:59:43.9    CurrentCycle      = 300
11:59:43.9    RunTime (ms)      = 59961
11:59:43.9    AverageCycle (ms) = 199.9
11:59:43.9    Temperature       = 30.0, 30.1
11:59:43.9    DATA OVERRUN %    = 0.00
11:59:43.9    Spec PCB temps    = 39.7, 41.1, 41.9, 42.3, 42.4, 42.7, 42.7, 41.5, 39.8, 40.8, 41.4, 41.9, 42.6, 42.5, 42.2, 41.3
11:59:43.9 
11:59:44.0 AcquisitionEngine: DLL_THREAD_DETACH.
11:59:44.1 Old State:16-cycle=300, Elapsed Time:   60.0,  Ideal Time:   59.8,  Delay time =   0.04  New State:ENGN_StateRunning_SamplingComplete
11:59:44.3 Old State:18-ENGN_StateRunning_SamplingComplete New State:ENGN_StateRunning_WaitNewStep
11:59:44.4 Old State:5-ENGN_StateRunning_WaitNewStep New State:ENGN_StateRunning_StartNewStep
11:59:44.4 StartShaker(1000)
11:59:44.7 Old State:6-ENGN_StateRunning_StartNewStep New State:ENGN_StateRunning_WaitGoingToSample
11:59:44.7 Sample384_Q(0, 1, 0)
11:59:44.8 AcquisitionEngine: DLL_THREAD_ATTACH.
11:59:44.8 GMC_SetPosZ
11:59:44.8 
11:59:44.8 START SCAN: 
11:59:44.8    CycleTime (ms)    = 200
11:59:44.8    CycleCount        = 1500
11:59:44.8    ScansToAverage    = 20
11:59:44.8    FinishTime (s)    = 300
11:59:44.8    Temperature       = 30.0, 30.1
11:59:44.8    Lamp Power        = 35
11:59:44.8    Spec PCB temps    = 39.7, 41.1, 41.9, 42.3, 42.4, 42.7, 42.7, 41.5, 39.8, 40.9, 41.4, 41.9, 42.6, 42.5, 42.2, 41.3
11:59:44.8 
11:59:45.0 Old State:12-ENGN_StateRunning_WaitGoingToSample New State:ENGN_StateRunning_GoingToSample
11:59:46.3 AcquisitionEngine: DLL_THREAD_DETACH.
11:59:47.0 GMC_ServoHere
11:59:47.2 GMC_SetPosX
11:59:47.3 GMC_SetPosY
11:59:47.9 GMC_SetPosZ
11:59:50.2 Old State:13-ENGN_StateRunning_GoingToSample New State:ENGN_StateRunning_GoingToSampleComplete
11:59:50.3 Old State:14-cycle=1, Elapsed Time:    0.0,  Ideal Time:    0.0,  Delay time =   0.00  New State:ENGN_StateRunning_WaitSampling
11:59:50.3 Step started at: 11:59:44
11:59:50.3 XYZ movement time  = 5319 ms
11:59:50.3 + Scan start delay = 5304 ms
11:59:50.4 Old State:15-ENGN_StateRunning_WaitSampling New State:ENGN_StateRunning_Sampling
12:01:27.8 this {Width=892, Height=383} sender {Width=892, Height=383} Clip {Width=890, Height=381}
12:01:31.0 Group -- begin 2
12:01:31.0 Group -- begin 4
12:01:31.0 Group -- begin 0
12:01:31.0 Group -- begin 6
12:01:31.0 Group -- begin 7
12:01:31.0 Group -- begin 1
12:01:31.0 Group -- begin 5
12:01:31.0 Group -- begin 3
12:01:31.1 this {Width=892, Height=381} sender {Width=892, Height=381} Clip {Width=890, Height=379}
12:01:31.6 this {Width=892, Height=381} sender {Width=892, Height=381} Clip {Width=890, Height=379}
12:01:32.8 this {Width=892, Height=414} sender {Width=892, Height=414} Clip {Width=890, Height=412}
12:01:34.5 this {Width=759, Height=422} sender {Width=759, Height=422} Clip {Width=757, Height=420}
12:02:00.2 AcquisitionEngine: DLL_THREAD_ATTACH.
12:03:07.2 AcquisitionEngine: DLL_THREAD_DETACH.
12:03:37.8 Menu: ContextMenu [{X=5,Y=28}]
12:03:39.9 Menu: ContextMenu [{X=7,Y=92}]
12:03:53.7 Group -- begin 2
12:03:53.7 Group -- begin 4
12:03:53.7 Group -- begin 0
12:03:53.7 Group -- begin 6
12:03:53.7 Group -- begin 7
12:03:53.7 Group -- begin 1
12:03:53.7 Group -- begin 5
12:03:53.7 Group -- begin 3
12:03:54.3 this {Width=759, Height=422} sender {Width=759, Height=422} Clip {Width=757, Height=420}
12:04:50.0 
12:04:50.0 STOP SCAN: 
12:04:50.0    CycleTime (ms)    = 200
12:04:50.0    CurrentCycle      = 1500
12:04:50.0    RunTime (ms)      = 299966
12:04:50.0    AverageCycle (ms) = 200.0
12:04:50.0    Temperature       = 30.1, 30.2
12:04:50.0    DATA OVERRUN %    = 0.00
12:04:50.0    Spec PCB temps    = 39.7, 41.1, 41.9, 42.3, 42.5, 42.7, 42.8, 41.6, 39.9, 40.9, 41.5, 42.0, 42.7, 42.6, 42.3, 41.4
12:04:50.0 
12:04:50.2 AcquisitionEngine: DLL_THREAD_DETACH.
12:04:50.2 Old State:16-cycle=1500, Elapsed Time:  300.0,  Ideal Time:  299.8,  Delay time =   0.04  New State:ENGN_StateRunning_SamplingComplete
12:04:50.4 Old State:18-ENGN_StateRunning_SamplingComplete New State:ENGN_StateRunning_WaitNewStep
12:04:50.6 Old State:5-ENGN_StateRunning_WaitNewStep New State:ENGN_StateRunning_StartNewStep
12:04:50.6 StartShaker(1000)
12:04:51.0 Old State:6-ENGN_StateRunning_StartNewStep New State:ENGN_StateRunning_WaitGoingToSample
12:04:51.0 Sample384_Q(0, 1, 2)
12:04:51.0 AcquisitionEngine: DLL_THREAD_ATTACH.
12:04:51.1 
12:04:51.1 START SCAN: 
12:04:51.1    CycleTime (ms)    = 200
12:04:51.1    CycleCount        = 300
12:04:51.1    ScansToAverage    = 20
12:04:51.1    FinishTime (s)    = 60
12:04:51.1    Temperature       = 30.1, 30.2
12:04:51.1    Lamp Power        = 35
12:04:51.1    Spec PCB temps    = 39.7, 41.1, 41.9, 42.3, 42.5, 42.7, 42.8, 41.6, 39.9, 40.9, 41.5, 42.0, 42.7, 42.6, 42.3, 41.4
12:04:51.1 
12:04:51.1 GMC_SetPosZ
12:04:51.3 Old State:12-ENGN_StateRunning_WaitGoingToSample New State:ENGN_StateRunning_GoingToSample
12:04:53.3 GMC_ServoHere
12:04:53.4 GMC_SetPosX
12:04:53.6 GMC_SetPosY
12:04:54.2 GMC_SetPosZ
12:04:56.4 Old State:13-ENGN_StateRunning_GoingToSample New State:ENGN_StateRunning_GoingToSampleComplete
12:04:56.5 Old State:14-cycle=1, Elapsed Time:    0.0,  Ideal Time:    0.0,  Delay time =   0.00  New State:ENGN_StateRunning_WaitSampling
12:04:56.5 Step started at: 12:04:51
12:04:56.5 XYZ movement time  = 5367 ms
12:04:56.5 + Scan start delay = 5367 ms
12:04:56.7 Old State:15-ENGN_StateRunning_WaitSampling New State:ENGN_StateRunning_Sampling
12:05:04.4 Export image takes 311ms
12:05:05.3 Export image takes 155ms
12:05:05.7 Export image takes 160ms
12:05:06.2 Export image takes 203ms
12:05:06.4 Export image takes 161ms
12:05:06.7 Export image takes 141ms
12:05:06.9 Export image takes 138ms
12:05:07.1 Export image takes 147ms
12:05:07.4 Export image takes 232ms
12:05:07.7 Export image takes 162ms
12:05:08.0 Export image takes 158ms
12:05:08.1 this {Width=892, Height=414} sender {Width=892, Height=414} Clip {Width=890, Height=412}
12:05:08.3 Export image takes 117ms
12:05:08.3 this {Width=759, Height=422} sender {Width=759, Height=422} Clip {Width=757, Height=420}
12:05:08.5 Export image takes 90ms
12:05:08.6 Group -- begin 0
12:05:08.6 Group -- continue 1
12:05:08.6 Group -- continue 2
12:05:08.6 Group -- continue 3
12:05:08.6 Group -- continue 4
12:05:08.6 Group -- continue 5
12:05:08.6 Group -- continue 6
12:05:08.6 Group -- continue 7
12:05:08.8 Export images takes 59ms
12:05:08.9 this {Width=759, Height=422} sender {Width=759, Height=422} Clip {Width=757, Height=420}
12:05:26.7 Menu: ContextMenu [{X=5,Y=90}]
12:05:28.6 Menu: ContextMenu [{X=10,Y=34}]
12:05:34.7 Group -- begin 2
12:05:34.7 Group -- begin 4
12:05:34.7 Group -- begin 0
12:05:34.7 Group -- begin 6
12:05:34.7 Group -- begin 7
12:05:34.7 Group -- begin 1
12:05:34.7 Group -- begin 5
12:05:34.7 Group -- begin 3
12:05:35.3 this {Width=759, Height=422} sender {Width=759, Height=422} Clip {Width=757, Height=420}
12:05:56.3 
12:05:56.3 STOP SCAN: 
12:05:56.3    CycleTime (ms)    = 200
12:05:56.3    CurrentCycle      = 300
12:05:56.3    RunTime (ms)      = 59964
12:05:56.3    AverageCycle (ms) = 199.9
12:05:56.3    Temperature       = 30.0, 30.2
12:05:56.3    DATA OVERRUN %    = 0.00
12:05:56.3    Spec PCB temps    = 39.7, 41.1, 41.9, 42.3, 42.5, 42.7, 42.7, 41.6, 39.9, 40.9, 41.5, 42.0, 42.7, 42.6, 42.3, 41.4
12:05:56.3 
12:05:56.5 AcquisitionEngine: DLL_THREAD_DETACH.
12:05:56.5 Old State:16-cycle=300, Elapsed Time:   60.0,  Ideal Time:   59.8,  Delay time =   0.04  New State:ENGN_StateRunning_SamplingComplete
12:05:56.6 Old State:18-ENGN_StateRunning_SamplingComplete New State:ENGN_StateRunning_WaitNewStep
12:05:56.7 Old State:5-ENGN_StateRunning_WaitNewStep New State:ENGN_StateRunning_StartNewStep
12:05:56.8 StartShaker(1000)
12:05:57.1 Old State:6-ENGN_StateRunning_StartNewStep New State:ENGN_StateRunning_WaitGoingToSample
12:05:57.1 Sample384_Q(0, 1, 12)
12:05:57.2 AcquisitionEngine: DLL_THREAD_ATTACH.
12:05:57.2 
12:05:57.2 START SCAN: 
12:05:57.2    CycleTime (ms)    = 200
12:05:57.2    CycleCount        = 600
12:05:57.2    ScansToAverage    = 20
12:05:57.2    FinishTime (s)    = 120
12:05:57.2    Temperature       = 30.0, 30.2
12:05:57.2    Lamp Power        = 35
12:05:57.2    Spec PCB temps    = 39.7, 41.1, 41.9, 42.3, 42.5, 42.7, 42.8, 41.6, 39.9, 40.9, 41.5, 42.0, 42.7, 42.6, 42.4, 41.4
12:05:57.2 
12:05:57.2 GMC_SetPosZ
12:05:57.4 Old State:12-ENGN_StateRunning_WaitGoingToSample New State:ENGN_StateRunning_GoingToSample
12:05:58.1 Export image takes 73ms
12:05:58.9 Export image takes 126ms
12:05:59.4 GMC_ServoHere
12:05:59.4 Export image takes 201ms
12:05:59.5 GMC_SetPosX
12:05:59.7 GMC_SetPosY
12:05:59.7 Export image takes 149ms
12:06:00.0 Export image takes 145ms
12:06:00.2 Export image takes 145ms
12:06:00.5 Export image takes 132ms
12:06:00.7 Export image takes 190ms
12:06:00.9 Export image takes 174ms
12:06:01.0 GMC_SetPosZ
12:06:01.2 Export image takes 172ms
12:06:01.5 Export image takes 157ms
12:06:01.6 this {Width=892, Height=414} sender {Width=892, Height=414} Clip {Width=890, Height=412}
12:06:01.8 Export image takes 77ms
12:06:01.8 this {Width=759, Height=422} sender {Width=759, Height=422} Clip {Width=757, Height=420}
12:06:01.9 Export image takes 72ms
12:06:02.0 Group -- begin 0
12:06:02.0 Group -- continue 1
12:06:02.0 Group -- continue 2
12:06:02.0 Group -- continue 3
12:06:02.0 Group -- continue 4
12:06:02.0 Group -- continue 5
12:06:02.0 Group -- continue 6
12:06:02.0 Group -- continue 7
12:06:02.2 Export images takes 76ms
12:06:02.3 this {Width=759, Height=422} sender {Width=759, Height=422} Clip {Width=757, Height=420}
12:06:03.3 Old State:13-ENGN_StateRunning_GoingToSample New State:ENGN_StateRunning_GoingToSampleComplete
12:06:03.4 Old State:14-cycle=1, Elapsed Time:    0.0,  Ideal Time:    0.0,  Delay time =   0.00  New State:ENGN_StateRunning_WaitSampling
12:06:03.4 Step started at: 12:05:57
12:06:03.4 XYZ movement time  = 6084 ms
12:06:03.4 + Scan start delay = 6052 ms
12:06:03.5 Old State:15-ENGN_StateRunning_WaitSampling New State:ENGN_StateRunning_Sampling
12:06:21.6 Menu: ContextMenu [{X=6,Y=28}]
12:06:24.6 Menu: ContextMenu [{X=10,Y=139}]
12:06:37.9 Group -- begin 2
12:06:37.9 Group -- begin 4
12:06:37.9 Group -- begin 0
12:06:37.9 Group -- begin 6
12:06:37.9 Group -- begin 7
12:06:37.9 Group -- begin 1
12:06:37.9 Group -- begin 5
12:06:37.9 Group -- begin 3
12:06:38.5 this {Width=759, Height=422} sender {Width=759, Height=422} Clip {Width=757, Height=420}
12:07:33.0 Export image takes 115ms
12:07:33.8 Export image takes 130ms
12:07:34.2 Export image takes 124ms
12:07:34.6 Export image takes 187ms
12:07:34.8 Export image takes 125ms
12:07:35.0 Export image takes 150ms
12:07:35.3 Export image takes 176ms
12:07:35.6 Export image takes 201ms
12:07:35.8 Export image takes 159ms
12:07:36.1 Export image takes 172ms
12:07:36.3 Export image takes 160ms
12:07:36.5 this {Width=892, Height=414} sender {Width=892, Height=414} Clip {Width=890, Height=412}
12:07:36.7 Export image takes 77ms
12:07:36.7 this {Width=759, Height=422} sender {Width=759, Height=422} Clip {Width=757, Height=420}
12:07:36.8 Export image takes 65ms
12:07:36.9 Group -- begin 0
12:07:36.9 Group -- continue 1
12:07:36.9 Group -- continue 2
12:07:36.9 Group -- continue 3
12:07:36.9 Group -- continue 4
12:07:36.9 Group -- continue 5
12:07:36.9 Group -- continue 6
12:07:36.9 Group -- continue 7
12:07:37.1 Export images takes 90ms
12:07:37.1 this {Width=759, Height=422} sender {Width=759, Height=422} Clip {Width=757, Height=420}
12:07:50.5 this {Width=759, Height=424} sender {Width=759, Height=424} Clip {Width=757, Height=422}
12:07:57.2 Menu: ContextMenu [{X=2,Y=140}]
12:07:59.9 Menu: ContextMenu [{X=4,Y=201}]
12:08:03.1 
12:08:03.1 STOP SCAN: 
12:08:03.1    CycleTime (ms)    = 200
12:08:03.1    CurrentCycle      = 600
12:08:03.1    RunTime (ms)      = 119959
12:08:03.1    AverageCycle (ms) = 199.9
12:08:03.1    Temperature       = 30.0, 30.2
12:08:03.1    DATA OVERRUN %    = 0.00
12:08:03.1    Spec PCB temps    = 39.8, 41.1, 41.9, 42.4, 42.5, 42.7, 42.8, 41.6, 39.9, 40.9, 41.5, 42.1, 42.7, 42.6, 42.4, 41.4
12:08:03.1 
12:08:03.3 AcquisitionEngine: DLL_THREAD_DETACH.
12:08:03.3 Old State:16-cycle=600, Elapsed Time:  120.0,  Ideal Time:  119.8,  Delay time =   0.04  New State:ENGN_StateRunning_SamplingComplete
12:08:03.5 Old State:18-ENGN_StateRunning_SamplingComplete New State:ENGN_StateRunning_WaitNewStep
12:08:03.8 Old State:5-ENGN_StateRunning_WaitNewStep New State:ENGN_StateRunning_StartNewStep
12:08:03.8 StartShaker(1000)
12:08:04.1 Old State:6-ENGN_StateRunning_StartNewStep New State:ENGN_StateRunning_WaitGoingToSample
12:08:04.1 Sample384_Q(0, 1, 2)
12:08:04.2 AcquisitionEngine: DLL_THREAD_ATTACH.
12:08:04.2 
12:08:04.2 START SCAN: 
12:08:04.2    CycleTime (ms)    = 200
12:08:04.2    CycleCount        = 500
12:08:04.2    ScansToAverage    = 20
12:08:04.2    FinishTime (s)    = 100
12:08:04.2    Temperature       = 30.0, 30.2
12:08:04.2    Lamp Power        = 35
12:08:04.2    Spec PCB temps    = 39.8, 41.1, 41.9, 42.3, 42.5, 42.7, 42.8, 41.6, 39.9, 40.9, 41.5, 42.0, 42.7, 42.6, 42.4, 41.4
12:08:04.2 
12:08:04.3 GMC_SetPosZ
12:08:04.4 Old State:12-ENGN_StateRunning_WaitGoingToSample New State:ENGN_StateRunning_GoingToSample
12:08:06.5 GMC_ServoHere
12:08:06.7 GMC_SetPosX
12:08:06.9 GMC_SetPosY
12:08:08.1 GMC_SetPosZ
12:08:10.4 Old State:13-cycle=1, Elapsed Time:    0.0,  Ideal Time:    0.0,  Delay time =   0.00  New State:ENGN_StateRunning_GoingToSampleComplete
12:08:10.5 Old State:14-ENGN_StateRunning_GoingToSampleComplete New State:ENGN_StateRunning_WaitSampling
12:08:10.5 Step started at: 12:08:04
12:08:10.5 XYZ movement time  = 6177 ms
12:08:10.5 + Scan start delay = 6115 ms
12:08:10.6 Old State:15-ENGN_StateRunning_WaitSampling New State:ENGN_StateRunning_Sampling
12:08:35.9 Group -- begin 2
12:08:35.9 Group -- begin 4
12:08:35.9 Group -- begin 0
12:08:35.9 Group -- begin 6
12:08:35.9 Group -- begin 7
12:08:35.9 Group -- begin 1
12:08:35.9 Group -- begin 5
12:08:35.9 Group -- begin 3
12:08:36.5 this {Width=759, Height=422} sender {Width=759, Height=422} Clip {Width=757, Height=420}
12:09:22.9 Export image takes 84ms
12:09:23.8 Export image takes 168ms
12:09:24.2 Export image takes 130ms
12:09:24.6 Export image takes 138ms
12:09:24.8 Export image takes 121ms
12:09:25.1 Export image takes 138ms
12:09:25.3 Export image takes 127ms
12:09:25.5 Export image takes 132ms
12:09:25.7 Export image takes 150ms
12:09:26.0 Export image takes 150ms
12:09:26.2 Export image takes 173ms
12:09:26.5 Export image takes 118ms
12:09:26.5 this {Width=759, Height=422} sender {Width=759, Height=422} Clip {Width=757, Height=420}
12:09:26.6 Export image takes 67ms
12:09:26.8 Group -- begin 0
12:09:26.8 Group -- continue 1
12:09:26.8 Group -- continue 2
12:09:26.8 Group -- continue 3
12:09:26.8 Group -- continue 4
12:09:26.8 Group -- continue 5
12:09:26.8 Group -- continue 6
12:09:26.8 Group -- continue 7
12:09:26.9 Export images takes 72ms
12:09:27.0 this {Width=759, Height=422} sender {Width=759, Height=422} Clip {Width=757, Height=420}
12:09:50.2 
12:09:50.2 STOP SCAN: 
12:09:50.2    CycleTime (ms)    = 200
12:09:50.2    CurrentCycle      = 500
12:09:50.2    RunTime (ms)      = 99962
12:09:50.2    AverageCycle (ms) = 199.9
12:09:50.2    Temperature       = 30.0, 30.2
12:09:50.2    DATA OVERRUN %    = 0.00
12:09:50.2    Spec PCB temps    = 39.8, 41.1, 41.9, 42.4, 42.5, 42.7, 42.8, 41.6, 39.9, 40.9, 41.5, 42.0, 42.7, 42.6, 42.4, 41.4
12:09:50.2 
12:09:50.4 AcquisitionEngine: DLL_THREAD_DETACH.
12:09:50.5 Old State:16-cycle=500, Elapsed Time:  100.0,  Ideal Time:   99.8,  Delay time =   0.04  New State:ENGN_StateRunning_SamplingComplete
12:09:50.6 Old State:18-ENGN_StateRunning_SamplingComplete New State:ENGN_StateRunning_WaitNewStep
12:09:50.8 Old State:5-ENGN_StateRunning_WaitNewStep New State:ENGN_StateRunning_StartNewStep
12:09:50.8 StartShaker(1000)
12:09:51.2 Old State:6-ENGN_StateRunning_StartNewStep New State:ENGN_StateRunning_WaitGoingToSample
12:09:51.2 Sample384_Q(0, 1, 4)
12:09:51.2 AcquisitionEngine: DLL_THREAD_ATTACH.
12:09:51.3 
12:09:51.3 START SCAN: 
12:09:51.3    CycleTime (ms)    = 200
12:09:51.3    CycleCount        = 300
12:09:51.3    ScansToAverage    = 20
12:09:51.3    FinishTime (s)    = 60
12:09:51.3    Temperature       = 30.0, 30.2
12:09:51.3    Lamp Power        = 35
12:09:51.3    Spec PCB temps    = 39.8, 41.1, 41.9, 42.3, 42.5, 42.7, 42.8, 41.6, 39.9, 40.9, 41.5, 42.0, 42.7, 42.6, 42.4, 41.4
12:09:51.3 
12:09:51.3 GMC_SetPosZ
12:09:51.5 Old State:12-ENGN_StateRunning_WaitGoingToSample New State:ENGN_StateRunning_GoingToSample
12:09:53.4 GMC_ServoHere
12:09:53.6 GMC_SetPosX
12:09:53.8 GMC_SetPosY
12:09:54.4 GMC_SetPosZ
12:09:56.6 Old State:13-ENGN_StateRunning_GoingToSample New State:ENGN_StateRunning_GoingToSampleComplete
12:09:56.7 Old State:14-cycle=1, Elapsed Time:    0.0,  Ideal Time:    0.0,  Delay time =   0.00  New State:ENGN_StateRunning_WaitSampling
12:09:56.7 Step started at: 12:09:51
12:09:56.7 XYZ movement time  = 5350 ms
12:09:56.7 + Scan start delay = 5335 ms
12:09:56.8 Old State:15-ENGN_StateRunning_WaitSampling New State:ENGN_StateRunning_Sampling
12:10:51.2 Menu: ContextMenu [{X=10,Y=201}]
12:10:53.4 Menu: ContextMenu [{X=4,Y=255}]
12:10:56.5 
12:10:56.5 STOP SCAN: 
12:10:56.5    CycleTime (ms)    = 200
12:10:56.5    CurrentCycle      = 300
12:10:56.5    RunTime (ms)      = 59963
12:10:56.5    AverageCycle (ms) = 199.9
12:10:56.5    Temperature       = 30.0, 30.2
12:10:56.5    DATA OVERRUN %    = 0.00
12:10:56.5    Spec PCB temps    = 39.8, 41.1, 41.9, 42.4, 42.5, 42.7, 42.8, 41.6, 39.9, 40.9, 41.5, 42.0, 42.7, 42.6, 42.4, 41.4
12:10:56.5 
12:10:56.6 AcquisitionEngine: DLL_THREAD_DETACH.
12:10:56.7 Old State:16-cycle=300, Elapsed Time:   60.0,  Ideal Time:   59.8,  Delay time =   0.04  New State:ENGN_StateRunning_SamplingComplete
12:10:56.8 Old State:18-ENGN_StateRunning_SamplingComplete New State:ENGN_StateRunning_WaitNewStep
12:10:57.0 Old State:5-ENGN_StateRunning_WaitNewStep New State:ENGN_StateRunning_StartNewStep
12:10:57.1 StartShaker(1000)
12:10:57.4 Old State:6-ENGN_StateRunning_StartNewStep New State:ENGN_StateRunning_WaitGoingToSample
12:10:57.4 Sample384_Q(0, 1, 14)
12:10:57.5 AcquisitionEngine: DLL_THREAD_ATTACH.
12:10:57.5 
12:10:57.5 START SCAN: 
12:10:57.5    CycleTime (ms)    = 200
12:10:57.5    CycleCount        = 600
12:10:57.5    ScansToAverage    = 20
12:10:57.5    FinishTime (s)    = 120
12:10:57.5    Temperature       = 30.0, 30.2
12:10:57.5    Lamp Power        = 35
12:10:57.5    Spec PCB temps    = 39.8, 41.1, 41.9, 42.3, 42.5, 42.7, 42.8, 41.6, 39.9, 40.9, 41.5, 42.0, 42.7, 42.6, 42.4, 41.4
12:10:57.5 
12:10:57.6 GMC_SetPosZ
12:10:57.7 Old State:12-ENGN_StateRunning_WaitGoingToSample New State:ENGN_StateRunning_GoingToSample
12:10:59.7 GMC_ServoHere
12:10:59.9 GMC_SetPosX
12:11:00.1 GMC_SetPosY
12:11:01.3 GMC_SetPosZ
12:11:03.6 Old State:13-ENGN_StateRunning_GoingToSample New State:ENGN_StateRunning_GoingToSampleComplete
12:11:03.7 Old State:14-cycle=1, Elapsed Time:    0.0,  Ideal Time:    0.0,  Delay time =   0.00  New State:ENGN_StateRunning_WaitSampling
12:11:03.7 Step started at: 12:10:57
12:11:03.7 XYZ movement time  = 6099 ms
12:11:03.7 + Scan start delay = 6068 ms
12:11:03.8 Old State:15-ENGN_StateRunning_WaitSampling New State:ENGN_StateRunning_Sampling
12:11:10.2 Group -- begin 2
12:11:10.2 Group -- begin 4
12:11:10.2 Group -- begin 0
12:11:10.2 Group -- begin 6
12:11:10.2 Group -- begin 7
12:11:10.2 Group -- begin 1
12:11:10.2 Group -- begin 5
12:11:10.2 Group -- begin 3
12:11:10.8 this {Width=759, Height=422} sender {Width=759, Height=422} Clip {Width=757, Height=420}
12:11:48.5 Menu: ContextMenu [{X=4,Y=258}]
12:11:50.4 Menu: ContextMenu [{X=2,Y=315}]
12:11:55.7 Group -- begin 2
12:11:55.7 Group -- begin 4
12:11:55.7 Group -- begin 0
12:11:55.7 Group -- begin 6
12:11:55.7 Group -- begin 7
12:11:55.7 Group -- begin 1
12:11:55.7 Group -- begin 5
12:11:55.7 Group -- begin 3
12:11:56.3 this {Width=759, Height=422} sender {Width=759, Height=422} Clip {Width=757, Height=420}
12:13:03.4 
12:13:03.4 STOP SCAN: 
12:13:03.4    CycleTime (ms)    = 200
12:13:03.4    CurrentCycle      = 600
12:13:03.4    RunTime (ms)      = 119960
12:13:03.4    AverageCycle (ms) = 199.9
12:13:03.4    Temperature       = 30.0, 30.1
12:13:03.4    DATA OVERRUN %    = 0.00
12:13:03.4    Spec PCB temps    = 39.8, 41.1, 41.9, 42.4, 42.5, 42.7, 42.8, 41.6, 39.9, 40.9, 41.5, 42.1, 42.7, 42.6, 42.4, 41.4
12:13:03.4 
12:13:03.6 AcquisitionEngine: DLL_THREAD_DETACH.
12:13:03.6 Old State:16-cycle=600, Elapsed Time:  120.0,  Ideal Time:  119.8,  Delay time =   0.04  New State:ENGN_StateRunning_SamplingComplete
12:13:03.8 Old State:18-ENGN_StateRunning_SamplingComplete New State:ENGN_StateRunning_WaitNewStep
12:13:04.1 Old State:5-ENGN_StateRunning_WaitNewStep New State:ENGN_StateRunning_StartNewStep
12:13:04.1 StartShaker(1000)
12:13:04.3 Export image takes 121ms
12:13:04.5 Old State:6-ENGN_StateRunning_StartNewStep New State:ENGN_StateRunning_WaitGoingToSample
12:13:04.5 Sample384_Q(0, 1, 4)
12:13:04.5 AcquisitionEngine: DLL_THREAD_ATTACH.
12:13:04.5 
12:13:04.5 START SCAN: 
12:13:04.5    CycleTime (ms)    = 200
12:13:04.5    CycleCount        = 500
12:13:04.5    ScansToAverage    = 20
12:13:04.5    FinishTime (s)    = 100
12:13:04.5    Temperature       = 30.0, 30.1
12:13:04.5    Lamp Power        = 35
12:13:04.5    Spec PCB temps    = 39.8, 41.1, 41.9, 42.4, 42.5, 42.7, 42.8, 41.6, 39.9, 40.9, 41.5, 42.0, 42.7, 42.6, 42.4, 41.4
12:13:04.5 
12:13:04.7 GMC_SetPosZ
12:13:04.8 Old State:12-ENGN_StateRunning_WaitGoingToSample New State:ENGN_StateRunning_GoingToSample
12:13:05.2 Export image takes 178ms
12:13:05.6 Export image takes 138ms
12:13:06.0 Export image takes 169ms
12:13:06.3 Export image takes 168ms
12:13:06.6 Export image takes 202ms
12:13:06.8 GMC_ServoHere
12:13:06.8 Export image takes 138ms
12:13:07.0 GMC_SetPosX
12:13:07.0 Export image takes 155ms
12:13:07.2 GMC_SetPosY
12:13:07.2 Export image takes 179ms
12:13:07.6 Export image takes 228ms
12:13:07.8 Export image takes 147ms
12:13:08.0 Export image takes 68ms
12:13:08.1 this {Width=759, Height=422} sender {Width=759, Height=422} Clip {Width=757, Height=420}
12:13:08.2 Export image takes 67ms
12:13:08.3 Group -- begin 0
12:13:08.3 Group -- continue 1
12:13:08.3 Group -- continue 2
12:13:08.3 Group -- continue 3
12:13:08.3 Group -- continue 4
12:13:08.3 Group -- continue 5
12:13:08.3 Group -- continue 6
12:13:08.3 Group -- continue 7
12:13:08.4 GMC_SetPosZ
12:13:08.5 Export images takes 68ms
12:13:08.6 this {Width=759, Height=422} sender {Width=759, Height=422} Clip {Width=757, Height=420}
12:13:10.7 Old State:13-ENGN_StateRunning_GoingToSample New State:ENGN_StateRunning_GoingToSampleComplete
12:13:10.8 Old State:14-cycle=1, Elapsed Time:    0.0,  Ideal Time:    0.0,  Delay time =   0.00  New State:ENGN_StateRunning_WaitSampling
12:13:10.8 Step started at: 12:13:04
12:13:10.8 XYZ movement time  = 6100 ms
12:13:10.8 + Scan start delay = 6115 ms
12:13:10.9 Old State:15-ENGN_StateRunning_WaitSampling New State:ENGN_StateRunning_Sampling
12:14:44.9 Menu: ContextMenu [{X=7,Y=305}]
12:14:46.6 Menu: ContextMenu [{X=11,Y=262}]
12:14:50.5 
12:14:50.5 STOP SCAN: 
12:14:50.5    CycleTime (ms)    = 200
12:14:50.5    CurrentCycle      = 500
12:14:50.5    RunTime (ms)      = 99960
12:14:50.5    AverageCycle (ms) = 199.9
12:14:50.5    Temperature       = 30.0, 30.1
12:14:50.5    DATA OVERRUN %    = 0.00
12:14:50.5    Spec PCB temps    = 39.8, 41.1, 41.9, 42.4, 42.5, 42.7, 42.8, 41.6, 39.9, 40.9, 41.5, 42.0, 42.7, 42.6, 42.4, 41.4
12:14:50.5 
12:14:50.7 AcquisitionEngine: DLL_THREAD_DETACH.
12:14:50.7 Old State:16-cycle=500, Elapsed Time:  100.0,  Ideal Time:   99.8,  Delay time =   0.04  New State:ENGN_StateRunning_SamplingComplete
12:14:50.8 Old State:18-ENGN_StateRunning_SamplingComplete New State:ENGN_StateRunning_WaitNewStep
12:14:51.2 Old State:5-ENGN_StateRunning_WaitNewStep New State:ENGN_StateRunning_StartNewStep
12:14:51.2 StartShaker(1000)
12:14:51.5 Old State:6-ENGN_StateRunning_StartNewStep New State:ENGN_StateRunning_WaitGoingToSample
12:14:51.5 Sample384_Q(0, 1, 6)
12:14:51.6 AcquisitionEngine: DLL_THREAD_ATTACH.
12:14:51.6 GMC_SetPosZ
12:14:51.6 
12:14:51.6 START SCAN: 
12:14:51.6    CycleTime (ms)    = 200
12:14:51.6    CycleCount        = 300
12:14:51.6    ScansToAverage    = 20
12:14:51.6    FinishTime (s)    = 60
12:14:51.6    Temperature       = 30.0, 30.1
12:14:51.6    Lamp Power        = 35
12:14:51.6    Spec PCB temps    = 39.8, 41.1, 41.9, 42.4, 42.5, 42.7, 42.8, 41.6, 39.9, 40.9, 41.5, 42.1, 42.7, 42.6, 42.4, 41.4
12:14:51.6 
12:14:51.8 Old State:12-ENGN_StateRunning_WaitGoingToSample New State:ENGN_StateRunning_GoingToSample
12:14:52.9 Group -- begin 2
12:14:52.9 Group -- begin 4
12:14:52.9 Group -- begin 0
12:14:52.9 Group -- begin 6
12:14:52.9 Group -- begin 7
12:14:52.9 Group -- begin 1
12:14:52.9 Group -- begin 5
12:14:52.9 Group -- begin 3
12:14:53.5 this {Width=759, Height=422} sender {Width=759, Height=422} Clip {Width=757, Height=420}
12:14:53.7 GMC_ServoHere
12:14:53.9 GMC_SetPosX
12:14:54.1 GMC_SetPosY
12:14:54.7 GMC_SetPosZ
12:14:57.0 Old State:13-ENGN_StateRunning_GoingToSample New State:ENGN_StateRunning_GoingToSampleComplete
12:14:57.1 Old State:14-cycle=1, Elapsed Time:    0.0,  Ideal Time:    0.0,  Delay time =   0.00  New State:ENGN_StateRunning_WaitSampling
12:14:57.1 Step started at: 12:14:51
12:14:57.1 XYZ movement time  = 5335 ms
12:14:57.1 + Scan start delay = 5304 ms
12:14:57.2 Old State:15-ENGN_StateRunning_WaitSampling New State:ENGN_StateRunning_Sampling
12:15:49.2 Export image takes 116ms
12:15:50.1 Export image takes 120ms
12:15:50.5 Export image takes 149ms
12:15:51.0 Export image takes 181ms
12:15:51.2 Export image takes 140ms
12:15:51.4 Export image takes 128ms
12:15:51.6 Export image takes 131ms
12:15:51.8 Export image takes 158ms
12:15:52.1 Export image takes 230ms
12:15:52.4 Export image takes 163ms
12:15:52.7 Export image takes 159ms
12:15:52.9 Export image takes 89ms
12:15:52.9 this {Width=759, Height=422} sender {Width=759, Height=422} Clip {Width=757, Height=420}
12:15:53.1 Export image takes 74ms
12:15:53.2 Group -- begin 0
12:15:53.2 Group -- continue 1
12:15:53.2 Group -- continue 2
12:15:53.2 Group -- continue 3
12:15:53.2 Group -- continue 4
12:15:53.2 Group -- continue 5
12:15:53.2 Group -- continue 6
12:15:53.2 Group -- continue 7
12:15:53.4 Export images takes 81ms
12:15:53.4 this {Width=759, Height=422} sender {Width=759, Height=422} Clip {Width=757, Height=420}
12:15:56.8 
12:15:56.8 STOP SCAN: 
12:15:56.8    CycleTime (ms)    = 200
12:15:56.8    CurrentCycle      = 300
12:15:56.8    RunTime (ms)      = 59962
12:15:56.8    AverageCycle (ms) = 199.9
12:15:56.8    Temperature       = 30.0, 30.1
12:15:56.8    DATA OVERRUN %    = 0.00
12:15:56.8    Spec PCB temps    = 39.8, 41.1, 41.9, 42.4, 42.5, 42.7, 42.8, 41.6, 39.9, 40.9, 41.5, 42.1, 42.7, 42.6, 42.4, 41.4
12:15:56.8 
12:15:56.9 AcquisitionEngine: DLL_THREAD_DETACH.
12:15:57.0 Old State:16-cycle=300, Elapsed Time:   60.0,  Ideal Time:   59.8,  Delay time =   0.04  New State:ENGN_StateRunning_SamplingComplete
12:15:57.2 Old State:18-ENGN_StateRunning_SamplingComplete New State:ENGN_StateRunning_WaitNewStep
12:15:57.4 Old State:5-ENGN_StateRunning_WaitNewStep New State:ENGN_StateRunning_StartNewStep
12:15:57.4 StartShaker(1000)
12:15:57.8 Old State:6-ENGN_StateRunning_StartNewStep New State:ENGN_StateRunning_WaitGoingToSample
12:15:57.8 Sample384_Q(0, 1, 16)
12:15:57.8 AcquisitionEngine: DLL_THREAD_ATTACH.
12:15:57.8 
12:15:57.8 START SCAN: 
12:15:57.8    CycleTime (ms)    = 200
12:15:57.8    CycleCount        = 600
12:15:57.8    ScansToAverage    = 20
12:15:57.8    FinishTime (s)    = 120
12:15:57.8    Temperature       = 30.0, 30.1
12:15:57.8    Lamp Power        = 35
12:15:57.8    Spec PCB temps    = 39.8, 41.1, 41.9, 42.4, 42.5, 42.7, 42.8, 41.6, 39.9, 40.9, 41.5, 42.1, 42.7, 42.6, 42.4, 41.4
12:15:57.8 
12:15:57.9 GMC_SetPosZ
12:15:58.1 Old State:12-ENGN_StateRunning_WaitGoingToSample New State:ENGN_StateRunning_GoingToSample
12:16:00.0 GMC_ServoHere
12:16:00.2 GMC_SetPosX
12:16:00.4 GMC_SetPosY
12:16:01.6 GMC_SetPosZ
12:16:03.9 Old State:13-ENGN_StateRunning_GoingToSample New State:ENGN_StateRunning_GoingToSampleComplete
12:16:04.0 Old State:14-cycle=1, Elapsed Time:    0.0,  Ideal Time:    0.0,  Delay time =   0.00  New State:ENGN_StateRunning_WaitSampling
12:16:04.0 Step started at: 12:15:57
12:16:04.0 XYZ movement time  = 6022 ms
12:16:04.0 + Scan start delay = 6037 ms
12:16:04.1 Old State:15-ENGN_StateRunning_WaitSampling New State:ENGN_StateRunning_Sampling
12:16:22.2 Read C:\Users\Labuser\Desktop\asynhis_dr2gst_2\190227_ExpMethod.fmf in 16 ms
12:16:27.0 Read C:\Users\Labuser\Desktop\asynhis_dr2gst_2\190227_ExpMethod.fmf in 0 ms
12:16:27.0 Read C:\Users\Labuser\Desktop\asynhis_dr2gst_2\190227_ExpMethod.fmf in 16 ms
12:16:27.7 Read C:\Users\Labuser\Desktop\asynhis_dr2gst_2\190227_ExpMethod.fmf in 15 ms
12:16:27.7 Read C:\Users\Labuser\Desktop\asynhis_dr2gst_2\190227_ExpMethod.fmf in 0 ms
12:16:32.1 Read C:\Data\Das Lab\MavC DeltaMid with Ub and UbE2N(top)\190410_ExpMethod.fmf in 31 ms
12:16:32.1 Read C:\Data\Das Lab\MavC DeltaMid with Ub and UbE2N(top)\190410_ExpMethod.fmf in 15 ms
12:16:32.3 Read C:\Data\Das Lab\MavC DeltaMid with Ub and UbE2N(top)\190410_ExpMethod.fmf in 31 ms
12:16:32.3 Read C:\Data\Das Lab\MavC DeltaMid with Ub and UbE2N(top)\190410_ExpMethod.fmf in 15 ms
12:16:33.4 Read C:\Data\Das Lab\MavC DeltaMid with Ub and UbE2N(top)\190410_ExpMethod.fmf in 31 ms
12:16:41.2 Read C:\Data\Das Lab\MavC Hybrid and MvcA INS with UbUbE2N\MavC Hybrid and MvcA INS with UbUbE2N\190625_ExpMethod.fmf in 31 ms
12:16:41.2 Read C:\Data\Das Lab\MavC Hybrid and MvcA INS with UbUbE2N\MavC Hybrid and MvcA INS with UbUbE2N\190625_ExpMethod.fmf in 31 ms
12:16:42.2 Read C:\Data\Das Lab\MavC Hybrid and MvcA INS with UbUbE2N\MavC Hybrid and MvcA INS with UbUbE2N\190625_ExpMethod.fmf in 47 ms
12:16:42.2 Read C:\Data\Das Lab\DoublehisUCHL1 WT and C90A with WT ubiquitin 2uM\190129_ExpMethod.fmf in 15 ms
12:16:45.4 
12:16:45.4 In StExperiment.Init()
12:16:45.4 
12:16:45.5 Progress: 0 %
12:16:45.5 Progress: 12 %
12:16:45.5 Progress: 25 %
12:16:45.5 Progress: 37 %
12:16:45.5 Progress: 50 %
12:16:45.6 Progress: 62 %
12:16:45.6 Progress: 75 %
12:16:45.6 Progress: 87 %
12:16:45.6 Progress: 100 %
12:16:45.6 Read C:\Data\Das Lab\MavC Hybrid and MvcA INS with UbUbE2N\MavC Hybrid and MvcA INS with UbUbE2N\190625_ExpMethod.fmf in 15 ms
12:16:45.6 Read C:\Data\Das Lab\MavC Hybrid and MvcA INS with UbUbE2N\MavC Hybrid and MvcA INS with UbUbE2N\190625_ExpMethod.fmf in 16 ms
12:16:45.6 Time = 172 ms
12:16:45.6 
12:17:00.2 Menu: ContextMenu [{X=4,Y=423}]
12:17:04.4 Menu: ContextMenu [{X=10,Y=374}]
12:17:17.7 Menu: ContextMenu [{X=421,Y=308}]
12:17:50.0 Menu: ContextMenu [{X=482,Y=317}]
12:18:03.7 
12:18:03.7 STOP SCAN: 
12:18:03.7    CycleTime (ms)    = 200
12:18:03.7    CurrentCycle      = 600
12:18:03.7    RunTime (ms)      = 119960
12:18:03.7    AverageCycle (ms) = 199.9
12:18:03.7    Temperature       = 30.0, 30.1
12:18:03.7    DATA OVERRUN %    = 0.00
12:18:03.8    Spec PCB temps    = 39.8, 41.1, 41.9, 42.4, 42.5, 42.7, 42.8, 41.6, 39.9, 40.9, 41.5, 42.1, 42.7, 42.6, 42.4, 41.4
12:18:03.8 
12:18:03.9 AcquisitionEngine: DLL_THREAD_DETACH.
12:18:04.0 Old State:16-cycle=600, Elapsed Time:  120.0,  Ideal Time:  119.8,  Delay time =   0.04  New State:ENGN_StateRunning_SamplingComplete
12:18:04.1 Old State:18-ENGN_StateRunning_SamplingComplete New State:ENGN_StateRunning_WaitNewStep
12:18:04.4 Old State:5-ENGN_StateRunning_WaitNewStep New State:ENGN_StateRunning_StartNewStep
12:18:04.4 StartShaker(1000)
12:18:04.7 Old State:6-ENGN_StateRunning_StartNewStep New State:ENGN_StateRunning_WaitGoingToSample
12:18:04.7 Sample384_Q(0, 1, 6)
12:18:04.8 AcquisitionEngine: DLL_THREAD_ATTACH.
12:18:04.8 
12:18:04.8 START SCAN: 
12:18:04.8    CycleTime (ms)    = 200
12:18:04.8    CycleCount        = 500
12:18:04.8    ScansToAverage    = 20
12:18:04.8    FinishTime (s)    = 100
12:18:04.8    Temperature       = 30.0, 30.1
12:18:04.8    Lamp Power        = 35
12:18:04.8    Spec PCB temps    = 39.8, 41.1, 41.9, 42.4, 42.5, 42.7, 42.8, 41.6, 39.9, 40.9, 41.5, 42.1, 42.7, 42.6, 42.4, 41.4
12:18:04.8 
12:18:04.8 GMC_SetPosZ
12:18:05.0 Old State:12-ENGN_StateRunning_WaitGoingToSample New State:ENGN_StateRunning_GoingToSample
12:18:07.0 GMC_ServoHere
12:18:07.1 GMC_SetPosX
12:18:07.3 GMC_SetPosY
12:18:08.6 GMC_SetPosZ
12:18:10.9 Old State:13-ENGN_StateRunning_GoingToSample New State:ENGN_StateRunning_GoingToSampleComplete
12:18:11.0 Old State:14-cycle=1, Elapsed Time:    0.0,  Ideal Time:    0.0,  Delay time =   0.00  New State:ENGN_StateRunning_WaitSampling
12:18:11.0 Step started at: 12:18:04
12:18:11.0 XYZ movement time  = 6037 ms
12:18:11.0 + Scan start delay = 6021 ms
12:18:11.1 Old State:15-ENGN_StateRunning_WaitSampling New State:ENGN_StateRunning_Sampling
12:18:13.7 Menu: ContextMenu [{X=538,Y=311}]
12:18:39.6 Menu: ContextMenu [{X=588,Y=313}]
12:19:01.0 Menu: ContextMenu [{X=649,Y=308}]
12:19:24.5 Menu: ContextMenu [{X=233,Y=316}]
12:19:38.9 Menu: ContextMenu [{X=285,Y=308}]
12:19:50.7 
12:19:50.7 STOP SCAN: 
12:19:50.7    CycleTime (ms)    = 200
12:19:50.7    CurrentCycle      = 500
12:19:50.7    RunTime (ms)      = 99960
12:19:50.7    AverageCycle (ms) = 199.9
12:19:50.7    Temperature       = 30.0, 30.1
12:19:50.7    DATA OVERRUN %    = 0.00
12:19:50.7    Spec PCB temps    = 39.8, 41.1, 41.9, 42.4, 42.5, 42.7, 42.8, 41.6, 39.9, 40.9, 41.5, 42.0, 42.7, 42.6, 42.4, 41.4
12:19:50.7 
12:19:50.9 AcquisitionEngine: DLL_THREAD_DETACH.
12:19:50.9 Old State:16-cycle=500, Elapsed Time:  100.0,  Ideal Time:   99.8,  Delay time =   0.04  New State:ENGN_StateRunning_SamplingComplete
12:19:51.0 Old State:18-ENGN_StateRunning_SamplingComplete New State:ENGN_StateRunning_WaitNewStep
12:19:51.1 Old State:5-ENGN_StateRunning_WaitNewStep New State:ENGN_StateRunning_StartNewStep
12:19:51.2 StartShaker(1000)
12:19:51.5 Old State:6-ENGN_StateRunning_StartNewStep New State:ENGN_StateRunning_WaitGoingToSample
12:19:51.5 Sample384_Q(0, 1, 8)
12:19:51.6 AcquisitionEngine: DLL_THREAD_ATTACH.
12:19:51.6 
12:19:51.6 START SCAN: 
12:19:51.6    CycleTime (ms)    = 200
12:19:51.6    CycleCount        = 300
12:19:51.6    ScansToAverage    = 20
12:19:51.6    FinishTime (s)    = 60
12:19:51.6    Temperature       = 30.0, 30.1
12:19:51.6    Lamp Power        = 35
12:19:51.6    Spec PCB temps    = 39.8, 41.1, 41.9, 42.4, 42.5, 42.7, 42.8, 41.6, 39.9, 40.9, 41.5, 42.1, 42.7, 42.6, 42.4, 41.4
12:19:51.6 
12:19:51.6 GMC_SetPosZ
12:19:51.8 Old State:12-ENGN_StateRunning_WaitGoingToSample New State:ENGN_StateRunning_GoingToSample
12:19:53.8 GMC_ServoHere
12:19:53.9 GMC_SetPosX
12:19:54.1 GMC_SetPosY
12:19:54.7 GMC_SetPosZ
12:19:56.0 Menu: ContextMenu [{X=344,Y=315}]
12:19:57.0 Old State:13-ENGN_StateRunning_GoingToSample New State:ENGN_StateRunning_GoingToSampleComplete
12:19:57.1 Old State:14-cycle=1, Elapsed Time:    0.0,  Ideal Time:    0.0,  Delay time =   0.00  New State:ENGN_StateRunning_WaitSampling
12:19:57.1 Step started at: 12:19:51
12:19:57.1 XYZ movement time  = 5351 ms
12:19:57.1 + Scan start delay = 5319 ms
12:19:57.2 Old State:15-ENGN_StateRunning_WaitSampling New State:ENGN_StateRunning_Sampling
12:20:14.3 Menu: ContextMenu [{X=27,Y=427}]
12:20:15.5 Menu: ContextMenu [{X=6,Y=427}]
12:20:18.0 Menu: ContextMenu [{X=9,Y=313}]
12:20:20.0 Menu: ContextMenu [{X=6,Y=266}]
12:20:22.3 Menu: ContextMenu [{X=5,Y=203}]
12:20:56.8 
12:20:56.8 STOP SCAN: 
12:20:56.8    CycleTime (ms)    = 200
12:20:56.8    CurrentCycle      = 300
12:20:56.8    RunTime (ms)      = 59964
12:20:56.8    AverageCycle (ms) = 199.9
12:20:56.8    Temperature       = 30.0, 30.1
12:20:56.8    DATA OVERRUN %    = 0.00
12:20:56.8    Spec PCB temps    = 39.8, 41.1, 41.9, 42.4, 42.5, 42.7, 42.8, 41.6, 39.9, 40.9, 41.5, 42.1, 42.7, 42.6, 42.4, 41.4
12:20:56.8 
12:20:56.9 AcquisitionEngine: DLL_THREAD_DETACH.
12:20:57.0 Old State:16-cycle=300, Elapsed Time:   60.0,  Ideal Time:   59.8,  Delay time =   0.04  New State:ENGN_StateRunning_SamplingComplete
12:20:57.2 Old State:18-ENGN_StateRunning_SamplingComplete New State:ENGN_StateRunning_WaitNewStep
12:20:57.4 Old State:5-ENGN_StateRunning_WaitNewStep New State:ENGN_StateRunning_StartNewStep
12:20:57.4 StartShaker(1000)
12:20:57.8 Old State:6-ENGN_StateRunning_StartNewStep New State:ENGN_StateRunning_WaitGoingToSample
12:20:57.8 Sample384_Q(0, 1, 18)
12:20:57.8 AcquisitionEngine: DLL_THREAD_ATTACH.
12:20:57.9 
12:20:57.9 START SCAN: 
12:20:57.9    CycleTime (ms)    = 200
12:20:57.9    CycleCount        = 600
12:20:57.9    ScansToAverage    = 20
12:20:57.9    FinishTime (s)    = 120
12:20:57.9    Temperature       = 30.0, 30.1
12:20:57.9    Lamp Power        = 35
12:20:57.9    Spec PCB temps    = 39.8, 41.1, 41.9, 42.4, 42.5, 42.7, 42.8, 41.6, 39.9, 40.9, 41.5, 42.1, 42.7, 42.6, 42.4, 41.4
12:20:57.9 
12:20:57.9 GMC_SetPosZ
12:20:58.1 Old State:12-ENGN_StateRunning_WaitGoingToSample New State:ENGN_StateRunning_GoingToSample
12:21:00.0 GMC_ServoHere
12:21:00.2 GMC_SetPosX
12:21:00.4 GMC_SetPosY
12:21:01.6 GMC_SetPosZ
12:21:03.9 Old State:13-ENGN_StateRunning_GoingToSample New State:ENGN_StateRunning_GoingToSampleComplete
12:21:04.0 Old State:14-cycle=1, Elapsed Time:    0.0,  Ideal Time:    0.0,  Delay time =   0.00  New State:ENGN_StateRunning_WaitSampling
12:21:04.0 Step started at: 12:20:57
12:21:04.0 XYZ movement time  = 6021 ms
12:21:04.0 + Scan start delay = 6037 ms
12:21:04.1 Old State:15-ENGN_StateRunning_WaitSampling New State:ENGN_StateRunning_Sampling
12:23:03.8 
12:23:03.8 STOP SCAN: 
12:23:03.8    CycleTime (ms)    = 200
12:23:03.8    CurrentCycle      = 600
12:23:03.8    RunTime (ms)      = 119968
12:23:03.8    AverageCycle (ms) = 199.9
12:23:03.8    Temperature       = 30.0, 30.1
12:23:03.8    DATA OVERRUN %    = 0.00
12:23:03.8    Spec PCB temps    = 39.8, 41.1, 41.9, 42.4, 42.5, 42.7, 42.8, 41.6, 39.9, 40.9, 41.5, 42.1, 42.7, 42.6, 42.4, 41.4
12:23:03.8 
12:23:03.9 AcquisitionEngine: DLL_THREAD_DETACH.
12:23:04.0 Old State:16-cycle=600, Elapsed Time:  120.0,  Ideal Time:  119.8,  Delay time =   0.04  New State:ENGN_StateRunning_SamplingComplete
12:23:04.1 Old State:18-ENGN_StateRunning_SamplingComplete New State:ENGN_StateRunning_WaitNewStep
12:23:04.5 Old State:5-ENGN_StateRunning_WaitNewStep New State:ENGN_StateRunning_StartNewStep
12:23:04.5 StartShaker(1000)
12:23:04.8 Old State:6-ENGN_StateRunning_StartNewStep New State:ENGN_StateRunning_WaitGoingToSample
12:23:04.8 Sample384_Q(0, 1, 8)
12:23:04.9 AcquisitionEngine: DLL_THREAD_ATTACH.
12:23:04.9 
12:23:04.9 START SCAN: 
12:23:04.9    CycleTime (ms)    = 200
12:23:04.9    CycleCount        = 500
12:23:04.9    ScansToAverage    = 20
12:23:04.9    FinishTime (s)    = 100
12:23:04.9    Temperature       = 30.0, 30.1
12:23:04.9    Lamp Power        = 35
12:23:04.9    Spec PCB temps    = 39.9, 41.1, 41.9, 42.4, 42.5, 42.7, 42.8, 41.6, 39.9, 40.9, 41.5, 42.1, 42.7, 42.6, 42.4, 41.4
12:23:04.9 
12:23:05.0 GMC_SetPosZ
12:23:05.1 Old State:12-ENGN_StateRunning_WaitGoingToSample New State:ENGN_StateRunning_GoingToSample
12:23:07.1 GMC_ServoHere
12:23:07.3 GMC_SetPosX
12:23:07.5 GMC_SetPosY
12:23:08.8 GMC_SetPosZ
12:23:11.1 Old State:13-ENGN_StateRunning_GoingToSample New State:ENGN_StateRunning_GoingToSampleComplete
12:23:11.2 Old State:14-cycle=1, Elapsed Time:    0.0,  Ideal Time:    0.0,  Delay time =   0.00  New State:ENGN_StateRunning_WaitSampling
12:23:11.2 Step started at: 12:23:04
12:23:11.2 XYZ movement time  = 6117 ms
12:23:11.2 + Scan start delay = 6086 ms
12:23:11.3 Old State:15-ENGN_StateRunning_WaitSampling New State:ENGN_StateRunning_Sampling
12:24:50.9 
12:24:50.9 STOP SCAN: 
12:24:50.9    CycleTime (ms)    = 200
12:24:50.9    CurrentCycle      = 500
12:24:50.9    RunTime (ms)      = 99967
12:24:50.9    AverageCycle (ms) = 199.9
12:24:50.9    Temperature       = 30.0, 30.0
12:24:50.9    DATA OVERRUN %    = 0.00
12:24:50.9    Spec PCB temps    = 39.8, 41.1, 41.9, 42.4, 42.5, 42.8, 42.8, 41.6, 39.9, 40.9, 41.5, 42.1, 42.7, 42.6, 42.4, 41.4
12:24:50.9 
12:24:51.0 AcquisitionEngine: DLL_THREAD_DETACH.
12:24:51.1 Old State:16-cycle=500, Elapsed Time:  100.0,  Ideal Time:   99.8,  Delay time =   0.04  New State:ENGN_StateRunning_SamplingComplete
12:24:51.3 Old State:18-ENGN_StateRunning_SamplingComplete New State:ENGN_StateRunning_WaitNewStep
12:24:51.5 Old State:5-ENGN_StateRunning_WaitNewStep New State:ENGN_StateRunning_StartNewStep
12:24:51.5 StartShaker(1000)
12:24:51.9 Old State:6-ENGN_StateRunning_StartNewStep New State:ENGN_StateRunning_WaitGoingToSample
12:24:51.9 Sample384_Q(0, 1, 10)
12:24:51.9 AcquisitionEngine: DLL_THREAD_ATTACH.
12:24:51.9 
12:24:51.9 START SCAN: 
12:24:51.9    CycleTime (ms)    = 200
12:24:51.9    CycleCount        = 300
12:24:51.9    ScansToAverage    = 20
12:24:51.9    FinishTime (s)    = 60
12:24:51.9    Temperature       = 30.0, 30.0
12:24:51.9    Lamp Power        = 35
12:24:51.9    Spec PCB temps    = 39.8, 41.1, 41.9, 42.4, 42.6, 42.7, 42.8, 41.6, 39.9, 40.9, 41.6, 42.1, 42.7, 42.6, 42.4, 41.4
12:24:51.9 
12:24:52.0 GMC_SetPosZ
12:24:52.1 Old State:12-ENGN_StateRunning_WaitGoingToSample New State:ENGN_StateRunning_GoingToSample
12:24:54.2 GMC_ServoHere
12:24:54.4 GMC_SetPosX
12:24:54.5 GMC_SetPosY
12:24:55.1 GMC_SetPosZ
12:24:57.4 Old State:13-ENGN_StateRunning_GoingToSample New State:ENGN_StateRunning_GoingToSampleComplete
12:24:57.5 Old State:14-cycle=1, Elapsed Time:    0.0,  Ideal Time:    0.0,  Delay time =   0.00  New State:ENGN_StateRunning_WaitSampling
12:24:57.5 Step started at: 12:24:51
12:24:57.5 XYZ movement time  = 5377 ms
12:24:57.5 + Scan start delay = 5392 ms
12:24:57.6 Old State:15-ENGN_StateRunning_WaitSampling New State:ENGN_StateRunning_Sampling
12:25:57.2 
12:25:57.2 STOP SCAN: 
12:25:57.2    CycleTime (ms)    = 200
12:25:57.2    CurrentCycle      = 300
12:25:57.2    RunTime (ms)      = 59962
12:25:57.2    AverageCycle (ms) = 199.9
12:25:57.2    Temperature       = 30.0, 30.1
12:25:57.2    DATA OVERRUN %    = 0.00
12:25:57.2    Spec PCB temps    = 39.8, 41.1, 41.9, 42.4, 42.5, 42.7, 42.8, 41.6, 39.9, 40.9, 41.5, 42.1, 42.7, 42.6, 42.4, 41.4
12:25:57.2 
12:25:57.4 AcquisitionEngine: DLL_THREAD_DETACH.
12:25:57.4 Old State:16-cycle=300, Elapsed Time:   60.0,  Ideal Time:   59.8,  Delay time =   0.04  New State:ENGN_StateRunning_SamplingComplete
12:25:57.6 Old State:18-ENGN_StateRunning_SamplingComplete New State:ENGN_StateRunning_WaitNewStep
12:25:57.8 Old State:5-ENGN_StateRunning_WaitNewStep New State:ENGN_StateRunning_StartNewStep
12:25:57.8 StartShaker(1000)
12:25:58.1 Old State:6-ENGN_StateRunning_StartNewStep New State:ENGN_StateRunning_WaitGoingToSample
12:25:58.1 Sample384_Q(0, 1, 20)
12:25:58.2 AcquisitionEngine: DLL_THREAD_ATTACH.
12:25:58.2 GMC_SetPosZ
12:25:58.2 
12:25:58.2 START SCAN: 
12:25:58.2    CycleTime (ms)    = 200
12:25:58.2    CycleCount        = 600
12:25:58.2    ScansToAverage    = 20
12:25:58.2    FinishTime (s)    = 120
12:25:58.2    Temperature       = 30.0, 30.1
12:25:58.2    Lamp Power        = 35
12:25:58.2    Spec PCB temps    = 39.8, 41.1, 41.9, 42.4, 42.5, 42.7, 42.8, 41.6, 39.9, 40.9, 41.5, 42.0, 42.7, 42.6, 42.4, 41.4
12:25:58.2 
12:25:58.4 Old State:12-ENGN_StateRunning_WaitGoingToSample New State:ENGN_StateRunning_GoingToSample
12:26:00.4 GMC_ServoHere
12:26:00.5 GMC_SetPosX
12:26:00.7 GMC_SetPosY
12:26:02.0 GMC_SetPosZ
12:26:04.3 Old State:13-cycle=1, Elapsed Time:    0.0,  Ideal Time:    0.0,  Delay time =   0.00  New State:ENGN_StateRunning_GoingToSampleComplete
12:26:04.4 Old State:14-ENGN_StateRunning_GoingToSampleComplete New State:ENGN_StateRunning_WaitSampling
12:26:04.4 Step started at: 12:25:58
12:26:04.4 XYZ movement time  = 6096 ms
12:26:04.4 + Scan start delay = 6018 ms
12:26:04.6 Old State:15-ENGN_StateRunning_WaitSampling New State:ENGN_StateRunning_Sampling
12:28:04.1 
12:28:04.1 STOP SCAN: 
12:28:04.1    CycleTime (ms)    = 200
12:28:04.1    CurrentCycle      = 600
12:28:04.1    RunTime (ms)      = 119959
12:28:04.1    AverageCycle (ms) = 199.9
12:28:04.1    Temperature       = 30.0, 30.0
12:28:04.1    DATA OVERRUN %    = 0.00
12:28:04.1    Spec PCB temps    = 39.8, 41.1, 41.9, 42.4, 42.5, 42.8, 42.8, 41.6, 39.9, 40.9, 41.6, 42.1, 42.7, 42.6, 42.4, 41.4
12:28:04.1 
12:28:04.3 AcquisitionEngine: DLL_THREAD_DETACH.
12:28:04.4 Old State:16-cycle=600, Elapsed Time:  120.0,  Ideal Time:  119.8,  Delay time =   0.04  New State:ENGN_StateRunning_SamplingComplete
12:28:04.5 Old State:18-ENGN_StateRunning_SamplingComplete New State:ENGN_StateRunning_WaitNewStep
12:28:04.8 Old State:5-ENGN_StateRunning_WaitNewStep New State:ENGN_StateRunning_StartNewStep
12:28:04.8 StartShaker(1000)
12:28:05.1 Old State:6-ENGN_StateRunning_StartNewStep New State:ENGN_StateRunning_WaitGoingToSample
12:28:05.1 Sample384_Q(0, 1, 10)
12:28:05.2 AcquisitionEngine: DLL_THREAD_ATTACH.
12:28:05.2 
12:28:05.2 START SCAN: 
12:28:05.2    CycleTime (ms)    = 200
12:28:05.2    CycleCount        = 500
12:28:05.2    ScansToAverage    = 20
12:28:05.2    FinishTime (s)    = 100
12:28:05.2    Temperature       = 30.0, 30.0
12:28:05.2    Lamp Power        = 35
12:28:05.2    Spec PCB temps    = 39.8, 41.1, 41.9, 42.4, 42.5, 42.7, 42.8, 41.6, 39.9, 40.9, 41.5, 42.1, 42.7, 42.6, 42.4, 41.4
12:28:05.2 
12:28:05.3 GMC_SetPosZ
12:28:05.4 Old State:12-ENGN_StateRunning_WaitGoingToSample New State:ENGN_StateRunning_GoingToSample
12:28:07.5 GMC_ServoHere
12:28:07.6 GMC_SetPosX
12:28:07.8 GMC_SetPosY
12:28:09.2 GMC_SetPosZ
12:28:11.5 Old State:13-ENGN_StateRunning_GoingToSample New State:ENGN_StateRunning_GoingToSampleComplete
12:28:11.6 Old State:14-cycle=1, Elapsed Time:    0.0,  Ideal Time:    0.0,  Delay time =   0.00  New State:ENGN_StateRunning_WaitSampling
12:28:11.6 Step started at: 12:28:05
12:28:11.6 XYZ movement time  = 6328 ms
12:28:11.6 + Scan start delay = 6268 ms
12:28:11.7 Old State:15-ENGN_StateRunning_WaitSampling New State:ENGN_StateRunning_Sampling
12:29:24.1 Export image takes 1033ms
12:29:26.1 Export image takes 1263ms
12:29:26.7 Export image takes 253ms
12:29:27.0 Export image takes 167ms
12:29:27.3 Export image takes 138ms
12:29:27.6 Export image takes 158ms
12:29:27.9 Export image takes 164ms
12:29:28.1 Export image takes 226ms
12:29:28.4 Export image takes 168ms
12:29:28.7 Export image takes 147ms
12:29:28.9 Export image takes 166ms
12:29:29.0 Group -- begin 0
12:29:29.0 Group -- continue 1
12:29:29.0 Group -- continue 2
12:29:29.0 Group -- continue 3
12:29:29.0 Group -- continue 4
12:29:29.0 Group -- continue 5
12:29:29.0 Group -- continue 6
12:29:29.0 Group -- continue 7
12:29:29.0 Group -- continue 8
12:29:29.0 Group -- continue 9
12:29:29.0 Group -- continue 10
12:29:29.0 Group -- continue 11
12:29:29.0 Group -- continue 12
12:29:29.0 Group -- continue 13
12:29:29.0 Group -- continue 14
12:29:29.0 Group -- continue 15
12:29:29.0 Group -- continue 16
12:29:29.0 Group -- continue 17
12:29:29.0 Group -- continue 18
12:29:29.0 Group -- continue 19
12:29:29.0 Group -- continue 20
12:29:29.0 Group -- continue 21
12:29:29.0 Group -- continue 22
12:29:29.0 Group -- continue 23
12:29:29.2 Export images takes 97ms
12:29:51.3 
12:29:51.3 STOP SCAN: 
12:29:51.3    CycleTime (ms)    = 200
12:29:51.3    CurrentCycle      = 500
12:29:51.3    RunTime (ms)      = 99968
12:29:51.3    AverageCycle (ms) = 199.9
12:29:51.3    Temperature       = 30.0, 30.0
12:29:51.3    DATA OVERRUN %    = 0.00
12:29:51.3    Spec PCB temps    = 39.8, 41.1, 41.9, 42.4, 42.5, 42.7, 42.8, 41.6, 39.9, 40.9, 41.6, 42.1, 42.7, 42.6, 42.4, 41.4
12:29:51.3 
12:29:51.5 AcquisitionEngine: DLL_THREAD_DETACH.
12:29:51.5 Old State:16-cycle=500, Elapsed Time:  100.0,  Ideal Time:   99.8,  Delay time =   0.04  New State:ENGN_StateRunning_SamplingComplete
12:29:51.6 Old State:18-ENGN_StateRunning_SamplingComplete New State:ENGN_StateRunning_WaitNewStep
12:29:51.9 Old State:5-ENGN_StateRunning_WaitNewStep New State:ENGN_StateRunning_StartNewStep
12:29:51.9 StartShaker(1000)
12:29:52.2 Old State:6-ENGN_StateRunning_StartNewStep New State:ENGN_StateRunning_WaitGoingToSample
12:29:52.2 Sample384_Q(0, 1, -1)
12:29:52.2 AcquisitionEngine: DLL_THREAD_ATTACH.
12:29:52.3 GMC_SetPosZ
12:29:52.3 
12:29:52.3 START SCAN: 
12:29:52.3    CycleTime (ms)    = 200
12:29:52.3    CycleCount        = 300
12:29:52.3    ScansToAverage    = 20
12:29:52.3    FinishTime (s)    = 60
12:29:52.3    Temperature       = 30.0, 30.0
12:29:52.3    Lamp Power        = 35
12:29:52.3    Spec PCB temps    = 39.9, 41.1, 41.9, 42.4, 42.5, 42.8, 42.8, 41.6, 39.9, 40.9, 41.5, 42.1, 42.7, 42.6, 42.4, 41.4
12:29:52.3 
12:29:52.5 Old State:12-ENGN_StateRunning_WaitGoingToSample New State:ENGN_StateRunning_GoingToSample
12:29:54.4 GMC_ServoHere
12:29:54.6 GMC_SetPosX
12:29:54.8 GMC_SetPosY
12:29:56.2 GMC_SetPosZ
12:29:58.5 Old State:13-ENGN_StateRunning_GoingToSample New State:ENGN_StateRunning_GoingToSampleComplete
12:29:58.6 Old State:14-cycle=1, Elapsed Time:    0.0,  Ideal Time:    0.0,  Delay time =   0.00  New State:ENGN_StateRunning_WaitSampling
12:29:58.6 Step started at: 12:29:52
12:29:58.6 XYZ movement time  = 6183 ms
12:29:58.6 + Scan start delay = 6183 ms
12:29:58.7 Old State:15-ENGN_StateRunning_WaitSampling New State:ENGN_StateRunning_Sampling
12:30:51.3 Menu: ContextMenu [{X=8,Y=142}]
12:30:53.2 Menu: ContextMenu [{X=4,Y=85}]
12:30:58.3 
12:30:58.3 STOP SCAN: 
12:30:58.3    CycleTime (ms)    = 200
12:30:58.3    CurrentCycle      = 300
12:30:58.3    RunTime (ms)      = 59965
12:30:58.3    AverageCycle (ms) = 199.9
12:30:58.3    Temperature       = 30.0, 30.0
12:30:58.3    DATA OVERRUN %    = 0.00
12:30:58.4    Spec PCB temps    = 39.9, 41.1, 41.9, 42.4, 42.5, 42.7, 42.8, 41.6, 39.9, 40.9, 41.5, 42.1, 42.7, 42.6, 42.4, 41.4
12:30:58.4 
12:30:58.5 AcquisitionEngine: DLL_THREAD_DETACH.
12:30:58.6 Old State:16-cycle=300, Elapsed Time:   60.0,  Ideal Time:   59.8,  Delay time =   0.04  New State:ENGN_StateRunning_SamplingComplete
12:30:58.7 Old State:18-ENGN_StateRunning_SamplingComplete New State:ENGN_StateRunning_WaitNewStep
12:30:58.8 Old State:5-ENGN_StateRunning_WaitNewStep New State:ENGN_StateRunning_StartNewStep
12:30:58.8 StartShaker(1000)
12:30:59.2 Old State:6-ENGN_StateRunning_StartNewStep New State:ENGN_StateRunning_WaitGoingToSample
12:30:59.2 Sample384_Q(0, 1, 5)
12:30:59.2 AcquisitionEngine: DLL_THREAD_ATTACH.
12:30:59.3 GMC_SetPosZ
12:30:59.3 
12:30:59.3 START SCAN: 
12:30:59.3    CycleTime (ms)    = 200
12:30:59.3    CycleCount        = 600
12:30:59.3    ScansToAverage    = 20
12:30:59.3    FinishTime (s)    = 120
12:30:59.3    Temperature       = 30.0, 30.0
12:30:59.3    Lamp Power        = 35
12:30:59.3    Spec PCB temps    = 39.9, 41.1, 41.9, 42.4, 42.5, 42.7, 42.8, 41.6, 39.9, 40.9, 41.5, 42.1, 42.7, 42.6, 42.4, 41.4
12:30:59.3 
12:30:59.5 Old State:12-ENGN_StateRunning_WaitGoingToSample New State:ENGN_StateRunning_GoingToSample
12:31:01.4 GMC_ServoHere
12:31:01.6 GMC_SetPosX
12:31:01.8 GMC_SetPosY
12:31:02.7 GMC_SetPosZ
12:31:05.0 Old State:13-ENGN_StateRunning_GoingToSample New State:ENGN_StateRunning_GoingToSampleComplete
12:31:05.1 Old State:14-cycle=1, Elapsed Time:    0.0,  Ideal Time:    0.0,  Delay time =   0.00  New State:ENGN_StateRunning_WaitSampling
12:31:05.1 Step started at: 12:30:59
12:31:05.1 XYZ movement time  = 5680 ms
12:31:05.1 + Scan start delay = 5664 ms
12:31:05.2 Old State:15-ENGN_StateRunning_WaitSampling New State:ENGN_StateRunning_Sampling
12:31:43.7 this {Width=759, Height=422} sender {Width=759, Height=422} Clip {Width=757, Height=420}
12:33:04.8 
12:33:04.8 STOP SCAN: 
12:33:04.8    CycleTime (ms)    = 200
12:33:04.8    CurrentCycle      = 600
12:33:04.8    RunTime (ms)      = 119959
12:33:04.8    AverageCycle (ms) = 199.9
12:33:04.8    Temperature       = 30.0, 30.0
12:33:04.8    DATA OVERRUN %    = 0.00
12:33:04.8    Spec PCB temps    = 39.9, 41.1, 41.9, 42.4, 42.6, 42.7, 42.8, 41.6, 39.9, 41.0, 41.5, 42.1, 42.7, 42.6, 42.4, 41.4
12:33:04.8 
12:33:04.9 AcquisitionEngine: DLL_THREAD_DETACH.
12:33:05.0 Old State:16-cycle=600, Elapsed Time:  120.0,  Ideal Time:  119.8,  Delay time =   0.04  New State:ENGN_StateRunning_SamplingComplete
12:33:05.2 Old State:18-ENGN_StateRunning_SamplingComplete New State:ENGN_StateRunning_WaitNewStep
12:33:05.5 Old State:5-ENGN_StateRunning_WaitNewStep New State:ENGN_StateRunning_StartNewStep
12:33:05.5 StartShaker(1000)
12:33:05.9 Old State:6-ENGN_StateRunning_StartNewStep New State:ENGN_StateRunning_WaitGoingToSample
12:33:05.9 Sample384_Q(0, 1, -1)
12:33:05.9 AcquisitionEngine: DLL_THREAD_ATTACH.
12:33:06.0 
12:33:06.0 START SCAN: 
12:33:06.0    CycleTime (ms)    = 200
12:33:06.0    CycleCount        = 500
12:33:06.0    ScansToAverage    = 20
12:33:06.0    FinishTime (s)    = 100
12:33:06.0    Temperature       = 30.0, 30.0
12:33:06.0    Lamp Power        = 35
12:33:06.0    Spec PCB temps    = 39.8, 41.1, 41.9, 42.4, 42.5, 42.7, 42.8, 41.6, 39.9, 40.9, 41.5, 42.1, 42.7, 42.6, 42.4, 41.4
12:33:06.0 
12:33:06.1 GMC_SetPosZ
12:33:06.2 Old State:12-ENGN_StateRunning_WaitGoingToSample New State:ENGN_StateRunning_GoingToSample
12:33:08.2 GMC_ServoHere
12:33:08.3 GMC_SetPosX
12:33:08.5 GMC_SetPosY
12:33:09.4 GMC_SetPosZ
12:33:11.7 Old State:13-ENGN_StateRunning_GoingToSample New State:ENGN_StateRunning_GoingToSampleComplete
12:33:11.8 Old State:14-cycle=1, Elapsed Time:    0.0,  Ideal Time:    0.0,  Delay time =   0.00  New State:ENGN_StateRunning_WaitSampling
12:33:11.8 Step started at: 12:33:05
12:33:11.8 XYZ movement time  = 5772 ms
12:33:11.8 + Scan start delay = 5725 ms
12:33:11.9 Old State:15-ENGN_StateRunning_WaitSampling New State:ENGN_StateRunning_Sampling
12:34:51.5 
12:34:51.5 STOP SCAN: 
12:34:51.5    CycleTime (ms)    = 200
12:34:51.5    CurrentCycle      = 500
12:34:51.5    RunTime (ms)      = 99964
12:34:51.5    AverageCycle (ms) = 199.9
12:34:51.5    Temperature       = 30.0, 30.0
12:34:51.5    DATA OVERRUN %    = 0.00
12:34:51.5    Spec PCB temps    = 39.9, 41.1, 41.9, 42.4, 42.5, 42.7, 42.8, 41.6, 39.9, 40.9, 41.5, 42.1, 42.7, 42.6, 42.4, 41.4
12:34:51.5 
12:34:51.7 AcquisitionEngine: DLL_THREAD_DETACH.
12:34:51.7 Old State:16-cycle=500, Elapsed Time:  100.0,  Ideal Time:   99.8,  Delay time =   0.04  New State:ENGN_StateRunning_SamplingComplete
12:34:51.9 Old State:18-ENGN_StateRunning_SamplingComplete New State:ENGN_StateRunning_WaitNewStep
12:34:52.2 Old State:5-ENGN_StateRunning_WaitNewStep New State:ENGN_StateRunning_StartNewStep
12:34:52.2 StartShaker(1000)
12:34:52.5 Old State:6-ENGN_StateRunning_StartNewStep New State:ENGN_StateRunning_WaitGoingToSample
12:34:52.5 Sample384_Q(0, 1, 1)
12:34:52.6 AcquisitionEngine: DLL_THREAD_ATTACH.
12:34:52.6 
12:34:52.6 START SCAN: 
12:34:52.6    CycleTime (ms)    = 200
12:34:52.6    CycleCount        = 300
12:34:52.6    ScansToAverage    = 20
12:34:52.6    FinishTime (s)    = 60
12:34:52.6    Temperature       = 30.0, 30.0
12:34:52.6    Lamp Power        = 35
12:34:52.6    Spec PCB temps    = 39.9, 41.1, 41.9, 42.4, 42.5, 42.7, 42.8, 41.6, 39.9, 40.9, 41.5, 42.1, 42.7, 42.6, 42.4, 41.4
12:34:52.6 
12:34:52.8 GMC_SetPosZ
12:34:52.8 Old State:12-ENGN_StateRunning_WaitGoingToSample New State:ENGN_StateRunning_GoingToSample
12:34:54.9 GMC_ServoHere
12:34:55.1 GMC_SetPosX
12:34:55.3 GMC_SetPosY
12:34:55.8 GMC_SetPosZ
12:34:58.1 Old State:13-ENGN_StateRunning_GoingToSample New State:ENGN_StateRunning_GoingToSampleComplete
12:34:58.2 Old State:14-cycle=1, Elapsed Time:    0.0,  Ideal Time:    0.0,  Delay time =   0.00  New State:ENGN_StateRunning_WaitSampling
12:34:58.2 Step started at: 12:34:52
12:34:58.2 XYZ movement time  = 5404 ms
12:34:58.2 + Scan start delay = 5420 ms
12:34:58.3 Old State:15-ENGN_StateRunning_WaitSampling New State:ENGN_StateRunning_Sampling
12:35:57.9 
12:35:57.9 STOP SCAN: 
12:35:57.9    CycleTime (ms)    = 200
12:35:57.9    CurrentCycle      = 300
12:35:57.9    RunTime (ms)      = 59968
12:35:57.9    AverageCycle (ms) = 199.9
12:35:57.9    Temperature       = 30.0, 30.0
12:35:57.9    DATA OVERRUN %    = 0.00
12:35:57.9    Spec PCB temps    = 39.9, 41.1, 41.9, 42.4, 42.5, 42.7, 42.8, 41.6, 39.9, 41.0, 41.5, 42.1, 42.7, 42.6, 42.4, 41.4
12:35:57.9 
12:35:58.1 AcquisitionEngine: DLL_THREAD_DETACH.
12:35:58.1 Old State:16-cycle=300, Elapsed Time:   60.0,  Ideal Time:   59.8,  Delay time =   0.04  New State:ENGN_StateRunning_SamplingComplete
12:35:58.3 Old State:18-ENGN_StateRunning_SamplingComplete New State:ENGN_StateRunning_WaitNewStep
12:35:58.4 Old State:5-ENGN_StateRunning_WaitNewStep New State:ENGN_StateRunning_StartNewStep
12:35:58.4 StartShaker(1000)
12:35:58.7 Old State:6-ENGN_StateRunning_StartNewStep New State:ENGN_StateRunning_WaitGoingToSample
12:35:58.7 Sample384_Q(0, 1, 7)
12:35:58.8 AcquisitionEngine: DLL_THREAD_ATTACH.
12:35:58.8 GMC_SetPosZ
12:35:58.8 
12:35:58.8 START SCAN: 
12:35:58.8    CycleTime (ms)    = 200
12:35:58.8    CycleCount        = 600
12:35:58.8    ScansToAverage    = 20
12:35:58.8    FinishTime (s)    = 120
12:35:58.8    Temperature       = 30.0, 30.0
12:35:58.8    Lamp Power        = 35
12:35:58.8    Spec PCB temps    = 39.9, 41.1, 41.9, 42.4, 42.6, 42.7, 42.8, 41.6, 39.9, 40.9, 41.5, 42.1, 42.7, 42.6, 42.4, 41.4
12:35:58.8 
12:35:59.0 Old State:12-ENGN_StateRunning_WaitGoingToSample New State:ENGN_StateRunning_GoingToSample
12:36:01.0 GMC_ServoHere
12:36:01.2 GMC_SetPosX
12:36:01.4 GMC_SetPosY
12:36:02.3 GMC_SetPosZ
12:36:04.5 Old State:13-ENGN_StateRunning_GoingToSample New State:ENGN_StateRunning_GoingToSampleComplete
12:36:04.6 Old State:14-cycle=1, Elapsed Time:    0.0,  Ideal Time:    0.0,  Delay time =   0.00  New State:ENGN_StateRunning_WaitSampling
12:36:04.6 Step started at: 12:35:58
12:36:04.6 XYZ movement time  = 5640 ms
12:36:04.6 + Scan start delay = 5656 ms
12:36:04.7 Old State:15-ENGN_StateRunning_WaitSampling New State:ENGN_StateRunning_Sampling
12:38:04.4 
12:38:04.4 STOP SCAN: 
12:38:04.4    CycleTime (ms)    = 200
12:38:04.4    CurrentCycle      = 600
12:38:04.4    RunTime (ms)      = 119954
12:38:04.4    AverageCycle (ms) = 199.9
12:38:04.4    Temperature       = 30.0, 30.0
12:38:04.4    DATA OVERRUN %    = 0.00
12:38:04.4    Spec PCB temps    = 39.9, 41.1, 41.9, 42.4, 42.5, 42.7, 42.8, 41.6, 39.9, 40.9, 41.5, 42.1, 42.7, 42.6, 42.4, 41.4
12:38:04.4 
12:38:04.5 AcquisitionEngine: DLL_THREAD_DETACH.
12:38:04.6 Old State:16-cycle=600, Elapsed Time:  120.0,  Ideal Time:  119.8,  Delay time =   0.04  New State:ENGN_StateRunning_SamplingComplete
12:38:04.7 Old State:18-ENGN_StateRunning_SamplingComplete New State:ENGN_StateRunning_WaitNewStep
12:38:05.0 Old State:5-ENGN_StateRunning_WaitNewStep New State:ENGN_StateRunning_StartNewStep
12:38:05.1 StartShaker(1000)
12:38:05.4 Old State:6-ENGN_StateRunning_StartNewStep New State:ENGN_StateRunning_WaitGoingToSample
12:38:05.4 Sample384_Q(0, 1, 1)
12:38:05.4 AcquisitionEngine: DLL_THREAD_ATTACH.
12:38:05.5 
12:38:05.5 START SCAN: 
12:38:05.5    CycleTime (ms)    = 200
12:38:05.5    CycleCount        = 500
12:38:05.5    ScansToAverage    = 20
12:38:05.5    FinishTime (s)    = 100
12:38:05.5    Temperature       = 30.0, 30.0
12:38:05.5    Lamp Power        = 35
12:38:05.5    Spec PCB temps    = 39.9, 41.1, 41.9, 42.4, 42.6, 42.7, 42.8, 41.6, 39.9, 40.9, 41.5, 42.1, 42.7, 42.6, 42.4, 41.4
12:38:05.5 
12:38:05.5 GMC_SetPosZ
12:38:05.7 Old State:12-ENGN_StateRunning_WaitGoingToSample New State:ENGN_StateRunning_GoingToSample
12:38:07.6 GMC_ServoHere
12:38:07.8 GMC_SetPosX
12:38:08.0 GMC_SetPosY
12:38:08.9 GMC_SetPosZ
12:38:11.2 Old State:13-ENGN_StateRunning_GoingToSample New State:ENGN_StateRunning_GoingToSampleComplete
12:38:11.3 Old State:14-cycle=1, Elapsed Time:    0.0,  Ideal Time:    0.0,  Delay time =   0.00  New State:ENGN_StateRunning_WaitSampling
12:38:11.3 Step started at: 12:38:05
12:38:11.3 XYZ movement time  = 5687 ms
12:38:11.3 + Scan start delay = 5656 ms
12:38:11.4 Old State:15-ENGN_StateRunning_WaitSampling New State:ENGN_StateRunning_Sampling
12:39:51.0 
12:39:51.0 STOP SCAN: 
12:39:51.0    CycleTime (ms)    = 200
12:39:51.0    CurrentCycle      = 500
12:39:51.0    RunTime (ms)      = 99965
12:39:51.0    AverageCycle (ms) = 199.9
12:39:51.0    Temperature       = 30.0, 30.0
12:39:51.0    DATA OVERRUN %    = 0.00
12:39:51.0    Spec PCB temps    = 39.9, 41.1, 41.9, 42.4, 42.6, 42.7, 42.8, 41.6, 39.9, 41.0, 41.6, 42.1, 42.7, 42.6, 42.4, 41.4
12:39:51.0 
12:39:51.2 AcquisitionEngine: DLL_THREAD_DETACH.
12:39:51.3 Old State:16-cycle=500, Elapsed Time:  100.0,  Ideal Time:   99.8,  Delay time =   0.04  New State:ENGN_StateRunning_SamplingComplete
12:39:51.4 Old State:18-ENGN_StateRunning_SamplingComplete New State:ENGN_StateRunning_WaitNewStep
12:39:51.9 Old State:5-ENGN_StateRunning_WaitNewStep New State:ENGN_StateRunning_StartNewStep
12:39:51.9 StartShaker(1000)
12:39:52.2 Old State:6-ENGN_StateRunning_StartNewStep New State:ENGN_StateRunning_WaitGoingToSample
12:39:52.2 Sample384_Q(0, 1, 3)
12:39:52.3 AcquisitionEngine: DLL_THREAD_ATTACH.
12:39:52.3 
12:39:52.3 START SCAN: 
12:39:52.3    CycleTime (ms)    = 200
12:39:52.3    CycleCount        = 300
12:39:52.3    ScansToAverage    = 20
12:39:52.3    FinishTime (s)    = 60
12:39:52.3    Temperature       = 30.0, 30.0
12:39:52.3    Lamp Power        = 35
12:39:52.3    Spec PCB temps    = 39.9, 41.1, 41.9, 42.4, 42.6, 42.8, 42.8, 41.6, 40.0, 41.0, 41.6, 42.1, 42.7, 42.6, 42.4, 41.4
12:39:52.3 
12:39:52.4 GMC_SetPosZ
12:39:52.5 Old State:12-ENGN_StateRunning_WaitGoingToSample New State:ENGN_StateRunning_GoingToSample
12:39:54.5 GMC_ServoHere
12:39:54.7 GMC_SetPosX
12:39:54.9 GMC_SetPosY
12:39:55.5 GMC_SetPosZ
12:39:57.7 Old State:13-ENGN_StateRunning_GoingToSample New State:ENGN_StateRunning_GoingToSampleComplete
12:39:57.8 Old State:14-cycle=1, Elapsed Time:    0.0,  Ideal Time:    0.0,  Delay time =   0.00  New State:ENGN_StateRunning_WaitSampling
12:39:57.8 Step started at: 12:39:52
12:39:57.8 XYZ movement time  = 5401 ms
12:39:57.8 + Scan start delay = 5401 ms
12:39:57.9 Old State:15-ENGN_StateRunning_WaitSampling New State:ENGN_StateRunning_Sampling
12:40:57.6 
12:40:57.6 STOP SCAN: 
12:40:57.6    CycleTime (ms)    = 200
12:40:57.6    CurrentCycle      = 300
12:40:57.6    RunTime (ms)      = 59965
12:40:57.6    AverageCycle (ms) = 199.9
12:40:57.6    Temperature       = 30.0, 30.0
12:40:57.6    DATA OVERRUN %    = 0.00
12:40:57.6    Spec PCB temps    = 39.9, 41.1, 41.9, 42.4, 42.6, 42.7, 42.8, 41.6, 39.9, 40.9, 41.6, 42.1, 42.7, 42.6, 42.4, 41.4
12:40:57.6 
12:40:57.7 AcquisitionEngine: DLL_THREAD_DETACH.
12:40:57.8 Old State:16-cycle=300, Elapsed Time:   60.0,  Ideal Time:   59.8,  Delay time =   0.04  New State:ENGN_StateRunning_SamplingComplete
12:40:57.9 Old State:18-ENGN_StateRunning_SamplingComplete New State:ENGN_StateRunning_WaitNewStep
12:40:58.0 Old State:5-ENGN_StateRunning_WaitNewStep New State:ENGN_StateRunning_StartNewStep
12:40:58.1 StartShaker(1000)
12:40:58.4 Old State:6-ENGN_StateRunning_StartNewStep New State:ENGN_StateRunning_WaitGoingToSample
12:40:58.4 Sample384_Q(0, 1, 9)
12:40:58.5 AcquisitionEngine: DLL_THREAD_ATTACH.
12:40:58.5 GMC_SetPosZ
12:40:58.5 
12:40:58.5 START SCAN: 
12:40:58.5    CycleTime (ms)    = 200
12:40:58.5    CycleCount        = 600
12:40:58.5    ScansToAverage    = 20
12:40:58.5    FinishTime (s)    = 120
12:40:58.5    Temperature       = 30.0, 30.0
12:40:58.5    Lamp Power        = 35
12:40:58.5    Spec PCB temps    = 39.9, 41.1, 41.9, 42.4, 42.5, 42.7, 42.8, 41.6, 39.9, 40.9, 41.5, 42.1, 42.7, 42.6, 42.4, 41.4
12:40:58.5 
12:40:58.7 Old State:12-ENGN_StateRunning_WaitGoingToSample New State:ENGN_StateRunning_GoingToSample
12:41:00.6 GMC_ServoHere
12:41:00.8 GMC_SetPosX
12:41:01.0 GMC_SetPosY
12:41:01.9 GMC_SetPosZ
12:41:04.2 Old State:13-ENGN_StateRunning_GoingToSample New State:ENGN_StateRunning_GoingToSampleComplete
12:41:04.3 Old State:14-cycle=1, Elapsed Time:    0.0,  Ideal Time:    0.0,  Delay time =   0.00  New State:ENGN_StateRunning_WaitSampling
12:41:04.3 Step started at: 12:40:58
12:41:04.3 XYZ movement time  = 5657 ms
12:41:04.3 + Scan start delay = 5657 ms
12:41:04.4 Old State:15-ENGN_StateRunning_WaitSampling New State:ENGN_StateRunning_Sampling
12:43:04.0 
12:43:04.0 STOP SCAN: 
12:43:04.0    CycleTime (ms)    = 200
12:43:04.0    CurrentCycle      = 600
12:43:04.0    RunTime (ms)      = 119961
12:43:04.0    AverageCycle (ms) = 199.9
12:43:04.0    Temperature       = 30.0, 30.0
12:43:04.0    DATA OVERRUN %    = 0.00
12:43:04.0    Spec PCB temps    = 39.9, 41.1, 41.9, 42.4, 42.5, 42.7, 42.8, 41.6, 39.9, 40.9, 41.6, 42.1, 42.7, 42.6, 42.4, 41.4
12:43:04.0 
12:43:04.2 AcquisitionEngine: DLL_THREAD_DETACH.
12:43:04.3 Old State:16-cycle=600, Elapsed Time:  120.0,  Ideal Time:  119.8,  Delay time =   0.04  New State:ENGN_StateRunning_SamplingComplete
12:43:04.4 Old State:18-ENGN_StateRunning_SamplingComplete New State:ENGN_StateRunning_WaitNewStep
12:43:04.8 Old State:5-ENGN_StateRunning_WaitNewStep New State:ENGN_StateRunning_StartNewStep
12:43:04.8 StartShaker(1000)
12:43:05.1 Old State:6-ENGN_StateRunning_StartNewStep New State:ENGN_StateRunning_WaitGoingToSample
12:43:05.1 Sample384_Q(0, 1, 3)
12:43:05.2 AcquisitionEngine: DLL_THREAD_ATTACH.
12:43:05.2 
12:43:05.2 START SCAN: 
12:43:05.2    CycleTime (ms)    = 200
12:43:05.2    CycleCount        = 500
12:43:05.2    ScansToAverage    = 20
12:43:05.2    FinishTime (s)    = 100
12:43:05.2    Temperature       = 30.0, 30.0
12:43:05.2    Lamp Power        = 35
12:43:05.2    Spec PCB temps    = 39.9, 41.1, 41.9, 42.4, 42.5, 42.7, 42.8, 41.6, 40.0, 40.9, 41.5, 42.1, 42.7, 42.6, 42.4, 41.4
12:43:05.2 
12:43:05.3 GMC_SetPosZ
12:43:05.4 Old State:12-ENGN_StateRunning_WaitGoingToSample New State:ENGN_StateRunning_GoingToSample
12:43:07.4 GMC_ServoHere
12:43:07.6 GMC_SetPosX
12:43:07.8 GMC_SetPosY
12:43:08.7 GMC_SetPosZ
12:43:11.0 Old State:13-ENGN_StateRunning_GoingToSample New State:ENGN_StateRunning_GoingToSampleComplete
12:43:11.1 Old State:14-cycle=1, Elapsed Time:    0.0,  Ideal Time:    0.0,  Delay time =   0.00  New State:ENGN_StateRunning_WaitSampling
12:43:11.1 Step started at: 12:43:05
12:43:11.1 XYZ movement time  = 5781 ms
12:43:11.1 + Scan start delay = 5734 ms
12:43:11.2 Old State:15-ENGN_StateRunning_WaitSampling New State:ENGN_StateRunning_Sampling
12:44:50.8 
12:44:50.8 STOP SCAN: 
12:44:50.8    CycleTime (ms)    = 200
12:44:50.8    CurrentCycle      = 500
12:44:50.8    RunTime (ms)      = 99964
12:44:50.8    AverageCycle (ms) = 199.9
12:44:50.8    Temperature       = 30.0, 30.0
12:44:50.8    DATA OVERRUN %    = 0.00
12:44:50.8    Spec PCB temps    = 39.9, 41.1, 41.9, 42.4, 42.5, 42.7, 42.8, 41.6, 40.0, 41.0, 41.5, 42.1, 42.7, 42.6, 42.4, 41.4
12:44:50.8 
12:44:51.0 AcquisitionEngine: DLL_THREAD_DETACH.
12:44:51.0 Old State:16-cycle=500, Elapsed Time:  100.0,  Ideal Time:   99.8,  Delay time =   0.04  New State:ENGN_StateRunning_SamplingComplete
12:44:51.2 Old State:18-ENGN_StateRunning_SamplingComplete New State:ENGN_StateRunning_WaitEjecting
12:44:51.2 EJECT: To Tray, position=1,0
12:44:51.3    EjectOffset = 10.0
12:44:51.3 StopShaker
12:44:51.4 GMC_SetPosZ
12:44:51.5 Old State:19-ENGN_StateRunning_WaitEjecting New State:ENGN_StateRunning_Ejecting
12:44:53.5 GMC_ServoHere
12:44:53.7 GMC_SetPosX
12:44:56.4 GMC_SetPosY
12:44:56.7 GMC_SetPosZ
12:44:58.3 GMC_Eject
12:44:58.3 EJECTOR: Eject
12:45:07.1 GMC_HomeZ
12:45:09.1 GMC_SetPosZ
12:45:09.3 GMC_ServoHere
12:45:09.5 GMC_SetPosZ
12:45:09.7 GMC_ServoHere
12:45:09.8 GMC_SetPosX
12:45:12.5 GMC_SetPosY
12:45:13.0 GMC_SetPosZ
12:45:14.5 GMC_HomeXYZ
12:45:25.8 GMC_SetPosZ
12:45:26.0 GMC_ServoHere
12:45:26.2 GMC_SetPosZ
12:45:26.4 GMC_ServoHere
12:45:26.6 GMC_SetPosX
12:45:26.8 GMC_SetPosY
12:45:27.0 GMC_SetPosZ
12:45:27.2 GMC_SetPosY
12:45:35.9 GMC_Interlock
12:45:36.0 GMC_AutoDoor
12:45:36.0 AUTODOOR: OpenDoor
12:45:45.4 Old State:20-ENGN_StateRunning_Ejecting New State:ENGN_StateRunning_EjectingComplete
12:45:45.5 Old State:21-ENGN_StateRunning_EjectingComplete New State:ENGN_StateRunning_Finished
12:45:45.5 StopShaker
12:45:45.6 Old State:22-ENGN_StateRunning_Finished New State:ENGN_State_SystemReady
12:45:45.6 
12:45:45.6 ASSAY SUMMARY:
12:45:45.6 ==============
12:45:45.6   Step #   Duration   Cycles  Overrun %
12:45:45.6        1      59     300    0.00
12:45:45.6        2     299    1500    0.00
12:45:45.6        3      59     300    0.00
12:45:45.6        4     119     600    0.00
12:45:45.6        5      99     500    0.00
12:45:45.6        6      59     300    0.00
12:45:45.6        7     119     600    0.00
12:45:45.6        8      99     500    0.00
12:45:45.6        9      59     300    0.00
12:45:45.6       10     119     600    0.00
12:45:45.6       11      99     500    0.00
12:45:45.6       12      59     300    0.00
12:45:45.6       13     119     600    0.00
12:45:45.6       14      99     500    0.00
12:45:45.6       15      59     300    0.00
12:45:45.6       16     119     600    0.00
12:45:45.6       17      99     500    0.00
12:45:45.6       18      59     300    0.00
12:45:45.6       19     119     600    0.00
12:45:45.6       20      99     500    0.00
12:45:45.6       21      59     300    0.00
12:45:45.6       22     119     600    0.00
12:45:45.6       23      99     500    0.00
12:45:45.6       24      59     300    0.00
12:45:45.6       25     119     600    0.00
12:45:45.6       26      99     500    0.00
12:45:45.6 -------------------------------------------
12:45:45.6    Total    2599   13000    0.00
12:45:45.8 DFIO: Start writing C:\Data\Das Lab\MvcA INS with UbE2N and Ub\MvcA INS with UbE2N and Ub\190626_001.frd
12:45:45.9 DFIO: Finished writing C:\Data\Das Lab\MvcA INS with UbE2N and Ub\MvcA INS with UbE2N and Ub\190626_001.frd
12:45:45.9 DFIO: Start writing C:\Data\Das Lab\MvcA INS with UbE2N and Ub\MvcA INS with UbE2N and Ub\190626_002.frd
12:45:45.9 DFIO: Finished writing C:\Data\Das Lab\MvcA INS with UbE2N and Ub\MvcA INS with UbE2N and Ub\190626_002.frd
12:45:45.9 DFIO: Start writing C:\Data\Das Lab\MvcA INS with UbE2N and Ub\MvcA INS with UbE2N and Ub\190626_003.frd
12:45:45.9 DFIO: Finished writing C:\Data\Das Lab\MvcA INS with UbE2N and Ub\MvcA INS with UbE2N and Ub\190626_003.frd
12:45:45.9 DFIO: Start writing C:\Data\Das Lab\MvcA INS with UbE2N and Ub\MvcA INS with UbE2N and Ub\190626_004.frd
12:45:45.9 DFIO: Finished writing C:\Data\Das Lab\MvcA INS with UbE2N and Ub\MvcA INS with UbE2N and Ub\190626_004.frd
12:45:45.9 DFIO: Start writing C:\Data\Das Lab\MvcA INS with UbE2N and Ub\MvcA INS with UbE2N and Ub\190626_005.frd
12:45:46.0 DFIO: Finished writing C:\Data\Das Lab\MvcA INS with UbE2N and Ub\MvcA INS with UbE2N and Ub\190626_005.frd
12:45:46.0 DFIO: Start writing C:\Data\Das Lab\MvcA INS with UbE2N and Ub\MvcA INS with UbE2N and Ub\190626_006.frd
12:45:46.0 DFIO: Finished writing C:\Data\Das Lab\MvcA INS with UbE2N and Ub\MvcA INS with UbE2N and Ub\190626_006.frd
12:45:46.0 DFIO: Start writing C:\Data\Das Lab\MvcA INS with UbE2N and Ub\MvcA INS with UbE2N and Ub\190626_007.frd
12:45:46.0 DFIO: Finished writing C:\Data\Das Lab\MvcA INS with UbE2N and Ub\MvcA INS with UbE2N and Ub\190626_007.frd
12:51:34.6 AcquisitionEngine: DLL_THREAD_DETACH.
12:51:34.6 AcquisitionEngine: DLL_THREAD_DETACH.
12:51:34.7 AcquisitionEngine: DLL_THREAD_DETACH.
12:51:37.8 StopShaker
12:51:38.0 Old State:4-ENGN_State_SystemReady New State:ENGN_State_ControllerBusy
12:51:38.0 GMC_AutoDoor
12:51:38.0 AUTODOOR: OpenDoor
12:51:38.7 Old State:29-ENGN_State_ControllerBusy New State:ENGN_State_ControllerDone
12:51:38.8 Old State:30-ENGN_State_ControllerDone New State:ENGN_State_SystemReady
12:51:40.3 Old State:4-ENGN_State_SystemReady New State:ENGN_State_ControllerBusy
12:51:40.3 GMC_AutoDoor
12:51:40.3 AUTODOOR: CloseDoor
12:51:43.8 AcquisitionEngine: DLL_THREAD_DETACH.
12:51:43.8 AcquisitionEngine: DLL_THREAD_DETACH.
12:51:43.8 AcquisitionEngine: DLL_THREAD_DETACH.
12:51:43.8 AcquisitionEngine: DLL_THREAD_DETACH.
12:51:43.9 AcquisitionEngine: DLL_THREAD_DETACH.
12:51:43.9 AcquisitionEngine: DLL_THREAD_DETACH.
12:51:43.9 AcquisitionEngine: DLL_THREAD_DETACH.
12:51:43.9 AcquisitionEngine: DLL_THREAD_DETACH.
12:51:43.9 AcquisitionEngine: DLL_THREAD_DETACH.
12:51:49.6 GMC_Interlock
12:51:49.8 GMC_HomeY
12:51:52.1 Warning: no message line prompt for ID 0x8036.
12:51:52.4 Warning: no message line prompt for ID 0x8036.
12:51:52.5 Warning: no message line prompt for ID 0x8038.
12:51:53.4 Warning: no message line prompt for ID 0x8036.
12:52:00.8 GMC_HomeXYZ
12:52:02.2 MRU: open file (1) 'C:\Data\Flaherty Lab\Chad\Methods\B1 7 points with 1 sensor.fmf'.
12:52:02.5 AcquisitionEngine: DLL_THREAD_ATTACH.
12:52:02.5 AcquisitionEngine: DLL_THREAD_ATTACH.
12:52:02.6 AcquisitionEngine: DLL_THREAD_ATTACH.
12:52:02.6 AcquisitionEngine: DLL_THREAD_ATTACH.
12:52:02.7 AcquisitionEngine: DLL_THREAD_ATTACH.
12:52:02.7 AcquisitionEngine: DLL_THREAD_ATTACH.
12:52:02.8 AcquisitionEngine: DLL_THREAD_ATTACH.
12:52:02.8 AcquisitionEngine: DLL_THREAD_ATTACH.
12:52:02.8 AcquisitionEngine: DLL_THREAD_ATTACH.
12:52:03.5 GMC_SetPosZ
12:52:03.6 GMC_ServoHere
12:52:03.9 Old State:29-ENGN_State_ControllerBusy New State:ENGN_State_ControllerDone
12:52:04.1 Old State:30-ENGN_State_ControllerDone New State:ENGN_State_SystemReady
12:53:41.9 AcquisitionEngine: DLL_THREAD_ATTACH.
12:53:42.0 AcquisitionEngine: DLL_THREAD_ATTACH.
12:53:42.0 AcquisitionEngine: DLL_THREAD_ATTACH.
12:53:42.0 AcquisitionEngine: DLL_THREAD_ATTACH.
12:53:42.0 AcquisitionEngine: DLL_THREAD_ATTACH.
12:53:42.0 AcquisitionEngine: DLL_THREAD_ATTACH.
12:53:42.0 AcquisitionEngine: DLL_THREAD_ATTACH.
12:53:42.0 AcquisitionEngine: DLL_THREAD_ATTACH.
12:53:42.0 AcquisitionEngine: DLL_THREAD_ATTACH.
12:53:42.1 AcquisitionEngine: DLL_THREAD_ATTACH.
12:53:42.2 AcquisitionEngine: DLL_THREAD_DETACH.
12:53:42.2 AcquisitionEngine: DLL_THREAD_ATTACH.
12:53:42.2 AcquisitionEngine: DLL_THREAD_ATTACH.
12:53:42.2 AcquisitionEngine: DLL_THREAD_ATTACH.
12:53:42.2 AcquisitionEngine: DLL_THREAD_DETACH.
12:53:52.6 AcquisitionEngine: DLL_THREAD_ATTACH.
12:54:20.1 AcquisitionEngine: DLL_THREAD_DETACH.
12:54:20.1 AcquisitionEngine: DLL_THREAD_DETACH.
12:54:41.6 bShakeWhileWaiting=1, nShakerRPM=1000
12:54:41.6 Warning: Creating a pane with no CDocument.
12:54:41.7 DELAYED START: Waiting for 300 s
12:54:41.8 Old State:4-ENGN_State_SystemReady New State:ENGN_State_ControllerBusy
12:54:41.9 GMC_SetPosZ
12:54:42.0 GMC_ServoHere
12:54:42.2 GMC_SetPosX
12:54:44.9 GMC_SetPosY
12:54:47.0 GMC_SetPosZ
12:54:48.7 Old State:29-ENGN_State_ControllerBusy New State:ENGN_State_ControllerDone
12:54:48.8 StartShaker(1000)
12:54:48.8 Old State:30-ENGN_State_ControllerDone New State:ENGN_State_SystemReady
12:54:49.0 AcquisitionEngine: DLL_THREAD_DETACH.
12:54:59.6 AcquisitionEngine: DLL_THREAD_DETACH.
12:54:59.9 AcquisitionEngine: DLL_THREAD_DETACH.
12:55:12.2 AcquisitionEngine: DLL_THREAD_ATTACH.
12:55:24.5 AcquisitionEngine: DLL_THREAD_DETACH.
12:55:27.1 AcquisitionEngine: DLL_THREAD_DETACH.
12:55:27.1 AcquisitionEngine: DLL_THREAD_DETACH.
12:55:27.1 AcquisitionEngine: DLL_THREAD_DETACH.
12:55:27.1 AcquisitionEngine: DLL_THREAD_DETACH.
12:55:49.1 AcquisitionEngine: DLL_THREAD_DETACH.
12:56:19.2 AcquisitionEngine: DLL_THREAD_DETACH.
12:57:12.0 AcquisitionEngine: DLL_THREAD_ATTACH.
12:57:12.0 AcquisitionEngine: DLL_THREAD_ATTACH.
12:58:12.0 AcquisitionEngine: DLL_THREAD_DETACH.
12:58:19.0 AcquisitionEngine: DLL_THREAD_DETACH.
12:58:49.0 AcquisitionEngine: DLL_THREAD_DETACH.
12:59:43.0 AcquisitionEngine: DLL_THREAD_ATTACH.
12:59:48.9 DELAYED START: Done.
12:59:49.0 Starting new assay
12:59:49.2 Old State:4-ENGN_State_SystemReady New State:ENGN_StateRunning_StartNewStep
12:59:49.3 Plate 1 temperature = 30 C
12:59:49.3 Plate 2 temperature = 30 C
12:59:49.3 AcquisitionEngine: DLL_THREAD_ATTACH.
12:59:49.3 AcquisitionEngine: DLL_THREAD_ATTACH.
12:59:49.4 AcquisitionEngine: DLL_THREAD_ATTACH.
12:59:49.4 Old State:6-ENGN_StateRunning_StartNewStep New State:ENGN_StateRunning_WaitPickingSensors
12:59:49.4 Pick(0, 2)
12:59:49.5 GMC_SetPosZ
12:59:49.6 Old State:7-ENGN_StateRunning_WaitPickingSensors New State:ENGN_StateRunning_PickingSensors
12:59:50.9 GMC_ServoHere
12:59:51.1 GMC_SetPosX
12:59:53.8 GMC_SetPosY
12:59:54.5 GMC_SetPosZ
12:59:56.6 GMC_SetPosZ
12:59:57.0 Old State:8-ENGN_StateRunning_PickingSensors New State:ENGN_StateRunning_CheckingSensors
12:59:57.3 
12:59:57.3 Detect Sensors
12:59:57.3 ==============
12:59:57.3 1	NO 		9.3	8.8
12:59:57.3 2	NO 		9.2	8.7
12:59:57.3 3	NO 		9.0	8.7
12:59:57.3 4	NO 		8.9	8.4
12:59:57.3 5	NO 		9.0	8.8
12:59:57.3 6	NO 		9.4	8.9
12:59:57.3 7	NO 		8.7	8.6
12:59:57.3 8	NO 		9.0	8.8
12:59:57.3 9	YES		9.3	12309.4
12:59:57.3 10	YES		9.2	13126.6
12:59:57.3 11	YES		9.4	13699.0
12:59:57.3 12	YES		9.9	12729.6
12:59:57.3 13	YES		9.3	14348.4
12:59:57.3 14	YES		8.9	13373.7
12:59:57.3 15	YES		9.4	13016.5
12:59:57.3 16	YES		8.7	14250.3
12:59:57.3 
12:59:57.4 CH9: Correction Factor = 1.12331
12:59:57.4 CH10: Correction Factor = 1.12027
12:59:57.4 CH11: Correction Factor = 1.08529
12:59:57.4 CH12: Correction Factor = 1.12022
12:59:57.4 CH13: Correction Factor = 1.04169
12:59:57.4 CH14: Correction Factor = 1.11931
12:59:57.4 CH15: Correction Factor = 1.12918
12:59:57.4 CH16: Correction Factor = 1.00308
12:59:57.6 CH9: DSP_ERROR_LOW_SCOPE_AMPLITUDE@ 1.12331 ms
12:59:57.6 CH9: Correction Factor = 1.5
12:59:57.6 CH10: Correction Factor = 2.67624
12:59:57.6 CH11: Correction Factor = 1.84368
12:59:57.6 CH12: Correction Factor = 2.26065
12:59:57.6 CH13: Correction Factor = 2.09132
12:59:57.6 CH14: Correction Factor = 1.87011
12:59:57.6 CH15: Correction Factor = 1.93233
12:59:57.6 CH16: Correction Factor = 1.99607
12:59:57.8 CH9: Correction Factor = 2.79813
12:59:57.8 CH10: Correction Factor = 1.07028
12:59:57.8 CH11: Correction Factor = 1.05738
12:59:57.8 CH12: Correction Factor = 1.0933
12:59:57.8 CH13: Correction Factor = 1.06663
12:59:57.8 CH14: Correction Factor = 1.07065
12:59:57.8 CH15: Correction Factor = 1.07989
12:59:57.8 CH16: Correction Factor = 1.06406
12:59:57.9 CH9: Correction Factor = 1.02982
12:59:57.9 CH10: Correction Factor = 1.00885
12:59:57.9 CH11: Correction Factor = 1.01171
12:59:57.9 CH12: Correction Factor = 0.988193
12:59:57.9 CH13: Correction Factor = 1.00664
12:59:57.9 CH14: Correction Factor = 0.986835
12:59:57.9 CH15: Correction Factor = 0.993299
12:59:57.9 CH16: Correction Factor = 1.0081
12:59:58.1 CH9: Correction Factor = 1.00141
12:59:58.1 CH10: Correction Factor = 1.00076
12:59:58.1 CH11: Correction Factor = 0.997237
12:59:58.1 CH12: Correction Factor = 0.997019
12:59:58.1 CH13: Correction Factor = 1.00301
12:59:58.1 CH14: Correction Factor = 0.998016
12:59:58.1 CH15: Correction Factor = 0.993854
12:59:58.1 CH16: Correction Factor = 1.00424
12:59:58.2 CH9: Correction Factor = 1.00093
12:59:58.2 CH10: Correction Factor = 0.9979
12:59:58.2 CH11: Correction Factor = 1.00158
12:59:58.2 CH12: Correction Factor = 1.00095
12:59:58.2 CH13: Correction Factor = 0.999344
12:59:58.2 CH14: Correction Factor = 1.00246
12:59:58.2 CH15: Correction Factor = 1.00119
12:59:58.2 CH16: Correction Factor = 1.00049
12:59:58.2 Sensor 9: Integration Time = 4.9 ms
12:59:58.2 Sensor 10: Integration Time = 3.2 ms
12:59:58.2 Sensor 11: Integration Time = 2.1 ms
12:59:58.2 Sensor 12: Integration Time = 2.7 ms
12:59:58.2 Sensor 13: Integration Time = 2.3 ms
12:59:58.2 Sensor 14: Integration Time = 2.2 ms
12:59:58.2 Sensor 15: Integration Time = 2.3 ms
12:59:58.2 Sensor 16: Integration Time = 2.2 ms
12:59:58.2 WaitControllerIdle(30000)
12:59:58.3 GMC_HomeZ
13:00:00.9 GMC_SetPosZ
13:00:01.1 GMC_ServoHere
13:00:01.4 Old State:9-ENGN_StateRunning_CheckingSensors New State:ENGN_StateRunning_PickingSensorsComplete
13:00:01.4 StartShaker(1000)
13:00:01.5 Integration Time:  1.0, 1.0, 1.0, 1.0, 1.0, 1.0, 1.0, 1.0, 4.9, 3.2, 2.1, 2.7, 2.3, 2.2, 2.3, 2.2,
13:00:01.7 Plate 1 temperature = 30 C
13:00:01.7 Plate 2 temperature = 30 C
13:00:01.8 Old State:10-ENGN_StateRunning_PickingSensorsComplete New State:ENGN_StateRunning_WaitGoingToSample
13:00:01.8 Sample384_Q(0, 1, -2)
13:00:01.8 AcquisitionEngine: DLL_THREAD_ATTACH.
13:00:01.9 
13:00:01.9 START SCAN: 
13:00:01.9    CycleTime (ms)    = 200
13:00:01.9    CycleCount        = 300
13:00:01.9    ScansToAverage    = 20
13:00:01.9    FinishTime (s)    = 60
13:00:01.9    Temperature       = 30.0, 30.1
13:00:01.9    Lamp Power        = 35
13:00:01.9    Spec PCB temps    = 39.8, 41.1, 41.9, 42.3, 42.4, 42.7, 42.7, 41.5, 39.9, 40.9, 41.4, 41.9, 42.6, 42.5, 42.2, 41.3
13:00:01.9 
13:00:02.0 GMC_SetPosZ
13:00:02.1 Old State:12-ENGN_StateRunning_WaitGoingToSample New State:ENGN_StateRunning_GoingToSample
13:00:02.1 GMC_ServoHere
13:00:02.3 GMC_SetPosX
13:00:05.0 GMC_SetPosY
13:00:05.9 GMC_SetPosZ
13:00:08.2 Old State:13-ENGN_StateRunning_GoingToSample New State:ENGN_StateRunning_GoingToSampleComplete
13:00:08.3 Old State:14-cycle=1, Elapsed Time:    0.0,  Ideal Time:    0.0,  Delay time =   0.00  New State:ENGN_StateRunning_WaitSampling
13:00:08.3 Step started at: 13:00:01
13:00:08.3 XYZ movement time  = 6296 ms
13:00:08.3 + Scan start delay = 6265 ms
13:00:08.4 Old State:15-ENGN_StateRunning_WaitSampling New State:ENGN_StateRunning_Sampling
13:00:50.0 AcquisitionEngine: DLL_THREAD_DETACH.
13:01:08.0 
13:01:08.0 STOP SCAN: 
13:01:08.0    CycleTime (ms)    = 200
13:01:08.0    CurrentCycle      = 300
13:01:08.0    RunTime (ms)      = 59967
13:01:08.0    AverageCycle (ms) = 199.9
13:01:08.0    Temperature       = 30.0, 30.1
13:01:08.0    DATA OVERRUN %    = 0.00
13:01:08.0    Spec PCB temps    = 39.8, 41.1, 41.9, 42.3, 42.5, 42.7, 42.7, 41.6, 39.9, 40.9, 41.4, 41.9, 42.6, 42.5, 42.2, 41.4
13:01:08.0 
13:01:08.2 AcquisitionEngine: DLL_THREAD_DETACH.
13:01:08.2 Old State:16-cycle=300, Elapsed Time:   60.0,  Ideal Time:   59.8,  Delay time =   0.05  New State:ENGN_StateRunning_SamplingComplete
13:01:08.4 Old State:18-ENGN_StateRunning_SamplingComplete New State:ENGN_StateRunning_WaitNewStep
13:01:08.7 Old State:5-ENGN_StateRunning_WaitNewStep New State:ENGN_StateRunning_StartNewStep
13:01:08.7 StartShaker(1000)
13:01:09.0 Old State:6-ENGN_StateRunning_StartNewStep New State:ENGN_StateRunning_WaitGoingToSample
13:01:09.0 Sample384_Q(0, 1, 0)
13:01:09.1 AcquisitionEngine: DLL_THREAD_ATTACH.
13:01:09.1 
13:01:09.1 START SCAN: 
13:01:09.1    CycleTime (ms)    = 200
13:01:09.1    CycleCount        = 1500
13:01:09.1    ScansToAverage    = 20
13:01:09.1    FinishTime (s)    = 300
13:01:09.1    Temperature       = 30.0, 30.1
13:01:09.1    Lamp Power        = 35
13:01:09.1    Spec PCB temps    = 39.8, 41.1, 41.9, 42.3, 42.5, 42.7, 42.7, 41.6, 39.9, 40.9, 41.4, 41.9, 42.7, 42.5, 42.2, 41.4
13:01:09.1 
13:01:09.2 GMC_SetPosZ
13:01:09.3 Old State:12-ENGN_StateRunning_WaitGoingToSample New State:ENGN_StateRunning_GoingToSample
13:01:11.3 GMC_ServoHere
13:01:11.5 GMC_SetPosX
13:01:11.7 GMC_SetPosY
13:01:12.2 GMC_SetPosZ
13:01:14.5 Old State:13-ENGN_StateRunning_GoingToSample New State:ENGN_StateRunning_GoingToSampleComplete
13:01:14.6 Old State:14-cycle=1, Elapsed Time:    0.0,  Ideal Time:    0.0,  Delay time =   0.00  New State:ENGN_StateRunning_WaitSampling
13:01:14.6 Step started at: 13:01:09
13:01:14.6 XYZ movement time  = 5359 ms
13:01:14.6 + Scan start delay = 5359 ms
13:01:14.7 Old State:15-ENGN_StateRunning_WaitSampling New State:ENGN_StateRunning_Sampling
13:04:20.0 AcquisitionEngine: DLL_THREAD_ATTACH.
13:05:27.0 AcquisitionEngine: DLL_THREAD_DETACH.
13:06:14.4 
13:06:14.4 STOP SCAN: 
13:06:14.4    CycleTime (ms)    = 200
13:06:14.4    CurrentCycle      = 1500
13:06:14.4    RunTime (ms)      = 299954
13:06:14.4    AverageCycle (ms) = 200.0
13:06:14.4    Temperature       = 30.1, 30.1
13:06:14.4    DATA OVERRUN %    = 0.00
13:06:14.4    Spec PCB temps    = 39.8, 41.1, 41.9, 42.3, 42.5, 42.7, 42.7, 41.6, 39.9, 40.9, 41.5, 42.0, 42.7, 42.6, 42.4, 41.4
13:06:14.4 
13:06:14.5 AcquisitionEngine: DLL_THREAD_DETACH.
13:06:14.5 Old State:16-cycle=1500, Elapsed Time:  300.0,  Ideal Time:  299.8,  Delay time =   0.04  New State:ENGN_StateRunning_SamplingComplete
13:06:14.7 Old State:18-ENGN_StateRunning_SamplingComplete New State:ENGN_StateRunning_WaitNewStep
13:06:14.8 Old State:5-ENGN_StateRunning_WaitNewStep New State:ENGN_StateRunning_StartNewStep
13:06:14.8 StartShaker(1000)
13:06:15.1 Old State:6-ENGN_StateRunning_StartNewStep New State:ENGN_StateRunning_WaitGoingToSample
13:06:15.1 Sample384_Q(0, 1, 2)
13:06:15.2 AcquisitionEngine: DLL_THREAD_ATTACH.
13:06:15.2 GMC_SetPosZ
13:06:15.2 
13:06:15.2 START SCAN: 
13:06:15.2    CycleTime (ms)    = 200
13:06:15.2    CycleCount        = 300
13:06:15.2    ScansToAverage    = 20
13:06:15.2    FinishTime (s)    = 60
13:06:15.2    Temperature       = 30.1, 30.1
13:06:15.2    Lamp Power        = 35
13:06:15.2    Spec PCB temps    = 39.8, 41.1, 41.9, 42.3, 42.5, 42.7, 42.8, 41.6, 39.9, 40.9, 41.5, 42.0, 42.7, 42.6, 42.4, 41.4
13:06:15.2 
13:06:15.4 Old State:12-ENGN_StateRunning_WaitGoingToSample New State:ENGN_StateRunning_GoingToSample
13:06:17.4 GMC_ServoHere
13:06:17.5 GMC_SetPosX
13:06:17.7 GMC_SetPosY
13:06:18.3 GMC_SetPosZ
13:06:20.5 Old State:13-ENGN_StateRunning_GoingToSample New State:ENGN_StateRunning_GoingToSampleComplete
13:06:20.6 Old State:14-cycle=1, Elapsed Time:    0.0,  Ideal Time:    0.0,  Delay time =   0.00  New State:ENGN_StateRunning_WaitSampling
13:06:20.6 Step started at: 13:06:15
13:06:20.6 XYZ movement time  = 5269 ms
13:06:20.6 + Scan start delay = 5269 ms
13:06:20.7 Old State:15-ENGN_StateRunning_WaitSampling New State:ENGN_StateRunning_Sampling
13:07:20.4 
13:07:20.4 STOP SCAN: 
13:07:20.4    CycleTime (ms)    = 200
13:07:20.4    CurrentCycle      = 300
13:07:20.4    RunTime (ms)      = 59954
13:07:20.4    AverageCycle (ms) = 199.8
13:07:20.4    Temperature       = 30.0, 30.1
13:07:20.4    DATA OVERRUN %    = 0.00
13:07:20.4    Spec PCB temps    = 39.8, 41.1, 41.9, 42.3, 42.5, 42.7, 42.7, 41.6, 39.9, 40.9, 41.5, 42.0, 42.7, 42.6, 42.4, 41.4
13:07:20.4 
13:07:20.5 AcquisitionEngine: DLL_THREAD_DETACH.
13:07:20.6 Old State:16-cycle=300, Elapsed Time:   60.0,  Ideal Time:   59.8,  Delay time =   0.04  New State:ENGN_StateRunning_SamplingComplete
13:07:20.7 Old State:18-ENGN_StateRunning_SamplingComplete New State:ENGN_StateRunning_WaitNewStep
13:07:21.1 Old State:5-ENGN_StateRunning_WaitNewStep New State:ENGN_StateRunning_StartNewStep
13:07:21.1 StartShaker(1000)
13:07:21.4 Old State:6-ENGN_StateRunning_StartNewStep New State:ENGN_StateRunning_WaitGoingToSample
13:07:21.4 Sample384_Q(0, 1, 12)
13:07:21.5 AcquisitionEngine: DLL_THREAD_ATTACH.
13:07:21.5 
13:07:21.5 START SCAN: 
13:07:21.5    CycleTime (ms)    = 200
13:07:21.5    CycleCount        = 600
13:07:21.5    ScansToAverage    = 20
13:07:21.5    FinishTime (s)    = 120
13:07:21.5    Temperature       = 30.0, 30.1
13:07:21.5    Lamp Power        = 35
13:07:21.5    Spec PCB temps    = 39.8, 41.1, 41.9, 42.4, 42.5, 42.7, 42.7, 41.6, 39.9, 40.9, 41.5, 42.0, 42.7, 42.6, 42.3, 41.4
13:07:21.5 
13:07:21.5 GMC_SetPosZ
13:07:21.7 Old State:12-ENGN_StateRunning_WaitGoingToSample New State:ENGN_StateRunning_GoingToSample
13:07:23.7 GMC_ServoHere
13:07:23.9 GMC_SetPosX
13:07:24.0 GMC_SetPosY
13:07:25.5 GMC_SetPosZ
13:07:27.7 Old State:13-ENGN_StateRunning_GoingToSample New State:ENGN_StateRunning_GoingToSampleComplete
13:07:27.9 Old State:14-cycle=1, Elapsed Time:    0.0,  Ideal Time:    0.0,  Delay time =   0.00  New State:ENGN_StateRunning_WaitSampling
13:07:27.9 Step started at: 13:07:21
13:07:27.9 XYZ movement time  = 6217 ms
13:07:27.9 + Scan start delay = 6201 ms
13:07:28.0 Old State:15-ENGN_StateRunning_WaitSampling New State:ENGN_StateRunning_Sampling
13:09:27.6 
13:09:27.6 STOP SCAN: 
13:09:27.6    CycleTime (ms)    = 200
13:09:27.6    CurrentCycle      = 600
13:09:27.6    RunTime (ms)      = 119950
13:09:27.6    AverageCycle (ms) = 199.9
13:09:27.6    Temperature       = 30.0, 30.1
13:09:27.6    DATA OVERRUN %    = 0.00
13:09:27.6    Spec PCB temps    = 39.8, 41.1, 41.9, 42.4, 42.5, 42.7, 42.8, 41.6, 39.9, 40.9, 41.5, 42.0, 42.7, 42.6, 42.3, 41.4
13:09:27.6 
13:09:27.7 AcquisitionEngine: DLL_THREAD_DETACH.
13:09:27.8 Old State:16-cycle=600, Elapsed Time:  120.0,  Ideal Time:  119.8,  Delay time =   0.06  New State:ENGN_StateRunning_SamplingComplete
13:09:27.9 Old State:18-ENGN_StateRunning_SamplingComplete New State:ENGN_StateRunning_WaitNewStep
13:09:28.0 Old State:5-ENGN_StateRunning_WaitNewStep New State:ENGN_StateRunning_StartNewStep
13:09:28.1 StartShaker(1000)
13:09:28.4 Old State:6-ENGN_StateRunning_StartNewStep New State:ENGN_StateRunning_WaitGoingToSample
13:09:28.4 Sample384_Q(0, 1, 2)
13:09:28.4 AcquisitionEngine: DLL_THREAD_ATTACH.
13:09:28.5 
13:09:28.5 START SCAN: 
13:09:28.5    CycleTime (ms)    = 200
13:09:28.5    CycleCount        = 500
13:09:28.5    ScansToAverage    = 20
13:09:28.5    FinishTime (s)    = 100
13:09:28.5    Temperature       = 30.0, 30.1
13:09:28.5    Lamp Power        = 35
13:09:28.5    Spec PCB temps    = 39.8, 41.1, 41.9, 42.4, 42.5, 42.7, 42.8, 41.6, 39.9, 40.9, 41.5, 42.0, 42.7, 42.6, 42.4, 41.5
13:09:28.5 
13:09:28.5 GMC_SetPosZ
13:09:28.7 Old State:12-ENGN_StateRunning_WaitGoingToSample New State:ENGN_StateRunning_GoingToSample
13:09:30.7 GMC_ServoHere
13:09:30.8 GMC_SetPosX
13:09:31.0 GMC_SetPosY
13:09:32.3 GMC_SetPosZ
13:09:34.5 Old State:13-ENGN_StateRunning_GoingToSample New State:ENGN_StateRunning_GoingToSampleComplete
13:09:34.6 Old State:14-cycle=1, Elapsed Time:    0.0,  Ideal Time:    0.0,  Delay time =   0.00  New State:ENGN_StateRunning_WaitSampling
13:09:34.6 Step started at: 13:09:28
13:09:34.6 XYZ movement time  = 6016 ms
13:09:34.6 + Scan start delay = 6032 ms
13:09:34.7 Old State:15-ENGN_StateRunning_WaitSampling New State:ENGN_StateRunning_Sampling
13:11:14.4 
13:11:14.4 STOP SCAN: 
13:11:14.4    CycleTime (ms)    = 200
13:11:14.4    CurrentCycle      = 500
13:11:14.4    RunTime (ms)      = 99941
13:11:14.4    AverageCycle (ms) = 199.9
13:11:14.4    Temperature       = 30.0, 30.1
13:11:14.4    DATA OVERRUN %    = 0.00
13:11:14.4    Spec PCB temps    = 39.8, 41.1, 41.9, 42.4, 42.5, 42.7, 42.7, 41.6, 39.9, 40.9, 41.5, 42.1, 42.7, 42.6, 42.4, 41.5
13:11:14.4 
13:11:14.5 AcquisitionEngine: DLL_THREAD_DETACH.
13:11:14.6 Old State:16-cycle=500, Elapsed Time:   99.9,  Ideal Time:   99.8,  Delay time =   0.03  New State:ENGN_StateRunning_SamplingComplete
13:11:14.8 Old State:18-ENGN_StateRunning_SamplingComplete New State:ENGN_StateRunning_WaitNewStep
13:11:15.1 Old State:5-ENGN_StateRunning_WaitNewStep New State:ENGN_StateRunning_StartNewStep
13:11:15.1 StartShaker(1000)
13:11:15.5 Old State:6-ENGN_StateRunning_StartNewStep New State:ENGN_StateRunning_WaitGoingToSample
13:11:15.5 Sample384_Q(0, 1, 4)
13:11:15.5 AcquisitionEngine: DLL_THREAD_ATTACH.
13:11:15.6 
13:11:15.6 START SCAN: 
13:11:15.6    CycleTime (ms)    = 200
13:11:15.6    CycleCount        = 300
13:11:15.6    ScansToAverage    = 20
13:11:15.6    FinishTime (s)    = 60
13:11:15.6    Temperature       = 30.0, 30.1
13:11:15.6    Lamp Power        = 35
13:11:15.6    Spec PCB temps    = 39.8, 41.1, 41.9, 42.3, 42.5, 42.7, 42.8, 41.6, 39.9, 40.9, 41.5, 42.0, 42.7, 42.6, 42.4, 41.4
13:11:15.6 
13:11:15.6 GMC_SetPosZ
13:11:15.8 Old State:12-ENGN_StateRunning_WaitGoingToSample New State:ENGN_StateRunning_GoingToSample
13:11:17.7 GMC_ServoHere
13:11:17.9 GMC_SetPosX
13:11:18.1 GMC_SetPosY
13:11:18.7 GMC_SetPosZ
13:11:21.0 Old State:13-ENGN_StateRunning_GoingToSample New State:ENGN_StateRunning_GoingToSampleComplete
13:11:21.1 Old State:14-cycle=1, Elapsed Time:    0.0,  Ideal Time:    0.0,  Delay time =   0.00  New State:ENGN_StateRunning_WaitSampling
13:11:21.1 Step started at: 13:11:15
13:11:21.1 XYZ movement time  = 5390 ms
13:11:21.1 + Scan start delay = 5359 ms
13:11:21.2 Old State:15-ENGN_StateRunning_WaitSampling New State:ENGN_StateRunning_Sampling
13:12:20.8 
13:12:20.8 STOP SCAN: 
13:12:20.8    CycleTime (ms)    = 200
13:12:20.8    CurrentCycle      = 300
13:12:20.8    RunTime (ms)      = 59971
13:12:20.8    AverageCycle (ms) = 199.9
13:12:20.8    Temperature       = 30.0, 30.1
13:12:20.8    DATA OVERRUN %    = 0.00
13:12:20.8    Spec PCB temps    = 39.8, 41.1, 41.9, 42.3, 42.5, 42.7, 42.7, 41.6, 39.9, 40.9, 41.5, 42.1, 42.7, 42.6, 42.4, 41.5
13:12:20.8 
13:12:20.9 AcquisitionEngine: DLL_THREAD_DETACH.
13:12:21.0 Old State:16-cycle=300, Elapsed Time:   60.0,  Ideal Time:   59.8,  Delay time =   0.05  New State:ENGN_StateRunning_SamplingComplete
13:12:21.2 Old State:18-ENGN_StateRunning_SamplingComplete New State:ENGN_StateRunning_WaitNewStep
13:12:21.4 Old State:5-ENGN_StateRunning_WaitNewStep New State:ENGN_StateRunning_StartNewStep
13:12:21.4 StartShaker(1000)
13:12:21.7 Old State:6-ENGN_StateRunning_StartNewStep New State:ENGN_StateRunning_WaitGoingToSample
13:12:21.7 Sample384_Q(0, 1, 14)
13:12:21.8 AcquisitionEngine: DLL_THREAD_ATTACH.
13:12:21.8 GMC_SetPosZ
13:12:21.8 
13:12:21.8 START SCAN: 
13:12:21.8    CycleTime (ms)    = 200
13:12:21.8    CycleCount        = 600
13:12:21.8    ScansToAverage    = 20
13:12:21.8    FinishTime (s)    = 120
13:12:21.8    Temperature       = 30.0, 30.1
13:12:21.8    Lamp Power        = 35
13:12:21.8    Spec PCB temps    = 39.8, 41.1, 41.9, 42.3, 42.5, 42.7, 42.7, 41.6, 39.9, 40.9, 41.5, 42.0, 42.7, 42.6, 42.4, 41.5
13:12:21.8 
13:12:22.0 Old State:12-ENGN_StateRunning_WaitGoingToSample New State:ENGN_StateRunning_GoingToSample
13:12:24.0 GMC_ServoHere
13:12:24.2 GMC_SetPosX
13:12:24.4 GMC_SetPosY
13:12:25.6 GMC_SetPosZ
13:12:27.9 Old State:13-ENGN_StateRunning_GoingToSample New State:ENGN_StateRunning_GoingToSampleComplete
13:12:28.0 Old State:14-cycle=1, Elapsed Time:    0.0,  Ideal Time:    0.0,  Delay time =   0.00  New State:ENGN_StateRunning_WaitSampling
13:12:28.0 Step started at: 13:12:21
13:12:28.0 XYZ movement time  = 6028 ms
13:12:28.0 + Scan start delay = 6013 ms
13:12:28.1 Old State:15-ENGN_StateRunning_WaitSampling New State:ENGN_StateRunning_Sampling
13:14:27.7 
13:14:27.7 STOP SCAN: 
13:14:27.7    CycleTime (ms)    = 200
13:14:27.7    CurrentCycle      = 600
13:14:27.7    RunTime (ms)      = 119971
13:14:27.7    AverageCycle (ms) = 200.0
13:14:27.7    Temperature       = 30.0, 30.1
13:14:27.7    DATA OVERRUN %    = 0.00
13:14:27.7    Spec PCB temps    = 39.8, 41.1, 41.9, 42.4, 42.5, 42.7, 42.8, 41.6, 39.9, 40.9, 41.5, 42.1, 42.7, 42.6, 42.4, 41.5
13:14:27.7 
13:14:27.9 AcquisitionEngine: DLL_THREAD_DETACH.
13:14:27.9 Old State:16-cycle=600, Elapsed Time:  120.0,  Ideal Time:  119.8,  Delay time =   0.05  New State:ENGN_StateRunning_SamplingComplete
13:14:28.1 Old State:18-ENGN_StateRunning_SamplingComplete New State:ENGN_StateRunning_WaitNewStep
13:14:28.3 Old State:5-ENGN_StateRunning_WaitNewStep New State:ENGN_StateRunning_StartNewStep
13:14:28.3 StartShaker(1000)
13:14:28.7 Old State:6-ENGN_StateRunning_StartNewStep New State:ENGN_StateRunning_WaitGoingToSample
13:14:28.7 Sample384_Q(0, 1, 4)
13:14:28.7 AcquisitionEngine: DLL_THREAD_ATTACH.
13:14:28.7 
13:14:28.7 START SCAN: 
13:14:28.7    CycleTime (ms)    = 200
13:14:28.7    CycleCount        = 500
13:14:28.7    ScansToAverage    = 20
13:14:28.7    FinishTime (s)    = 100
13:14:28.7    Temperature       = 30.0, 30.1
13:14:28.7    Lamp Power        = 35
13:14:28.7    Spec PCB temps    = 39.8, 41.1, 41.9, 42.4, 42.5, 42.7, 42.8, 41.6, 39.9, 40.9, 41.5, 42.1, 42.7, 42.6, 42.4, 41.5
13:14:28.7 
13:14:28.8 GMC_SetPosZ
13:14:29.0 Old State:12-ENGN_StateRunning_WaitGoingToSample New State:ENGN_StateRunning_GoingToSample
13:14:30.9 GMC_ServoHere
13:14:31.1 GMC_SetPosX
13:14:31.3 GMC_SetPosY
13:14:32.6 GMC_SetPosZ
13:14:34.9 Old State:13-ENGN_StateRunning_GoingToSample New State:ENGN_StateRunning_GoingToSampleComplete
13:14:35.0 Old State:14-cycle=1, Elapsed Time:    0.0,  Ideal Time:    0.0,  Delay time =   0.00  New State:ENGN_StateRunning_WaitSampling
13:14:35.0 Step started at: 13:14:28
13:14:35.0 XYZ movement time  = 6106 ms
13:14:35.0 + Scan start delay = 6075 ms
13:14:35.1 Old State:15-ENGN_StateRunning_WaitSampling New State:ENGN_StateRunning_Sampling
13:16:14.7 
13:16:14.7 STOP SCAN: 
13:16:14.7    CycleTime (ms)    = 200
13:16:14.7    CurrentCycle      = 500
13:16:14.7    RunTime (ms)      = 99971
13:16:14.7    AverageCycle (ms) = 199.9
13:16:14.7    Temperature       = 30.0, 30.1
13:16:14.7    DATA OVERRUN %    = 0.00
13:16:14.7    Spec PCB temps    = 39.8, 41.1, 41.9, 42.4, 42.5, 42.7, 42.8, 41.6, 39.9, 40.9, 41.5, 42.1, 42.7, 42.6, 42.4, 41.5
13:16:14.7 
13:16:14.9 AcquisitionEngine: DLL_THREAD_DETACH.
13:16:15.0 Old State:16-cycle=500, Elapsed Time:  100.0,  Ideal Time:   99.8,  Delay time =   0.05  New State:ENGN_StateRunning_SamplingComplete
13:16:15.1 Old State:18-ENGN_StateRunning_SamplingComplete New State:ENGN_StateRunning_WaitNewStep
13:16:15.4 Old State:5-ENGN_StateRunning_WaitNewStep New State:ENGN_StateRunning_StartNewStep
13:16:15.5 StartShaker(1000)
13:16:15.8 Old State:6-ENGN_StateRunning_StartNewStep New State:ENGN_StateRunning_WaitGoingToSample
13:16:15.8 Sample384_Q(0, 1, 6)
13:16:15.8 AcquisitionEngine: DLL_THREAD_ATTACH.
13:16:15.9 
13:16:15.9 START SCAN: 
13:16:15.9    CycleTime (ms)    = 200
13:16:15.9    CycleCount        = 300
13:16:15.9    ScansToAverage    = 20
13:16:15.9    FinishTime (s)    = 60
13:16:15.9    Temperature       = 30.0, 30.1
13:16:15.9    Lamp Power        = 35
13:16:15.9    Spec PCB temps    = 39.9, 41.1, 41.9, 42.4, 42.5, 42.7, 42.8, 41.6, 39.9, 40.9, 41.5, 42.0, 42.7, 42.6, 42.4, 41.5
13:16:15.9 
13:16:15.9 GMC_SetPosZ
13:16:16.1 Old State:12-ENGN_StateRunning_WaitGoingToSample New State:ENGN_StateRunning_GoingToSample
13:16:18.0 GMC_ServoHere
13:16:18.2 GMC_SetPosX
13:16:18.4 GMC_SetPosY
13:16:19.0 GMC_SetPosZ
13:16:21.3 Old State:13-ENGN_StateRunning_GoingToSample New State:ENGN_StateRunning_GoingToSampleComplete
13:16:21.4 Old State:14-cycle=1, Elapsed Time:    0.0,  Ideal Time:    0.0,  Delay time =   0.00  New State:ENGN_StateRunning_WaitSampling
13:16:21.4 Step started at: 13:16:15
13:16:21.4 XYZ movement time  = 5358 ms
13:16:21.4 + Scan start delay = 5327 ms
13:16:21.5 Old State:15-ENGN_StateRunning_WaitSampling New State:ENGN_StateRunning_Sampling
13:17:21.1 
13:17:21.1 STOP SCAN: 
13:17:21.1    CycleTime (ms)    = 200
13:17:21.1    CurrentCycle      = 300
13:17:21.1    RunTime (ms)      = 59970
13:17:21.1    AverageCycle (ms) = 199.9
13:17:21.1    Temperature       = 30.0, 30.1
13:17:21.1    DATA OVERRUN %    = 0.00
13:17:21.1    Spec PCB temps    = 39.8, 41.1, 41.9, 42.4, 42.5, 42.7, 42.8, 41.6, 39.9, 40.9, 41.5, 42.1, 42.7, 42.6, 42.4, 41.5
13:17:21.1 
13:17:21.2 AcquisitionEngine: DLL_THREAD_DETACH.
13:17:21.4 Old State:16-cycle=300, Elapsed Time:   60.0,  Ideal Time:   59.8,  Delay time =   0.05  New State:ENGN_StateRunning_SamplingComplete
13:17:21.5 Old State:18-ENGN_StateRunning_SamplingComplete New State:ENGN_StateRunning_WaitNewStep
13:17:21.6 Old State:5-ENGN_StateRunning_WaitNewStep New State:ENGN_StateRunning_StartNewStep
13:17:21.6 StartShaker(1000)
13:17:22.0 Old State:6-ENGN_StateRunning_StartNewStep New State:ENGN_StateRunning_WaitGoingToSample
13:17:22.0 Sample384_Q(0, 1, 16)
13:17:22.0 AcquisitionEngine: DLL_THREAD_ATTACH.
13:17:22.1 
13:17:22.1 START SCAN: 
13:17:22.1    CycleTime (ms)    = 200
13:17:22.1    CycleCount        = 600
13:17:22.1    ScansToAverage    = 20
13:17:22.1    FinishTime (s)    = 120
13:17:22.1    Temperature       = 30.0, 30.1
13:17:22.1    Lamp Power        = 35
13:17:22.1    Spec PCB temps    = 39.8, 41.1, 41.9, 42.3, 42.5, 42.7, 42.8, 41.6, 39.9, 40.9, 41.5, 42.0, 42.7, 42.6, 42.4, 41.5
13:17:22.1 
13:17:22.1 GMC_SetPosZ
13:17:22.3 Old State:12-ENGN_StateRunning_WaitGoingToSample New State:ENGN_StateRunning_GoingToSample
13:17:24.3 GMC_ServoHere
13:17:24.5 GMC_SetPosX
13:17:24.6 GMC_SetPosY
13:17:25.9 GMC_SetPosZ
13:17:28.2 Old State:13-ENGN_StateRunning_GoingToSample New State:ENGN_StateRunning_GoingToSampleComplete
13:17:28.3 Old State:14-cycle=1, Elapsed Time:    0.0,  Ideal Time:    0.0,  Delay time =   0.00  New State:ENGN_StateRunning_WaitSampling
13:17:28.3 Step started at: 13:17:22
13:17:28.3 XYZ movement time  = 6093 ms
13:17:28.3 + Scan start delay = 6078 ms
13:17:28.4 Old State:15-ENGN_StateRunning_WaitSampling New State:ENGN_StateRunning_Sampling
13:19:28.0 
13:19:28.0 STOP SCAN: 
13:19:28.0    CycleTime (ms)    = 200
13:19:28.0    CurrentCycle      = 600
13:19:28.0    RunTime (ms)      = 119968
13:19:28.0    AverageCycle (ms) = 199.9
13:19:28.0    Temperature       = 30.0, 30.1
13:19:28.0    DATA OVERRUN %    = 0.00
13:19:28.0    Spec PCB temps    = 39.9, 41.1, 41.9, 42.3, 42.5, 42.7, 42.8, 41.6, 40.0, 40.9, 41.5, 42.1, 42.7, 42.6, 42.4, 41.5
13:19:28.0 
13:19:28.2 AcquisitionEngine: DLL_THREAD_DETACH.
13:19:28.2 Old State:16-cycle=600, Elapsed Time:  120.0,  Ideal Time:  119.8,  Delay time =   0.03  New State:ENGN_StateRunning_SamplingComplete
13:19:28.4 Old State:18-ENGN_StateRunning_SamplingComplete New State:ENGN_StateRunning_WaitNewStep
13:19:28.7 Old State:5-ENGN_StateRunning_WaitNewStep New State:ENGN_StateRunning_StartNewStep
13:19:28.7 StartShaker(1000)
13:19:29.1 Old State:6-ENGN_StateRunning_StartNewStep New State:ENGN_StateRunning_WaitGoingToSample
13:19:29.1 Sample384_Q(0, 1, 6)
13:19:29.1 AcquisitionEngine: DLL_THREAD_ATTACH.
13:19:29.2 
13:19:29.2 START SCAN: 
13:19:29.2    CycleTime (ms)    = 200
13:19:29.2    CycleCount        = 500
13:19:29.2    ScansToAverage    = 20
13:19:29.2    FinishTime (s)    = 100
13:19:29.2    Temperature       = 30.0, 30.1
13:19:29.2    Lamp Power        = 35
13:19:29.2    Spec PCB temps    = 39.9, 41.1, 41.9, 42.4, 42.5, 42.7, 42.8, 41.6, 39.9, 40.9, 41.5, 42.1, 42.7, 42.6, 42.4, 41.5
13:19:29.2 
13:19:29.2 GMC_SetPosZ
13:19:29.3 Old State:12-ENGN_StateRunning_WaitGoingToSample New State:ENGN_StateRunning_GoingToSample
13:19:31.4 GMC_ServoHere
13:19:31.5 GMC_SetPosX
13:19:31.7 GMC_SetPosY
13:19:33.0 GMC_SetPosZ
13:19:35.3 Old State:13-ENGN_StateRunning_GoingToSample New State:ENGN_StateRunning_GoingToSampleComplete
13:19:35.4 Old State:14-cycle=1, Elapsed Time:    0.0,  Ideal Time:    0.0,  Delay time =   0.00  New State:ENGN_StateRunning_WaitSampling
13:19:35.4 Step started at: 13:19:29
13:19:35.4 XYZ movement time  = 6109 ms
13:19:35.4 + Scan start delay = 6078 ms
13:19:35.5 Old State:15-ENGN_StateRunning_WaitSampling New State:ENGN_StateRunning_Sampling
13:21:15.1 
13:21:15.1 STOP SCAN: 
13:21:15.1    CycleTime (ms)    = 200
13:21:15.1    CurrentCycle      = 500
13:21:15.1    RunTime (ms)      = 99971
13:21:15.1    AverageCycle (ms) = 199.9
13:21:15.1    Temperature       = 30.0, 30.1
13:21:15.1    DATA OVERRUN %    = 0.00
13:21:15.1    Spec PCB temps    = 39.8, 41.1, 41.9, 42.4, 42.5, 42.7, 42.8, 41.6, 39.9, 40.9, 41.5, 42.1, 42.7, 42.6, 42.4, 41.5
13:21:15.1 
13:21:15.3 AcquisitionEngine: DLL_THREAD_DETACH.
13:21:15.3 Old State:16-cycle=500, Elapsed Time:  100.0,  Ideal Time:   99.8,  Delay time =   0.03  New State:ENGN_StateRunning_SamplingComplete
13:21:15.5 Old State:18-ENGN_StateRunning_SamplingComplete New State:ENGN_StateRunning_WaitNewStep
13:21:15.8 Old State:5-ENGN_StateRunning_WaitNewStep New State:ENGN_StateRunning_StartNewStep
13:21:15.8 StartShaker(1000)
13:21:16.1 Old State:6-ENGN_StateRunning_StartNewStep New State:ENGN_StateRunning_WaitGoingToSample
13:21:16.1 Sample384_Q(0, 1, 8)
13:21:16.2 AcquisitionEngine: DLL_THREAD_ATTACH.
13:21:16.2 
13:21:16.2 START SCAN: 
13:21:16.2    CycleTime (ms)    = 200
13:21:16.2    CycleCount        = 300
13:21:16.2    ScansToAverage    = 20
13:21:16.2    FinishTime (s)    = 60
13:21:16.2    Temperature       = 30.0, 30.1
13:21:16.2    Lamp Power        = 35
13:21:16.2    Spec PCB temps    = 39.9, 41.1, 41.9, 42.4, 42.5, 42.7, 42.8, 41.6, 39.9, 40.9, 41.5, 42.1, 42.7, 42.6, 42.4, 41.5
13:21:16.2 
13:21:16.3 GMC_SetPosZ
13:21:16.4 Old State:12-ENGN_StateRunning_WaitGoingToSample New State:ENGN_StateRunning_GoingToSample
13:21:18.5 GMC_ServoHere
13:21:18.6 GMC_SetPosX
13:21:18.8 GMC_SetPosY
13:21:19.4 GMC_SetPosZ
13:21:21.6 Old State:13-ENGN_StateRunning_GoingToSample New State:ENGN_StateRunning_GoingToSampleComplete
13:21:21.7 Old State:14-cycle=1, Elapsed Time:    0.0,  Ideal Time:    0.0,  Delay time =   0.00  New State:ENGN_StateRunning_WaitSampling
13:21:21.7 Step started at: 13:21:16
13:21:21.7 XYZ movement time  = 5376 ms
13:21:21.7 + Scan start delay = 5376 ms
13:21:21.8 Old State:15-ENGN_StateRunning_WaitSampling New State:ENGN_StateRunning_Sampling
13:22:21.5 
13:22:21.5 STOP SCAN: 
13:22:21.5    CycleTime (ms)    = 200
13:22:21.5    CurrentCycle      = 300
13:22:21.5    RunTime (ms)      = 59955
13:22:21.5    AverageCycle (ms) = 199.8
13:22:21.5    Temperature       = 30.0, 30.1
13:22:21.5    DATA OVERRUN %    = 0.00
13:22:21.5    Spec PCB temps    = 39.8, 41.1, 41.9, 42.4, 42.5, 42.7, 42.8, 41.6, 39.9, 40.9, 41.5, 42.1, 42.7, 42.6, 42.4, 41.4
13:22:21.5 
13:22:21.6 AcquisitionEngine: DLL_THREAD_DETACH.
13:22:21.7 Old State:16-cycle=300, Elapsed Time:   60.0,  Ideal Time:   59.8,  Delay time =   0.04  New State:ENGN_StateRunning_SamplingComplete
13:22:21.8 Old State:18-ENGN_StateRunning_SamplingComplete New State:ENGN_StateRunning_WaitNewStep
13:22:22.0 Old State:5-ENGN_StateRunning_WaitNewStep New State:ENGN_StateRunning_StartNewStep
13:22:22.0 StartShaker(1000)
13:22:22.3 Old State:6-ENGN_StateRunning_StartNewStep New State:ENGN_StateRunning_WaitGoingToSample
13:22:22.3 Sample384_Q(0, 1, 18)
13:22:22.4 AcquisitionEngine: DLL_THREAD_ATTACH.
13:22:22.4 GMC_SetPosZ
13:22:22.4 
13:22:22.4 START SCAN: 
13:22:22.4    CycleTime (ms)    = 200
13:22:22.4    CycleCount        = 600
13:22:22.4    ScansToAverage    = 20
13:22:22.4    FinishTime (s)    = 120
13:22:22.4    Temperature       = 30.0, 30.1
13:22:22.4    Lamp Power        = 35
13:22:22.4    Spec PCB temps    = 39.8, 41.1, 41.9, 42.4, 42.5, 42.7, 42.8, 41.6, 39.9, 40.9, 41.5, 42.1, 42.7, 42.6, 42.4, 41.5
13:22:22.4 
13:22:22.6 Old State:12-ENGN_StateRunning_WaitGoingToSample New State:ENGN_StateRunning_GoingToSample
13:22:24.5 GMC_ServoHere
13:22:24.7 GMC_SetPosX
13:22:24.9 GMC_SetPosY
13:22:26.2 GMC_SetPosZ
13:22:28.5 Old State:13-cycle=1, Elapsed Time:    0.0,  Ideal Time:    0.0,  Delay time =   0.00  New State:ENGN_StateRunning_GoingToSampleComplete
13:22:28.6 Old State:14-ENGN_StateRunning_GoingToSampleComplete New State:ENGN_StateRunning_WaitSampling
13:22:28.6 Step started at: 13:22:22
13:22:28.6 XYZ movement time  = 6093 ms
13:22:28.6 + Scan start delay = 6015 ms
13:22:28.7 Old State:15-ENGN_StateRunning_WaitSampling New State:ENGN_StateRunning_Sampling
13:24:28.3 
13:24:28.3 STOP SCAN: 
13:24:28.3    CycleTime (ms)    = 200
13:24:28.3    CurrentCycle      = 600
13:24:28.3    RunTime (ms)      = 119965
13:24:28.3    AverageCycle (ms) = 199.9
13:24:28.3    Temperature       = 30.0, 30.0
13:24:28.3    DATA OVERRUN %    = 0.00
13:24:28.3    Spec PCB temps    = 39.9, 41.1, 41.9, 42.4, 42.5, 42.7, 42.7, 41.6, 39.9, 40.9, 41.5, 42.1, 42.7, 42.6, 42.4, 41.5
13:24:28.3 
13:24:28.5 AcquisitionEngine: DLL_THREAD_DETACH.
13:24:28.5 Old State:16-cycle=600, Elapsed Time:  120.0,  Ideal Time:  119.8,  Delay time =   0.04  New State:ENGN_StateRunning_SamplingComplete
13:24:28.6 Old State:18-ENGN_StateRunning_SamplingComplete New State:ENGN_StateRunning_WaitNewStep
13:24:29.0 Old State:5-ENGN_StateRunning_WaitNewStep New State:ENGN_StateRunning_StartNewStep
13:24:29.0 StartShaker(1000)
13:24:29.3 Old State:6-ENGN_StateRunning_StartNewStep New State:ENGN_StateRunning_WaitGoingToSample
13:24:29.3 Sample384_Q(0, 1, 8)
13:24:29.4 AcquisitionEngine: DLL_THREAD_ATTACH.
13:24:29.4 
13:24:29.4 START SCAN: 
13:24:29.4    CycleTime (ms)    = 200
13:24:29.4    CycleCount        = 500
13:24:29.4    ScansToAverage    = 20
13:24:29.4    FinishTime (s)    = 100
13:24:29.4    Temperature       = 30.0, 30.0
13:24:29.4    Lamp Power        = 35
13:24:29.4    Spec PCB temps    = 39.8, 41.1, 41.9, 42.4, 42.5, 42.7, 42.8, 41.6, 39.9, 40.9, 41.5, 42.1, 42.7, 42.6, 42.4, 41.5
13:24:29.4 
13:24:29.5 GMC_SetPosZ
13:24:29.6 Old State:12-ENGN_StateRunning_WaitGoingToSample New State:ENGN_StateRunning_GoingToSample
13:24:31.7 GMC_ServoHere
13:24:31.8 GMC_SetPosX
13:24:32.0 GMC_SetPosY
13:24:33.3 GMC_SetPosZ
13:24:35.6 Old State:13-cycle=1, Elapsed Time:    0.0,  Ideal Time:    0.0,  Delay time =   0.00  New State:ENGN_StateRunning_GoingToSampleComplete
13:24:35.7 Old State:14-ENGN_StateRunning_GoingToSampleComplete New State:ENGN_StateRunning_WaitSampling
13:24:35.7 Step started at: 13:24:29
13:24:35.7 XYZ movement time  = 6202 ms
13:24:35.7 + Scan start delay = 6140 ms
13:24:35.8 Old State:15-ENGN_StateRunning_WaitSampling New State:ENGN_StateRunning_Sampling
13:26:15.4 
13:26:15.4 STOP SCAN: 
13:26:15.4    CycleTime (ms)    = 200
13:26:15.4    CurrentCycle      = 500
13:26:15.4    RunTime (ms)      = 99967
13:26:15.4    AverageCycle (ms) = 199.9
13:26:15.4    Temperature       = 30.0, 30.0
13:26:15.4    DATA OVERRUN %    = 0.00
13:26:15.4    Spec PCB temps    = 39.8, 41.2, 41.9, 42.4, 42.5, 42.7, 42.8, 41.6, 40.0, 41.0, 41.5, 42.1, 42.7, 42.6, 42.4, 41.5
13:26:15.4 
13:26:15.6 AcquisitionEngine: DLL_THREAD_DETACH.
13:26:15.7 Old State:16-cycle=500, Elapsed Time:  100.0,  Ideal Time:   99.8,  Delay time =   0.05  New State:ENGN_StateRunning_SamplingComplete
13:26:15.8 Old State:18-ENGN_StateRunning_SamplingComplete New State:ENGN_StateRunning_WaitNewStep
13:26:16.0 Old State:5-ENGN_StateRunning_WaitNewStep New State:ENGN_StateRunning_StartNewStep
13:26:16.0 StartShaker(1000)
13:26:16.4 Old State:6-ENGN_StateRunning_StartNewStep New State:ENGN_StateRunning_WaitGoingToSample
13:26:16.4 Sample384_Q(0, 1, 10)
13:26:16.4 AcquisitionEngine: DLL_THREAD_ATTACH.
13:26:16.5 GMC_SetPosZ
13:26:16.5 
13:26:16.5 START SCAN: 
13:26:16.5    CycleTime (ms)    = 200
13:26:16.5    CycleCount        = 300
13:26:16.5    ScansToAverage    = 20
13:26:16.5    FinishTime (s)    = 60
13:26:16.5    Temperature       = 30.0, 30.0
13:26:16.5    Lamp Power        = 35
13:26:16.5    Spec PCB temps    = 39.9, 41.1, 41.9, 42.4, 42.5, 42.7, 42.8, 41.6, 39.9, 40.9, 41.5, 42.1, 42.7, 42.6, 42.4, 41.5
13:26:16.5 
13:26:16.7 Old State:12-ENGN_StateRunning_WaitGoingToSample New State:ENGN_StateRunning_GoingToSample
13:26:18.6 GMC_ServoHere
13:26:18.8 GMC_SetPosX
13:26:19.0 GMC_SetPosY
13:26:19.5 GMC_SetPosZ
13:26:21.8 Old State:13-ENGN_StateRunning_GoingToSample New State:ENGN_StateRunning_GoingToSampleComplete
13:26:21.9 Old State:14-cycle=1, Elapsed Time:    0.0,  Ideal Time:    0.0,  Delay time =   0.00  New State:ENGN_StateRunning_WaitSampling
13:26:21.9 Step started at: 13:26:16
13:26:21.9 XYZ movement time  = 5315 ms
13:26:21.9 + Scan start delay = 5315 ms
13:26:22.0 Old State:15-ENGN_StateRunning_WaitSampling New State:ENGN_StateRunning_Sampling
13:27:21.6 
13:27:21.6 STOP SCAN: 
13:27:21.6    CycleTime (ms)    = 200
13:27:21.6    CurrentCycle      = 300
13:27:21.6    RunTime (ms)      = 59967
13:27:21.6    AverageCycle (ms) = 199.9
13:27:21.6    Temperature       = 30.0, 30.0
13:27:21.6    DATA OVERRUN %    = 0.00
13:27:21.7    Spec PCB temps    = 39.8, 41.1, 41.9, 42.4, 42.5, 42.7, 42.8, 41.6, 39.9, 40.9, 41.5, 42.1, 42.7, 42.6, 42.4, 41.5
13:27:21.7 
13:27:21.8 AcquisitionEngine: DLL_THREAD_DETACH.
13:27:21.9 Old State:16-cycle=300, Elapsed Time:   60.0,  Ideal Time:   59.8,  Delay time =   0.05  New State:ENGN_StateRunning_SamplingComplete
13:27:22.0 Old State:18-ENGN_StateRunning_SamplingComplete New State:ENGN_StateRunning_WaitNewStep
13:27:22.2 Old State:5-ENGN_StateRunning_WaitNewStep New State:ENGN_StateRunning_StartNewStep
13:27:22.3 StartShaker(1000)
13:27:22.6 Old State:6-ENGN_StateRunning_StartNewStep New State:ENGN_StateRunning_WaitGoingToSample
13:27:22.6 Sample384_Q(0, 1, 20)
13:27:22.6 AcquisitionEngine: DLL_THREAD_ATTACH.
13:27:22.7 GMC_SetPosZ
13:27:22.7 
13:27:22.7 START SCAN: 
13:27:22.7    CycleTime (ms)    = 200
13:27:22.7    CycleCount        = 600
13:27:22.7    ScansToAverage    = 20
13:27:22.7    FinishTime (s)    = 120
13:27:22.7    Temperature       = 30.0, 30.0
13:27:22.7    Lamp Power        = 35
13:27:22.7    Spec PCB temps    = 39.8, 41.1, 41.9, 42.4, 42.5, 42.7, 42.8, 41.6, 39.9, 40.9, 41.5, 42.1, 42.7, 42.6, 42.4, 41.5
13:27:22.7 
13:27:22.9 Old State:12-ENGN_StateRunning_WaitGoingToSample New State:ENGN_StateRunning_GoingToSample
13:27:24.8 GMC_ServoHere
13:27:25.0 GMC_SetPosX
13:27:25.2 GMC_SetPosY
13:27:26.4 GMC_SetPosZ
13:27:28.8 Old State:13-cycle=1, Elapsed Time:    0.0,  Ideal Time:    0.0,  Delay time =   0.00  New State:ENGN_StateRunning_GoingToSampleComplete
13:27:28.9 Old State:14-ENGN_StateRunning_GoingToSampleComplete New State:ENGN_StateRunning_WaitSampling
13:27:28.9 Step started at: 13:27:22
13:27:28.9 XYZ movement time  = 6078 ms
13:27:28.9 + Scan start delay = 6016 ms
13:27:29.0 Old State:15-ENGN_StateRunning_WaitSampling New State:ENGN_StateRunning_Sampling
13:29:28.6 
13:29:28.6 STOP SCAN: 
13:29:28.6    CycleTime (ms)    = 200
13:29:28.6    CurrentCycle      = 600
13:29:28.6    RunTime (ms)      = 119968
13:29:28.6    AverageCycle (ms) = 199.9
13:29:28.6    Temperature       = 30.0, 30.0
13:29:28.6    DATA OVERRUN %    = 0.00
13:29:28.6    Spec PCB temps    = 39.9, 41.1, 41.9, 42.4, 42.5, 42.7, 42.8, 41.6, 40.0, 40.9, 41.5, 42.1, 42.7, 42.6, 42.4, 41.5
13:29:28.6 
13:29:28.7 AcquisitionEngine: DLL_THREAD_DETACH.
13:29:28.8 Old State:16-cycle=600, Elapsed Time:  120.0,  Ideal Time:  119.8,  Delay time =   0.04  New State:ENGN_StateRunning_SamplingComplete
13:29:28.9 Old State:18-ENGN_StateRunning_SamplingComplete New State:ENGN_StateRunning_WaitNewStep
13:29:29.3 Old State:5-ENGN_StateRunning_WaitNewStep New State:ENGN_StateRunning_StartNewStep
13:29:29.3 StartShaker(1000)
13:29:29.6 Old State:6-ENGN_StateRunning_StartNewStep New State:ENGN_StateRunning_WaitGoingToSample
13:29:29.6 Sample384_Q(0, 1, 10)
13:29:29.7 AcquisitionEngine: DLL_THREAD_ATTACH.
13:29:29.7 
13:29:29.7 START SCAN: 
13:29:29.7    CycleTime (ms)    = 200
13:29:29.7    CycleCount        = 500
13:29:29.7    ScansToAverage    = 20
13:29:29.7    FinishTime (s)    = 100
13:29:29.7    Temperature       = 30.0, 30.0
13:29:29.7    Lamp Power        = 35
13:29:29.7    Spec PCB temps    = 39.9, 41.1, 41.9, 42.4, 42.5, 42.7, 42.8, 41.6, 40.0, 40.9, 41.5, 42.1, 42.7, 42.6, 42.4, 41.4
13:29:29.7 
13:29:29.8 GMC_SetPosZ
13:29:29.9 Old State:12-ENGN_StateRunning_WaitGoingToSample New State:ENGN_StateRunning_GoingToSample
13:29:32.0 GMC_ServoHere
13:29:32.1 GMC_SetPosX
13:29:32.3 GMC_SetPosY
13:29:33.6 GMC_SetPosZ
13:29:35.9 Old State:13-ENGN_StateRunning_GoingToSample New State:ENGN_StateRunning_GoingToSampleComplete
13:29:36.0 Old State:14-cycle=1, Elapsed Time:    0.0,  Ideal Time:    0.0,  Delay time =   0.00  New State:ENGN_StateRunning_WaitSampling
13:29:36.0 Step started at: 13:29:29
13:29:36.0 XYZ movement time  = 6157 ms
13:29:36.0 + Scan start delay = 6125 ms
13:29:36.1 Old State:15-ENGN_StateRunning_WaitSampling New State:ENGN_StateRunning_Sampling
13:31:15.7 
13:31:15.7 STOP SCAN: 
13:31:15.7    CycleTime (ms)    = 200
13:31:15.7    CurrentCycle      = 500
13:31:15.7    RunTime (ms)      = 99969
13:31:15.7    AverageCycle (ms) = 199.9
13:31:15.7    Temperature       = 30.0, 30.0
13:31:15.7    DATA OVERRUN %    = 0.00
13:31:15.7    Spec PCB temps    = 39.9, 41.1, 41.9, 42.4, 42.5, 42.7, 42.8, 41.6, 39.9, 40.9, 41.5, 42.1, 42.7, 42.6, 42.4, 41.5
13:31:15.7 
13:31:15.9 AcquisitionEngine: DLL_THREAD_DETACH.
13:31:15.9 Old State:16-cycle=500, Elapsed Time:  100.0,  Ideal Time:   99.8,  Delay time =   0.04  New State:ENGN_StateRunning_SamplingComplete
13:31:16.1 Old State:18-ENGN_StateRunning_SamplingComplete New State:ENGN_StateRunning_WaitNewStep
13:31:16.3 Old State:5-ENGN_StateRunning_WaitNewStep New State:ENGN_StateRunning_StartNewStep
13:31:16.3 StartShaker(1000)
13:31:16.6 Old State:6-ENGN_StateRunning_StartNewStep New State:ENGN_StateRunning_WaitGoingToSample
13:31:16.6 Sample384_Q(0, 1, -1)
13:31:16.7 AcquisitionEngine: DLL_THREAD_ATTACH.
13:31:16.7 
13:31:16.7 START SCAN: 
13:31:16.7    CycleTime (ms)    = 200
13:31:16.7    CycleCount        = 300
13:31:16.7    ScansToAverage    = 20
13:31:16.7    FinishTime (s)    = 60
13:31:16.7    Temperature       = 30.0, 30.0
13:31:16.7    Lamp Power        = 35
13:31:16.7    Spec PCB temps    = 39.9, 41.1, 41.9, 42.4, 42.5, 42.7, 42.8, 41.6, 39.9, 40.9, 41.5, 42.1, 42.7, 42.6, 42.4, 41.5
13:31:16.7 
13:31:16.8 GMC_SetPosZ
13:31:16.9 Old State:12-ENGN_StateRunning_WaitGoingToSample New State:ENGN_StateRunning_GoingToSample
13:31:18.9 GMC_ServoHere
13:31:19.1 GMC_SetPosX
13:31:19.3 GMC_SetPosY
13:31:20.7 GMC_SetPosZ
13:31:23.0 Old State:13-ENGN_StateRunning_GoingToSample New State:ENGN_StateRunning_GoingToSampleComplete
13:31:23.1 Old State:14-cycle=1, Elapsed Time:    0.0,  Ideal Time:    0.0,  Delay time =   0.00  New State:ENGN_StateRunning_WaitSampling
13:31:23.1 Step started at: 13:31:16
13:31:23.1 XYZ movement time  = 6249 ms
13:31:23.1 + Scan start delay = 6217 ms
13:31:23.2 Old State:15-ENGN_StateRunning_WaitSampling New State:ENGN_StateRunning_Sampling
13:32:22.8 
13:32:22.8 STOP SCAN: 
13:32:22.8    CycleTime (ms)    = 200
13:32:22.8    CurrentCycle      = 300
13:32:22.8    RunTime (ms)      = 59969
13:32:22.8    AverageCycle (ms) = 199.9
13:32:22.8    Temperature       = 30.0, 30.0
13:32:22.8    DATA OVERRUN %    = 0.00
13:32:22.8    Spec PCB temps    = 39.9, 41.1, 41.9, 42.4, 42.5, 42.7, 42.8, 41.6, 39.9, 40.9, 41.5, 42.1, 42.7, 42.6, 42.4, 41.5
13:32:22.8 
13:32:23.0 AcquisitionEngine: DLL_THREAD_DETACH.
13:32:23.0 Old State:16-cycle=300, Elapsed Time:   60.0,  Ideal Time:   59.8,  Delay time =   0.03  New State:ENGN_StateRunning_SamplingComplete
13:32:23.1 Old State:18-ENGN_StateRunning_SamplingComplete New State:ENGN_StateRunning_WaitNewStep
13:32:23.3 Old State:5-ENGN_StateRunning_WaitNewStep New State:ENGN_StateRunning_StartNewStep
13:32:23.3 StartShaker(1000)
13:32:23.6 Old State:6-ENGN_StateRunning_StartNewStep New State:ENGN_StateRunning_WaitGoingToSample
13:32:23.6 Sample384_Q(0, 1, 5)
13:32:23.7 AcquisitionEngine: DLL_THREAD_ATTACH.
13:32:23.7 GMC_SetPosZ
13:32:23.7 
13:32:23.7 START SCAN: 
13:32:23.7    CycleTime (ms)    = 200
13:32:23.7    CycleCount        = 600
13:32:23.7    ScansToAverage    = 20
13:32:23.7    FinishTime (s)    = 120
13:32:23.7    Temperature       = 30.0, 30.0
13:32:23.7    Lamp Power        = 35
13:32:23.7    Spec PCB temps    = 39.9, 41.1, 41.9, 42.4, 42.5, 42.7, 42.8, 41.6, 39.9, 40.9, 41.5, 42.1, 42.7, 42.6, 42.4, 41.5
13:32:23.7 
13:32:23.9 Old State:12-ENGN_StateRunning_WaitGoingToSample New State:ENGN_StateRunning_GoingToSample
13:32:25.8 GMC_ServoHere
13:32:26.0 GMC_SetPosX
13:32:26.2 GMC_SetPosY
13:32:27.1 GMC_SetPosZ
13:32:29.4 Old State:13-ENGN_StateRunning_GoingToSample New State:ENGN_StateRunning_GoingToSampleComplete
13:32:29.5 Old State:14-cycle=1, Elapsed Time:    0.0,  Ideal Time:    0.0,  Delay time =   0.00  New State:ENGN_StateRunning_WaitSampling
13:32:29.5 Step started at: 13:32:23
13:32:29.5 XYZ movement time  = 5702 ms
13:32:29.5 + Scan start delay = 5656 ms
13:32:29.6 Old State:15-ENGN_StateRunning_WaitSampling New State:ENGN_StateRunning_Sampling
13:34:29.2 
13:34:29.2 STOP SCAN: 
13:34:29.2    CycleTime (ms)    = 200
13:34:29.2    CurrentCycle      = 600
13:34:29.2    RunTime (ms)      = 119952
13:34:29.2    AverageCycle (ms) = 199.9
13:34:29.2    Temperature       = 30.0, 30.0
13:34:29.2    DATA OVERRUN %    = 0.00
13:34:29.2    Spec PCB temps    = 39.9, 41.1, 41.9, 42.4, 42.5, 42.7, 42.8, 41.6, 40.0, 41.0, 41.5, 42.1, 42.7, 42.6, 42.4, 41.5
13:34:29.2 
13:34:29.4 AcquisitionEngine: DLL_THREAD_DETACH.
13:34:29.4 Old State:16-cycle=600, Elapsed Time:  120.0,  Ideal Time:  119.8,  Delay time =   0.04  New State:ENGN_StateRunning_SamplingComplete
13:34:29.6 Old State:18-ENGN_StateRunning_SamplingComplete New State:ENGN_StateRunning_WaitNewStep
13:34:29.9 Old State:5-ENGN_StateRunning_WaitNewStep New State:ENGN_StateRunning_StartNewStep
13:34:29.9 StartShaker(1000)
13:34:30.3 Old State:6-ENGN_StateRunning_StartNewStep New State:ENGN_StateRunning_WaitGoingToSample
13:34:30.3 Sample384_Q(0, 1, -1)
13:34:30.3 AcquisitionEngine: DLL_THREAD_ATTACH.
13:34:30.3 GMC_SetPosZ
13:34:30.3 
13:34:30.3 START SCAN: 
13:34:30.3    CycleTime (ms)    = 200
13:34:30.3    CycleCount        = 500
13:34:30.3    ScansToAverage    = 20
13:34:30.3    FinishTime (s)    = 100
13:34:30.3    Temperature       = 30.0, 30.0
13:34:30.3    Lamp Power        = 35
13:34:30.3    Spec PCB temps    = 39.9, 41.1, 41.9, 42.4, 42.5, 42.7, 42.8, 41.6, 40.0, 40.9, 41.6, 42.1, 42.7, 42.6, 42.4, 41.5
13:34:30.3 
13:34:30.6 Old State:12-ENGN_StateRunning_WaitGoingToSample New State:ENGN_StateRunning_GoingToSample
13:34:32.5 GMC_ServoHere
13:34:32.6 GMC_SetPosX
13:34:32.8 GMC_SetPosY
13:34:33.7 GMC_SetPosZ
13:34:36.0 Old State:13-ENGN_StateRunning_GoingToSample New State:ENGN_StateRunning_GoingToSampleComplete
13:34:36.1 Old State:14-cycle=1, Elapsed Time:    0.0,  Ideal Time:    0.0,  Delay time =   0.00  New State:ENGN_StateRunning_WaitSampling
13:34:36.1 Step started at: 13:34:30
13:34:36.1 XYZ movement time  = 5640 ms
13:34:36.1 + Scan start delay = 5640 ms
13:34:36.2 Old State:15-ENGN_StateRunning_WaitSampling New State:ENGN_StateRunning_Sampling
13:36:15.8 
13:36:15.8 STOP SCAN: 
13:36:15.8    CycleTime (ms)    = 200
13:36:15.8    CurrentCycle      = 500
13:36:15.8    RunTime (ms)      = 99955
13:36:15.8    AverageCycle (ms) = 199.9
13:36:15.8    Temperature       = 30.0, 30.0
13:36:15.8    DATA OVERRUN %    = 0.00
13:36:15.8    Spec PCB temps    = 39.9, 41.1, 41.9, 42.4, 42.5, 42.7, 42.8, 41.6, 40.0, 41.0, 41.5, 42.1, 42.7, 42.6, 42.4, 41.5
13:36:15.8 
13:36:16.0 AcquisitionEngine: DLL_THREAD_DETACH.
13:36:16.0 Old State:16-cycle=500, Elapsed Time:  100.0,  Ideal Time:   99.8,  Delay time =   0.04  New State:ENGN_StateRunning_SamplingComplete
13:36:16.2 Old State:18-ENGN_StateRunning_SamplingComplete New State:ENGN_StateRunning_WaitNewStep
13:36:16.3 Old State:5-ENGN_StateRunning_WaitNewStep New State:ENGN_StateRunning_StartNewStep
13:36:16.3 StartShaker(1000)
13:36:16.6 Old State:6-ENGN_StateRunning_StartNewStep New State:ENGN_StateRunning_WaitGoingToSample
13:36:16.6 Sample384_Q(0, 1, 1)
13:36:16.7 AcquisitionEngine: DLL_THREAD_ATTACH.
13:36:16.7 GMC_SetPosZ
13:36:16.7 
13:36:16.7 START SCAN: 
13:36:16.7    CycleTime (ms)    = 200
13:36:16.7    CycleCount        = 300
13:36:16.7    ScansToAverage    = 20
13:36:16.7    FinishTime (s)    = 60
13:36:16.7    Temperature       = 30.0, 30.0
13:36:16.7    Lamp Power        = 35
13:36:16.7    Spec PCB temps    = 39.9, 41.1, 41.9, 42.3, 42.5, 42.7, 42.8, 41.6, 40.0, 41.0, 41.6, 42.1, 42.7, 42.6, 42.4, 41.5
13:36:16.7 
13:36:16.9 Old State:12-ENGN_StateRunning_WaitGoingToSample New State:ENGN_StateRunning_GoingToSample
13:36:18.9 GMC_ServoHere
13:36:19.1 GMC_SetPosX
13:36:19.3 GMC_SetPosY
13:36:19.8 GMC_SetPosZ
13:36:22.1 Old State:13-ENGN_StateRunning_GoingToSample New State:ENGN_StateRunning_GoingToSampleComplete
13:36:22.2 Old State:14-cycle=1, Elapsed Time:    0.0,  Ideal Time:    0.0,  Delay time =   0.00  New State:ENGN_StateRunning_WaitSampling
13:36:22.2 Step started at: 13:36:16
13:36:22.2 XYZ movement time  = 5297 ms
13:36:22.2 + Scan start delay = 5312 ms
13:36:22.3 Old State:15-ENGN_StateRunning_WaitSampling New State:ENGN_StateRunning_Sampling
13:37:21.9 
13:37:21.9 STOP SCAN: 
13:37:21.9    CycleTime (ms)    = 200
13:37:21.9    CurrentCycle      = 300
13:37:21.9    RunTime (ms)      = 59970
13:37:21.9    AverageCycle (ms) = 199.9
13:37:21.9    Temperature       = 30.0, 30.0
13:37:21.9    DATA OVERRUN %    = 0.00
13:37:21.9    Spec PCB temps    = 39.9, 41.2, 41.9, 42.4, 42.5, 42.7, 42.8, 41.6, 40.0, 41.0, 41.5, 42.1, 42.7, 42.6, 42.4, 41.5
13:37:21.9 
13:37:22.1 AcquisitionEngine: DLL_THREAD_DETACH.
13:37:22.2 Old State:16-cycle=300, Elapsed Time:   60.0,  Ideal Time:   59.8,  Delay time =   0.03  New State:ENGN_StateRunning_SamplingComplete
13:37:22.3 Old State:18-ENGN_StateRunning_SamplingComplete New State:ENGN_StateRunning_WaitNewStep
13:37:22.5 Old State:5-ENGN_StateRunning_WaitNewStep New State:ENGN_StateRunning_StartNewStep
13:37:22.6 StartShaker(1000)
13:37:22.9 Old State:6-ENGN_StateRunning_StartNewStep New State:ENGN_StateRunning_WaitGoingToSample
13:37:22.9 Sample384_Q(0, 1, 7)
13:37:22.9 AcquisitionEngine: DLL_THREAD_ATTACH.
13:37:23.0 GMC_SetPosZ
13:37:23.0 
13:37:23.0 START SCAN: 
13:37:23.0    CycleTime (ms)    = 200
13:37:23.0    CycleCount        = 600
13:37:23.0    ScansToAverage    = 20
13:37:23.0    FinishTime (s)    = 120
13:37:23.0    Temperature       = 30.0, 30.0
13:37:23.0    Lamp Power        = 35
13:37:23.0    Spec PCB temps    = 39.9, 41.1, 41.9, 42.4, 42.5, 42.7, 42.7, 41.6, 40.0, 41.0, 41.5, 42.1, 42.7, 42.6, 42.4, 41.5
13:37:23.0 
13:37:23.2 Old State:12-ENGN_StateRunning_WaitGoingToSample New State:ENGN_StateRunning_GoingToSample
13:37:25.1 GMC_ServoHere
13:37:25.3 GMC_SetPosX
13:37:25.5 GMC_SetPosY
13:37:26.4 GMC_SetPosZ
13:37:28.6 Old State:13-ENGN_StateRunning_GoingToSample New State:ENGN_StateRunning_GoingToSampleComplete
13:37:28.8 Old State:14-cycle=1, Elapsed Time:    0.0,  Ideal Time:    0.0,  Delay time =   0.00  New State:ENGN_StateRunning_WaitSampling
13:37:28.8 Step started at: 13:37:22
13:37:28.8 XYZ movement time  = 5657 ms
13:37:28.8 + Scan start delay = 5672 ms
13:37:28.9 Old State:15-ENGN_StateRunning_WaitSampling New State:ENGN_StateRunning_Sampling
13:39:28.5 
13:39:28.5 STOP SCAN: 
13:39:28.5    CycleTime (ms)    = 200
13:39:28.5    CurrentCycle      = 600
13:39:28.5    RunTime (ms)      = 119952
13:39:28.5    AverageCycle (ms) = 199.9
13:39:28.5    Temperature       = 30.0, 30.0
13:39:28.5    DATA OVERRUN %    = 0.00
13:39:28.5    Spec PCB temps    = 39.9, 41.1, 41.9, 42.4, 42.5, 42.7, 42.8, 41.6, 40.0, 40.9, 41.6, 42.1, 42.7, 42.6, 42.4, 41.5
13:39:28.5 
13:39:28.7 AcquisitionEngine: DLL_THREAD_DETACH.
13:39:28.8 Old State:16-cycle=600, Elapsed Time:  120.0,  Ideal Time:  119.8,  Delay time =   0.04  New State:ENGN_StateRunning_SamplingComplete
13:39:28.9 Old State:18-ENGN_StateRunning_SamplingComplete New State:ENGN_StateRunning_WaitNewStep
13:39:29.1 Old State:5-ENGN_StateRunning_WaitNewStep New State:ENGN_StateRunning_StartNewStep
13:39:29.1 StartShaker(1000)
13:39:29.5 Old State:6-ENGN_StateRunning_StartNewStep New State:ENGN_StateRunning_WaitGoingToSample
13:39:29.5 Sample384_Q(0, 1, 1)
13:39:29.5 AcquisitionEngine: DLL_THREAD_ATTACH.
13:39:29.6 
13:39:29.6 START SCAN: 
13:39:29.6    CycleTime (ms)    = 200
13:39:29.6    CycleCount        = 500
13:39:29.6    ScansToAverage    = 20
13:39:29.6    FinishTime (s)    = 100
13:39:29.6    Temperature       = 30.0, 30.0
13:39:29.6    Lamp Power        = 35
13:39:29.6    Spec PCB temps    = 39.9, 41.1, 41.9, 42.4, 42.5, 42.7, 42.8, 41.6, 40.0, 40.9, 41.5, 42.1, 42.7, 42.6, 42.4, 41.5
13:39:29.6 
13:39:29.6 GMC_SetPosZ
13:39:29.8 Old State:12-ENGN_StateRunning_WaitGoingToSample New State:ENGN_StateRunning_GoingToSample
13:39:31.8 GMC_ServoHere
13:39:31.9 GMC_SetPosX
13:39:32.1 GMC_SetPosY
13:39:33.0 GMC_SetPosZ
13:39:35.3 Old State:13-cycle=1, Elapsed Time:    0.0,  Ideal Time:    0.0,  Delay time =   0.00  New State:ENGN_StateRunning_GoingToSampleComplete
13:39:35.4 Old State:14-ENGN_StateRunning_GoingToSampleComplete New State:ENGN_StateRunning_WaitSampling
13:39:35.4 Step started at: 13:39:29
13:39:35.4 XYZ movement time  = 5753 ms
13:39:35.4 + Scan start delay = 5701 ms
13:39:35.6 Old State:15-ENGN_StateRunning_WaitSampling New State:ENGN_StateRunning_Sampling
13:41:15.1 
13:41:15.1 STOP SCAN: 
13:41:15.1    CycleTime (ms)    = 200
13:41:15.1    CurrentCycle      = 500
13:41:15.1    RunTime (ms)      = 99969
13:41:15.1    AverageCycle (ms) = 199.9
13:41:15.1    Temperature       = 30.0, 30.0
13:41:15.1    DATA OVERRUN %    = 0.00
13:41:15.1    Spec PCB temps    = 39.9, 41.1, 41.9, 42.4, 42.5, 42.7, 42.8, 41.6, 40.0, 40.9, 41.5, 42.1, 42.7, 42.6, 42.4, 41.5
13:41:15.1 
13:41:15.3 AcquisitionEngine: DLL_THREAD_DETACH.
13:41:15.4 Old State:16-cycle=500, Elapsed Time:  100.0,  Ideal Time:   99.8,  Delay time =   0.05  New State:ENGN_StateRunning_SamplingComplete
13:41:15.5 Old State:18-ENGN_StateRunning_SamplingComplete New State:ENGN_StateRunning_WaitNewStep
13:41:15.9 Old State:5-ENGN_StateRunning_WaitNewStep New State:ENGN_StateRunning_StartNewStep
13:41:15.9 StartShaker(1000)
13:41:16.2 Old State:6-ENGN_StateRunning_StartNewStep New State:ENGN_StateRunning_WaitGoingToSample
13:41:16.2 Sample384_Q(0, 1, 3)
13:41:16.3 AcquisitionEngine: DLL_THREAD_ATTACH.
13:41:16.3 
13:41:16.3 START SCAN: 
13:41:16.3    CycleTime (ms)    = 200
13:41:16.3    CycleCount        = 300
13:41:16.3    ScansToAverage    = 20
13:41:16.3    FinishTime (s)    = 60
13:41:16.3    Temperature       = 30.0, 30.0
13:41:16.3    Lamp Power        = 35
13:41:16.3    Spec PCB temps    = 39.9, 41.1, 41.9, 42.4, 42.5, 42.7, 42.8, 41.6, 40.0, 40.9, 41.5, 42.1, 42.7, 42.6, 42.4, 41.5
13:41:16.3 
13:41:16.4 GMC_SetPosZ
13:41:16.5 Old State:12-ENGN_StateRunning_WaitGoingToSample New State:ENGN_StateRunning_GoingToSample
13:41:18.5 GMC_ServoHere
13:41:18.7 GMC_SetPosX
13:41:18.9 GMC_SetPosY
13:41:19.4 GMC_SetPosZ
13:41:21.7 Old State:13-ENGN_StateRunning_GoingToSample New State:ENGN_StateRunning_GoingToSampleComplete
13:41:21.8 Old State:14-cycle=1, Elapsed Time:    0.0,  Ideal Time:    0.0,  Delay time =   0.00  New State:ENGN_StateRunning_WaitSampling
13:41:21.8 Step started at: 13:41:16
13:41:21.8 XYZ movement time  = 5360 ms
13:41:21.8 + Scan start delay = 5376 ms
13:41:21.9 Old State:15-ENGN_StateRunning_WaitSampling New State:ENGN_StateRunning_Sampling
13:42:21.5 
13:42:21.5 STOP SCAN: 
13:42:21.5    CycleTime (ms)    = 200
13:42:21.5    CurrentCycle      = 300
13:42:21.5    RunTime (ms)      = 59953
13:42:21.5    AverageCycle (ms) = 199.8
13:42:21.5    Temperature       = 30.0, 30.0
13:42:21.5    DATA OVERRUN %    = 0.00
13:42:21.5    Spec PCB temps    = 39.9, 41.1, 41.9, 42.4, 42.5, 42.7, 42.8, 41.6, 40.0, 41.0, 41.6, 42.1, 42.7, 42.6, 42.4, 41.5
13:42:21.5 
13:42:21.7 AcquisitionEngine: DLL_THREAD_DETACH.
13:42:21.8 Old State:16-cycle=300, Elapsed Time:   60.0,  Ideal Time:   59.8,  Delay time =   0.04  New State:ENGN_StateRunning_SamplingComplete
13:42:21.9 Old State:18-ENGN_StateRunning_SamplingComplete New State:ENGN_StateRunning_WaitNewStep
13:42:22.1 Old State:5-ENGN_StateRunning_WaitNewStep New State:ENGN_StateRunning_StartNewStep
13:42:22.2 StartShaker(1000)
13:42:22.5 Old State:6-ENGN_StateRunning_StartNewStep New State:ENGN_StateRunning_WaitGoingToSample
13:42:22.5 Sample384_Q(0, 1, 9)
13:42:22.5 AcquisitionEngine: DLL_THREAD_ATTACH.
13:42:22.6 
13:42:22.6 START SCAN: 
13:42:22.6    CycleTime (ms)    = 200
13:42:22.6    CycleCount        = 600
13:42:22.6    ScansToAverage    = 20
13:42:22.6    FinishTime (s)    = 120
13:42:22.6    Temperature       = 30.0, 30.0
13:42:22.6    Lamp Power        = 35
13:42:22.6    Spec PCB temps    = 39.9, 41.1, 41.9, 42.4, 42.5, 42.7, 42.8, 41.6, 40.0, 41.0, 41.6, 42.1, 42.7, 42.6, 42.4, 41.5
13:42:22.6 
13:42:22.6 GMC_SetPosZ
13:42:22.8 Old State:12-ENGN_StateRunning_WaitGoingToSample New State:ENGN_StateRunning_GoingToSample
13:42:24.7 GMC_ServoHere
13:42:24.9 GMC_SetPosX
13:42:25.1 GMC_SetPosY
13:42:26.0 GMC_SetPosZ
13:42:28.3 Old State:13-ENGN_StateRunning_GoingToSample New State:ENGN_StateRunning_GoingToSampleComplete
13:42:28.4 Old State:14-cycle=1, Elapsed Time:    0.0,  Ideal Time:    0.0,  Delay time =   0.00  New State:ENGN_StateRunning_WaitSampling
13:42:28.4 Step started at: 13:42:22
13:42:28.4 XYZ movement time  = 5702 ms
13:42:28.4 + Scan start delay = 5671 ms
13:42:28.5 Old State:15-ENGN_StateRunning_WaitSampling New State:ENGN_StateRunning_Sampling
13:44:28.1 
13:44:28.1 STOP SCAN: 
13:44:28.1    CycleTime (ms)    = 200
13:44:28.1    CurrentCycle      = 600
13:44:28.1    RunTime (ms)      = 119970
13:44:28.1    AverageCycle (ms) = 199.9
13:44:28.1    Temperature       = 30.0, 30.0
13:44:28.1    DATA OVERRUN %    = 0.00
13:44:28.1    Spec PCB temps    = 39.9, 41.1, 41.9, 42.4, 42.5, 42.7, 42.8, 41.6, 40.0, 41.0, 41.6, 42.1, 42.7, 42.6, 42.4, 41.5
13:44:28.1 
13:44:28.3 AcquisitionEngine: DLL_THREAD_DETACH.
13:44:28.4 Old State:16-cycle=600, Elapsed Time:  120.0,  Ideal Time:  119.8,  Delay time =   0.03  New State:ENGN_StateRunning_SamplingComplete
13:44:28.6 Old State:18-ENGN_StateRunning_SamplingComplete New State:ENGN_StateRunning_WaitNewStep
13:44:28.8 Old State:5-ENGN_StateRunning_WaitNewStep New State:ENGN_StateRunning_StartNewStep
13:44:28.8 StartShaker(1000)
13:44:29.1 Old State:6-ENGN_StateRunning_StartNewStep New State:ENGN_StateRunning_WaitGoingToSample
13:44:29.1 Sample384_Q(0, 1, 3)
13:44:29.2 AcquisitionEngine: DLL_THREAD_ATTACH.
13:44:29.2 GMC_SetPosZ
13:44:29.2 
13:44:29.2 START SCAN: 
13:44:29.2    CycleTime (ms)    = 200
13:44:29.2    CycleCount        = 500
13:44:29.2    ScansToAverage    = 20
13:44:29.2    FinishTime (s)    = 100
13:44:29.2    Temperature       = 30.0, 30.0
13:44:29.2    Lamp Power        = 35
13:44:29.2    Spec PCB temps    = 39.9, 41.1, 41.9, 42.4, 42.5, 42.7, 42.8, 41.6, 40.0, 41.0, 41.6, 42.1, 42.7, 42.6, 42.4, 41.5
13:44:29.2 
13:44:29.4 Old State:12-ENGN_StateRunning_WaitGoingToSample New State:ENGN_StateRunning_GoingToSample
13:44:31.4 GMC_ServoHere
13:44:31.5 GMC_SetPosX
13:44:31.7 GMC_SetPosY
13:44:32.6 GMC_SetPosZ
13:44:34.9 Old State:13-ENGN_StateRunning_GoingToSample New State:ENGN_StateRunning_GoingToSampleComplete
13:44:35.0 Old State:14-cycle=1, Elapsed Time:    0.0,  Ideal Time:    0.0,  Delay time =   0.00  New State:ENGN_StateRunning_WaitSampling
13:44:35.0 Step started at: 13:44:29
13:44:35.0 XYZ movement time  = 5641 ms
13:44:35.0 + Scan start delay = 5641 ms
13:44:35.1 Old State:15-ENGN_StateRunning_WaitSampling New State:ENGN_StateRunning_Sampling
13:46:14.7 
13:46:14.7 STOP SCAN: 
13:46:14.7    CycleTime (ms)    = 200
13:46:14.7    CurrentCycle      = 500
13:46:14.7    RunTime (ms)      = 99971
13:46:14.7    AverageCycle (ms) = 199.9
13:46:14.7    Temperature       = 30.0, 30.0
13:46:14.7    DATA OVERRUN %    = 0.00
13:46:14.7    Spec PCB temps    = 39.9, 41.1, 41.9, 42.4, 42.5, 42.7, 42.8, 41.6, 40.0, 41.0, 41.6, 42.1, 42.7, 42.6, 42.4, 41.5
13:46:14.7 
13:46:14.9 AcquisitionEngine: DLL_THREAD_DETACH.
13:46:14.9 Old State:16-cycle=500, Elapsed Time:  100.0,  Ideal Time:   99.8,  Delay time =   0.05  New State:ENGN_StateRunning_SamplingComplete
13:46:15.1 Old State:18-ENGN_StateRunning_SamplingComplete New State:ENGN_StateRunning_WaitEjecting
13:46:15.1 EJECT: To Tray, position=2,0
13:46:15.1    EjectOffset = 10.0
13:46:15.2 StopShaker
13:46:15.2 GMC_SetPosZ
13:46:15.3 Old State:19-ENGN_StateRunning_WaitEjecting New State:ENGN_StateRunning_Ejecting
13:46:17.3 GMC_ServoHere
13:46:17.5 GMC_SetPosX
13:46:20.2 GMC_SetPosY
13:46:20.7 GMC_SetPosZ
13:46:22.3 GMC_Eject
13:46:22.3 EJECTOR: Eject
13:46:31.1 GMC_HomeZ
13:46:33.2 GMC_SetPosZ
13:46:33.4 GMC_ServoHere
13:46:33.6 GMC_SetPosZ
13:46:33.8 GMC_ServoHere
13:46:33.9 GMC_SetPosX
13:46:36.6 GMC_SetPosY
13:46:37.3 GMC_SetPosZ
13:46:38.8 GMC_HomeXYZ
13:46:50.1 GMC_SetPosZ
13:46:50.3 GMC_ServoHere
13:46:50.5 GMC_SetPosZ
13:46:50.7 GMC_ServoHere
13:46:50.9 GMC_SetPosX
13:46:51.1 GMC_SetPosY
13:46:51.2 GMC_SetPosZ
13:46:51.4 GMC_SetPosY
13:47:00.1 GMC_Interlock
13:47:00.3 GMC_AutoDoor
13:47:00.3 AUTODOOR: OpenDoor
13:47:09.7 Old State:20-ENGN_StateRunning_Ejecting New State:ENGN_StateRunning_EjectingComplete
13:47:09.8 Old State:21-ENGN_StateRunning_EjectingComplete New State:ENGN_StateRunning_Finished
13:47:09.8 StopShaker
13:47:09.9 Old State:22-ENGN_StateRunning_Finished New State:ENGN_State_SystemReady
13:47:10.0 
13:47:10.0 ASSAY SUMMARY:
13:47:10.0 ==============
13:47:10.0   Step #   Duration   Cycles  Overrun %
13:47:10.0        1      59     300    0.00
13:47:10.0        2     299    1500    0.00
13:47:10.0        3      59     300    0.00
13:47:10.0        4     119     600    0.00
13:47:10.0        5      99     500    0.00
13:47:10.0        6      59     300    0.00
13:47:10.0        7     119     600    0.00
13:47:10.0        8      99     500    0.00
13:47:10.0        9      59     300    0.00
13:47:10.0       10     119     600    0.00
13:47:10.0       11      99     500    0.00
13:47:10.0       12      59     300    0.00
13:47:10.0       13     119     600    0.00
13:47:10.0       14      99     500    0.00
13:47:10.0       15      59     300    0.00
13:47:10.0       16     119     600    0.00
13:47:10.0       17      99     500    0.00
13:47:10.0       18      59     300    0.00
13:47:10.0       19     119     600    0.00
13:47:10.0       20      99     500    0.00
13:47:10.0       21      59     300    0.00
13:47:10.0       22     119     600    0.00
13:47:10.0       23      99     500    0.00
13:47:10.0       24      59     300    0.00
13:47:10.0       25     119     600    0.00
13:47:10.0       26      99     500    0.00
13:47:10.0 -------------------------------------------
13:47:10.0    Total    2599   13000    0.00
13:47:10.2 DFIO: Start writing C:\Data\Das Lab\UCHL1 R178Q and R178QC90A with Ubiquitin\UCHL1 R178Q and R178QC90A with Ubiquitin\190626_001.frd
13:47:10.3 DFIO: Finished writing C:\Data\Das Lab\UCHL1 R178Q and R178QC90A with Ubiquitin\UCHL1 R178Q and R178QC90A with Ubiquitin\190626_001.frd
13:47:10.3 DFIO: Start writing C:\Data\Das Lab\UCHL1 R178Q and R178QC90A with Ubiquitin\UCHL1 R178Q and R178QC90A with Ubiquitin\190626_002.frd
13:47:10.3 DFIO: Finished writing C:\Data\Das Lab\UCHL1 R178Q and R178QC90A with Ubiquitin\UCHL1 R178Q and R178QC90A with Ubiquitin\190626_002.frd
13:47:10.3 DFIO: Start writing C:\Data\Das Lab\UCHL1 R178Q and R178QC90A with Ubiquitin\UCHL1 R178Q and R178QC90A with Ubiquitin\190626_003.frd
13:47:10.3 DFIO: Finished writing C:\Data\Das Lab\UCHL1 R178Q and R178QC90A with Ubiquitin\UCHL1 R178Q and R178QC90A with Ubiquitin\190626_003.frd
13:47:10.3 DFIO: Start writing C:\Data\Das Lab\UCHL1 R178Q and R178QC90A with Ubiquitin\UCHL1 R178Q and R178QC90A with Ubiquitin\190626_004.frd
13:47:10.3 DFIO: Finished writing C:\Data\Das Lab\UCHL1 R178Q and R178QC90A with Ubiquitin\UCHL1 R178Q and R178QC90A with Ubiquitin\190626_004.frd
13:47:10.3 DFIO: Start writing C:\Data\Das Lab\UCHL1 R178Q and R178QC90A with Ubiquitin\UCHL1 R178Q and R178QC90A with Ubiquitin\190626_005.frd
13:47:10.4 DFIO: Finished writing C:\Data\Das Lab\UCHL1 R178Q and R178QC90A with Ubiquitin\UCHL1 R178Q and R178QC90A with Ubiquitin\190626_005.frd
13:47:10.4 DFIO: Start writing C:\Data\Das Lab\UCHL1 R178Q and R178QC90A with Ubiquitin\UCHL1 R178Q and R178QC90A with Ubiquitin\190626_006.frd
13:47:10.4 DFIO: Finished writing C:\Data\Das Lab\UCHL1 R178Q and R178QC90A with Ubiquitin\UCHL1 R178Q and R178QC90A with Ubiquitin\190626_006.frd
13:47:10.4 DFIO: Start writing C:\Data\Das Lab\UCHL1 R178Q and R178QC90A with Ubiquitin\UCHL1 R178Q and R178QC90A with Ubiquitin\190626_007.frd
13:47:10.4 DFIO: Finished writing C:\Data\Das Lab\UCHL1 R178Q and R178QC90A with Ubiquitin\UCHL1 R178Q and R178QC90A with Ubiquitin\190626_007.frd
13:47:10.4 DFIO: Start writing C:\Data\Das Lab\UCHL1 R178Q and R178QC90A with Ubiquitin\UCHL1 R178Q and R178QC90A with Ubiquitin\190626_008.frd
13:47:10.4 DFIO: Finished writing C:\Data\Das Lab\UCHL1 R178Q and R178QC90A with Ubiquitin\UCHL1 R178Q and R178QC90A with Ubiquitin\190626_008.frd
13:48:25.9 AcquisitionEngine: DLL_THREAD_DETACH.
13:48:25.9 AcquisitionEngine: DLL_THREAD_DETACH.
13:48:25.9 AcquisitionEngine: DLL_THREAD_DETACH.
13:48:28.4 AcquisitionEngine: DLL_THREAD_DETACH.
13:48:28.4 AcquisitionEngine: DLL_THREAD_DETACH.
13:48:28.4 AcquisitionEngine: DLL_THREAD_DETACH.
13:48:28.5 AcquisitionEngine: DLL_THREAD_DETACH.
13:48:28.5 AcquisitionEngine: DLL_THREAD_DETACH.
13:48:28.5 AcquisitionEngine: DLL_THREAD_DETACH.
13:48:28.5 AcquisitionEngine: DLL_THREAD_DETACH.
13:48:28.5 AcquisitionEngine: DLL_THREAD_DETACH.
13:48:28.5 AcquisitionEngine: DLL_THREAD_DETACH.
13:48:30.8 Warning: no message line prompt for ID 0x8038.
13:48:30.8 Warning: no message line prompt for ID 0x8036.
13:48:32.7 MRU: open file (2) 'C:\Data\Flaherty Lab\Chad\Methods\A1 8 points with 1 sensor.fmf'.
13:48:32.9 AcquisitionEngine: DLL_THREAD_ATTACH.
13:48:32.9 AcquisitionEngine: DLL_THREAD_ATTACH.
13:48:33.0 AcquisitionEngine: DLL_THREAD_ATTACH.
13:48:33.1 AcquisitionEngine: DLL_THREAD_ATTACH.
13:48:33.1 AcquisitionEngine: DLL_THREAD_ATTACH.
13:48:33.1 AcquisitionEngine: DLL_THREAD_ATTACH.
13:48:33.2 AcquisitionEngine: DLL_THREAD_ATTACH.
13:48:33.2 AcquisitionEngine: DLL_THREAD_ATTACH.
13:48:33.3 AcquisitionEngine: DLL_THREAD_ATTACH.
13:48:36.5 StopShaker
13:48:36.7 Old State:4-ENGN_State_SystemReady New State:ENGN_State_ControllerBusy
13:48:36.8 GMC_AutoDoor
13:48:36.8 AUTODOOR: OpenDoor
13:48:37.4 Old State:29-ENGN_State_ControllerBusy New State:ENGN_State_ControllerDone
13:48:37.6 Old State:30-ENGN_State_ControllerDone New State:ENGN_State_SystemReady
13:48:39.6 Old State:4-ENGN_State_SystemReady New State:ENGN_State_ControllerBusy
13:48:39.7 GMC_AutoDoor
13:48:39.7 AUTODOOR: CloseDoor
13:48:49.0 GMC_Interlock
13:48:49.2 GMC_HomeY
13:49:00.2 GMC_HomeXYZ
13:49:02.9 GMC_SetPosZ
13:49:03.1 GMC_ServoHere
13:49:03.4 Old State:29-ENGN_State_ControllerBusy New State:ENGN_State_ControllerDone
13:49:03.5 Old State:30-ENGN_State_ControllerDone New State:ENGN_State_SystemReady
13:49:36.4 AcquisitionEngine: DLL_THREAD_ATTACH.
13:49:36.4 AcquisitionEngine: DLL_THREAD_ATTACH.
13:49:36.4 AcquisitionEngine: DLL_THREAD_ATTACH.
13:49:36.4 AcquisitionEngine: DLL_THREAD_ATTACH.
13:49:36.4 AcquisitionEngine: DLL_THREAD_ATTACH.
13:49:36.4 AcquisitionEngine: DLL_THREAD_ATTACH.
13:49:36.4 AcquisitionEngine: DLL_THREAD_ATTACH.
13:49:36.4 AcquisitionEngine: DLL_THREAD_ATTACH.
13:49:36.5 AcquisitionEngine: DLL_THREAD_ATTACH.
13:49:36.5 AcquisitionEngine: DLL_THREAD_ATTACH.
13:49:36.5 AcquisitionEngine: DLL_THREAD_DETACH.
13:49:36.5 AcquisitionEngine: DLL_THREAD_ATTACH.
13:49:36.5 AcquisitionEngine: DLL_THREAD_ATTACH.
13:49:36.5 AcquisitionEngine: DLL_THREAD_ATTACH.
13:49:36.6 AcquisitionEngine: DLL_THREAD_DETACH.
13:50:02.7 AcquisitionEngine: DLL_THREAD_ATTACH.
13:50:02.7 AcquisitionEngine: DLL_THREAD_DETACH.
13:50:04.4 AcquisitionEngine: DLL_THREAD_ATTACH.
13:50:07.9 AcquisitionEngine: DLL_THREAD_ATTACH.
13:50:15.8 AcquisitionEngine: DLL_THREAD_DETACH.
13:50:15.8 AcquisitionEngine: DLL_THREAD_DETACH.
13:50:27.1 bShakeWhileWaiting=1, nShakerRPM=1000
13:50:27.1 Warning: Creating a pane with no CDocument.
13:50:27.2 DELAYED START: Waiting for 300 s
13:50:27.3 Old State:4-ENGN_State_SystemReady New State:ENGN_State_ControllerBusy
13:50:27.3 GMC_SetPosZ
13:50:27.5 GMC_ServoHere
13:50:27.7 GMC_SetPosX
13:50:30.4 GMC_SetPosY
13:50:32.5 GMC_SetPosZ
13:50:34.1 Old State:29-ENGN_State_ControllerBusy New State:ENGN_State_ControllerDone
13:50:34.2 Old State:30-ENGN_State_ControllerDone New State:ENGN_State_SystemReady
13:50:34.3 StartShaker(1000)
13:50:43.5 AcquisitionEngine: DLL_THREAD_DETACH.
13:51:04.4 AcquisitionEngine: DLL_THREAD_DETACH.
13:51:14.9 AcquisitionEngine: DLL_THREAD_DETACH.
13:51:15.0 AcquisitionEngine: DLL_THREAD_DETACH.
13:51:17.9 AcquisitionEngine: DLL_THREAD_DETACH.
13:51:22.8 AcquisitionEngine: DLL_THREAD_DETACH.
13:51:22.8 AcquisitionEngine: DLL_THREAD_DETACH.
13:51:22.8 AcquisitionEngine: DLL_THREAD_DETACH.
13:51:22.8 AcquisitionEngine: DLL_THREAD_DETACH.
13:52:13.5 AcquisitionEngine: DLL_THREAD_DETACH.
13:53:06.4 AcquisitionEngine: DLL_THREAD_ATTACH.
13:53:06.4 AcquisitionEngine: DLL_THREAD_ATTACH.
13:53:40.9 Read C:\Data\Das Lab\DoublehisUCHL1 WT and C90A with WT ubiquitin 2uM\190129_ExpMethod.fmf in 47 ms
13:53:41.4 Read C:\Data\Das Lab\DoublehisUCHL1 WT and C90A with WT ubiquitin 2uM\190129_ExpMethod.fmf in 31 ms
13:53:41.4 Read C:\Data\Das Lab\DoublehisUCHL1 WT and C90A with WT ubiquitin 2uM\190129_ExpMethod.fmf in 0 ms
13:53:42.1 Read C:\Data\Das Lab\DoublehisUCHL1 WT and C90A with WT ubiquitin 2uM\190129_ExpMethod.fmf in 16 ms
13:53:42.1 Read C:\Data\Das Lab\DoublehisUCHL1 WT and C90A with WT ubiquitin 2uM\190129_ExpMethod.fmf in 16 ms
13:53:42.8 Read C:\Data\Das Lab\DoublehisUCHL1 WT and C90A with WT ubiquitin 2uM\190129_ExpMethod.fmf in 31 ms
13:53:42.8 Read C:\Data\Das Lab\DoublehisUCHL1 WT and C90A with WT ubiquitin 2uM\190129_ExpMethod.fmf in 0 ms
13:53:43.8 Read C:\Data\Das Lab\DoublehisUCHL1 WT and C90A with WT ubiquitin 2uM\190129_ExpMethod.fmf in 16 ms
13:53:43.8 Read C:\Data\Das Lab\DoublehisUCHL1 WT and C90A with WT ubiquitin 2uM\190129_ExpMethod.fmf in 15 ms
13:53:44.0 Read C:\Data\Das Lab\MavC DeltaMid with Ub and UbE2N(top)\190410_ExpMethod.fmf in 47 ms
13:53:44.0 Read C:\Data\Das Lab\MavC DeltaMid with Ub and UbE2N(top)\190410_ExpMethod.fmf in 0 ms
13:53:44.6 Read C:\Data\Das Lab\MavC Hybrid and MvcA INS with UbUbE2N\MavC Hybrid and MvcA INS with UbUbE2N\190625_ExpMethod.fmf in 16 ms
13:53:44.6 Read C:\Data\Das Lab\MavC Hybrid and MvcA INS with UbUbE2N\MavC Hybrid and MvcA INS with UbUbE2N\190625_ExpMethod.fmf in 15 ms
13:53:46.4 Read C:\Data\Das Lab\MavC DeltaMid with Ub and UbE2N(top)\190410_ExpMethod.fmf in 32 ms
13:53:46.4 Read C:\Data\Das Lab\MavC DeltaMid with Ub and UbE2N(top)\190410_ExpMethod.fmf in 0 ms
13:53:47.4 Read C:\Data\Das Lab\DoublehisUCHL1 WT and C90A with WT ubiquitin 2uM\190129_ExpMethod.fmf in 16 ms
13:53:47.4 Read C:\Data\Das Lab\DoublehisUCHL1 WT and C90A with WT ubiquitin 2uM\190129_ExpMethod.fmf in 0 ms
13:53:48.9 Read C:\Data\Das Lab\MavC DeltaMid with Ub and UbE2N(top)\190410_ExpMethod.fmf in 15 ms
13:53:48.9 Read C:\Data\Das Lab\MavC DeltaMid with Ub and UbE2N(top)\190410_ExpMethod.fmf in 0 ms
13:53:50.0 Read C:\Data\Das Lab\MavC Hybrid and MvcA INS with UbUbE2N\MavC Hybrid and MvcA INS with UbUbE2N\190625_ExpMethod.fmf in 31 ms
13:53:50.0 Read C:\Data\Das Lab\MavC Hybrid and MvcA INS with UbUbE2N\MavC Hybrid and MvcA INS with UbUbE2N\190625_ExpMethod.fmf in 15 ms
13:54:00.7 Read C:\Data\Das Lab\MavC Hybrid and MvcA INS with UbUbE2N\MavC Hybrid and MvcA INS with UbUbE2N\190625_ExpMethod.fmf in 16 ms
13:54:00.7 Read C:\Data\Das Lab\MavC Hybrid and MvcA INS with UbUbE2N\MavC Hybrid and MvcA INS with UbUbE2N\190625_ExpMethod.fmf in 15 ms
13:54:00.8 Read C:\Data\Das Lab\MavC Hybrid and MvcA INS with UbUbE2N\MavC Hybrid and MvcA INS with UbUbE2N\190625_ExpMethod.fmf in 15 ms
13:54:03.0 Read C:\Data\Das Lab\MavC Hybrid and MvcA INS with UbUbE2N\MavC Hybrid and MvcA INS with UbUbE2N\190625_ExpMethod.fmf in 32 ms
13:54:03.0 Read C:\Data\Das Lab\MavC Hybrid and MvcA INS with UbUbE2N\MavC Hybrid and MvcA INS with UbUbE2N\190625_ExpMethod.fmf in 0 ms
13:54:03.2 Read C:\Data\Das Lab\MavC DeltaMid with Ub and UbE2N(top)\190410_ExpMethod.fmf in 31 ms
13:54:03.2 Read C:\Data\Das Lab\MavC DeltaMid with Ub and UbE2N(top)\190410_ExpMethod.fmf in 16 ms
13:54:06.5 AcquisitionEngine: DLL_THREAD_DETACH.
13:54:06.5 Read C:\Data\Das Lab\MavC DeltaMid with Ub and UbE2N(top)\190410_ExpMethod.fmf in 15 ms
13:54:06.5 Read C:\Data\Das Lab\MavC DeltaMid with Ub and UbE2N(top)\190410_ExpMethod.fmf in 0 ms
13:54:07.5 Read C:\Data\Das Lab\UCHL1 R178Q and R178QC90A with Ubiquitin\UCHL1 R178Q and R178QC90A with Ubiquitin\190626_ExpMethod.fmf in 0 ms
13:54:07.5 Read C:\Data\Das Lab\UCHL1 R178Q and R178QC90A with Ubiquitin\UCHL1 R178Q and R178QC90A with Ubiquitin\190626_ExpMethod.fmf in 16 ms
13:54:08.2 Read C:\Data\Das Lab\UCHL1 R178Q and R178QC90A with Ubiquitin\UCHL1 R178Q and R178QC90A with Ubiquitin\190626_ExpMethod.fmf in 31 ms
13:54:08.2 Read C:\Data\Das Lab\UCHL1 R178Q and R178QC90A with Ubiquitin\UCHL1 R178Q and R178QC90A with Ubiquitin\190626_ExpMethod.fmf in 0 ms
13:54:09.3 Read C:\Data\Das Lab\MavC DeltaMid with Ub and UbE2N(top)\190410_ExpMethod.fmf in 31 ms
13:54:09.4 Read C:\Data\Das Lab\DoublehisUCHL1 WT and C90A with WT ubiquitin 2uM\190129_ExpMethod.fmf in 31 ms
13:54:13.5 AcquisitionEngine: DLL_THREAD_DETACH.
13:54:13.5 AcquisitionEngine: DLL_THREAD_DETACH.
13:54:22.5 
13:54:22.5 In StExperiment.Init()
13:54:22.5 
13:54:22.5 Progress: 0 %
13:54:22.5 Progress: 12 %
13:54:22.5 Progress: 25 %
13:54:22.5 Progress: 37 %
13:54:22.5 Progress: 50 %
13:54:22.6 Progress: 62 %
13:54:22.6 Progress: 75 %
13:54:22.6 Progress: 87 %
13:54:22.6 Progress: 100 %
13:54:22.6 Read C:\Data\Das Lab\UCHL1 R178Q and R178QC90A with Ubiquitin\UCHL1 R178Q and R178QC90A with Ubiquitin\190626_ExpMethod.fmf in 16 ms
13:54:22.6 Read C:\Data\Das Lab\UCHL1 R178Q and R178QC90A with Ubiquitin\UCHL1 R178Q and R178QC90A with Ubiquitin\190626_ExpMethod.fmf in 0 ms
13:54:22.6 Time = 125 ms
13:54:22.6 
13:54:29.6 Menu: ContextMenu [{X=8,Y=397}]
13:54:34.9 Menu: ContextMenu [{X=1,Y=454}]
13:54:50.3 Menu: ContextMenu [{X=418,Y=338}]
13:55:12.7 Menu: ContextMenu [{X=475,Y=343}]
13:55:27.9 Menu: ContextMenu [{X=539,Y=343}]
13:55:34.4 DELAYED START: Done.
13:55:34.5 Starting new assay
13:55:34.7 Plate 1 temperature = 30 C
13:55:34.7 Old State:4-ENGN_State_SystemReady New State:ENGN_StateRunning_StartNewStep
13:55:34.7 Plate 2 temperature = 30 C
13:55:34.8 AcquisitionEngine: DLL_THREAD_ATTACH.
13:55:34.8 AcquisitionEngine: DLL_THREAD_ATTACH.
13:55:34.8 AcquisitionEngine: DLL_THREAD_ATTACH.
13:55:34.9 Old State:6-ENGN_StateRunning_StartNewStep New State:ENGN_StateRunning_WaitPickingSensors
13:55:34.9 Pick(0, 3)
13:55:35.0 Old State:7-ENGN_StateRunning_WaitPickingSensors New State:ENGN_StateRunning_PickingSensors
13:55:35.1 GMC_SetPosZ
13:55:36.6 GMC_ServoHere
13:55:36.8 GMC_SetPosX
13:55:37.4 AcquisitionEngine: DLL_THREAD_ATTACH.
13:55:39.5 GMC_SetPosY
13:55:40.4 GMC_SetPosZ
13:55:42.5 GMC_SetPosZ
13:55:42.9 Old State:8-ENGN_StateRunning_PickingSensors New State:ENGN_StateRunning_CheckingSensors
13:55:43.2 
13:55:43.2 Detect Sensors
13:55:43.2 ==============
13:55:43.2 1	NO 		9.3	9.0
13:55:43.2 2	NO 		9.2	8.8
13:55:43.2 3	NO 		9.0	9.0
13:55:43.2 4	NO 		8.9	8.5
13:55:43.2 5	NO 		9.0	8.7
13:55:43.2 6	NO 		9.4	9.0
13:55:43.2 7	NO 		8.7	8.5
13:55:43.2 8	NO 		9.0	8.7
13:55:43.2 9	YES		9.3	14969.9
13:55:43.2 10	YES		9.2	16546.6
13:55:43.2 11	YES		9.4	14869.8
13:55:43.2 12	YES		9.9	16041.4
13:55:43.2 13	YES		9.3	14310.3
13:55:43.2 14	YES		8.9	15903.5
13:55:43.2 15	YES		9.4	14903.1
13:55:43.2 16	NO 		8.7	9.0
13:55:43.2 
13:55:43.3 CH9: Correction Factor = 0.922173
13:55:43.3 CH10: Correction Factor = 0.882758
13:55:43.3 CH11: Correction Factor = 0.98865
13:55:43.3 CH12: Correction Factor = 0.873711
13:55:43.3 CH13: Correction Factor = 1.03982
13:55:43.3 CH14: Correction Factor = 0.957447
13:55:43.3 CH15: Correction Factor = 0.996877
13:55:43.5 CH9: DSP_ERROR_LOW_SCOPE_AMPLITUDE@ 0.922173 ms
13:55:43.5 CH9: Correction Factor = 1.5
13:55:43.5 CH10: Correction Factor = 2.91277
13:55:43.5 CH11: Correction Factor = 1.98892
13:55:43.5 CH12: Correction Factor = 2.2451
13:55:43.5 CH13: Correction Factor = 2.18582
13:55:43.5 CH14: Correction Factor = 2.06784
13:55:43.5 CH15: Correction Factor = 2.15735
13:55:43.6 CH9: Correction Factor = 3.05918
13:55:43.6 CH10: Correction Factor = 1.0724
13:55:43.6 CH11: Correction Factor = 1.06169
13:55:43.6 CH12: Correction Factor = 1.16053
13:55:43.6 CH13: Correction Factor = 1.06751
13:55:43.6 CH14: Correction Factor = 1.05277
13:55:43.6 CH15: Correction Factor = 1.06384
13:55:43.8 CH9: Correction Factor = 1.04771
13:55:43.8 CH10: Correction Factor = 1.0111
13:55:43.8 CH11: Correction Factor = 1.00869
13:55:43.8 CH12: Correction Factor = 1.02564
13:55:43.8 CH13: Correction Factor = 1.01004
13:55:43.8 CH14: Correction Factor = 1.01059
13:55:43.8 CH15: Correction Factor = 1.01412
13:55:44.0 CH9: Correction Factor = 0.992131
13:55:44.0 CH10: Correction Factor = 1.0016
13:55:44.0 CH11: Correction Factor = 1.00062
13:55:44.0 CH12: Correction Factor = 0.997253
13:55:44.0 CH13: Correction Factor = 0.999852
13:55:44.0 CH14: Correction Factor = 1.00008
13:55:44.0 CH15: Correction Factor = 0.996649
13:55:44.2 CH9: Correction Factor = 0.999304
13:55:44.2 CH10: Correction Factor = 0.998568
13:55:44.2 CH11: Correction Factor = 1.0003
13:55:44.2 CH12: Correction Factor = 1.00074
13:55:44.2 CH13: Correction Factor = 0.999239
13:55:44.2 CH14: Correction Factor = 1.00009
13:55:44.2 CH15: Correction Factor = 1.00037
13:55:44.2 Sensor 9: Integration Time = 4.4 ms
13:55:44.2 Sensor 10: Integration Time = 2.8 ms
13:55:44.2 Sensor 11: Integration Time = 2.1 ms
13:55:44.2 Sensor 12: Integration Time = 2.3 ms
13:55:44.2 Sensor 13: Integration Time = 2.4 ms
13:55:44.2 Sensor 14: Integration Time = 2.1 ms
13:55:44.2 Sensor 15: Integration Time = 2.3 ms
13:55:44.2 WaitControllerIdle(30000)
13:55:44.3 GMC_HomeZ
13:55:47.0 GMC_SetPosZ
13:55:47.2 GMC_ServoHere
13:55:47.5 Old State:9-ENGN_StateRunning_CheckingSensors New State:ENGN_StateRunning_PickingSensorsComplete
13:55:47.5 StartShaker(1000)
13:55:47.5 Integration Time:  1.0, 1.0, 1.0, 1.0, 1.0, 1.0, 1.0, 1.0, 4.4, 2.8, 2.1, 2.3, 2.4, 2.1, 2.3, 1.0,
13:55:47.7 Plate 1 temperature = 30 C
13:55:47.7 Plate 2 temperature = 30 C
13:55:47.8 Old State:10-ENGN_StateRunning_PickingSensorsComplete New State:ENGN_StateRunning_WaitGoingToSample
13:55:47.8 Sample384_Q(0, 0, -2)
13:55:47.9 AcquisitionEngine: DLL_THREAD_ATTACH.
13:55:48.0 
13:55:48.0 START SCAN: 
13:55:48.0    CycleTime (ms)    = 200
13:55:48.0    CycleCount        = 300
13:55:48.0    ScansToAverage    = 20
13:55:48.0    FinishTime (s)    = 60
13:55:48.0    Temperature       = 30.0, 30.0
13:55:48.0    Lamp Power        = 35
13:55:48.0    Spec PCB temps    = 39.8, 41.1, 41.9, 42.3, 42.5, 42.7, 42.7, 41.6, 39.9, 40.9, 41.4, 41.9, 42.6, 42.5, 42.2, 41.4
13:55:48.0 
13:55:48.0 GMC_SetPosZ
13:55:48.2 Old State:12-ENGN_StateRunning_WaitGoingToSample New State:ENGN_StateRunning_GoingToSample
13:55:48.2 GMC_ServoHere
13:55:48.4 GMC_SetPosX
13:55:49.4 Menu: ContextMenu [{X=594,Y=335}]
13:55:51.0 GMC_SetPosY
13:55:52.1 GMC_SetPosZ
13:55:54.4 Old State:13-ENGN_StateRunning_GoingToSample New State:ENGN_StateRunning_GoingToSampleComplete
13:55:54.5 Old State:14-cycle=1, Elapsed Time:    0.0,  Ideal Time:    0.0,  Delay time =   0.00  New State:ENGN_StateRunning_WaitSampling
13:55:54.5 Step started at: 13:55:47
13:55:54.5 XYZ movement time  = 6454 ms
13:55:54.5 + Scan start delay = 6454 ms
13:55:54.6 Old State:15-ENGN_StateRunning_WaitSampling New State:ENGN_StateRunning_Sampling
13:56:06.7 Menu: ContextMenu [{X=652,Y=341}]
13:56:19.1 Menu: ContextMenu [{X=227,Y=333}]
13:56:33.3 Menu: ContextMenu [{X=284,Y=337}]
13:56:44.4 AcquisitionEngine: DLL_THREAD_DETACH.
13:56:46.3 Menu: ContextMenu [{X=335,Y=335}]
13:56:54.3 
13:56:54.3 STOP SCAN: 
13:56:54.3    CycleTime (ms)    = 200
13:56:54.3    CurrentCycle      = 300
13:56:54.3    RunTime (ms)      = 59971
13:56:54.3    AverageCycle (ms) = 199.9
13:56:54.3    Temperature       = 30.0, 30.1
13:56:54.3    DATA OVERRUN %    = 0.00
13:56:54.3    Spec PCB temps    = 39.9, 41.1, 41.9, 42.4, 42.5, 42.7, 42.7, 41.6, 39.9, 40.9, 41.5, 42.0, 42.7, 42.6, 42.3, 41.4
13:56:54.3 
13:56:54.4 AcquisitionEngine: DLL_THREAD_DETACH.
13:56:54.4 Old State:16-cycle=300, Elapsed Time:   60.0,  Ideal Time:   59.8,  Delay time =   0.01  New State:ENGN_StateRunning_SamplingComplete
13:56:54.6 Old State:18-ENGN_StateRunning_SamplingComplete New State:ENGN_StateRunning_WaitNewStep
13:56:54.9 Old State:5-ENGN_StateRunning_WaitNewStep New State:ENGN_StateRunning_StartNewStep
13:56:54.9 StartShaker(1000)
13:56:55.3 Old State:6-ENGN_StateRunning_StartNewStep New State:ENGN_StateRunning_WaitGoingToSample
13:56:55.3 Sample384_Q(0, 0, 0)
13:56:55.3 AcquisitionEngine: DLL_THREAD_ATTACH.
13:56:55.4 
13:56:55.4 START SCAN: 
13:56:55.4    CycleTime (ms)    = 200
13:56:55.4    CycleCount        = 1500
13:56:55.4    ScansToAverage    = 20
13:56:55.4    FinishTime (s)    = 300
13:56:55.4    Temperature       = 30.0, 30.1
13:56:55.4    Lamp Power        = 35
13:56:55.4    Spec PCB temps    = 39.9, 41.1, 41.9, 42.3, 42.5, 42.7, 42.7, 41.6, 40.0, 40.9, 41.5, 42.0, 42.7, 42.5, 42.3, 41.4
13:56:55.4 
13:56:55.4 GMC_SetPosZ
13:56:55.6 Old State:12-ENGN_StateRunning_WaitGoingToSample New State:ENGN_StateRunning_GoingToSample
13:56:57.5 Menu: ContextMenu [{X=6,Y=450}]
13:56:57.6 GMC_ServoHere
13:56:57.7 GMC_SetPosX
13:56:57.9 GMC_SetPosY
13:56:58.5 GMC_SetPosZ
13:57:00.4 Menu: ContextMenu [{X=5,Y=348}]
13:57:00.7 Old State:13-ENGN_StateRunning_GoingToSample New State:ENGN_StateRunning_GoingToSampleComplete
13:57:00.9 Old State:14-cycle=1, Elapsed Time:    0.0,  Ideal Time:    0.0,  Delay time =   0.00  New State:ENGN_StateRunning_WaitSampling
13:57:00.9 Step started at: 13:56:55
13:57:00.9 XYZ movement time  = 5376 ms
13:57:00.9 + Scan start delay = 5376 ms
13:57:01.0 Old State:15-ENGN_StateRunning_WaitSampling New State:ENGN_StateRunning_Sampling
13:57:02.4 Menu: ContextMenu [{X=6,Y=290}]
13:57:04.7 Menu: ContextMenu [{X=11,Y=226}]
13:57:07.2 Menu: ContextMenu [{X=3,Y=177}]
13:57:09.3 Menu: ContextMenu [{X=7,Y=118}]
13:57:51.8    at ForteControls.ForteListView.EditItem(Int32 column)
13:57:51.8    at ForteControls.ForteListView.ForteListView_MouseClick(Object sender, MouseEventArgs e)
13:57:51.8    at System.Windows.Forms.Control.OnMouseClick(MouseEventArgs e)
13:57:51.8    at System.Windows.Forms.ListView.WmReflectNotify(Message& m)
13:57:51.8    at System.Windows.Forms.ListView.WndProc(Message& m)
13:57:51.8    at ForteControls.ForteListView.WndProc(Message& m)
13:57:51.8    at System.Windows.Forms.Control.ControlNativeWindow.OnMessage(Message& m)
13:57:51.8    at System.Windows.Forms.Control.ControlNativeWindow.WndProc(Message& m)
13:57:51.8    at System.Windows.Forms.NativeWindow.Callback(IntPtr hWnd, Int32 msg, IntPtr wparam, IntPtr lparam)
13:57:53.9    at ForteControls.ForteListView.EditItem(Int32 column)
13:57:53.9    at ForteControls.ForteListView.ForteListView_MouseClick(Object sender, MouseEventArgs e)
13:57:53.9    at System.Windows.Forms.Control.OnMouseClick(MouseEventArgs e)
13:57:53.9    at System.Windows.Forms.ListView.WmReflectNotify(Message& m)
13:57:53.9    at System.Windows.Forms.ListView.WndProc(Message& m)
13:57:53.9    at ForteControls.ForteListView.WndProc(Message& m)
13:57:53.9    at System.Windows.Forms.Control.ControlNativeWindow.OnMessage(Message& m)
13:57:53.9    at System.Windows.Forms.Control.ControlNativeWindow.WndProc(Message& m)
13:57:53.9    at System.Windows.Forms.NativeWindow.Callback(IntPtr hWnd, Int32 msg, IntPtr wparam, IntPtr lparam)
13:58:04.0 this {Width=759, Height=422} sender {Width=759, Height=422} Clip {Width=757, Height=420}
13:58:06.7 this {Width=892, Height=414} sender {Width=892, Height=414} Clip {Width=890, Height=412}
13:58:08.1 this {Width=759, Height=422} sender {Width=759, Height=422} Clip {Width=757, Height=420}
13:58:27.0 Group -- begin 2
13:58:27.0 Group -- begin 4
13:58:27.0 Group -- begin 0
13:58:27.0 Group -- begin 6
13:58:27.0 Group -- begin 7
13:58:27.0 Group -- begin 1
13:58:27.0 Group -- begin 5
13:58:27.0 Group -- begin 3
13:58:27.5 this {Width=759, Height=422} sender {Width=759, Height=422} Clip {Width=757, Height=420}
13:58:34.0    at ForteControls.ForteListView.EditItem(Int32 column)
13:58:34.0    at ForteControls.ForteListView.ForteListView_MouseClick(Object sender, MouseEventArgs e)
13:58:34.0    at System.Windows.Forms.Control.OnMouseClick(MouseEventArgs e)
13:58:34.0    at System.Windows.Forms.ListView.WmReflectNotify(Message& m)
13:58:34.0    at System.Windows.Forms.ListView.WndProc(Message& m)
13:58:34.0    at ForteControls.ForteListView.WndProc(Message& m)
13:58:34.0    at System.Windows.Forms.Control.ControlNativeWindow.OnMessage(Message& m)
13:58:34.0    at System.Windows.Forms.Control.ControlNativeWindow.WndProc(Message& m)
13:58:34.0    at System.Windows.Forms.NativeWindow.Callback(IntPtr hWnd, Int32 msg, IntPtr wparam, IntPtr lparam)
13:58:35.0    at ForteControls.ForteListView.EditItem(Int32 column)
13:58:35.0    at ForteControls.ForteListView.ForteListView_MouseClick(Object sender, MouseEventArgs e)
13:58:35.0    at System.Windows.Forms.Control.OnMouseClick(MouseEventArgs e)
13:58:35.0    at System.Windows.Forms.ListView.WmReflectNotify(Message& m)
13:58:35.0    at System.Windows.Forms.ListView.WndProc(Message& m)
13:58:35.0    at ForteControls.ForteListView.WndProc(Message& m)
13:58:35.0    at System.Windows.Forms.Control.ControlNativeWindow.OnMessage(Message& m)
13:58:35.0    at System.Windows.Forms.Control.ControlNativeWindow.WndProc(Message& m)
13:58:35.0    at System.Windows.Forms.NativeWindow.Callback(IntPtr hWnd, Int32 msg, IntPtr wparam, IntPtr lparam)
13:58:39.2 Group -- begin 2
13:58:39.2 Group -- begin 4
13:58:39.2 Group -- begin 0
13:58:39.2 Group -- begin 6
13:58:39.2 Group -- begin 7
13:58:39.2 Group -- begin 1
13:58:39.2 Group -- begin 5
13:58:39.2 Group -- begin 3
13:58:39.7 this {Width=759, Height=422} sender {Width=759, Height=422} Clip {Width=757, Height=420}
13:58:42.0 AcquisitionEngine: DLL_THREAD_ATTACH.
13:59:02.5 this {Width=892, Height=414} sender {Width=892, Height=414} Clip {Width=890, Height=412}
13:59:03.0 this {Width=892, Height=381} sender {Width=892, Height=381} Clip {Width=890, Height=379}
13:59:04.6 this {Width=892, Height=414} sender {Width=892, Height=414} Clip {Width=890, Height=412}
13:59:05.0 this {Width=759, Height=422} sender {Width=759, Height=422} Clip {Width=757, Height=420}
13:59:10.5    at ForteControls.ForteListView.EditItem(Int32 column)
13:59:10.5    at ForteControls.ForteListView.ForteListView_MouseClick(Object sender, MouseEventArgs e)
13:59:10.5    at System.Windows.Forms.Control.OnMouseClick(MouseEventArgs e)
13:59:10.5    at System.Windows.Forms.ListView.WmReflectNotify(Message& m)
13:59:10.5    at System.Windows.Forms.ListView.WndProc(Message& m)
13:59:10.5    at ForteControls.ForteListView.WndProc(Message& m)
13:59:10.5    at System.Windows.Forms.Control.ControlNativeWindow.OnMessage(Message& m)
13:59:10.5    at System.Windows.Forms.Control.ControlNativeWindow.WndProc(Message& m)
13:59:10.5    at System.Windows.Forms.NativeWindow.Callback(IntPtr hWnd, Int32 msg, IntPtr wparam, IntPtr lparam)
13:59:11.1    at ForteControls.ForteListView.EditItem(Int32 column)
13:59:11.1    at ForteControls.ForteListView.ForteListView_MouseClick(Object sender, MouseEventArgs e)
13:59:11.1    at System.Windows.Forms.Control.OnMouseClick(MouseEventArgs e)
13:59:11.1    at System.Windows.Forms.ListView.WmReflectNotify(Message& m)
13:59:11.1    at System.Windows.Forms.ListView.WndProc(Message& m)
13:59:11.1    at ForteControls.ForteListView.WndProc(Message& m)
13:59:11.1    at System.Windows.Forms.Control.ControlNativeWindow.OnMessage(Message& m)
13:59:11.1    at System.Windows.Forms.Control.ControlNativeWindow.WndProc(Message& m)
13:59:11.1    at System.Windows.Forms.NativeWindow.Callback(IntPtr hWnd, Int32 msg, IntPtr wparam, IntPtr lparam)
13:59:11.6    at ForteControls.ForteListView.EditItem(Int32 column)
13:59:11.6    at ForteControls.ForteListView.ForteListView_MouseClick(Object sender, MouseEventArgs e)
13:59:11.6    at System.Windows.Forms.Control.OnMouseClick(MouseEventArgs e)
13:59:11.6    at System.Windows.Forms.ListView.WmReflectNotify(Message& m)
13:59:11.6    at System.Windows.Forms.ListView.WndProc(Message& m)
13:59:11.6    at ForteControls.ForteListView.WndProc(Message& m)
13:59:11.6    at System.Windows.Forms.Control.ControlNativeWindow.OnMessage(Message& m)
13:59:11.6    at System.Windows.Forms.Control.ControlNativeWindow.WndProc(Message& m)
13:59:11.6    at System.Windows.Forms.NativeWindow.Callback(IntPtr hWnd, Int32 msg, IntPtr wparam, IntPtr lparam)
13:59:16.6 Group -- begin 2
13:59:16.6 Group -- begin 4
13:59:16.6 Group -- begin 0
13:59:16.6 Group -- begin 6
13:59:16.6 Group -- begin 7
13:59:16.6 Group -- begin 1
13:59:16.6 Group -- begin 5
13:59:16.6 Group -- begin 3
13:59:17.0 this {Width=759, Height=422} sender {Width=759, Height=422} Clip {Width=757, Height=420}
13:59:45.3 Menu: ContextMenu [{X=5,Y=55}]
13:59:48.0 Menu: ContextMenu [{X=5,Y=111}]
13:59:49.0 AcquisitionEngine: DLL_THREAD_DETACH.
14:00:01.5 Group -- begin 2
14:00:01.5 Group -- begin 4
14:00:01.5 Group -- begin 0
14:00:01.5 Group -- begin 6
14:00:01.5 Group -- begin 7
14:00:01.5 Group -- begin 1
14:00:01.5 Group -- begin 5
14:00:01.5 Group -- begin 3
14:00:02.2 this {Width=892, Height=414} sender {Width=892, Height=414} Clip {Width=890, Height=412}
14:00:03.3 this {Width=759, Height=422} sender {Width=759, Height=422} Clip {Width=757, Height=420}
14:00:05.3 this {Width=892, Height=381} sender {Width=892, Height=381} Clip {Width=890, Height=379}
14:00:06.4 this {Width=892, Height=414} sender {Width=892, Height=414} Clip {Width=890, Height=412}
14:00:07.0 this {Width=759, Height=422} sender {Width=759, Height=422} Clip {Width=757, Height=420}
14:00:51.0 this {Width=759, Height=422} sender {Width=759, Height=422} Clip {Width=757, Height=420}
14:01:33.6 Menu: ContextMenu [{X=3,Y=63}]
14:01:37.3 Menu: ContextMenu [{X=1,Y=169}]
14:01:45.0 this {Width=759, Height=424} sender {Width=759, Height=424} Clip {Width=757, Height=422}
14:01:47.8 Group -- begin 17
14:01:47.8 Group -- begin 21
14:01:47.8 Group -- begin 2
14:01:47.8 Group -- begin 4
14:01:47.8 Group -- begin 19
14:01:47.8 Group -- begin 10
14:01:47.8 Group -- begin 0
14:01:47.8 Group -- begin 18
14:01:47.8 Group -- begin 6
14:01:47.8 Group -- begin 9
14:01:47.8 Group -- begin 16
14:01:47.8 Group -- begin 22
14:01:47.8 Group -- begin 15
14:01:47.8 Group -- begin 13
14:01:47.8 Group -- begin 11
14:01:47.8 Group -- begin 7
14:01:47.8 Group -- begin 1
14:01:47.8 Group -- begin 5
14:01:47.8 Group -- begin 14
14:01:47.8 Group -- begin 8
14:01:47.8 Group -- begin 23
14:01:47.8 Group -- begin 3
14:01:47.8 Group -- begin 20
14:01:47.8 Group -- begin 12
14:01:48.0 this {Width=759, Height=422} sender {Width=759, Height=422} Clip {Width=757, Height=420}
14:01:49.2 this {Width=759, Height=422} sender {Width=759, Height=422} Clip {Width=757, Height=420}
14:02:00.6 
14:02:00.6 STOP SCAN: 
14:02:00.6    CycleTime (ms)    = 200
14:02:00.6    CurrentCycle      = 1500
14:02:00.6    RunTime (ms)      = 299972
14:02:00.6    AverageCycle (ms) = 200.0
14:02:00.6    Temperature       = 30.0, 30.1
14:02:00.6    DATA OVERRUN %    = 0.00
14:02:00.6    Spec PCB temps    = 39.9, 41.1, 41.9, 42.4, 42.5, 42.7, 42.8, 41.6, 40.0, 41.0, 41.6, 42.1, 42.7, 42.6, 42.4, 41.4
14:02:00.6 
14:02:00.8 AcquisitionEngine: DLL_THREAD_DETACH.
14:02:00.9 Old State:16-cycle=1500, Elapsed Time:  300.0,  Ideal Time:  299.8,  Delay time =   0.03  New State:ENGN_StateRunning_SamplingComplete
14:02:01.0 Old State:18-ENGN_StateRunning_SamplingComplete New State:ENGN_StateRunning_WaitNewStep
14:02:01.4 Old State:5-ENGN_StateRunning_WaitNewStep New State:ENGN_StateRunning_StartNewStep
14:02:01.5 StartShaker(1000)
14:02:01.8 Old State:6-ENGN_StateRunning_StartNewStep New State:ENGN_StateRunning_WaitGoingToSample
14:02:01.8 Sample384_Q(0, 0, 2)
14:02:01.8 AcquisitionEngine: DLL_THREAD_ATTACH.
14:02:01.9 
14:02:01.9 START SCAN: 
14:02:01.9    CycleTime (ms)    = 200
14:02:01.9    CycleCount        = 300
14:02:01.9    ScansToAverage    = 20
14:02:01.9    FinishTime (s)    = 60
14:02:01.9    Temperature       = 30.0, 30.1
14:02:01.9    Lamp Power        = 35
14:02:01.9    Spec PCB temps    = 39.9, 41.1, 41.9, 42.4, 42.5, 42.7, 42.7, 41.6, 40.0, 41.0, 41.6, 42.1, 42.7, 42.6, 42.4, 41.4
14:02:01.9 
14:02:01.9 GMC_SetPosZ
14:02:02.1 Old State:12-ENGN_StateRunning_WaitGoingToSample New State:ENGN_StateRunning_GoingToSample
14:02:03.9 this {Width=759, Height=424} sender {Width=759, Height=424} Clip {Width=757, Height=422}
14:02:04.0 GMC_ServoHere
14:02:04.2 GMC_SetPosX
14:02:04.4 GMC_SetPosY
14:02:04.9 GMC_SetPosZ
14:02:07.2 Old State:13-ENGN_StateRunning_GoingToSample New State:ENGN_StateRunning_GoingToSampleComplete
14:02:07.3 Old State:14-cycle=1, Elapsed Time:    0.0,  Ideal Time:    0.0,  Delay time =   0.00  New State:ENGN_StateRunning_WaitSampling
14:02:07.3 Step started at: 14:02:01
14:02:07.3 XYZ movement time  = 5327 ms
14:02:07.3 + Scan start delay = 5296 ms
14:02:07.4 Old State:15-ENGN_StateRunning_WaitSampling New State:ENGN_StateRunning_Sampling
14:02:24.0 Menu: ContextMenu [{X=8,Y=175}]
14:02:27.3 Menu: ContextMenu [{X=3,Y=119}]
14:02:30.0 Menu: ContextMenu [{X=8,Y=61}]
14:02:31.7 Menu: ContextMenu [{X=5,Y=233}]
14:02:36.7 Menu: ContextMenu [{X=9,Y=401}]
14:02:39.2 Menu: ContextMenu [{X=8,Y=459}]
14:03:00.1 this {Width=759, Height=424} sender {Width=759, Height=424} Clip {Width=757, Height=422}
14:03:02.7 this {Width=759, Height=424} sender {Width=759, Height=424} Clip {Width=757, Height=422}
14:03:04.9 Group -- begin 2
14:03:04.9 Group -- begin 4
14:03:04.9 Group -- begin 0
14:03:04.9 Group -- begin 6
14:03:04.9 Group -- begin 7
14:03:04.9 Group -- begin 1
14:03:04.9 Group -- begin 5
14:03:04.9 Group -- begin 3
14:03:05.0 this {Width=759, Height=422} sender {Width=759, Height=422} Clip {Width=757, Height=420}
14:03:05.6 this {Width=759, Height=422} sender {Width=759, Height=422} Clip {Width=757, Height=420}
14:03:07.1 
14:03:07.1 STOP SCAN: 
14:03:07.1    CycleTime (ms)    = 200
14:03:07.1    CurrentCycle      = 300
14:03:07.1    RunTime (ms)      = 59986
14:03:07.1    AverageCycle (ms) = 200.0
14:03:07.1    Temperature       = 30.0, 30.1
14:03:07.1    DATA OVERRUN %    = 0.00
14:03:07.1    Spec PCB temps    = 39.9, 41.1, 41.9, 42.4, 42.5, 42.7, 42.8, 41.6, 40.0, 41.0, 41.6, 42.1, 42.7, 42.6, 42.4, 41.4
14:03:07.1 
14:03:07.2 AcquisitionEngine: DLL_THREAD_DETACH.
14:03:07.3 Old State:16-cycle=300, Elapsed Time:   60.0,  Ideal Time:   59.8,  Delay time =   0.02  New State:ENGN_StateRunning_SamplingComplete
14:03:07.5 Old State:18-ENGN_StateRunning_SamplingComplete New State:ENGN_StateRunning_WaitNewStep
14:03:07.7 Old State:5-ENGN_StateRunning_WaitNewStep New State:ENGN_StateRunning_StartNewStep
14:03:07.7 StartShaker(1000)
14:03:08.0 Old State:6-ENGN_StateRunning_StartNewStep New State:ENGN_StateRunning_WaitGoingToSample
14:03:08.0 Sample384_Q(0, 0, 12)
14:03:08.1 AcquisitionEngine: DLL_THREAD_ATTACH.
14:03:08.1 
14:03:08.1 START SCAN: 
14:03:08.1    CycleTime (ms)    = 200
14:03:08.1    CycleCount        = 600
14:03:08.1    ScansToAverage    = 20
14:03:08.1    FinishTime (s)    = 120
14:03:08.1    Temperature       = 30.0, 30.1
14:03:08.1    Lamp Power        = 35
14:03:08.1    Spec PCB temps    = 39.9, 41.1, 41.9, 42.4, 42.5, 42.7, 42.8, 41.6, 40.0, 41.0, 41.6, 42.1, 42.7, 42.6, 42.4, 41.4
14:03:08.1 
14:03:08.1 GMC_SetPosZ
14:03:08.3 Old State:12-ENGN_StateRunning_WaitGoingToSample New State:ENGN_StateRunning_GoingToSample
14:03:10.3 GMC_ServoHere
14:03:10.5 GMC_SetPosX
14:03:10.6 GMC_SetPosY
14:03:11.9 GMC_SetPosZ
14:03:14.2 Old State:13-ENGN_StateRunning_GoingToSample New State:ENGN_StateRunning_GoingToSampleComplete
14:03:14.3 Old State:14-cycle=1, Elapsed Time:    0.0,  Ideal Time:    0.0,  Delay time =   0.00  New State:ENGN_StateRunning_WaitSampling
14:03:14.3 Step started at: 14:03:08
14:03:14.3 XYZ movement time  = 6060 ms
14:03:14.3 + Scan start delay = 6029 ms
14:03:14.4 Old State:15-ENGN_StateRunning_WaitSampling New State:ENGN_StateRunning_Sampling
14:05:14.0 
14:05:14.0 STOP SCAN: 
14:05:14.0    CycleTime (ms)    = 200
14:05:14.0    CurrentCycle      = 600
14:05:14.0    RunTime (ms)      = 119971
14:05:14.0    AverageCycle (ms) = 200.0
14:05:14.0    Temperature       = 30.0, 30.1
14:05:14.0    DATA OVERRUN %    = 0.00
14:05:14.0    Spec PCB temps    = 39.9, 41.1, 41.9, 42.4, 42.5, 42.7, 42.8, 41.6, 40.0, 41.0, 41.6, 42.1, 42.7, 42.6, 42.4, 41.4
14:05:14.0 
14:05:14.2 AcquisitionEngine: DLL_THREAD_DETACH.
14:05:14.2 Old State:16-cycle=600, Elapsed Time:  120.0,  Ideal Time:  119.8,  Delay time =   0.01  New State:ENGN_StateRunning_SamplingComplete
14:05:14.4 Old State:18-ENGN_StateRunning_SamplingComplete New State:ENGN_StateRunning_WaitNewStep
14:05:14.7 Old State:5-ENGN_StateRunning_WaitNewStep New State:ENGN_StateRunning_StartNewStep
14:05:14.7 StartShaker(1000)
14:05:15.1 Old State:6-ENGN_StateRunning_StartNewStep New State:ENGN_StateRunning_WaitGoingToSample
14:05:15.1 Sample384_Q(0, 0, 2)
14:05:15.1 AcquisitionEngine: DLL_THREAD_ATTACH.
14:05:15.2 
14:05:15.2 START SCAN: 
14:05:15.2    CycleTime (ms)    = 200
14:05:15.2    CycleCount        = 500
14:05:15.2    ScansToAverage    = 20
14:05:15.2    FinishTime (s)    = 100
14:05:15.2    Temperature       = 30.0, 30.1
14:05:15.2    Lamp Power        = 35
14:05:15.2    Spec PCB temps    = 39.9, 41.1, 41.9, 42.4, 42.5, 42.7, 42.8, 41.6, 40.0, 41.0, 41.6, 42.1, 42.7, 42.6, 42.4, 41.4
14:05:15.2 
14:05:15.2 GMC_SetPosZ
14:05:15.4 Old State:12-ENGN_StateRunning_WaitGoingToSample New State:ENGN_StateRunning_GoingToSample
14:05:17.3 GMC_ServoHere
14:05:17.5 GMC_SetPosX
14:05:17.7 GMC_SetPosY
14:05:19.1 GMC_SetPosZ
14:05:21.5 Old State:13-ENGN_StateRunning_GoingToSample New State:ENGN_StateRunning_GoingToSampleComplete
14:05:21.6 Old State:14-cycle=1, Elapsed Time:    0.0,  Ideal Time:    0.0,  Delay time =   0.00  New State:ENGN_StateRunning_WaitSampling
14:05:21.6 Step started at: 14:05:15
14:05:21.6 XYZ movement time  = 6282 ms
14:05:21.6 + Scan start delay = 6220 ms
14:05:21.7 Old State:15-ENGN_StateRunning_WaitSampling New State:ENGN_StateRunning_Sampling
14:07:01.3 
14:07:01.3 STOP SCAN: 
14:07:01.3    CycleTime (ms)    = 200
14:07:01.3    CurrentCycle      = 500
14:07:01.3    RunTime (ms)      = 99969
14:07:01.3    AverageCycle (ms) = 199.9
14:07:01.3    Temperature       = 30.0, 30.1
14:07:01.3    DATA OVERRUN %    = 0.00
14:07:01.3    Spec PCB temps    = 39.9, 41.2, 41.9, 42.4, 42.5, 42.7, 42.8, 41.6, 40.0, 41.0, 41.6, 42.1, 42.7, 42.6, 42.4, 41.4
14:07:01.3 
14:07:01.4 AcquisitionEngine: DLL_THREAD_DETACH.
14:07:01.5 Old State:16-cycle=500, Elapsed Time:  100.0,  Ideal Time:   99.8,  Delay time =   0.01  New State:ENGN_StateRunning_SamplingComplete
14:07:01.6 Old State:18-ENGN_StateRunning_SamplingComplete New State:ENGN_StateRunning_WaitNewStep
14:07:01.7 Old State:5-ENGN_StateRunning_WaitNewStep New State:ENGN_StateRunning_StartNewStep
14:07:01.7 StartShaker(1000)
14:07:02.1 Old State:6-ENGN_StateRunning_StartNewStep New State:ENGN_StateRunning_WaitGoingToSample
14:07:02.1 Sample384_Q(0, 0, 4)
14:07:02.1 AcquisitionEngine: DLL_THREAD_ATTACH.
14:07:02.2 
14:07:02.2 START SCAN: 
14:07:02.2    CycleTime (ms)    = 200
14:07:02.2    CycleCount        = 300
14:07:02.2    ScansToAverage    = 20
14:07:02.2    FinishTime (s)    = 60
14:07:02.2    Temperature       = 30.0, 30.1
14:07:02.2    Lamp Power        = 35
14:07:02.2    Spec PCB temps    = 39.9, 41.1, 41.9, 42.4, 42.5, 42.7, 42.8, 41.6, 40.0, 41.0, 41.6, 42.1, 42.7, 42.6, 42.4, 41.4
14:07:02.2 
14:07:02.2 GMC_SetPosZ
14:07:02.3 Old State:12-ENGN_StateRunning_WaitGoingToSample New State:ENGN_StateRunning_GoingToSample
14:07:04.4 GMC_ServoHere
14:07:04.5 GMC_SetPosX
14:07:04.7 GMC_SetPosY
14:07:05.3 GMC_SetPosZ
14:07:07.6 Old State:13-ENGN_StateRunning_GoingToSample New State:ENGN_StateRunning_GoingToSampleComplete
14:07:07.7 Old State:14-cycle=1, Elapsed Time:    0.0,  Ideal Time:    0.0,  Delay time =   0.00  New State:ENGN_StateRunning_WaitSampling
14:07:07.7 Step started at: 14:07:02
14:07:07.7 XYZ movement time  = 5423 ms
14:07:07.7 + Scan start delay = 5361 ms
14:07:07.8 Old State:15-ENGN_StateRunning_WaitSampling New State:ENGN_StateRunning_Sampling
14:08:07.4 
14:08:07.4 STOP SCAN: 
14:08:07.4    CycleTime (ms)    = 200
14:08:07.4    CurrentCycle      = 300
14:08:07.4    RunTime (ms)      = 59970
14:08:07.4    AverageCycle (ms) = 199.9
14:08:07.4    Temperature       = 30.0, 30.1
14:08:07.4    DATA OVERRUN %    = 0.00
14:08:07.4    Spec PCB temps    = 39.9, 41.2, 41.9, 42.4, 42.5, 42.7, 42.8, 41.6, 40.0, 41.0, 41.6, 42.1, 42.7, 42.6, 42.4, 41.4
14:08:07.4 
14:08:07.6 AcquisitionEngine: DLL_THREAD_DETACH.
14:08:07.6 Old State:16-cycle=300, Elapsed Time:   60.0,  Ideal Time:   59.8,  Delay time =   0.02  New State:ENGN_StateRunning_SamplingComplete
14:08:07.8 Old State:18-ENGN_StateRunning_SamplingComplete New State:ENGN_StateRunning_WaitNewStep
14:08:08.0 Old State:5-ENGN_StateRunning_WaitNewStep New State:ENGN_StateRunning_StartNewStep
14:08:08.0 StartShaker(1000)
14:08:08.3 Old State:6-ENGN_StateRunning_StartNewStep New State:ENGN_StateRunning_WaitGoingToSample
14:08:08.3 Sample384_Q(0, 0, 14)
14:08:08.4 AcquisitionEngine: DLL_THREAD_ATTACH.
14:08:08.4 
14:08:08.4 START SCAN: 
14:08:08.4    CycleTime (ms)    = 200
14:08:08.4    CycleCount        = 600
14:08:08.4    ScansToAverage    = 20
14:08:08.4    FinishTime (s)    = 120
14:08:08.4    Temperature       = 30.0, 30.1
14:08:08.4    Lamp Power        = 35
14:08:08.4    Spec PCB temps    = 39.9, 41.1, 41.9, 42.4, 42.5, 42.7, 42.8, 41.6, 40.0, 41.0, 41.6, 42.1, 42.7, 42.6, 42.4, 41.4
14:08:08.4 
14:08:08.4 GMC_SetPosZ
14:08:08.6 Old State:12-ENGN_StateRunning_WaitGoingToSample New State:ENGN_StateRunning_GoingToSample
14:08:10.6 GMC_ServoHere
14:08:10.8 GMC_SetPosX
14:08:10.9 GMC_SetPosY
14:08:12.2 GMC_SetPosZ
14:08:14.5 Old State:13-ENGN_StateRunning_GoingToSample New State:ENGN_StateRunning_GoingToSampleComplete
14:08:14.6 Old State:14-cycle=1, Elapsed Time:    0.0,  Ideal Time:    0.0,  Delay time =   0.00  New State:ENGN_StateRunning_WaitSampling
14:08:14.6 Step started at: 14:08:08
14:08:14.6 XYZ movement time  = 6045 ms
14:08:14.6 + Scan start delay = 6030 ms
14:08:14.7 Old State:15-ENGN_StateRunning_WaitSampling New State:ENGN_StateRunning_Sampling
14:10:14.3 
14:10:14.3 STOP SCAN: 
14:10:14.3    CycleTime (ms)    = 200
14:10:14.3    CurrentCycle      = 600
14:10:14.3    RunTime (ms)      = 119986
14:10:14.3    AverageCycle (ms) = 200.0
14:10:14.3    Temperature       = 30.0, 30.1
14:10:14.3    DATA OVERRUN %    = 0.00
14:10:14.3    Spec PCB temps    = 39.9, 41.2, 41.9, 42.4, 42.5, 42.7, 42.8, 41.6, 40.0, 41.0, 41.6, 42.1, 42.7, 42.6, 42.4, 41.4
14:10:14.4 
14:10:14.5 AcquisitionEngine: DLL_THREAD_DETACH.
14:10:14.6 Old State:16-cycle=600, Elapsed Time:  120.0,  Ideal Time:  119.8,  Delay time =   0.02  New State:ENGN_StateRunning_SamplingComplete
14:10:14.7 Old State:18-ENGN_StateRunning_SamplingComplete New State:ENGN_StateRunning_WaitNewStep
14:10:15.1 Old State:5-ENGN_StateRunning_WaitNewStep New State:ENGN_StateRunning_StartNewStep
14:10:15.1 StartShaker(1000)
14:10:15.4 Old State:6-ENGN_StateRunning_StartNewStep New State:ENGN_StateRunning_WaitGoingToSample
14:10:15.4 Sample384_Q(0, 0, 4)
14:10:15.5 AcquisitionEngine: DLL_THREAD_ATTACH.
14:10:15.5 GMC_SetPosZ
14:10:15.5 
14:10:15.5 START SCAN: 
14:10:15.5    CycleTime (ms)    = 200
14:10:15.5    CycleCount        = 500
14:10:15.5    ScansToAverage    = 20
14:10:15.5    FinishTime (s)    = 100
14:10:15.5    Temperature       = 30.0, 30.1
14:10:15.5    Lamp Power        = 35
14:10:15.5    Spec PCB temps    = 39.9, 41.1, 41.9, 42.4, 42.5, 42.7, 42.8, 41.6, 40.0, 41.0, 41.6, 42.1, 42.7, 42.6, 42.4, 41.4
14:10:15.5 
14:10:15.7 Old State:12-ENGN_StateRunning_WaitGoingToSample New State:ENGN_StateRunning_GoingToSample
14:10:17.7 GMC_ServoHere
14:10:17.8 GMC_SetPosX
14:10:18.0 GMC_SetPosY
14:10:19.3 GMC_SetPosZ
14:10:21.6 Old State:13-ENGN_StateRunning_GoingToSample New State:ENGN_StateRunning_GoingToSampleComplete
14:10:21.7 Old State:14-cycle=1, Elapsed Time:    0.0,  Ideal Time:    0.0,  Delay time =   0.00  New State:ENGN_StateRunning_WaitSampling
14:10:21.7 Step started at: 14:10:15
14:10:21.7 XYZ movement time  = 6033 ms
14:10:21.7 + Scan start delay = 6017 ms
14:10:21.8 Old State:15-ENGN_StateRunning_WaitSampling New State:ENGN_StateRunning_Sampling
14:12:01.4 
14:12:01.4 STOP SCAN: 
14:12:01.4    CycleTime (ms)    = 200
14:12:01.4    CurrentCycle      = 500
14:12:01.4    RunTime (ms)      = 99970
14:12:01.4    AverageCycle (ms) = 199.9
14:12:01.4    Temperature       = 30.0, 30.1
14:12:01.4    DATA OVERRUN %    = 0.00
14:12:01.4    Spec PCB temps    = 39.9, 41.2, 41.9, 42.4, 42.6, 42.7, 42.8, 41.6, 40.1, 41.0, 41.6, 42.1, 42.7, 42.6, 42.4, 41.4
14:12:01.4 
14:12:01.6 AcquisitionEngine: DLL_THREAD_DETACH.
14:12:01.6 Old State:16-cycle=500, Elapsed Time:  100.0,  Ideal Time:   99.8,  Delay time =   0.02  New State:ENGN_StateRunning_SamplingComplete
14:12:01.7 Old State:18-ENGN_StateRunning_SamplingComplete New State:ENGN_StateRunning_WaitNewStep
14:12:02.1 Old State:5-ENGN_StateRunning_WaitNewStep New State:ENGN_StateRunning_StartNewStep
14:12:02.1 StartShaker(1000)
14:12:02.4 Old State:6-ENGN_StateRunning_StartNewStep New State:ENGN_StateRunning_WaitGoingToSample
14:12:02.4 Sample384_Q(0, 0, 6)
14:12:02.5 AcquisitionEngine: DLL_THREAD_ATTACH.
14:12:02.5 
14:12:02.5 START SCAN: 
14:12:02.5    CycleTime (ms)    = 200
14:12:02.5    CycleCount        = 300
14:12:02.5    ScansToAverage    = 20
14:12:02.5    FinishTime (s)    = 60
14:12:02.5    Temperature       = 30.0, 30.1
14:12:02.5    Lamp Power        = 35
14:12:02.5    Spec PCB temps    = 39.9, 41.2, 41.9, 42.4, 42.5, 42.7, 42.8, 41.6, 40.0, 41.0, 41.6, 42.1, 42.7, 42.6, 42.4, 41.4
14:12:02.5 
14:12:02.6 GMC_SetPosZ
14:12:02.7 Old State:12-ENGN_StateRunning_WaitGoingToSample New State:ENGN_StateRunning_GoingToSample
14:12:04.8 GMC_ServoHere
14:12:05.0 GMC_SetPosX
14:12:05.1 GMC_SetPosY
14:12:05.7 GMC_SetPosZ
14:12:08.0 Old State:13-ENGN_StateRunning_GoingToSample New State:ENGN_StateRunning_GoingToSampleComplete
14:12:08.1 Old State:14-cycle=1, Elapsed Time:    0.0,  Ideal Time:    0.0,  Delay time =   0.00  New State:ENGN_StateRunning_WaitSampling
14:12:08.1 Step started at: 14:12:02
14:12:08.1 XYZ movement time  = 5451 ms
14:12:08.1 + Scan start delay = 5420 ms
14:12:08.2 Old State:15-ENGN_StateRunning_WaitSampling New State:ENGN_StateRunning_Sampling
14:13:07.8 
14:13:07.8 STOP SCAN: 
14:13:07.8    CycleTime (ms)    = 200
14:13:07.8    CurrentCycle      = 300
14:13:07.8    RunTime (ms)      = 59974
14:13:07.8    AverageCycle (ms) = 199.9
14:13:07.8    Temperature       = 30.0, 30.1
14:13:07.8    DATA OVERRUN %    = 0.00
14:13:07.8    Spec PCB temps    = 39.9, 41.2, 41.9, 42.4, 42.5, 42.7, 42.8, 41.6, 40.0, 41.0, 41.6, 42.1, 42.7, 42.6, 42.4, 41.4
14:13:07.8 
14:13:08.0 AcquisitionEngine: DLL_THREAD_DETACH.
14:13:08.0 Old State:16-cycle=300, Elapsed Time:   60.0,  Ideal Time:   59.8,  Delay time =   0.03  New State:ENGN_StateRunning_SamplingComplete
14:13:08.1 Old State:18-ENGN_StateRunning_SamplingComplete New State:ENGN_StateRunning_WaitNewStep
14:13:08.4 Old State:5-ENGN_StateRunning_WaitNewStep New State:ENGN_StateRunning_StartNewStep
14:13:08.4 StartShaker(1000)
14:13:08.7 Old State:6-ENGN_StateRunning_StartNewStep New State:ENGN_StateRunning_WaitGoingToSample
14:13:08.7 Sample384_Q(0, 0, 16)
14:13:08.8 AcquisitionEngine: DLL_THREAD_ATTACH.
14:13:08.8 
14:13:08.8 START SCAN: 
14:13:08.8    CycleTime (ms)    = 200
14:13:08.8    CycleCount        = 600
14:13:08.8    ScansToAverage    = 20
14:13:08.8    FinishTime (s)    = 120
14:13:08.8    Temperature       = 30.0, 30.1
14:13:08.8    Lamp Power        = 35
14:13:08.8    Spec PCB temps    = 39.9, 41.2, 41.9, 42.4, 42.5, 42.7, 42.8, 41.6, 40.0, 41.0, 41.6, 42.1, 42.7, 42.6, 42.4, 41.5
14:13:08.8 
14:13:08.9 GMC_SetPosZ
14:13:09.0 Old State:12-ENGN_StateRunning_WaitGoingToSample New State:ENGN_StateRunning_GoingToSample
14:13:11.0 GMC_ServoHere
14:13:11.2 GMC_SetPosX
14:13:11.4 GMC_SetPosY
14:13:12.6 GMC_SetPosZ
14:13:14.9 Old State:13-ENGN_StateRunning_GoingToSample New State:ENGN_StateRunning_GoingToSampleComplete
14:13:15.0 Old State:14-cycle=1, Elapsed Time:    0.0,  Ideal Time:    0.0,  Delay time =   0.00  New State:ENGN_StateRunning_WaitSampling
14:13:15.0 Step started at: 14:13:08
14:13:15.0 XYZ movement time  = 6094 ms
14:13:15.0 + Scan start delay = 6094 ms
14:13:15.1 Old State:15-ENGN_StateRunning_WaitSampling New State:ENGN_StateRunning_Sampling
14:15:14.8 
14:15:14.8 STOP SCAN: 
14:15:14.8    CycleTime (ms)    = 200
14:15:14.8    CurrentCycle      = 600
14:15:14.8    RunTime (ms)      = 119969
14:15:14.8    AverageCycle (ms) = 199.9
14:15:14.8    Temperature       = 30.0, 30.1
14:15:14.8    DATA OVERRUN %    = 0.00
14:15:14.8    Spec PCB temps    = 39.9, 41.2, 41.9, 42.4, 42.5, 42.7, 42.8, 41.6, 40.0, 41.0, 41.6, 42.1, 42.7, 42.6, 42.4, 41.4
14:15:14.8 
14:15:14.9 AcquisitionEngine: DLL_THREAD_DETACH.
14:15:15.0 Old State:16-cycle=600, Elapsed Time:  120.0,  Ideal Time:  119.8,  Delay time =   0.01  New State:ENGN_StateRunning_SamplingComplete
14:15:15.1 Old State:18-ENGN_StateRunning_SamplingComplete New State:ENGN_StateRunning_WaitNewStep
14:15:15.3 Old State:5-ENGN_StateRunning_WaitNewStep New State:ENGN_StateRunning_StartNewStep
14:15:15.4 StartShaker(1000)
14:15:15.7 Old State:6-ENGN_StateRunning_StartNewStep New State:ENGN_StateRunning_WaitGoingToSample
14:15:15.7 Sample384_Q(0, 0, 6)
14:15:15.7 AcquisitionEngine: DLL_THREAD_ATTACH.
14:15:15.8 GMC_SetPosZ
14:15:15.8 
14:15:15.8 START SCAN: 
14:15:15.8    CycleTime (ms)    = 200
14:15:15.8    CycleCount        = 500
14:15:15.8    ScansToAverage    = 20
14:15:15.8    FinishTime (s)    = 100
14:15:15.8    Temperature       = 30.0, 30.1
14:15:15.8    Lamp Power        = 35
14:15:15.8    Spec PCB temps    = 39.9, 41.1, 41.9, 42.4, 42.5, 42.7, 42.8, 41.6, 40.1, 41.0, 41.6, 42.1, 42.7, 42.6, 42.4, 41.4
14:15:15.8 
14:15:16.0 Old State:12-ENGN_StateRunning_WaitGoingToSample New State:ENGN_StateRunning_GoingToSample
14:15:17.9 GMC_ServoHere
14:15:18.1 GMC_SetPosX
14:15:18.3 GMC_SetPosY
14:15:19.6 GMC_SetPosZ
14:15:21.8 Old State:13-ENGN_StateRunning_GoingToSample New State:ENGN_StateRunning_GoingToSampleComplete
14:15:21.9 Old State:14-cycle=1, Elapsed Time:    0.0,  Ideal Time:    0.0,  Delay time =   0.00  New State:ENGN_StateRunning_WaitSampling
14:15:21.9 Step started at: 14:15:15
14:15:21.9 XYZ movement time  = 6001 ms
14:15:21.9 + Scan start delay = 6017 ms
14:15:22.0 Old State:15-ENGN_StateRunning_WaitSampling New State:ENGN_StateRunning_Sampling
14:17:01.7 
14:17:01.7 STOP SCAN: 
14:17:01.7    CycleTime (ms)    = 200
14:17:01.7    CurrentCycle      = 500
14:17:01.7    RunTime (ms)      = 99981
14:17:01.7    AverageCycle (ms) = 200.0
14:17:01.7    Temperature       = 30.0, 30.1
14:17:01.7    DATA OVERRUN %    = 0.00
14:17:01.7    Spec PCB temps    = 39.9, 41.2, 41.9, 42.4, 42.5, 42.7, 42.8, 41.7, 40.0, 41.0, 41.6, 42.1, 42.7, 42.6, 42.4, 41.4
14:17:01.7 
14:17:01.8 AcquisitionEngine: DLL_THREAD_DETACH.
14:17:02.0 Old State:16-cycle=500, Elapsed Time:  100.0,  Ideal Time:   99.8,  Delay time =   0.02  New State:ENGN_StateRunning_SamplingComplete
14:17:02.1 Old State:18-ENGN_StateRunning_SamplingComplete New State:ENGN_StateRunning_WaitNewStep
14:17:02.3 Old State:5-ENGN_StateRunning_WaitNewStep New State:ENGN_StateRunning_StartNewStep
14:17:02.3 StartShaker(1000)
14:17:02.7 Old State:6-ENGN_StateRunning_StartNewStep New State:ENGN_StateRunning_WaitGoingToSample
14:17:02.7 Sample384_Q(0, 0, 8)
14:17:02.7 AcquisitionEngine: DLL_THREAD_ATTACH.
14:17:02.7 GMC_SetPosZ
14:17:02.8 
14:17:02.8 START SCAN: 
14:17:02.8    CycleTime (ms)    = 200
14:17:02.8    CycleCount        = 300
14:17:02.8    ScansToAverage    = 20
14:17:02.8    FinishTime (s)    = 60
14:17:02.8    Temperature       = 30.0, 30.1
14:17:02.8    Lamp Power        = 35
14:17:02.8    Spec PCB temps    = 39.9, 41.2, 41.9, 42.4, 42.5, 42.7, 42.8, 41.7, 40.0, 41.0, 41.6, 42.1, 42.7, 42.6, 42.4, 41.4
14:17:02.8 
14:17:03.0 Old State:12-ENGN_StateRunning_WaitGoingToSample New State:ENGN_StateRunning_GoingToSample
14:17:04.9 GMC_ServoHere
14:17:05.1 GMC_SetPosX
14:17:05.3 GMC_SetPosY
14:17:05.8 GMC_SetPosZ
14:17:08.1 Old State:13-ENGN_StateRunning_GoingToSample New State:ENGN_StateRunning_GoingToSampleComplete
14:17:08.2 Old State:14-cycle=1, Elapsed Time:    0.0,  Ideal Time:    0.0,  Delay time =   0.00  New State:ENGN_StateRunning_WaitSampling
14:17:08.2 Step started at: 14:17:02
14:17:08.2 XYZ movement time  = 5312 ms
14:17:08.2 + Scan start delay = 5312 ms
14:17:08.3 Old State:15-ENGN_StateRunning_WaitSampling New State:ENGN_StateRunning_Sampling
14:18:07.9 
14:18:07.9 STOP SCAN: 
14:18:07.9    CycleTime (ms)    = 200
14:18:07.9    CurrentCycle      = 300
14:18:07.9    RunTime (ms)      = 59971
14:18:07.9    AverageCycle (ms) = 199.9
14:18:07.9    Temperature       = 30.0, 30.0
14:18:07.9    DATA OVERRUN %    = 0.00
14:18:07.9    Spec PCB temps    = 39.9, 41.2, 41.9, 42.4, 42.5, 42.7, 42.8, 41.6, 40.0, 41.0, 41.6, 42.1, 42.7, 42.6, 42.4, 41.4
14:18:07.9 
14:18:08.1 AcquisitionEngine: DLL_THREAD_DETACH.
14:18:08.2 Old State:16-cycle=300, Elapsed Time:   60.0,  Ideal Time:   59.8,  Delay time =   0.01  New State:ENGN_StateRunning_SamplingComplete
14:18:08.4 Old State:18-ENGN_StateRunning_SamplingComplete New State:ENGN_StateRunning_WaitNewStep
14:18:08.6 Old State:5-ENGN_StateRunning_WaitNewStep New State:ENGN_StateRunning_StartNewStep
14:18:08.6 StartShaker(1000)
14:18:08.9 Old State:6-ENGN_StateRunning_StartNewStep New State:ENGN_StateRunning_WaitGoingToSample
14:18:08.9 Sample384_Q(0, 0, 18)
14:18:09.0 AcquisitionEngine: DLL_THREAD_ATTACH.
14:18:09.0 
14:18:09.0 START SCAN: 
14:18:09.0    CycleTime (ms)    = 200
14:18:09.0    CycleCount        = 600
14:18:09.0    ScansToAverage    = 20
14:18:09.0    FinishTime (s)    = 120
14:18:09.0    Temperature       = 30.0, 30.0
14:18:09.0    Lamp Power        = 35
14:18:09.0    Spec PCB temps    = 39.9, 41.2, 41.9, 42.4, 42.5, 42.7, 42.8, 41.6, 40.0, 41.0, 41.6, 42.1, 42.7, 42.6, 42.4, 41.5
14:18:09.0 
14:18:09.1 GMC_SetPosZ
14:18:09.2 Old State:12-ENGN_StateRunning_WaitGoingToSample New State:ENGN_StateRunning_GoingToSample
14:18:11.3 GMC_ServoHere
14:18:11.4 GMC_SetPosX
14:18:11.6 GMC_SetPosY
14:18:12.9 GMC_SetPosZ
14:18:15.1 Old State:13-ENGN_StateRunning_GoingToSample New State:ENGN_StateRunning_GoingToSampleComplete
14:18:15.2 Old State:14-cycle=1, Elapsed Time:    0.0,  Ideal Time:    0.0,  Delay time =   0.00  New State:ENGN_StateRunning_WaitSampling
14:18:15.2 Step started at: 14:18:09
14:18:15.2 XYZ movement time  = 6092 ms
14:18:15.2 + Scan start delay = 6108 ms
14:18:15.4 Old State:15-ENGN_StateRunning_WaitSampling New State:ENGN_StateRunning_Sampling
14:20:15.0 
14:20:15.0 STOP SCAN: 
14:20:15.0    CycleTime (ms)    = 200
14:20:15.0    CurrentCycle      = 600
14:20:15.0    RunTime (ms)      = 119974
14:20:15.0    AverageCycle (ms) = 200.0
14:20:15.0    Temperature       = 30.0, 30.0
14:20:15.0    DATA OVERRUN %    = 0.00
14:20:15.0    Spec PCB temps    = 39.9, 41.2, 41.9, 42.4, 42.5, 42.7, 42.8, 41.7, 40.0, 41.0, 41.6, 42.1, 42.7, 42.6, 42.4, 41.4
14:20:15.0 
14:20:15.2 AcquisitionEngine: DLL_THREAD_DETACH.
14:20:15.2 Old State:16-cycle=600, Elapsed Time:  120.0,  Ideal Time:  119.8,  Delay time =   0.01  New State:ENGN_StateRunning_SamplingComplete
14:20:15.4 Old State:18-ENGN_StateRunning_SamplingComplete New State:ENGN_StateRunning_WaitNewStep
14:20:15.6 Old State:5-ENGN_StateRunning_WaitNewStep New State:ENGN_StateRunning_StartNewStep
14:20:15.6 StartShaker(1000)
14:20:15.9 Old State:6-ENGN_StateRunning_StartNewStep New State:ENGN_StateRunning_WaitGoingToSample
14:20:15.9 Sample384_Q(0, 0, 8)
14:20:16.0 AcquisitionEngine: DLL_THREAD_ATTACH.
14:20:16.0 
14:20:16.0 START SCAN: 
14:20:16.0    CycleTime (ms)    = 200
14:20:16.0    CycleCount        = 500
14:20:16.0    ScansToAverage    = 20
14:20:16.0    FinishTime (s)    = 100
14:20:16.0    Temperature       = 30.0, 30.0
14:20:16.0    Lamp Power        = 35
14:20:16.0    Spec PCB temps    = 39.9, 41.2, 41.9, 42.4, 42.5, 42.7, 42.8, 41.6, 40.0, 41.0, 41.6, 42.1, 42.7, 42.6, 42.4, 41.4
14:20:16.0 
14:20:16.1 GMC_SetPosZ
14:20:16.2 Old State:12-ENGN_StateRunning_WaitGoingToSample New State:ENGN_StateRunning_GoingToSample
14:20:18.2 GMC_ServoHere
14:20:18.4 GMC_SetPosX
14:20:18.6 GMC_SetPosY
14:20:19.8 GMC_SetPosZ
14:20:22.1 Old State:13-ENGN_StateRunning_GoingToSample New State:ENGN_StateRunning_GoingToSampleComplete
14:20:22.2 Old State:14-cycle=1, Elapsed Time:    0.0,  Ideal Time:    0.0,  Delay time =   0.00  New State:ENGN_StateRunning_WaitSampling
14:20:22.2 Step started at: 14:20:16
14:20:22.2 XYZ movement time  = 6077 ms
14:20:22.2 + Scan start delay = 6046 ms
14:20:22.3 Old State:15-ENGN_StateRunning_WaitSampling New State:ENGN_StateRunning_Sampling
14:22:02.0 
14:22:02.0 STOP SCAN: 
14:22:02.0    CycleTime (ms)    = 200
14:22:02.0    CurrentCycle      = 500
14:22:02.0    RunTime (ms)      = 99976
14:22:02.0    AverageCycle (ms) = 200.0
14:22:02.0    Temperature       = 30.0, 30.0
14:22:02.0    DATA OVERRUN %    = 0.00
14:22:02.0    Spec PCB temps    = 39.9, 41.2, 41.9, 42.4, 42.5, 42.7, 42.8, 41.7, 40.0, 41.0, 41.6, 42.1, 42.7, 42.6, 42.4, 41.5
14:22:02.0 
14:22:02.1 AcquisitionEngine: DLL_THREAD_DETACH.
14:22:02.2 Old State:16-cycle=500, Elapsed Time:  100.0,  Ideal Time:   99.8,  Delay time =   0.03  New State:ENGN_StateRunning_SamplingComplete
14:22:02.3 Old State:18-ENGN_StateRunning_SamplingComplete New State:ENGN_StateRunning_WaitNewStep
14:22:02.7 Old State:5-ENGN_StateRunning_WaitNewStep New State:ENGN_StateRunning_StartNewStep
14:22:02.7 StartShaker(1000)
14:22:03.0 Old State:6-ENGN_StateRunning_StartNewStep New State:ENGN_StateRunning_WaitGoingToSample
14:22:03.0 Sample384_Q(0, 0, 10)
14:22:03.1 AcquisitionEngine: DLL_THREAD_ATTACH.
14:22:03.1 
14:22:03.1 START SCAN: 
14:22:03.1    CycleTime (ms)    = 200
14:22:03.1    CycleCount        = 300
14:22:03.1    ScansToAverage    = 20
14:22:03.1    FinishTime (s)    = 60
14:22:03.1    Temperature       = 30.0, 30.0
14:22:03.1    Lamp Power        = 35
14:22:03.1    Spec PCB temps    = 39.9, 41.2, 41.9, 42.4, 42.5, 42.7, 42.8, 41.6, 40.0, 41.0, 41.6, 42.1, 42.7, 42.6, 42.4, 41.4
14:22:03.1 
14:22:03.2 GMC_SetPosZ
14:22:03.3 Old State:12-ENGN_StateRunning_WaitGoingToSample New State:ENGN_StateRunning_GoingToSample
14:22:05.3 GMC_ServoHere
14:22:05.5 GMC_SetPosX
14:22:05.7 GMC_SetPosY
14:22:06.2 GMC_SetPosZ
14:22:08.5 Old State:13-ENGN_StateRunning_GoingToSample New State:ENGN_StateRunning_GoingToSampleComplete
14:22:08.6 Old State:14-cycle=1, Elapsed Time:    0.0,  Ideal Time:    0.0,  Delay time =   0.00  New State:ENGN_StateRunning_WaitSampling
14:22:08.6 Step started at: 14:22:03
14:22:08.6 XYZ movement time  = 5388 ms
14:22:08.6 + Scan start delay = 5372 ms
14:22:08.7 Old State:15-ENGN_StateRunning_WaitSampling New State:ENGN_StateRunning_Sampling
14:23:08.4 
14:23:08.4 STOP SCAN: 
14:23:08.4    CycleTime (ms)    = 200
14:23:08.4    CurrentCycle      = 300
14:23:08.4    RunTime (ms)      = 59986
14:23:08.4    AverageCycle (ms) = 200.0
14:23:08.4    Temperature       = 30.0, 30.0
14:23:08.4    DATA OVERRUN %    = 0.00
14:23:08.4    Spec PCB temps    = 39.9, 41.2, 41.9, 42.4, 42.5, 42.7, 42.8, 41.6, 40.0, 41.0, 41.6, 42.1, 42.7, 42.6, 42.4, 41.5
14:23:08.4 
14:23:08.5 AcquisitionEngine: DLL_THREAD_DETACH.
14:23:08.6 Old State:16-cycle=300, Elapsed Time:   60.0,  Ideal Time:   59.8,  Delay time =   0.02  New State:ENGN_StateRunning_SamplingComplete
14:23:08.7 Old State:18-ENGN_StateRunning_SamplingComplete New State:ENGN_StateRunning_WaitNewStep
14:23:08.9 Old State:5-ENGN_StateRunning_WaitNewStep New State:ENGN_StateRunning_StartNewStep
14:23:08.9 StartShaker(1000)
14:23:09.3 Old State:6-ENGN_StateRunning_StartNewStep New State:ENGN_StateRunning_WaitGoingToSample
14:23:09.3 Sample384_Q(0, 0, 20)
14:23:09.3 AcquisitionEngine: DLL_THREAD_ATTACH.
14:23:09.4 
14:23:09.4 START SCAN: 
14:23:09.4    CycleTime (ms)    = 200
14:23:09.4    CycleCount        = 600
14:23:09.4    ScansToAverage    = 20
14:23:09.4    FinishTime (s)    = 120
14:23:09.4    Temperature       = 30.0, 30.0
14:23:09.4    Lamp Power        = 35
14:23:09.4    Spec PCB temps    = 39.9, 41.2, 41.9, 42.4, 42.5, 42.7, 42.8, 41.6, 40.1, 41.0, 41.6, 42.1, 42.7, 42.6, 42.4, 41.5
14:23:09.4 
14:23:09.4 GMC_SetPosZ
14:23:09.6 Old State:12-ENGN_StateRunning_WaitGoingToSample New State:ENGN_StateRunning_GoingToSample
14:23:11.5 GMC_ServoHere
14:23:11.7 GMC_SetPosX
14:23:11.9 GMC_SetPosY
14:23:13.2 GMC_SetPosZ
14:23:15.4 Old State:13-ENGN_StateRunning_GoingToSample New State:ENGN_StateRunning_GoingToSampleComplete
14:23:15.6 Old State:14-cycle=1, Elapsed Time:    0.0,  Ideal Time:    0.0,  Delay time =   0.00  New State:ENGN_StateRunning_WaitSampling
14:23:15.6 Step started at: 14:23:09
14:23:15.6 XYZ movement time  = 6063 ms
14:23:15.6 + Scan start delay = 6032 ms
14:23:15.7 Old State:15-ENGN_StateRunning_WaitSampling New State:ENGN_StateRunning_Sampling
14:23:29.5 Read C:\Data\Das Lab\MavC DeltaMid with Ub and UbE2N(top)\190410_ExpMethod.fmf in 16 ms
14:23:29.5 Read C:\Data\Das Lab\MavC DeltaMid with Ub and UbE2N(top)\190410_ExpMethod.fmf in 15 ms
14:23:29.5 Read C:\Data\Das Lab\DoublehisUCHL1 WT and C90A with WT ubiquitin 2uM\190129_ExpMethod.fmf in 32 ms
14:23:54.0 Read C:\Data\Das Lab\UCHL1 R178Q and R178QC90A with Ubiquitin\UCHL1 R178Q and R178QC90A with Ubiquitin\190626_ExpMethod.fmf in 15 ms
14:23:54.0 Read C:\Data\Das Lab\UCHL1 R178Q and R178QC90A with Ubiquitin\UCHL1 R178Q and R178QC90A with Ubiquitin\190626_ExpMethod.fmf in 16 ms
14:23:55.9 Read C:\Data\Das Lab\MavC DeltaMid with Ub and UbE2N(top)\190410_ExpMethod.fmf in 15 ms
14:25:15.3 
14:25:15.3 STOP SCAN: 
14:25:15.3    CycleTime (ms)    = 200
14:25:15.3    CurrentCycle      = 600
14:25:15.3    RunTime (ms)      = 119974
14:25:15.3    AverageCycle (ms) = 200.0
14:25:15.3    Temperature       = 30.0, 30.0
14:25:15.3    DATA OVERRUN %    = 0.00
14:25:15.3    Spec PCB temps    = 39.9, 41.2, 41.9, 42.4, 42.6, 42.7, 42.8, 41.6, 40.1, 41.0, 41.6, 42.1, 42.7, 42.6, 42.4, 41.5
14:25:15.3 
14:25:15.4 AcquisitionEngine: DLL_THREAD_DETACH.
14:25:15.4 Old State:16-cycle=600, Elapsed Time:  120.0,  Ideal Time:  119.8,  Delay time =   0.02  New State:ENGN_StateRunning_SamplingComplete
14:25:15.6 Old State:18-ENGN_StateRunning_SamplingComplete New State:ENGN_StateRunning_WaitNewStep
14:25:15.7 Old State:5-ENGN_StateRunning_WaitNewStep New State:ENGN_StateRunning_StartNewStep
14:25:15.7 StartShaker(1000)
14:25:16.0 Old State:6-ENGN_StateRunning_StartNewStep New State:ENGN_StateRunning_WaitGoingToSample
14:25:16.0 Sample384_Q(0, 0, 10)
14:25:16.0 AcquisitionEngine: DLL_THREAD_ATTACH.
14:25:16.1 
14:25:16.1 START SCAN: 
14:25:16.1    CycleTime (ms)    = 200
14:25:16.1    CycleCount        = 500
14:25:16.1    ScansToAverage    = 20
14:25:16.1    FinishTime (s)    = 100
14:25:16.1    Temperature       = 30.0, 30.0
14:25:16.1    Lamp Power        = 35
14:25:16.1    Spec PCB temps    = 39.9, 41.2, 41.9, 42.4, 42.5, 42.7, 42.8, 41.6, 40.1, 41.0, 41.6, 42.1, 42.7, 42.6, 42.4, 41.5
14:25:16.1 
14:25:16.1 GMC_SetPosZ
14:25:16.2 Old State:12-ENGN_StateRunning_WaitGoingToSample New State:ENGN_StateRunning_GoingToSample
14:25:18.2 GMC_ServoHere
14:25:18.4 GMC_SetPosX
14:25:18.6 GMC_SetPosY
14:25:19.9 GMC_SetPosZ
14:25:22.2 Old State:13-ENGN_StateRunning_GoingToSample New State:ENGN_StateRunning_GoingToSampleComplete
14:25:22.3 Old State:14-cycle=1, Elapsed Time:    0.0,  Ideal Time:    0.0,  Delay time =   0.00  New State:ENGN_StateRunning_WaitSampling
14:25:22.3 Step started at: 14:25:16
14:25:22.3 XYZ movement time  = 6123 ms
14:25:22.3 + Scan start delay = 6081 ms
14:25:22.4 Old State:15-ENGN_StateRunning_WaitSampling New State:ENGN_StateRunning_Sampling
14:27:02.0 
14:27:02.0 STOP SCAN: 
14:27:02.0    CycleTime (ms)    = 200
14:27:02.0    CurrentCycle      = 500
14:27:02.0    RunTime (ms)      = 99974
14:27:02.0    AverageCycle (ms) = 199.9
14:27:02.0    Temperature       = 30.0, 30.0
14:27:02.0    DATA OVERRUN %    = 0.00
14:27:02.1    Spec PCB temps    = 39.9, 41.2, 41.9, 42.4, 42.5, 42.7, 42.8, 41.6, 40.0, 41.0, 41.6, 42.1, 42.7, 42.6, 42.4, 41.5
14:27:02.1 
14:27:02.2 AcquisitionEngine: DLL_THREAD_DETACH.
14:27:02.2 Old State:16-cycle=500, Elapsed Time:  100.0,  Ideal Time:   99.8,  Delay time =   0.02  New State:ENGN_StateRunning_SamplingComplete
14:27:02.3 Old State:18-ENGN_StateRunning_SamplingComplete New State:ENGN_StateRunning_WaitNewStep
14:27:02.4 Old State:5-ENGN_StateRunning_WaitNewStep New State:ENGN_StateRunning_StartNewStep
14:27:02.5 StartShaker(1000)
14:27:02.8 Old State:6-ENGN_StateRunning_StartNewStep New State:ENGN_StateRunning_WaitGoingToSample
14:27:02.8 Sample384_Q(0, 0, -1)
14:27:02.8 AcquisitionEngine: DLL_THREAD_ATTACH.
14:27:02.9 
14:27:02.9 START SCAN: 
14:27:02.9    CycleTime (ms)    = 200
14:27:02.9    CycleCount        = 300
14:27:02.9    ScansToAverage    = 20
14:27:02.9    FinishTime (s)    = 60
14:27:02.9    Temperature       = 30.0, 30.0
14:27:02.9    Lamp Power        = 35
14:27:02.9    Spec PCB temps    = 39.9, 41.1, 41.9, 42.4, 42.5, 42.7, 42.8, 41.6, 40.0, 41.0, 41.6, 42.1, 42.7, 42.6, 42.4, 41.4
14:27:02.9 
14:27:02.9 GMC_SetPosZ
14:27:03.0 Old State:12-ENGN_StateRunning_WaitGoingToSample New State:ENGN_StateRunning_GoingToSample
14:27:05.1 GMC_ServoHere
14:27:05.2 GMC_SetPosX
14:27:05.4 GMC_SetPosY
14:27:06.8 GMC_SetPosZ
14:27:09.1 Old State:13-ENGN_StateRunning_GoingToSample New State:ENGN_StateRunning_GoingToSampleComplete
14:27:09.2 Old State:14-cycle=1, Elapsed Time:    0.0,  Ideal Time:    0.0,  Delay time =   0.00  New State:ENGN_StateRunning_WaitSampling
14:27:09.2 Step started at: 14:27:02
14:27:09.2 XYZ movement time  = 6217 ms
14:27:09.2 + Scan start delay = 6153 ms
14:27:09.3 Old State:15-ENGN_StateRunning_WaitSampling New State:ENGN_StateRunning_Sampling
14:27:40.4 Read C:\Data\Das Lab\UCHL1 R178Q and R178QC90A with Ubiquitin\UCHL1 R178Q and R178QC90A with Ubiquitin\190626_ExpMethod.fmf in 16 ms
14:27:40.5 Read C:\Data\Das Lab\MavC DeltaMid with Ub and UbE2N(top)\190410_ExpMethod.fmf in 15 ms
14:27:46.2 Error: start node not found
14:27:46.3 
14:27:46.3 In StExperiment.Init()
14:27:46.3 
14:27:46.3 Progress: 0 %
14:27:46.3 Progress: 12 %
14:27:46.3 Progress: 25 %
14:27:46.3 Progress: 37 %
14:27:46.4 Progress: 50 %
14:27:46.4 Progress: 62 %
14:27:46.4 Progress: 75 %
14:27:46.4 Progress: 87 %
14:27:46.4 Progress: 100 %
14:27:46.4 Read C:\Data\Das Lab\MavC Hybrid and MvcA INS with UbUbE2N\MavC Hybrid and MvcA INS with UbUbE2N\190625_ExpMethod.fmf in 0 ms
14:27:46.6 Read C:\Data\Das Lab\MavC Hybrid and MvcA INS with UbUbE2N\MavC Hybrid and MvcA INS with UbUbE2N\190625_ExpMethod.fmf in 15 ms
14:27:46.6 Time = 296 ms
14:27:46.6 
14:28:08.9 
14:28:08.9 STOP SCAN: 
14:28:08.9    CycleTime (ms)    = 200
14:28:08.9    CurrentCycle      = 300
14:28:08.9    RunTime (ms)      = 59973
14:28:08.9    AverageCycle (ms) = 199.9
14:28:08.9    Temperature       = 30.0, 30.0
14:28:08.9    DATA OVERRUN %    = 0.00
14:28:08.9    Spec PCB temps    = 39.9, 41.2, 41.9, 42.4, 42.5, 42.7, 42.8, 41.6, 40.1, 41.0, 41.6, 42.1, 42.7, 42.6, 42.4, 41.5
14:28:08.9 
14:28:09.0 AcquisitionEngine: DLL_THREAD_DETACH.
14:28:09.1 Old State:16-cycle=300, Elapsed Time:   60.0,  Ideal Time:   59.8,  Delay time =   0.02  New State:ENGN_StateRunning_SamplingComplete
14:28:09.2 Old State:18-ENGN_StateRunning_SamplingComplete New State:ENGN_StateRunning_WaitNewStep
14:28:09.3 Old State:5-ENGN_StateRunning_WaitNewStep New State:ENGN_StateRunning_StartNewStep
14:28:09.3 StartShaker(1000)
14:28:09.6 Old State:6-ENGN_StateRunning_StartNewStep New State:ENGN_StateRunning_WaitGoingToSample
14:28:09.6 Sample384_Q(0, 0, 5)
14:28:09.7 AcquisitionEngine: DLL_THREAD_ATTACH.
14:28:09.7 
14:28:09.7 START SCAN: 
14:28:09.7    CycleTime (ms)    = 200
14:28:09.7    CycleCount        = 600
14:28:09.7    ScansToAverage    = 20
14:28:09.7    FinishTime (s)    = 120
14:28:09.7    Temperature       = 30.0, 30.0
14:28:09.7    Lamp Power        = 35
14:28:09.7    Spec PCB temps    = 39.9, 41.2, 41.9, 42.4, 42.5, 42.7, 42.8, 41.6, 40.1, 41.0, 41.6, 42.1, 42.7, 42.6, 42.4, 41.5
14:28:09.7 
14:28:09.8 GMC_SetPosZ
14:28:09.9 Old State:12-ENGN_StateRunning_WaitGoingToSample New State:ENGN_StateRunning_GoingToSample
14:28:11.9 GMC_ServoHere
14:28:12.1 GMC_SetPosX
14:28:12.3 GMC_SetPosY
14:28:13.3 GMC_SetPosZ
14:28:15.5 Old State:13-ENGN_StateRunning_GoingToSample New State:ENGN_StateRunning_GoingToSampleComplete
14:28:15.6 Old State:14-cycle=1, Elapsed Time:    0.0,  Ideal Time:    0.0,  Delay time =   0.00  New State:ENGN_StateRunning_WaitSampling
14:28:15.6 Step started at: 14:28:09
14:28:15.6 XYZ movement time  = 5799 ms
14:28:15.6 + Scan start delay = 5808 ms
14:28:15.7 Old State:15-ENGN_StateRunning_WaitSampling New State:ENGN_StateRunning_Sampling
14:30:15.4 
14:30:15.4 STOP SCAN: 
14:30:15.4    CycleTime (ms)    = 200
14:30:15.4    CurrentCycle      = 600
14:30:15.4    RunTime (ms)      = 119974
14:30:15.4    AverageCycle (ms) = 200.0
14:30:15.4    Temperature       = 30.0, 30.0
14:30:15.4    DATA OVERRUN %    = 0.00
14:30:15.4    Spec PCB temps    = 39.9, 41.2, 41.9, 42.4, 42.6, 42.7, 42.8, 41.6, 40.0, 41.0, 41.6, 42.1, 42.7, 42.6, 42.4, 41.5
14:30:15.4 
14:30:15.6 AcquisitionEngine: DLL_THREAD_DETACH.
14:30:15.6 Old State:16-cycle=600, Elapsed Time:  120.0,  Ideal Time:  119.8,  Delay time =   0.02  New State:ENGN_StateRunning_SamplingComplete
14:30:15.7 Old State:18-ENGN_StateRunning_SamplingComplete New State:ENGN_StateRunning_WaitNewStep
14:30:15.9 Old State:5-ENGN_StateRunning_WaitNewStep New State:ENGN_StateRunning_StartNewStep
14:30:16.0 StartShaker(1000)
14:30:16.3 Old State:6-ENGN_StateRunning_StartNewStep New State:ENGN_StateRunning_WaitGoingToSample
14:30:16.3 Sample384_Q(0, 0, -1)
14:30:16.3 AcquisitionEngine: DLL_THREAD_ATTACH.
14:30:16.3 
14:30:16.3 START SCAN: 
14:30:16.3    CycleTime (ms)    = 200
14:30:16.3    CycleCount        = 500
14:30:16.3    ScansToAverage    = 20
14:30:16.3    FinishTime (s)    = 100
14:30:16.3    Temperature       = 30.0, 30.0
14:30:16.3    Lamp Power        = 35
14:30:16.4    Spec PCB temps    = 39.9, 41.2, 41.9, 42.4, 42.5, 42.7, 42.8, 41.6, 40.1, 41.0, 41.6, 42.1, 42.7, 42.6, 42.4, 41.5
14:30:16.4 
14:30:16.4 GMC_SetPosZ
14:30:16.5 Old State:12-ENGN_StateRunning_WaitGoingToSample New State:ENGN_StateRunning_GoingToSample
14:30:18.5 GMC_ServoHere
14:30:18.7 GMC_SetPosX
14:30:18.9 GMC_SetPosY
14:30:19.9 GMC_SetPosZ
14:30:22.2 Old State:13-ENGN_StateRunning_GoingToSample New State:ENGN_StateRunning_GoingToSampleComplete
14:30:22.3 Old State:14-cycle=1, Elapsed Time:    0.0,  Ideal Time:    0.0,  Delay time =   0.00  New State:ENGN_StateRunning_WaitSampling
14:30:22.3 Step started at: 14:30:16
14:30:22.3 XYZ movement time  = 5826 ms
14:30:22.3 + Scan start delay = 5783 ms
14:30:22.4 Old State:15-ENGN_StateRunning_WaitSampling New State:ENGN_StateRunning_Sampling
14:32:02.0 
14:32:02.0 STOP SCAN: 
14:32:02.0    CycleTime (ms)    = 200
14:32:02.0    CurrentCycle      = 500
14:32:02.0    RunTime (ms)      = 99975
14:32:02.0    AverageCycle (ms) = 199.9
14:32:02.0    Temperature       = 30.0, 30.0
14:32:02.0    DATA OVERRUN %    = 0.00
14:32:02.0    Spec PCB temps    = 39.9, 41.2, 41.9, 42.4, 42.5, 42.7, 42.8, 41.7, 40.1, 41.0, 41.6, 42.1, 42.7, 42.6, 42.4, 41.4
14:32:02.0 
14:32:02.2 AcquisitionEngine: DLL_THREAD_DETACH.
14:32:02.2 Old State:16-cycle=500, Elapsed Time:  100.0,  Ideal Time:   99.8,  Delay time =   0.03  New State:ENGN_StateRunning_SamplingComplete
14:32:02.3 Old State:18-ENGN_StateRunning_SamplingComplete New State:ENGN_StateRunning_WaitNewStep
14:32:02.6 Old State:5-ENGN_StateRunning_WaitNewStep New State:ENGN_StateRunning_StartNewStep
14:32:02.7 StartShaker(1000)
14:32:03.0 Old State:6-ENGN_StateRunning_StartNewStep New State:ENGN_StateRunning_WaitGoingToSample
14:32:03.0 Sample384_Q(0, 0, 1)
14:32:03.0 AcquisitionEngine: DLL_THREAD_ATTACH.
14:32:03.1 
14:32:03.1 START SCAN: 
14:32:03.1    CycleTime (ms)    = 200
14:32:03.1    CycleCount        = 300
14:32:03.1    ScansToAverage    = 20
14:32:03.1    FinishTime (s)    = 60
14:32:03.1    Temperature       = 30.0, 30.0
14:32:03.1    Lamp Power        = 35
14:32:03.1    Spec PCB temps    = 39.9, 41.2, 41.9, 42.4, 42.5, 42.7, 42.8, 41.7, 40.1, 41.0, 41.6, 42.1, 42.7, 42.6, 42.4, 41.5
14:32:03.1 
14:32:03.1 GMC_SetPosZ
14:32:03.2 Old State:12-ENGN_StateRunning_WaitGoingToSample New State:ENGN_StateRunning_GoingToSample
14:32:05.3 GMC_ServoHere
14:32:05.5 GMC_SetPosX
14:32:05.6 GMC_SetPosY
14:32:06.2 GMC_SetPosZ
14:32:08.5 Old State:13-ENGN_StateRunning_GoingToSample New State:ENGN_StateRunning_GoingToSampleComplete
14:32:08.6 Old State:14-cycle=1, Elapsed Time:    0.0,  Ideal Time:    0.0,  Delay time =   0.00  New State:ENGN_StateRunning_WaitSampling
14:32:08.6 Step started at: 14:32:03
14:32:08.6 XYZ movement time  = 5425 ms
14:32:08.6 + Scan start delay = 5360 ms
14:32:08.7 Old State:15-ENGN_StateRunning_WaitSampling New State:ENGN_StateRunning_Sampling
14:33:08.3 
14:33:08.3 STOP SCAN: 
14:33:08.3    CycleTime (ms)    = 200
14:33:08.3    CurrentCycle      = 300
14:33:08.3    RunTime (ms)      = 59973
14:33:08.3    AverageCycle (ms) = 199.9
14:33:08.3    Temperature       = 30.0, 30.0
14:33:08.3    DATA OVERRUN %    = 0.00
14:33:08.3    Spec PCB temps    = 39.9, 41.2, 41.9, 42.4, 42.5, 42.7, 42.8, 41.7, 40.0, 41.0, 41.6, 42.1, 42.7, 42.6, 42.4, 41.5
14:33:08.3 
14:33:08.4 AcquisitionEngine: DLL_THREAD_DETACH.
14:33:08.5 Old State:16-cycle=300, Elapsed Time:   60.0,  Ideal Time:   59.8,  Delay time =   0.03  New State:ENGN_StateRunning_SamplingComplete
14:33:08.6 Old State:18-ENGN_StateRunning_SamplingComplete New State:ENGN_StateRunning_WaitNewStep
14:33:08.8 Old State:5-ENGN_StateRunning_WaitNewStep New State:ENGN_StateRunning_StartNewStep
14:33:08.9 StartShaker(1000)
14:33:09.2 Old State:6-ENGN_StateRunning_StartNewStep New State:ENGN_StateRunning_WaitGoingToSample
14:33:09.2 Sample384_Q(0, 0, 7)
14:33:09.2 AcquisitionEngine: DLL_THREAD_ATTACH.
14:33:09.2 
14:33:09.2 START SCAN: 
14:33:09.2    CycleTime (ms)    = 200
14:33:09.2    CycleCount        = 600
14:33:09.2    ScansToAverage    = 20
14:33:09.2    FinishTime (s)    = 120
14:33:09.2    Temperature       = 30.0, 30.0
14:33:09.2    Lamp Power        = 35
14:33:09.2    Spec PCB temps    = 39.9, 41.2, 41.9, 42.4, 42.6, 42.7, 42.8, 41.6, 40.1, 41.0, 41.6, 42.1, 42.7, 42.6, 42.4, 41.5
14:33:09.2 
14:33:09.3 GMC_SetPosZ
14:33:09.4 Old State:12-ENGN_StateRunning_WaitGoingToSample New State:ENGN_StateRunning_GoingToSample
14:33:11.4 GMC_ServoHere
14:33:11.6 GMC_SetPosX
14:33:11.8 GMC_SetPosY
14:33:12.8 GMC_SetPosZ
14:33:15.0 Old State:13-ENGN_StateRunning_GoingToSample New State:ENGN_StateRunning_GoingToSampleComplete
14:33:15.1 Old State:14-cycle=1, Elapsed Time:    0.0,  Ideal Time:    0.0,  Delay time =   0.00  New State:ENGN_StateRunning_WaitSampling
14:33:15.1 Step started at: 14:33:09
14:33:15.1 XYZ movement time  = 5785 ms
14:33:15.1 + Scan start delay = 5777 ms
14:33:15.2 Old State:15-ENGN_StateRunning_WaitSampling New State:ENGN_StateRunning_Sampling
14:35:14.9 
14:35:14.9 STOP SCAN: 
14:35:14.9    CycleTime (ms)    = 200
14:35:14.9    CurrentCycle      = 600
14:35:14.9    RunTime (ms)      = 119975
14:35:14.9    AverageCycle (ms) = 200.0
14:35:14.9    Temperature       = 30.0, 30.0
14:35:14.9    DATA OVERRUN %    = 0.00
14:35:14.9    Spec PCB temps    = 39.9, 41.2, 41.9, 42.4, 42.5, 42.7, 42.8, 41.6, 40.1, 41.0, 41.6, 42.1, 42.7, 42.6, 42.4, 41.5
14:35:14.9 
14:35:15.0 AcquisitionEngine: DLL_THREAD_DETACH.
14:35:15.1 Old State:16-cycle=600, Elapsed Time:  120.0,  Ideal Time:  119.8,  Delay time =   0.02  New State:ENGN_StateRunning_SamplingComplete
14:35:15.2 Old State:18-ENGN_StateRunning_SamplingComplete New State:ENGN_StateRunning_WaitNewStep
14:35:15.4 Old State:5-ENGN_StateRunning_WaitNewStep New State:ENGN_StateRunning_StartNewStep
14:35:15.5 StartShaker(1000)
14:35:15.8 Old State:6-ENGN_StateRunning_StartNewStep New State:ENGN_StateRunning_WaitGoingToSample
14:35:15.8 Sample384_Q(0, 0, 1)
14:35:15.8 AcquisitionEngine: DLL_THREAD_ATTACH.
14:35:15.8 
14:35:15.8 START SCAN: 
14:35:15.8    CycleTime (ms)    = 200
14:35:15.8    CycleCount        = 500
14:35:15.8    ScansToAverage    = 20
14:35:15.8    FinishTime (s)    = 100
14:35:15.8    Temperature       = 30.0, 30.0
14:35:15.8    Lamp Power        = 35
14:35:15.8 GMC_SetPosZ
14:35:15.8    Spec PCB temps    = 39.9, 41.2, 41.9, 42.4, 42.5, 42.7, 42.8, 41.7, 40.1, 41.0, 41.6, 42.1, 42.7, 42.6, 42.4, 41.5
14:35:15.8 
14:35:16.0 Old State:12-ENGN_StateRunning_WaitGoingToSample New State:ENGN_StateRunning_GoingToSample
14:35:18.0 GMC_ServoHere
14:35:18.2 GMC_SetPosX
14:35:18.3 GMC_SetPosY
14:35:19.3 GMC_SetPosZ
14:35:21.6 Old State:13-ENGN_StateRunning_GoingToSample New State:ENGN_StateRunning_GoingToSampleComplete
14:35:21.7 Old State:14-cycle=1, Elapsed Time:    0.0,  Ideal Time:    0.0,  Delay time =   0.00  New State:ENGN_StateRunning_WaitSampling
14:35:21.7 Step started at: 14:35:15
14:35:21.7 XYZ movement time  = 5745 ms
14:35:21.7 + Scan start delay = 5755 ms
14:35:21.8 Old State:15-ENGN_StateRunning_WaitSampling New State:ENGN_StateRunning_Sampling
14:37:01.5 
14:37:01.5 STOP SCAN: 
14:37:01.5    CycleTime (ms)    = 200
14:37:01.5    CurrentCycle      = 500
14:37:01.5    RunTime (ms)      = 99974
14:37:01.5    AverageCycle (ms) = 199.9
14:37:01.5    Temperature       = 30.0, 30.0
14:37:01.5    DATA OVERRUN %    = 0.00
14:37:01.5    Spec PCB temps    = 39.9, 41.2, 41.9, 42.4, 42.5, 42.7, 42.8, 41.6, 40.1, 41.0, 41.6, 42.1, 42.7, 42.6, 42.4, 41.5
14:37:01.5 
14:37:01.6 AcquisitionEngine: DLL_THREAD_DETACH.
14:37:01.7 Old State:16-cycle=500, Elapsed Time:  100.0,  Ideal Time:   99.8,  Delay time =   0.02  New State:ENGN_StateRunning_SamplingComplete
14:37:01.8 Old State:18-ENGN_StateRunning_SamplingComplete New State:ENGN_StateRunning_WaitNewStep
14:37:01.9 Old State:5-ENGN_StateRunning_WaitNewStep New State:ENGN_StateRunning_StartNewStep
14:37:01.9 StartShaker(1000)
14:37:02.2 Old State:6-ENGN_StateRunning_StartNewStep New State:ENGN_StateRunning_WaitGoingToSample
14:37:02.2 Sample384_Q(0, 0, 3)
14:37:02.3 AcquisitionEngine: DLL_THREAD_ATTACH.
14:37:02.3 
14:37:02.3 START SCAN: 
14:37:02.3    CycleTime (ms)    = 200
14:37:02.3    CycleCount        = 300
14:37:02.3    ScansToAverage    = 20
14:37:02.3    FinishTime (s)    = 60
14:37:02.3    Temperature       = 30.0, 30.0
14:37:02.3    Lamp Power        = 35
14:37:02.3    Spec PCB temps    = 39.9, 41.2, 41.9, 42.4, 42.5, 42.7, 42.8, 41.7, 40.1, 41.0, 41.6, 42.1, 42.7, 42.6, 42.4, 41.5
14:37:02.3 
14:37:02.4 GMC_SetPosZ
14:37:02.5 Old State:12-ENGN_StateRunning_WaitGoingToSample New State:ENGN_StateRunning_GoingToSample
14:37:04.6 GMC_ServoHere
14:37:04.7 GMC_SetPosX
14:37:04.9 GMC_SetPosY
14:37:05.4 GMC_SetPosZ
14:37:07.6 Old State:13-ENGN_StateRunning_GoingToSample New State:ENGN_StateRunning_GoingToSampleComplete
14:37:07.7 Old State:14-cycle=1, Elapsed Time:    0.0,  Ideal Time:    0.0,  Delay time =   0.00  New State:ENGN_StateRunning_WaitSampling
14:37:07.7 Step started at: 14:37:02
14:37:07.7 XYZ movement time  = 5246 ms
14:37:07.7 + Scan start delay = 5256 ms
14:37:07.8 Old State:15-ENGN_StateRunning_WaitSampling New State:ENGN_StateRunning_Sampling
14:38:07.5 
14:38:07.5 STOP SCAN: 
14:38:07.5    CycleTime (ms)    = 200
14:38:07.5    CurrentCycle      = 300
14:38:07.5    RunTime (ms)      = 59974
14:38:07.5    AverageCycle (ms) = 199.9
14:38:07.5    Temperature       = 30.0, 30.0
14:38:07.5    DATA OVERRUN %    = 0.00
14:38:07.5    Spec PCB temps    = 39.9, 41.2, 41.9, 42.4, 42.5, 42.7, 42.8, 41.6, 40.1, 41.0, 41.6, 42.1, 42.7, 42.6, 42.4, 41.5
14:38:07.5 
14:38:07.6 AcquisitionEngine: DLL_THREAD_DETACH.
14:38:07.6 Old State:16-cycle=300, Elapsed Time:   60.0,  Ideal Time:   59.8,  Delay time =   0.02  New State:ENGN_StateRunning_SamplingComplete
14:38:07.7 Old State:18-ENGN_StateRunning_SamplingComplete New State:ENGN_StateRunning_WaitNewStep
14:38:07.8 Old State:5-ENGN_StateRunning_WaitNewStep New State:ENGN_StateRunning_StartNewStep
14:38:07.8 StartShaker(1000)
14:38:08.1 Old State:6-ENGN_StateRunning_StartNewStep New State:ENGN_StateRunning_WaitGoingToSample
14:38:08.1 Sample384_Q(0, 0, 9)
14:38:08.2 AcquisitionEngine: DLL_THREAD_ATTACH.
14:38:08.2 
14:38:08.2 START SCAN: 
14:38:08.2    CycleTime (ms)    = 200
14:38:08.2    CycleCount        = 600
14:38:08.2    ScansToAverage    = 20
14:38:08.2    FinishTime (s)    = 120
14:38:08.2    Temperature       = 30.0, 30.0
14:38:08.2    Lamp Power        = 35
14:38:08.3    Spec PCB temps    = 39.9, 41.2, 41.9, 42.4, 42.5, 42.7, 42.8, 41.6, 40.1, 41.0, 41.6, 42.1, 42.7, 42.6, 42.4, 41.5
14:38:08.3 
14:38:08.3 GMC_SetPosZ
14:38:08.4 Old State:12-ENGN_StateRunning_WaitGoingToSample New State:ENGN_StateRunning_GoingToSample
14:38:10.5 GMC_ServoHere
14:38:10.7 GMC_SetPosX
14:38:10.8 GMC_SetPosY
14:38:11.8 GMC_SetPosZ
14:38:14.1 Old State:13-ENGN_StateRunning_GoingToSample New State:ENGN_StateRunning_GoingToSampleComplete
14:38:14.2 Old State:14-cycle=1, Elapsed Time:    0.0,  Ideal Time:    0.0,  Delay time =   0.00  New State:ENGN_StateRunning_WaitSampling
14:38:14.2 Step started at: 14:38:08
14:38:14.2 XYZ movement time  = 5864 ms
14:38:14.2 + Scan start delay = 5873 ms
14:38:14.3 Old State:15-ENGN_StateRunning_WaitSampling New State:ENGN_StateRunning_Sampling
14:40:14.0 
14:40:14.0 STOP SCAN: 
14:40:14.0    CycleTime (ms)    = 200
14:40:14.0    CurrentCycle      = 600
14:40:14.0    RunTime (ms)      = 119974
14:40:14.0    AverageCycle (ms) = 200.0
14:40:14.0    Temperature       = 30.0, 30.0
14:40:14.0    DATA OVERRUN %    = 0.00
14:40:14.0    Spec PCB temps    = 39.9, 41.2, 41.9, 42.4, 42.5, 42.7, 42.8, 41.6, 40.1, 41.0, 41.6, 42.1, 42.7, 42.6, 42.4, 41.4
14:40:14.0 
14:40:14.1 AcquisitionEngine: DLL_THREAD_DETACH.
14:40:14.2 Old State:16-cycle=600, Elapsed Time:  120.0,  Ideal Time:  119.8,  Delay time =   0.02  New State:ENGN_StateRunning_SamplingComplete
14:40:14.3 Old State:18-ENGN_StateRunning_SamplingComplete New State:ENGN_StateRunning_WaitNewStep
14:40:14.6 Old State:5-ENGN_StateRunning_WaitNewStep New State:ENGN_StateRunning_StartNewStep
14:40:14.6 StartShaker(1000)
14:40:14.9 Old State:6-ENGN_StateRunning_StartNewStep New State:ENGN_StateRunning_WaitGoingToSample
14:40:14.9 Sample384_Q(0, 0, 3)
14:40:15.0 AcquisitionEngine: DLL_THREAD_ATTACH.
14:40:15.0 
14:40:15.0 START SCAN: 
14:40:15.0    CycleTime (ms)    = 200
14:40:15.0    CycleCount        = 500
14:40:15.0    ScansToAverage    = 20
14:40:15.0    FinishTime (s)    = 100
14:40:15.0    Temperature       = 30.0, 30.0
14:40:15.0    Lamp Power        = 35
14:40:15.0    Spec PCB temps    = 39.9, 41.2, 42.0, 42.4, 42.6, 42.7, 42.8, 41.6, 40.1, 41.0, 41.6, 42.1, 42.7, 42.6, 42.4, 41.5
14:40:15.0 
14:40:15.0 GMC_SetPosZ
14:40:15.2 Old State:12-ENGN_StateRunning_WaitGoingToSample New State:ENGN_StateRunning_GoingToSample
14:40:17.2 GMC_ServoHere
14:40:17.3 GMC_SetPosX
14:40:17.5 GMC_SetPosY
14:40:18.5 GMC_SetPosZ
14:40:20.8 Old State:13-ENGN_StateRunning_GoingToSample New State:ENGN_StateRunning_GoingToSampleComplete
14:40:20.9 Old State:14-cycle=1, Elapsed Time:    0.0,  Ideal Time:    0.0,  Delay time =   0.00  New State:ENGN_StateRunning_WaitSampling
14:40:20.9 Step started at: 14:40:15
14:40:20.9 XYZ movement time  = 5808 ms
14:40:20.9 + Scan start delay = 5759 ms
14:40:21.0 Old State:15-ENGN_StateRunning_WaitSampling New State:ENGN_StateRunning_Sampling
14:42:00.6 
14:42:00.6 STOP SCAN: 
14:42:00.6    CycleTime (ms)    = 200
14:42:00.6    CurrentCycle      = 500
14:42:00.6    RunTime (ms)      = 99974
14:42:00.6    AverageCycle (ms) = 199.9
14:42:00.6    Temperature       = 30.0, 30.0
14:42:00.6    DATA OVERRUN %    = 0.00
14:42:00.7    Spec PCB temps    = 39.9, 41.2, 41.9, 42.4, 42.5, 42.7, 42.8, 41.7, 40.1, 41.0, 41.6, 42.1, 42.7, 42.6, 42.4, 41.5
14:42:00.7 
14:42:00.8 AcquisitionEngine: DLL_THREAD_DETACH.
14:42:00.9 Old State:16-cycle=500, Elapsed Time:  100.0,  Ideal Time:   99.8,  Delay time =   0.02  New State:ENGN_StateRunning_SamplingComplete
14:42:01.0 Old State:18-ENGN_StateRunning_SamplingComplete New State:ENGN_StateRunning_WaitEjecting
14:42:01.0 EJECT: To Chute, position=3,0
14:42:01.1 StopShaker
14:42:01.1 GMC_SetPosZ
14:42:01.2 Old State:19-ENGN_StateRunning_WaitEjecting New State:ENGN_StateRunning_Ejecting
14:42:03.3 GMC_ServoHere
14:42:03.4 GMC_SetPosX
14:42:06.1 GMC_SetPosY
14:42:09.1 GMC_SetPosZ
14:42:09.3 GMC_Eject
14:42:09.3 EJECTOR: Eject
14:42:18.0 GMC_HomeZ
14:42:18.6 GMC_SetPosZ
14:42:18.7 GMC_ServoHere
14:42:18.9 GMC_AutoDoor
14:42:18.9 AUTODOOR: CloseDoor
14:42:19.4 GMC_Interlock
14:42:19.6 GMC_HomeXYZ
14:42:27.9 GMC_SetPosZ
14:42:28.0 GMC_ServoHere
14:42:28.2 GMC_SetPosZ
14:42:28.4 GMC_ServoHere
14:42:28.5 GMC_SetPosX
14:42:31.2 GMC_SetPosY
14:42:33.4 GMC_SetPosZ
14:42:34.9 GMC_HomeXYZ
14:42:46.3 GMC_SetPosZ
14:42:46.5 GMC_ServoHere
14:42:46.6 GMC_SetPosZ
14:42:46.8 GMC_ServoHere
14:42:47.0 GMC_SetPosX
14:42:47.2 GMC_SetPosY
14:42:47.3 GMC_SetPosZ
14:42:47.5 GMC_SetPosY
14:42:56.2 GMC_Interlock
14:42:56.4 GMC_AutoDoor
14:42:56.4 AUTODOOR: OpenDoor
14:43:05.8 Old State:20-ENGN_StateRunning_Ejecting New State:ENGN_StateRunning_EjectingComplete
14:43:05.9 Old State:21-ENGN_StateRunning_EjectingComplete New State:ENGN_StateRunning_Finished
14:43:05.9 StopShaker
14:43:06.0 Old State:22-ENGN_StateRunning_Finished New State:ENGN_State_SystemReady
14:43:06.2 
14:43:06.2 ASSAY SUMMARY:
14:43:06.2 ==============
14:43:06.2   Step #   Duration   Cycles  Overrun %
14:43:06.2        1      59     300    0.00
14:43:06.2        2     299    1500    0.00
14:43:06.2        3      59     300    0.00
14:43:06.2        4     119     600    0.00
14:43:06.2        5      99     500    0.00
14:43:06.2        6      59     300    0.00
14:43:06.2        7     119     600    0.00
14:43:06.2        8      99     500    0.00
14:43:06.2        9      59     300    0.00
14:43:06.2       10     119     600    0.00
14:43:06.2       11      99     500    0.00
14:43:06.2       12      59     300    0.00
14:43:06.2       13     119     600    0.00
14:43:06.2       14      99     500    0.00
14:43:06.2       15      59     300    0.00
14:43:06.2       16     119     600    0.00
14:43:06.2       17      99     500    0.00
14:43:06.2       18      59     300    0.00
14:43:06.2       19     119     600    0.00
14:43:06.2       20      99     500    0.00
14:43:06.2       21      59     300    0.00
14:43:06.2       22     119     600    0.00
14:43:06.2       23      99     500    0.00
14:43:06.2       24      59     300    0.00
14:43:06.2       25     119     600    0.00
14:43:06.2       26      99     500    0.00
14:43:06.2 -------------------------------------------
14:43:06.2    Total    2599   13000    0.00
14:43:06.9 DFIO: Start writing C:\Data\Das Lab\His-Ub with MavC and MavCE2N\His-Ub with MavC and MavCE2N\190626_001.frd
14:43:07.3 DFIO: Finished writing C:\Data\Das Lab\His-Ub with MavC and MavCE2N\His-Ub with MavC and MavCE2N\190626_001.frd
14:43:07.3 DFIO: Start writing C:\Data\Das Lab\His-Ub with MavC and MavCE2N\His-Ub with MavC and MavCE2N\190626_002.frd
14:43:07.4 DFIO: Finished writing C:\Data\Das Lab\His-Ub with MavC and MavCE2N\His-Ub with MavC and MavCE2N\190626_002.frd
14:43:07.4 DFIO: Start writing C:\Data\Das Lab\His-Ub with MavC and MavCE2N\His-Ub with MavC and MavCE2N\190626_003.frd
14:43:07.4 DFIO: Finished writing C:\Data\Das Lab\His-Ub with MavC and MavCE2N\His-Ub with MavC and MavCE2N\190626_003.frd
14:43:07.4 DFIO: Start writing C:\Data\Das Lab\His-Ub with MavC and MavCE2N\His-Ub with MavC and MavCE2N\190626_004.frd
14:43:07.4 DFIO: Finished writing C:\Data\Das Lab\His-Ub with MavC and MavCE2N\His-Ub with MavC and MavCE2N\190626_004.frd
14:43:07.4 DFIO: Start writing C:\Data\Das Lab\His-Ub with MavC and MavCE2N\His-Ub with MavC and MavCE2N\190626_005.frd
14:43:07.4 DFIO: Finished writing C:\Data\Das Lab\His-Ub with MavC and MavCE2N\His-Ub with MavC and MavCE2N\190626_005.frd
14:43:07.4 DFIO: Start writing C:\Data\Das Lab\His-Ub with MavC and MavCE2N\His-Ub with MavC and MavCE2N\190626_006.frd
14:43:07.5 DFIO: Finished writing C:\Data\Das Lab\His-Ub with MavC and MavCE2N\His-Ub with MavC and MavCE2N\190626_006.frd
14:43:07.5 DFIO: Start writing C:\Data\Das Lab\His-Ub with MavC and MavCE2N\His-Ub with MavC and MavCE2N\190626_007.frd
14:43:07.5 DFIO: Finished writing C:\Data\Das Lab\His-Ub with MavC and MavCE2N\His-Ub with MavC and MavCE2N\190626_007.frd
14:44:36.2 this {Width=759, Height=424} sender {Width=759, Height=424} Clip {Width=757, Height=422}
14:48:34.2 this {Width=759, Height=424} sender {Width=759, Height=424} Clip {Width=757, Height=422}
14:48:37.2 StopShaker
14:48:37.3 Old State:4-ENGN_State_SystemReady New State:ENGN_State_ControllerBusy
14:48:37.3 GMC_AutoDoor
14:48:37.3 AUTODOOR: OpenDoor
14:48:37.9 Old State:29-ENGN_State_ControllerBusy New State:ENGN_State_ControllerDone
14:48:38.0 Old State:30-ENGN_State_ControllerDone New State:ENGN_State_SystemReady
14:48:41.4 GMC_AutoDoor
14:48:41.4 AUTODOOR: CloseDoor
14:48:41.5 Old State:4-ENGN_State_SystemReady New State:ENGN_State_ControllerBusy
14:48:50.6 GMC_Interlock
14:48:50.8 GMC_HomeY
14:49:01.8 GMC_HomeXYZ
14:49:04.5 GMC_SetPosZ
14:49:04.7 GMC_ServoHere
14:49:05.0 Old State:29-ENGN_State_ControllerBusy New State:ENGN_State_ControllerDone
14:49:05.1 Old State:30-ENGN_State_ControllerDone New State:ENGN_State_SystemReady
14:49:34.9 AcquisitionEngine: DLL_THREAD_DETACH.
14:49:35.0 AcquisitionEngine: DLL_THREAD_DETACH.
14:49:35.1 AcquisitionEngine: DLL_THREAD_DETACH.
14:49:35.1 AcquisitionEngine: DLL_THREAD_DETACH.
14:49:35.2 AcquisitionEngine: DLL_THREAD_DETACH.
14:49:35.2 AcquisitionEngine: DLL_THREAD_DETACH.
14:49:35.2 AcquisitionEngine: DLL_THREAD_DETACH.
14:49:35.2 AcquisitionEngine: DLL_THREAD_DETACH.
14:49:35.3 AcquisitionEngine: DLL_THREAD_DETACH.
14:49:35.6 AcquisitionEngine: DLL_THREAD_DETACH.
14:49:35.6 AcquisitionEngine: DLL_THREAD_DETACH.
14:49:35.6 AcquisitionEngine: DLL_THREAD_DETACH.
14:49:35.8 Closing application
14:49:35.8 StopShaker
14:49:36.0 AcquisitionEngine: DLL_THREAD_DETACH.
14:49:36.6 this {Width=759, Height=424} sender {Width=759, Height=424} Clip {Width=757, Height=422}
14:49:39.9 AcquisitionEngine: DLL_THREAD_DETACH.
14:49:39.9 AcquisitionEngine: DLL_THREAD_DETACH.
14:49:40.0 AcquisitionEngine: DLL_THREAD_DETACH.
14:49:40.0 AcquisitionEngine: DLL_THREAD_DETACH.
14:49:40.0 AcquisitionEngine: DLL_THREAD_DETACH.
14:49:40.0 AcquisitionEngine: DLL_THREAD_DETACH.
14:49:40.0 AcquisitionEngine: DLL_THREAD_DETACH.
14:49:40.0 AcquisitionEngine: DLL_THREAD_DETACH.
14:49:40.0 AcquisitionEngine: DLL_THREAD_DETACH.
14:49:40.0 AcquisitionEngine: DLL_THREAD_DETACH.
14:49:40.0 AcquisitionEngine: DLL_THREAD_DETACH.
14:49:40.0 AcquisitionEngine: DLL_THREAD_DETACH.
14:49:40.0 AcquisitionEngine: DLL_THREAD_DETACH.
14:49:40.0 AcquisitionEngine: DLL_THREAD_DETACH.
14:49:40.0 AcquisitionEngine: DLL_THREAD_DETACH.
14:49:40.0 AcquisitionEngine: DLL_THREAD_DETACH.
14:49:40.2 AcquisitionEngine: DLL_THREAD_DETACH.
14:49:40.6 AcquisitionEngine: DLL_THREAD_DETACH.
14:49:40.7 AcquisitionEngine: DLL_THREAD_DETACH.
14:49:40.8 AcquisitionEngine: DLL_THREAD_DETACH.
14:49:40.9 AcquisitionEngine: DLL_THREAD_DETACH.
14:49:41.0 AcquisitionEngine: DLL_THREAD_DETACH.
14:49:41.8 Detected memory leaks!
14:49:41.8 Dumping objects ->
14:49:41.8 {331477} 14:49:41.8 normal block at 0x0193D040, 8 bytes long.
14:49:41.8  Data: <(       > 28 03 00 00 18 C2 94 01 
14:49:41.8 {331476} 14:49:41.8 normal block at 0x0194C218, 516 bytes long.
14:49:41.8  Data: <  e         w   > 08 B8 65 01 04 D7 84 00 12 F2 83 00 77 03 86 00 
14:49:41.8 {323800} 14:49:41.8 normal block at 0x0193F2C0, 44 bytes long.
14:49:41.8  Data: <                > 01 00 00 00 00 00 00 00 00 00 00 00 0A 00 00 00 
14:49:41.8 Object dump complete.
14:49:42.3 Read C:\Data\Das Lab\MavC DeltaMid with Ub and UbE2N(top)\190410_ExpMethod.fmf in 31 ms
14:49:42.3 Read C:\Data\Das Lab\MavC DeltaMid with Ub and UbE2N(top)\190410_ExpMethod.fmf in 0 ms
14:49:42.5 MultiWellPlate: DLL_PROCESS_DETACH.
14:49:42.8 Read C:\Data\Das Lab\DoublehisUCHL1 WT and C90A with WT ubiquitin 2uM\190129_ExpMethod.fmf in 63 ms
14:49:42.8 Read C:\Data\Das Lab\DoublehisUCHL1 WT and C90A with WT ubiquitin 2uM\190129_ExpMethod.fmf in 16 ms
14:49:42.8 DataSecurity: DLL_PROCESS_DETACH.
14:49:43.3 AcquisitionEngine: DLL_PROCESS_DETACH.
14:49:43.6 Read C:\Data\Das Lab\DoublehisUCHL1 WT and C90A with WT ubiquitin 2uM\190129_ExpMethod.fmf in 31 ms
14:49:43.7 Read C:\Data\Das Lab\DoublehisUCHL1 WT and C90A with WT ubiquitin 2uM\190129_ExpMethod.fmf in 16 ms
14:49:53.9 Read C:\Data\Das Lab\MavC DeltaMid with Ub and UbE2N(top)\190410_ExpMethod.fmf in 31 ms
14:49:53.9 Read C:\Data\Das Lab\MavC DeltaMid with Ub and UbE2N(top)\190410_ExpMethod.fmf in 0 ms
14:49:56.7 Read C:\Data\Das Lab\DoublehisUCHL1 WT and C90A with WT ubiquitin 2uM\190129_ExpMethod.fmf in 31 ms
14:49:56.7 Read C:\Data\Das Lab\DoublehisUCHL1 WT and C90A with WT ubiquitin 2uM\190129_ExpMethod.fmf in 0 ms
14:50:00.0 Read C:\Data\Das Lab\DoublehisUCHL1 WT and C90A with WT ubiquitin 2uM\190129_ExpMethod.fmf in 16 ms
14:50:03.2 Read C:\Data\Das Lab\DoublehisUCHL1 WT and C90A with WT ubiquitin 2uM\190129_ExpMethod.fmf in 16 ms
14:50:03.7 Read C:\Data\Das Lab\DoublehisUCHL1 WT and C90A with WT ubiquitin 2uM\190129_ExpMethod.fmf in 94 ms
14:50:03.7 Read C:\Data\Das Lab\DoublehisUCHL1 WT and C90A with WT ubiquitin 2uM\190129_ExpMethod.fmf in 15 ms
14:50:05.8 Read C:\Data\Das Lab\MavC DeltaMid with Ub and UbE2N(top)\190410_ExpMethod.fmf in 16 ms
14:50:05.8 Read C:\Data\Das Lab\MavC DeltaMid with Ub and UbE2N(top)\190410_ExpMethod.fmf in 0 ms
14:50:06.7 Read C:\Data\Das Lab\MavC DeltaMid with Ub and UbE2N(top)\190410_ExpMethod.fmf in 31 ms
14:50:06.7 Read C:\Data\Das Lab\MavC DeltaMid with Ub and UbE2N(top)\190410_ExpMethod.fmf in 16 ms
14:50:08.0 Read C:\Data\Das Lab\MavC DeltaMid with Ub and UbE2N(top)\190410_ExpMethod.fmf in 16 ms
14:50:08.1 Read C:\Data\Das Lab\MavC DeltaMid with Ub and UbE2N(top)\190410_ExpMethod.fmf in 16 ms
14:50:08.8 Read C:\Data\Das Lab\MavC DeltaMid with Ub and UbE2N(top)\190410_ExpMethod.fmf in 15 ms
14:50:08.8 Read C:\Data\Das Lab\MavC DeltaMid with Ub and UbE2N(top)\190410_ExpMethod.fmf in 16 ms
14:50:10.3 Read C:\Data\Das Lab\MavC DeltaMid with Ub and UbE2N(top)\190410_ExpMethod.fmf in 15 ms
14:50:10.3 Read C:\Data\Das Lab\MavC DeltaMid with Ub and UbE2N(top)\190410_ExpMethod.fmf in 16 ms
14:50:10.5 Read C:\Data\Das Lab\MavC DeltaMid with Ub and UbE2N(top)\190410_ExpMethod.fmf in 16 ms
14:50:10.6 Read C:\Data\Das Lab\MavC DeltaMid with Ub and UbE2N(top)\190410_ExpMethod.fmf in 16 ms
14:50:13.2 Read C:\Data\Das Lab\MvcA Studies\His-Ub with MavC and MavCE2N\His-Ub with MavC and MavCE2N\190626_ExpMethod.fmf in 15 ms
14:50:13.2 Read C:\Data\Das Lab\MvcA Studies\His-Ub with MavC and MavCE2N\His-Ub with MavC and MavCE2N\190626_ExpMethod.fmf in 16 ms
14:50:26.1 Read C:\Data\Das Lab\MvcA Studies\His-Ub with MavC and MavCE2N\His-Ub with MavC and MavCE2N\190626_ExpMethod.fmf in 16 ms
14:50:26.2 Read C:\Data\Das Lab\MvcA Studies\His-Ub with MavC and MavCE2N\His-Ub with MavC and MavCE2N\190626_ExpMethod.fmf in 16 ms
14:50:27.6 Read C:\Data\Das Lab\MavC DeltaMid with Ub and UbE2N(top)\190410_ExpMethod.fmf in 15 ms
14:50:56.2 
14:50:56.2 In StExperiment.Init()
14:50:56.2 
14:50:56.2 Progress: 0 %
14:50:56.2 Progress: 14 %
14:50:56.3 Progress: 28 %
14:50:56.3 Progress: 42 %
14:50:56.3 Progress: 57 %
14:50:56.3 Progress: 71 %
14:50:56.3 Progress: 85 %
14:50:56.3 Progress: 100 %
14:50:56.3 Read C:\Data\Das Lab\MvcA Studies\His-Ub with MavC and MavCE2N\His-Ub with MavC and MavCE2N\190626_ExpMethod.fmf in 15 ms
14:50:56.3 Read C:\Data\Das Lab\MvcA Studies\His-Ub with MavC and MavCE2N\His-Ub with MavC and MavCE2N\190626_ExpMethod.fmf in 0 ms
14:50:56.3 Time = 124 ms
14:50:56.3 
14:51:03.7 Menu: ContextMenu [{X=7,Y=364}]
14:51:16.4 Menu: ContextMenu [{X=425,Y=143}]
14:51:32.2 Menu: ContextMenu [{X=480,Y=148}]
14:51:45.9 Menu: ContextMenu [{X=539,Y=140}]
14:52:25.0 Menu: ContextMenu [{X=597,Y=146}]
14:52:26.7 Menu: ContextMenu [{X=593,Y=140}]
14:52:33.5 Menu: ContextMenu [{X=649,Y=147}]
14:52:42.2 Menu: ContextMenu [{X=229,Y=149}]
14:52:51.3 Menu: ContextMenu [{X=277,Y=138}]
14:52:58.2 Menu: ContextMenu [{X=338,Y=148}]
14:53:06.5 Menu: ContextMenu [{X=426,Y=312}]
14:53:22.8 Menu: ContextMenu [{X=476,Y=320}]
14:53:31.4 Menu: ContextMenu [{X=539,Y=188}]
14:53:37.9 Menu: ContextMenu [{X=596,Y=309}]
14:53:46.9 Menu: ContextMenu [{X=644,Y=321}]
14:53:57.2 Menu: ContextMenu [{X=227,Y=319}]
14:54:06.9 Menu: ContextMenu [{X=283,Y=200}]
14:54:15.1 Menu: ContextMenu [{X=337,Y=310}]
14:54:25.2 Menu: ContextMenu [{X=4,Y=310}]
14:54:27.9 Menu: ContextMenu [{X=8,Y=318}]
14:54:32.1 Menu: ContextMenu [{X=5,Y=306}]
14:54:35.0 Menu: ContextMenu [{X=6,Y=259}]
14:54:37.5 Menu: ContextMenu [{X=6,Y=199}]
14:54:39.5 Menu: ContextMenu [{X=6,Y=150}]
14:54:42.2 Menu: ContextMenu [{X=5,Y=92}]
14:55:01.3 this {Width=759, Height=422} sender {Width=759, Height=422} Clip {Width=757, Height=420}
14:55:41.7 Menu: ContextMenu [{X=4,Y=84}]
14:55:44.2 Menu: ContextMenu [{X=1,Y=87}]
14:55:46.0 Menu: ContextMenu [{X=7,Y=145}]
14:55:53.2 this {Width=759, Height=422} sender {Width=759, Height=422} Clip {Width=757, Height=420}
14:56:07.8 Menu: ContextMenu [{X=6,Y=36}]
14:56:11.1 Menu: ContextMenu [{X=7,Y=85}]
14:56:13.9 Menu: ContextMenu [{X=1,Y=144}]
14:56:16.3 Menu: ContextMenu [{X=10,Y=201}]
14:56:41.1 this {Width=759, Height=422} sender {Width=759, Height=422} Clip {Width=757, Height=420}
14:57:03.9 this {Width=759, Height=422} sender {Width=759, Height=422} Clip {Width=757, Height=420}
14:57:09.7 this {Width=759, Height=422} sender {Width=759, Height=422} Clip {Width=757, Height=420}
14:57:13.7 Read C:\Data\Das Lab\DoublehisUCHL1 WT and C90A with WT ubiquitin 2uM\190129_ExpMethod.fmf in 16 ms
14:57:13.8 Read C:\Data\Das Lab\DoublehisUCHL1 WT and C90A with WT ubiquitin 2uM\190129_ExpMethod.fmf in 15 ms
14:57:13.8 Read C:\Data\Das Lab\MavC DeltaMid with Ub and UbE2N(top)\190410_ExpMethod.fmf in 16 ms
14:57:14.2 Read C:\Data\Das Lab\MavC DeltaMid with Ub and UbE2N(top)\190410_ExpMethod.fmf in 16 ms
14:57:18.2 Menu: ContextMenu [{X=8,Y=265}]
14:57:45.5 this {Width=759, Height=424} sender {Width=759, Height=424} Clip {Width=757, Height=422}
14:57:49.9 Menu: ContextMenu [{X=7,Y=310}]
14:58:00.0 this {Width=759, Height=422} sender {Width=759, Height=422} Clip {Width=757, Height=420}
14:58:39.9 MultiWellPlate: DLL_PROCESS_DETACH.
14:58:40.6 DataSecurity: DLL_PROCESS_DETACH.
23:00:03.5 AcquisitionEngine: DLL_PROCESS_ATTACH - V8.1.0.1
23:00:03.5 DataSecurity: DLL_PROCESS_ATTACH - V1.0.0.1
23:00:03.5 MultiWellPlate: DLL_PROCESS_ATTACH - V1.0.0.6
23:00:03.5 Octet Data Acquisition 9.0.0.66 (debug build)
23:00:03.5 AcquisitionEngine: DLL_THREAD_ATTACH.
23:00:03.5 CreateToolbar()
23:00:03.6 Warning: Creating a pane with no CDocument.
23:00:03.6 Warning: Creating a pane with no CDocument.
23:00:03.6 Instrument started...
23:00:03.9 LoadSerial()
23:00:03.9 Serial = FB-20207
23:00:04.0 GALIL: XY steps/mm = 641.744, Z steps/mm = 780.488
23:00:04.2 GetSamplePos1_1 = (113.152,85.9323,32.2746)
23:00:04.2 GetSamplePos1_9 = (113.152,14.194,32.2961)
23:00:04.3 GetSamplePos2_1 = (8.6832,85.7802,31.9173)
23:00:04.3 GetSamplePos2_9 = (8.6832,14.0271,32.0412)
23:00:04.3 dDeltaY1 = -8.96729, dDeltaY2 = -8.96914
23:00:04.3 m_dPickRowSpacingMM = -9
23:00:04.3 m_dPickColSpacingMM = 9
23:00:04.3 m_ySample1RowSpacingMM = -8.96729
23:00:04.3 m_zSample1RowSpacingMM = 0.0026875
23:00:04.3 m_ySample2RowSpacingMM = -8.96914
23:00:04.3 m_zSample2RowSpacingMM = 0.0154875
23:00:04.3 AcquisitionEngine: DLL_THREAD_ATTACH.
23:00:04.3 Opening instrument: Octet RED384
23:00:04.3 Galil Controller - Program Version: 4013
23:00:04.4 AcquisitionEngine: DLL_THREAD_ATTACH.
23:00:04.5 EJECTOR: Opened on port 3
23:00:04.6 AUTODOOR: Opened on port 3
23:00:04.7 AcquisitionEngine: DLL_THREAD_ATTACH.
23:00:05.1 Opened shaker on COM4 - HT-91100 V6.06
23:00:05.1 AcquisitionEngine: DLL_THREAD_ATTACH.
23:00:05.5 Opened shaker on COM5 - HT-91100 V6.06
23:00:05.6 AcquisitionEngine: DLL_THREAD_ATTACH.
23:00:05.6 Heater initialization succeeded on port 6
23:00:05.6 AcquisitionEngine: DLL_THREAD_ATTACH.
23:00:05.7 Heater initialization succeeded on port 7
23:00:05.9 AcquisitionEngine: DLL_THREAD_ATTACH.
23:00:05.9 Old State:24- New State:ENGN_State_Launched
23:00:06.3 
23:00:06.3 
23:00:06.3 ** Initializing Instrument **
23:00:06.3 Old State:25-ENGN_State_Launched New State:ENGN_State_WaitInitialize
23:00:06.4 AcquisitionEngine: DLL_THREAD_DETACH.
23:00:06.7 AcquisitionEngine: DLL_THREAD_DETACH.
23:00:06.8 AcquisitionEngine: DLL_THREAD_DETACH.
23:00:06.9 AcquisitionEngine: DLL_THREAD_DETACH.
23:00:07.0 AcquisitionEngine: DLL_THREAD_DETACH.
23:00:07.1 AcquisitionEngine: DLL_THREAD_DETACH.
23:00:07.3 LoadSerial()
23:00:07.3 Serial = FB-20207
23:00:07.3 GALIL: XY steps/mm = 641.744, Z steps/mm = 780.488
23:00:07.6 GetSamplePos1_1 = (113.152,85.9323,32.2746)
23:00:07.6 GetSamplePos1_9 = (113.152,14.194,32.2961)
23:00:07.7 GetSamplePos2_1 = (8.6832,85.7802,31.9173)
23:00:07.7 GetSamplePos2_9 = (8.6832,14.0271,32.0412)
23:00:07.7 dDeltaY1 = -8.96729, dDeltaY2 = -8.96914
23:00:07.7 m_dPickRowSpacingMM = -9
23:00:07.7 m_dPickColSpacingMM = 9
23:00:07.7 m_ySample1RowSpacingMM = -8.96729
23:00:07.7 m_zSample1RowSpacingMM = 0.0026875
23:00:07.7 m_ySample2RowSpacingMM = -8.96914
23:00:07.7 m_zSample2RowSpacingMM = 0.0154875
23:00:07.7 AcquisitionEngine: DLL_THREAD_ATTACH.
23:00:07.7 Opening instrument: Octet RED384
23:00:07.7 Galil Controller - Program Version: 4013
23:00:07.7 AcquisitionEngine: DLL_THREAD_ATTACH.
23:00:07.8 EJECTOR: Opened on port 3
23:00:07.9 AUTODOOR: Opened on port 3
23:00:08.0 AcquisitionEngine: DLL_THREAD_ATTACH.
23:00:08.4 Opened shaker on COM4 - HT-91100 V6.06
23:00:08.4 AcquisitionEngine: DLL_THREAD_ATTACH.
23:00:08.9 Opened shaker on COM5 - HT-91100 V6.06
23:00:08.9 AcquisitionEngine: DLL_THREAD_ATTACH.
23:00:08.9 Heater initialization succeeded on port 6
23:00:09.0 AcquisitionEngine: DLL_THREAD_ATTACH.
23:00:09.0 Heater initialization succeeded on port 7
23:00:09.2 AcquisitionEngine: DLL_THREAD_ATTACH.
23:00:09.3 Looking for 16 devices with timeout of 60000 ms
23:00:09.3 Found 16 devices in 16 ms
23:00:09.4 
23:00:09.4 Calibration coefficients for USB4U04142
23:00:09.4 C0 = 5.7230963e02  C1 = 1.0422679e-01  C2 = -4.6906462e-06  C3 = -8.7160473e-11  
23:00:09.4 AcquisitionEngine: DLL_THREAD_ATTACH.
23:00:09.4 
23:00:09.4 Calibration coefficients for USB4U03629
23:00:09.4 C0 = 5.7266785e02  C1 = 1.0532965e-01  C2 = -4.7706808e-06  C3 = -8.5651999e-11  
23:00:09.4 AcquisitionEngine: DLL_THREAD_ATTACH.
23:00:09.4 
23:00:09.4 Calibration coefficients for USB4U03754
23:00:09.4 C0 = 5.7242413e02  C1 = 1.0476276e-01  C2 = -4.3893597e-06  C3 = -1.7998211e-10  
23:00:09.4 AcquisitionEngine: DLL_THREAD_ATTACH.
23:00:09.4 
23:00:09.4 Calibration coefficients for USB4U04377
23:00:09.4 C0 = 5.7226880e02  C1 = 1.0473195e-01  C2 = -4.9254163e-06  C3 = -9.8902199e-11  
23:00:09.4 AcquisitionEngine: DLL_THREAD_ATTACH.
23:00:09.4 
23:00:09.4 Calibration coefficients for USB4U04347
23:00:09.4 C0 = 5.7249353e02  C1 = 1.0335200e-01  C2 = -4.5533488e-06  C3 = -1.1476761e-10  
23:00:09.4 AcquisitionEngine: DLL_THREAD_ATTACH.
23:00:09.4 
23:00:09.4 Calibration coefficients for USB4U00432
23:00:09.4 C0 = 5.7226886e02  C1 = 1.0612639e-01  C2 = -4.7936423e-06  C3 = -1.0816167e-10  
23:00:09.4 AcquisitionEngine: DLL_THREAD_ATTACH.
23:00:09.4 
23:00:09.4 Calibration coefficients for USB4U01264
23:00:09.4 C0 = 5.7237103e02  C1 = 1.0633266e-01  C2 = -5.1781699e-06  C3 = -6.0604834e-11  
23:00:09.4 AcquisitionEngine: DLL_THREAD_ATTACH.
23:00:09.4 
23:00:09.4 Calibration coefficients for USB4U04685
23:00:09.4 C0 = 5.7251416e02  C1 = 1.0646742e-01  C2 = -4.9414971e-06  C3 = -7.8254361e-11  
23:00:09.4 AcquisitionEngine: DLL_THREAD_ATTACH.
23:00:09.4 
23:00:09.4 Calibration coefficients for USB4U04445
23:00:09.4 C0 = 5.7222485e02  C1 = 1.0575974e-01  C2 = -4.9088990e-06  C3 = 0.0000000e00  
23:00:09.4 AcquisitionEngine: DLL_THREAD_ATTACH.
23:00:09.4 
23:00:09.4 Calibration coefficients for USB4U04072
23:00:09.4 C0 = 5.7225983e02  C1 = 1.0633557e-01  C2 = -4.4556464e-06  C3 = -1.9628175e-10  
23:00:09.4 AcquisitionEngine: DLL_THREAD_ATTACH.
23:00:09.4 
23:00:09.4 Calibration coefficients for USB4U04709
23:00:09.4 C0 = 5.7246503e02  C1 = 1.0461244e-01  C2 = -4.7301601e-06  C3 = -1.2579300e-10  
23:00:09.4 AcquisitionEngine: DLL_THREAD_ATTACH.
23:00:09.4 
23:00:09.4 Calibration coefficients for USB4U04282
23:00:09.4 C0 = 5.7220233e02  C1 = 1.0573564e-01  C2 = -4.9039695e-06  C3 = -8.9255638e-11  
23:00:09.4 AcquisitionEngine: DLL_THREAD_ATTACH.
23:00:09.4 
23:00:09.4 Calibration coefficients for USB4U03767
23:00:09.4 C0 = 5.7226404e02  C1 = 1.0463299e-01  C2 = -4.2760444e-06  C3 = -2.1606325e-10  
23:00:09.4 AcquisitionEngine: DLL_THREAD_ATTACH.
23:00:09.4 
23:00:09.4 Calibration coefficients for USB4U03753
23:00:09.4 C0 = 5.7232318e02  C1 = 1.0560828e-01  C2 = -4.9812847e-06  C3 = -1.0222641e-10  
23:00:09.4 AcquisitionEngine: DLL_THREAD_ATTACH.
23:00:09.4 
23:00:09.4 Calibration coefficients for USB4U04384
23:00:09.4 C0 = 5.7263556e02  C1 = 1.0274067e-01  C2 = -4.6181817e-06  C3 = -8.8506882e-11  
23:00:09.4 AcquisitionEngine: DLL_THREAD_ATTACH.
23:00:09.4 
23:00:09.4 Calibration coefficients for USB4U03453
23:00:09.4 C0 = 5.7257288e02  C1 = 1.0574852e-01  C2 = -4.7797284e-06  C3 = -1.3432733e-10  
23:00:09.4 AcquisitionEngine: DLL_THREAD_ATTACH.
23:00:09.6 
23:00:09.6 DSP settings (Cross Correlation)
23:00:09.6  - Transmission
23:00:09.6 
23:00:09.6 Ch	IgnoreLow	IgnoreHigh
23:00:09.6 1	150		200
23:00:09.6 2	150		200
23:00:09.6 3	150		200
23:00:09.6 4	150		200
23:00:09.6 5	150		200
23:00:09.6 6	150		200
23:00:09.6 7	150		200
23:00:09.6 8	150		200
23:00:09.6 9	150		200
23:00:09.6 10	150		200
23:00:09.6 11	150		200
23:00:09.6 12	150		200
23:00:09.6 13	150		200
23:00:09.6 14	150		200
23:00:09.6 15	150		200
23:00:09.7 16	150		200
23:00:10.1 EJECT: To Chute, position=-2,-1
23:00:10.1 GMC_AutoDoor
23:00:10.1 AUTODOOR: CloseDoor
23:00:10.6 Old State:1-ENGN_State_WaitInitialize New State:ENGN_State_Initializing
23:00:10.6 GMC_Interlock
23:00:10.8 AcquisitionEngine: DLL_THREAD_DETACH.
23:00:10.8 AcquisitionEngine: DLL_THREAD_ATTACH.
23:00:10.8 GMC_HomeXYZ
23:00:13.5 GMC_SetPosZ
23:00:13.7 GMC_ServoHere
23:00:13.9 GMC_SetPosZ
23:00:14.1 GMC_ServoHere
23:00:14.2 GMC_SetPosX
23:00:14.5 GMC_SetPosY
23:00:18.9 GMC_SetPosZ
23:00:19.1 GMC_Eject
23:00:19.1 EJECTOR: Eject
23:00:27.8 GMC_HomeZ
23:00:28.4 GMC_SetPosZ
23:00:28.6 GMC_ServoHere
23:00:28.7 GMC_AutoDoor
23:00:28.7 AUTODOOR: CloseDoor
23:00:29.3 GMC_Interlock
23:00:29.5 GMC_HomeXYZ
23:00:33.5 AcquisitionEngine: DLL_THREAD_ATTACH.
23:00:37.8 GMC_SetPosZ
23:00:38.0 GMC_ServoHere
23:00:38.2 GMC_SetPosZ
23:00:38.4 GMC_ServoHere
23:00:38.6 GMC_SetPosX
23:00:41.2 GMC_SetPosY
23:00:43.4 GMC_SetPosZ
23:00:45.0 Old State:2-ENGN_State_Initializing New State:ENGN_State_InitializeComplete
23:00:45.0 Integration Time:  1.0, 1.0, 1.0, 1.0, 1.0, 1.0, 1.0, 1.0, 1.0, 1.0, 1.0, 1.0, 1.0, 1.0, 1.0, 1.0,
23:00:45.1 Old State:3-ENGN_State_InitializeComplete New State:ENGN_State_SystemReady
23:00:50.1 StopShaker
23:00:50.2 GMC_HomeXYZ
23:00:50.3 Old State:4-ENGN_State_SystemReady New State:ENGN_State_ControllerBusy
23:01:01.8 GMC_SetPosZ
23:01:02.0 GMC_ServoHere
23:01:02.1 GMC_SetPosZ
23:01:02.3 GMC_ServoHere
23:01:02.5 GMC_SetPosX
23:01:02.7 GMC_SetPosY
23:01:02.9 GMC_SetPosZ
23:01:03.1 GMC_SetPosY
23:01:11.8 GMC_Interlock
23:01:11.9 GMC_AutoDoor
23:01:11.9 AUTODOOR: OpenDoor
23:01:21.3 Old State:29-ENGN_State_ControllerBusy New State:ENGN_State_ControllerDone
23:01:21.4 Old State:30-ENGN_State_ControllerDone New State:ENGN_State_SystemReady
23:01:40.5 AcquisitionEngine: DLL_THREAD_DETACH.
23:02:10.5 AcquisitionEngine: DLL_THREAD_DETACH.
23:02:17.9 AcquisitionEngine: DLL_THREAD_ATTACH.
23:02:17.9 AcquisitionEngine: DLL_THREAD_ATTACH.
23:02:17.9 AcquisitionEngine: DLL_THREAD_ATTACH.
23:02:18.1 AcquisitionEngine: DLL_THREAD_ATTACH.
23:02:18.1 AcquisitionEngine: DLL_THREAD_ATTACH.
23:02:18.2 AcquisitionEngine: DLL_THREAD_ATTACH.
23:02:18.2 AcquisitionEngine: DLL_THREAD_ATTACH.
23:02:18.3 AcquisitionEngine: DLL_THREAD_ATTACH.
23:02:18.3 AcquisitionEngine: DLL_THREAD_ATTACH.
23:02:18.4 AcquisitionEngine: DLL_THREAD_ATTACH.
23:02:18.5 AcquisitionEngine: DLL_THREAD_ATTACH.
23:02:18.5 AcquisitionEngine: DLL_THREAD_ATTACH.
23:02:54.8 AcquisitionEngine: DLL_THREAD_ATTACH.
23:02:54.9 AcquisitionEngine: DLL_THREAD_ATTACH.
23:02:54.9 AcquisitionEngine: DLL_THREAD_ATTACH.
23:02:54.9 AcquisitionEngine: DLL_THREAD_ATTACH.
23:02:54.9 AcquisitionEngine: DLL_THREAD_ATTACH.
23:02:54.9 AcquisitionEngine: DLL_THREAD_ATTACH.
23:02:54.9 AcquisitionEngine: DLL_THREAD_ATTACH.
23:02:54.9 AcquisitionEngine: DLL_THREAD_ATTACH.
23:02:55.0 AcquisitionEngine: DLL_THREAD_ATTACH.
23:02:55.0 AcquisitionEngine: DLL_THREAD_ATTACH.
23:02:55.0 AcquisitionEngine: DLL_THREAD_DETACH.
23:02:55.0 AcquisitionEngine: DLL_THREAD_ATTACH.
23:02:55.0 AcquisitionEngine: DLL_THREAD_ATTACH.
23:02:55.1 AcquisitionEngine: DLL_THREAD_DETACH.
23:03:03.3 AcquisitionEngine: DLL_THREAD_ATTACH.
23:03:03.4 AcquisitionEngine: DLL_THREAD_ATTACH.
23:03:31.4 AcquisitionEngine: DLL_THREAD_DETACH.
23:03:31.4 AcquisitionEngine: DLL_THREAD_DETACH.
23:03:44.4 bShakeWhileWaiting=1, nShakerRPM=1000
23:03:44.4 Warning: Creating a pane with no CDocument.
23:03:44.5 GMC_AutoDoor
23:03:44.5 AUTODOOR: CloseDoor
23:03:44.8 DELAYED START: Waiting for 300 s
23:03:44.9 Old State:4-ENGN_State_SystemReady New State:ENGN_State_ControllerBusy
23:03:53.8 GMC_AutoDoor
23:03:53.8 AUTODOOR: CloseDoor
23:03:54.4 GMC_Interlock
23:03:54.6 GMC_HomeY
23:04:01.9 AcquisitionEngine: DLL_THREAD_DETACH.
23:04:05.6 GMC_HomeXYZ
23:04:08.2 GMC_SetPosZ
23:04:08.4 GMC_ServoHere
23:04:08.6 GMC_SetPosZ
23:04:08.8 GMC_ServoHere
23:04:09.0 GMC_SetPosX
23:04:10.4 AcquisitionEngine: DLL_THREAD_DETACH.
23:04:10.5 AcquisitionEngine: DLL_THREAD_DETACH.
23:04:11.6 GMC_SetPosY
23:04:13.8 GMC_SetPosZ
23:04:15.2 StartShaker(1000)
23:04:15.4 Old State:29-ENGN_State_ControllerBusy New State:ENGN_State_ControllerDone
23:04:15.5 Old State:30-ENGN_State_ControllerDone New State:ENGN_State_SystemReady
23:04:35.9 AcquisitionEngine: DLL_THREAD_DETACH.
23:04:38.4 AcquisitionEngine: DLL_THREAD_DETACH.
23:04:38.4 AcquisitionEngine: DLL_THREAD_DETACH.
23:04:38.4 AcquisitionEngine: DLL_THREAD_DETACH.
23:04:38.4 AcquisitionEngine: DLL_THREAD_DETACH.
23:05:01.8 AcquisitionEngine: DLL_THREAD_DETACH.
23:06:24.9 AcquisitionEngine: DLL_THREAD_ATTACH.
23:06:24.9 AcquisitionEngine: DLL_THREAD_ATTACH.
23:07:24.9 AcquisitionEngine: DLL_THREAD_DETACH.
23:07:31.9 AcquisitionEngine: DLL_THREAD_DETACH.
23:07:31.9 AcquisitionEngine: DLL_THREAD_DETACH.
23:08:55.9 AcquisitionEngine: DLL_THREAD_ATTACH.
23:09:15.4 DELAYED START: Done.
23:09:15.4 Starting new assay
23:09:15.6 Old State:4-ENGN_State_SystemReady New State:ENGN_StateRunning_StartNewStep
23:09:15.7 Plate 1 temperature = 30 C
23:09:15.7 Plate 2 temperature = 30 C
23:09:15.7 AcquisitionEngine: DLL_THREAD_ATTACH.
23:09:15.8 AcquisitionEngine: DLL_THREAD_ATTACH.
23:09:15.8 Old State:6-ENGN_StateRunning_StartNewStep New State:ENGN_StateRunning_WaitPickingSensors
23:09:15.8 Pick(0, 4)
23:09:15.8 AcquisitionEngine: DLL_THREAD_ATTACH.
23:09:16.0 Old State:7-ENGN_StateRunning_WaitPickingSensors New State:ENGN_StateRunning_PickingSensors
23:09:16.0 GMC_SetPosZ
23:09:17.4 GMC_ServoHere
23:09:17.6 GMC_SetPosX
23:09:20.2 GMC_SetPosY
23:09:21.3 GMC_SetPosZ
23:09:23.5 GMC_SetPosZ
23:09:23.8 Old State:8-ENGN_StateRunning_PickingSensors New State:ENGN_StateRunning_CheckingSensors
23:09:24.1 
23:09:24.1 Detect Sensors
23:09:24.1 ==============
23:09:24.1 1	NO 		9.3	9.4
23:09:24.1 2	NO 		9.2	9.3
23:09:24.1 3	NO 		9.0	9.7
23:09:24.1 4	NO 		8.9	9.4
23:09:24.1 5	NO 		9.0	10.0
23:09:24.1 6	NO 		9.4	9.5
23:09:24.1 7	NO 		8.7	9.3
23:09:24.1 8	NO 		9.0	10.2
23:09:24.1 9	YES		9.3	10278.3
23:09:24.1 10	YES		9.2	10613.2
23:09:24.1 11	YES		9.4	12115.1
23:09:24.1 12	YES		9.9	9896.2
23:09:24.1 13	YES		9.3	11930.3
23:09:24.1 14	YES		8.9	11513.2
23:09:24.1 15	YES		9.4	12163.8
23:09:24.1 16	NO 		8.7	36.1
23:09:24.1 
23:09:24.1 CH9: Correction Factor = 1.29764
23:09:24.1 CH10: Correction Factor = 1.34908
23:09:24.1 CH11: Correction Factor = 1.18699
23:09:24.1 CH12: Correction Factor = 1.38476
23:09:24.1 CH13: Correction Factor = 1.18382
23:09:24.1 CH14: Correction Factor = 1.24296
23:09:24.1 CH15: Correction Factor = 1.18865
23:09:24.3 CH9: DSP_ERROR_LOW_SCOPE_AMPLITUDE@ 1.29764 ms
23:09:24.3 CH9: Correction Factor = 1.5
23:09:24.3 CH10: Correction Factor = 2.70298
23:09:24.3 CH11: Correction Factor = 1.94221
23:09:24.3 CH12: Correction Factor = 2.26635
23:09:24.3 CH13: Correction Factor = 2.32671
23:09:24.3 CH14: Correction Factor = 2.03172
23:09:24.3 CH15: Correction Factor = 2.2119
23:09:24.4 CH9: Correction Factor = 2.99458
23:09:24.4 CH10: Correction Factor = 1.05737
23:09:24.4 CH11: Correction Factor = 1.09495
23:09:24.4 CH12: Correction Factor = 1.07721
23:09:24.4 CH13: Correction Factor = 1.06953
23:09:24.4 CH14: Correction Factor = 1.05563
23:09:24.4 CH15: Correction Factor = 1.0646
23:09:24.6 CH9: Correction Factor = 1.03802
23:09:24.6 CH10: Correction Factor = 0.97895
23:09:24.6 CH11: Correction Factor = 1.01515
23:09:24.6 CH12: Correction Factor = 0.994922
23:09:24.6 CH13: Correction Factor = 1.00595
23:09:24.6 CH14: Correction Factor = 1.00699
23:09:24.6 CH15: Correction Factor = 1.00872
23:09:24.7 CH9: Correction Factor = 0.988424
23:09:24.7 CH10: Correction Factor = 1.03001
23:09:24.7 CH11: Correction Factor = 0.997774
23:09:24.7 CH12: Correction Factor = 0.996979
23:09:24.7 CH13: Correction Factor = 0.998598
23:09:24.7 CH14: Correction Factor = 1.00058
23:09:24.7 CH15: Correction Factor = 0.99981
23:09:24.9 CH9: Correction Factor = 0.997296
23:09:24.9 CH10: Correction Factor = 0.974809
23:09:24.9 CH11: Correction Factor = 1.00124
23:09:24.9 CH12: Correction Factor = 0.999694
23:09:24.9 CH13: Correction Factor = 1.00103
23:09:24.9 CH14: Correction Factor = 1.00026
23:09:24.9 CH15: Correction Factor = 0.999467
23:09:24.9 Sensor 9: Integration Time = 6.0 ms
23:09:24.9 Sensor 10: Integration Time = 3.8 ms
23:09:24.9 Sensor 11: Integration Time = 2.6 ms
23:09:24.9 Sensor 12: Integration Time = 3.4 ms
23:09:24.9 Sensor 13: Integration Time = 3.0 ms
23:09:24.9 Sensor 14: Integration Time = 2.7 ms
23:09:24.9 Sensor 15: Integration Time = 2.8 ms
23:09:24.9 WaitControllerIdle(30000)
23:09:24.9 GMC_HomeZ
23:09:27.6 GMC_SetPosZ
23:09:27.8 GMC_ServoHere
23:09:28.1 Old State:9-ENGN_StateRunning_CheckingSensors New State:ENGN_StateRunning_PickingSensorsComplete
23:09:28.1 StartShaker(1000)
23:09:28.1 Integration Time:  1.0, 1.0, 1.0, 1.0, 1.0, 1.0, 1.0, 1.0, 6.0, 3.8, 2.6, 3.4, 3.0, 2.7, 2.8, 1.0,
23:09:28.4 Old State:10-ENGN_StateRunning_PickingSensorsComplete New State:ENGN_StateRunning_WaitGoingToSample
23:09:28.4 Sample384_Q(0, 1, -2)
23:09:28.5 Plate 1 temperature = 30 C
23:09:28.5 Plate 2 temperature = 30 C
23:09:28.5 AcquisitionEngine: DLL_THREAD_ATTACH.
23:09:28.6 
23:09:28.6 START SCAN: 
23:09:28.6    CycleTime (ms)    = 200
23:09:28.6    CycleCount        = 300
23:09:28.6    ScansToAverage    = 20
23:09:28.6    FinishTime (s)    = 60
23:09:28.6    Temperature       = 30.0, 30.0
23:09:28.6    Lamp Power        = 35
23:09:28.6    Spec PCB temps    = 39.7, 41.1, 41.9, 42.3, 42.4, 42.7, 42.7, 41.5, 39.8, 40.8, 41.4, 41.9, 42.6, 42.5, 42.2, 41.3
23:09:28.6 
23:09:28.6 GMC_SetPosZ
23:09:28.8 Old State:12-ENGN_StateRunning_WaitGoingToSample New State:ENGN_StateRunning_GoingToSample
23:09:28.8 GMC_ServoHere
23:09:29.0 GMC_SetPosX
23:09:31.7 GMC_SetPosY
23:09:32.9 GMC_SetPosZ
23:09:35.2 Old State:13-ENGN_StateRunning_GoingToSample New State:ENGN_StateRunning_GoingToSampleComplete
23:09:35.4 Old State:14-ENGN_StateRunning_GoingToSampleComplete New State:ENGN_StateRunning_WaitSampling
23:09:35.4 Step started at: 23:09:28
23:09:35.4 XYZ movement time  = 6692 ms
23:09:35.4 + Scan start delay = 6630 ms
23:09:35.5 Old State:15-ENGN_StateRunning_WaitSampling New State:ENGN_StateRunning_Sampling
23:10:02.9 AcquisitionEngine: DLL_THREAD_DETACH.
23:10:35.0 
23:10:35.0 STOP SCAN: 
23:10:35.0    CycleTime (ms)    = 200
23:10:35.0    CurrentCycle      = 300
23:10:35.0    RunTime (ms)      = 59951
23:10:35.0    AverageCycle (ms) = 199.8
23:10:35.0    Temperature       = 30.0, 30.1
23:10:35.0    DATA OVERRUN %    = 0.00
23:10:35.0    Spec PCB temps    = 39.7, 41.1, 41.9, 42.3, 42.5, 42.7, 42.7, 41.5, 39.8, 40.9, 41.4, 41.9, 42.7, 42.6, 42.2, 41.3
23:10:35.0 
23:10:35.2 AcquisitionEngine: DLL_THREAD_DETACH.
23:10:35.2 Old State:16-cycle=300, Elapsed Time:   60.0,  Ideal Time:   59.8,  Delay time =   0.04  New State:ENGN_StateRunning_SamplingComplete
23:10:35.3 Old State:18-ENGN_StateRunning_SamplingComplete New State:ENGN_StateRunning_WaitNewStep
23:10:35.4 Old State:5-ENGN_StateRunning_WaitNewStep New State:ENGN_StateRunning_StartNewStep
23:10:35.5 StartShaker(1000)
23:10:35.8 Old State:6-ENGN_StateRunning_StartNewStep New State:ENGN_StateRunning_WaitGoingToSample
23:10:35.8 Sample384_Q(0, 1, 0)
23:10:35.9 AcquisitionEngine: DLL_THREAD_ATTACH.
23:10:35.9 
23:10:35.9 START SCAN: 
23:10:35.9    CycleTime (ms)    = 200
23:10:35.9    CycleCount        = 1500
23:10:35.9    ScansToAverage    = 20
23:10:35.9    FinishTime (s)    = 300
23:10:35.9    Temperature       = 30.0, 30.1
23:10:35.9    Lamp Power        = 35
23:10:35.9    Spec PCB temps    = 39.7, 41.1, 41.9, 42.3, 42.4, 42.7, 42.7, 41.6, 39.9, 40.8, 41.4, 41.9, 42.6, 42.5, 42.2, 41.3
23:10:35.9 
23:10:36.0 GMC_SetPosZ
23:10:36.1 Old State:12-ENGN_StateRunning_WaitGoingToSample New State:ENGN_StateRunning_GoingToSample
23:10:38.1 GMC_ServoHere
23:10:38.3 GMC_SetPosX
23:10:38.5 GMC_SetPosY
23:10:39.0 GMC_SetPosZ
23:10:41.3 Old State:13-ENGN_StateRunning_GoingToSample New State:ENGN_StateRunning_GoingToSampleComplete
23:10:41.4 Old State:14-cycle=1, Elapsed Time:    0.0,  Ideal Time:    0.0,  Delay time =   0.00  New State:ENGN_StateRunning_WaitSampling
23:10:41.4 Step started at: 23:10:35
23:10:41.4 XYZ movement time  = 5398 ms
23:10:41.4 + Scan start delay = 5382 ms
23:10:41.5 Old State:15-ENGN_StateRunning_WaitSampling New State:ENGN_StateRunning_Sampling
23:12:24.8 AcquisitionEngine: DLL_THREAD_ATTACH.
23:13:31.8 AcquisitionEngine: DLL_THREAD_DETACH.
23:15:41.2 
23:15:41.2 STOP SCAN: 
23:15:41.2    CycleTime (ms)    = 200
23:15:41.2    CurrentCycle      = 1500
23:15:41.2    RunTime (ms)      = 299970
23:15:41.2    AverageCycle (ms) = 200.0
23:15:41.2    Temperature       = 30.1, 30.2
23:15:41.2    DATA OVERRUN %    = 0.00
23:15:41.2    Spec PCB temps    = 39.8, 41.1, 41.9, 42.3, 42.6, 42.7, 42.8, 41.6, 39.9, 40.9, 41.5, 42.0, 42.7, 42.6, 42.4, 41.4
23:15:41.2 
23:15:41.3 AcquisitionEngine: DLL_THREAD_DETACH.
23:15:41.4 Old State:16-cycle=1500, Elapsed Time:  300.0,  Ideal Time:  299.8,  Delay time =   0.05  New State:ENGN_StateRunning_SamplingComplete
23:15:41.5 Old State:18-ENGN_StateRunning_SamplingComplete New State:ENGN_StateRunning_WaitNewStep
23:15:41.9 Old State:5-ENGN_StateRunning_WaitNewStep New State:ENGN_StateRunning_StartNewStep
23:15:41.9 StartShaker(1000)
23:15:42.2 Old State:6-ENGN_StateRunning_StartNewStep New State:ENGN_StateRunning_WaitGoingToSample
23:15:42.2 Sample384_Q(0, 1, 2)
23:15:42.3 AcquisitionEngine: DLL_THREAD_ATTACH.
23:15:42.3 
23:15:42.3 START SCAN: 
23:15:42.3    CycleTime (ms)    = 200
23:15:42.3    CycleCount        = 300
23:15:42.3    ScansToAverage    = 20
23:15:42.3    FinishTime (s)    = 60
23:15:42.3    Temperature       = 30.1, 30.2
23:15:42.3    Lamp Power        = 35
23:15:42.3    Spec PCB temps    = 39.8, 41.1, 41.9, 42.3, 42.5, 42.7, 42.7, 41.6, 39.9, 40.9, 41.5, 42.0, 42.7, 42.6, 42.4, 41.4
23:15:42.3 
23:15:42.4 GMC_SetPosZ
23:15:42.5 Old State:12-ENGN_StateRunning_WaitGoingToSample New State:ENGN_StateRunning_GoingToSample
23:15:44.6 GMC_ServoHere
23:15:44.7 GMC_SetPosX
23:15:44.9 GMC_SetPosY
23:15:45.5 GMC_SetPosZ
23:15:47.7 Old State:13-ENGN_StateRunning_GoingToSample New State:ENGN_StateRunning_GoingToSampleComplete
23:15:47.8 Old State:14-cycle=1, Elapsed Time:    0.0,  Ideal Time:    0.0,  Delay time =   0.00  New State:ENGN_StateRunning_WaitSampling
23:15:47.8 Step started at: 23:15:42
23:15:47.8 XYZ movement time  = 5398 ms
23:15:47.8 + Scan start delay = 5398 ms
23:15:47.9 Old State:15-ENGN_StateRunning_WaitSampling New State:ENGN_StateRunning_Sampling
23:16:47.6 
23:16:47.6 STOP SCAN: 
23:16:47.6    CycleTime (ms)    = 200
23:16:47.6    CurrentCycle      = 300
23:16:47.6    RunTime (ms)      = 59963
23:16:47.6    AverageCycle (ms) = 199.9
23:16:47.6    Temperature       = 30.0, 30.2
23:16:47.6    DATA OVERRUN %    = 0.00
23:16:47.6    Spec PCB temps    = 39.8, 41.1, 41.9, 42.3, 42.5, 42.7, 42.8, 41.6, 39.9, 40.9, 41.5, 42.0, 42.7, 42.6, 42.3, 41.4
23:16:47.6 
23:16:47.7 AcquisitionEngine: DLL_THREAD_DETACH.
23:16:47.8 Old State:16-cycle=300, Elapsed Time:   60.0,  Ideal Time:   59.8,  Delay time =   0.04  New State:ENGN_StateRunning_SamplingComplete
23:16:47.9 Old State:18-ENGN_StateRunning_SamplingComplete New State:ENGN_StateRunning_WaitNewStep
23:16:48.1 Old State:5-ENGN_StateRunning_WaitNewStep New State:ENGN_StateRunning_StartNewStep
23:16:48.2 StartShaker(1000)
23:16:48.5 Old State:6-ENGN_StateRunning_StartNewStep New State:ENGN_StateRunning_WaitGoingToSample
23:16:48.5 Sample384_Q(0, 1, 12)
23:16:48.6 AcquisitionEngine: DLL_THREAD_ATTACH.
23:16:48.6 
23:16:48.6 START SCAN: 
23:16:48.6    CycleTime (ms)    = 200
23:16:48.6    CycleCount        = 600
23:16:48.6    ScansToAverage    = 20
23:16:48.6    FinishTime (s)    = 120
23:16:48.6    Temperature       = 30.0, 30.2
23:16:48.6    Lamp Power        = 35
23:16:48.6    Spec PCB temps    = 39.8, 41.1, 41.9, 42.3, 42.5, 42.7, 42.8, 41.6, 39.9, 40.9, 41.5, 42.0, 42.7, 42.6, 42.3, 41.4
23:16:48.6 
23:16:48.7 GMC_SetPosZ
23:16:48.8 Old State:12-ENGN_StateRunning_WaitGoingToSample New State:ENGN_StateRunning_GoingToSample
23:16:50.8 GMC_ServoHere
23:16:51.0 GMC_SetPosX
23:16:51.2 GMC_SetPosY
23:16:52.4 GMC_SetPosZ
23:16:54.7 Old State:13-ENGN_StateRunning_GoingToSample New State:ENGN_StateRunning_GoingToSampleComplete
23:16:54.8 Old State:14-cycle=1, Elapsed Time:    0.0,  Ideal Time:    0.0,  Delay time =   0.00  New State:ENGN_StateRunning_WaitSampling
23:16:54.8 Step started at: 23:16:48
23:16:54.8 XYZ movement time  = 6115 ms
23:16:54.8 + Scan start delay = 6100 ms
23:16:54.9 Old State:15-ENGN_StateRunning_WaitSampling New State:ENGN_StateRunning_Sampling
23:17:34.4 DataSecurity: DLL_PROCESS_ATTACH - V1.0.0.1
23:17:38.1 Read C:\Users\Labuser\Desktop\asynhis_dr2gst_2\190227_ExpMethod.fmf in 31 ms
23:17:44.3 Read C:\Data\Das Lab\DoublehisUCHL1 WT and C90A with WT ubiquitin 2uM\190129_ExpMethod.fmf in 15 ms
23:17:44.3 Read C:\Data\Das Lab\DoublehisUCHL1 WT and C90A with WT ubiquitin 2uM\190129_ExpMethod.fmf in 16 ms
23:17:44.5 Read C:\Data\Das Lab\DoublehisUCHL1 WT and C90A with WT ubiquitin 2uM\190129_ExpMethod.fmf in 0 ms
23:17:44.5 Read C:\Data\Das Lab\DoublehisUCHL1 WT and C90A with WT ubiquitin 2uM\190129_ExpMethod.fmf in 15 ms
23:17:44.6 Read C:\Data\Das Lab\MavC DeltaMid with Ub and UbE2N(top)\190410_ExpMethod.fmf in 31 ms
23:17:53.8 Read C:\Data\Das Lab\MvcA Studies\MavC Hybrid UbE2N and Ub\MavC Hybrid UbE2N and Ub\190625_ExpMethod.fmf in 31 ms
23:17:53.8 Read C:\Data\Das Lab\MvcA Studies\MavC Hybrid UbE2N and Ub\MavC Hybrid UbE2N and Ub\190625_ExpMethod.fmf in 15 ms
23:17:55.1 Read C:\Data\Das Lab\MavC DeltaMid with Ub and UbE2N(top)\190410_ExpMethod.fmf in 31 ms
23:17:57.9 Read C:\Data\Das Lab\DoublehisUCHL1 WT and C90A with WT ubiquitin 2uM\190129_ExpMethod.fmf in 31 ms
23:17:57.9 Read C:\Data\Das Lab\MavC DeltaMid with Ub and UbE2N(top)\190410_ExpMethod.fmf in 31 ms
23:17:57.9 Read C:\Data\Das Lab\MavC DeltaMid with Ub and UbE2N(top)\190410_ExpMethod.fmf in 0 ms
23:17:58.5 Read C:\Data\Das Lab\MavC DeltaMid with Ub and UbE2N(top)\190410_ExpMethod.fmf in 16 ms
23:17:58.5 Read C:\Data\Das Lab\MavC DeltaMid with Ub and UbE2N(top)\190410_ExpMethod.fmf in 0 ms
23:17:58.6 Read C:\Data\Das Lab\DoublehisUCHL1 WT and C90A with WT ubiquitin 2uM\190129_ExpMethod.fmf in 0 ms
23:17:59.8 Error: start node not found
23:17:59.9 
23:17:59.9 In StExperiment.Init()
23:17:59.9 
23:17:59.9 Progress: 0 %
23:17:59.9 Progress: 14 %
23:17:59.9 Progress: 28 %
23:17:59.9 Progress: 42 %
23:17:59.9 Progress: 57 %
23:17:59.9 Progress: 71 %
23:17:59.9 Progress: 85 %
23:18:00.0 Progress: 100 %
23:18:00.0 Read C:\Data\Das Lab\MvcA Studies\MavC Hybrid UbE2N and Ub\MavC Hybrid UbE2N and Ub\190625_ExpMethod.fmf in 16 ms
23:18:00.0 Read C:\Data\Das Lab\MvcA Studies\MavC Hybrid UbE2N and Ub\MavC Hybrid UbE2N and Ub\190625_ExpMethod.fmf in 16 ms
23:18:00.1 Time = 203 ms
23:18:00.1 
23:18:00.2 MultiWellPlate: DLL_PROCESS_ATTACH - V1.0.0.6
23:18:54.6 
23:18:54.6 STOP SCAN: 
23:18:54.6    CycleTime (ms)    = 200
23:18:54.6    CurrentCycle      = 600
23:18:54.6    RunTime (ms)      = 119950
23:18:54.6    AverageCycle (ms) = 199.9
23:18:54.6    Temperature       = 30.0, 30.2
23:18:54.6    DATA OVERRUN %    = 0.00
23:18:54.6    Spec PCB temps    = 39.8, 41.1, 41.9, 42.3, 42.5, 42.7, 42.8, 41.6, 39.9, 40.9, 41.5, 42.0, 42.7, 42.6, 42.4, 41.4
23:18:54.6 
23:18:54.7 AcquisitionEngine: DLL_THREAD_DETACH.
23:18:54.8 Old State:16-cycle=600, Elapsed Time:  120.0,  Ideal Time:  119.8,  Delay time =   0.04  New State:ENGN_StateRunning_SamplingComplete
23:18:55.0 Old State:18-ENGN_StateRunning_SamplingComplete New State:ENGN_StateRunning_WaitNewStep
23:18:55.1 Old State:5-ENGN_StateRunning_WaitNewStep New State:ENGN_StateRunning_StartNewStep
23:18:55.1 StartShaker(1000)
23:18:55.4 Old State:6-ENGN_StateRunning_StartNewStep New State:ENGN_StateRunning_WaitGoingToSample
23:18:55.4 Sample384_Q(0, 1, 2)
23:18:55.5 AcquisitionEngine: DLL_THREAD_ATTACH.
23:18:55.5 
23:18:55.5 START SCAN: 
23:18:55.5    CycleTime (ms)    = 200
23:18:55.5    CycleCount        = 500
23:18:55.5    ScansToAverage    = 20
23:18:55.5    FinishTime (s)    = 100
23:18:55.5    Temperature       = 30.0, 30.2
23:18:55.5    Lamp Power        = 35
23:18:55.5    Spec PCB temps    = 39.8, 41.1, 41.9, 42.3, 42.5, 42.7, 42.7, 41.6, 39.9, 40.9, 41.5, 42.0, 42.7, 42.6, 42.4, 41.4
23:18:55.5 
23:18:55.7 GMC_SetPosZ
23:18:55.8 Old State:12-ENGN_StateRunning_WaitGoingToSample New State:ENGN_StateRunning_GoingToSample
23:18:57.8 GMC_ServoHere
23:18:58.0 GMC_SetPosX
23:18:58.2 GMC_SetPosY
23:18:59.4 GMC_SetPosZ
23:19:01.7 Old State:13-ENGN_StateRunning_GoingToSample New State:ENGN_StateRunning_GoingToSampleComplete
23:19:01.8 Old State:14-cycle=1, Elapsed Time:    0.0,  Ideal Time:    0.0,  Delay time =   0.00  New State:ENGN_StateRunning_WaitSampling
23:19:01.8 Step started at: 23:18:55
23:19:01.8 XYZ movement time  = 6115 ms
23:19:01.8 + Scan start delay = 6130 ms
23:19:01.8 Menu: ContextMenu [{X=5,Y=254}]
23:19:01.9 Old State:15-ENGN_StateRunning_WaitSampling New State:ENGN_StateRunning_Sampling
23:19:04.5 Menu: ContextMenu [{X=6,Y=28}]
23:19:10.2 this {Width=892, Height=383} sender {Width=892, Height=383} Clip {Width=890, Height=381}
23:19:12.7 Group -- begin 2
23:19:12.7 Group -- begin 4
23:19:12.7 Group -- begin 0
23:19:12.7 Group -- begin 6
23:19:12.7 Group -- begin 7
23:19:12.7 Group -- begin 1
23:19:12.7 Group -- begin 5
23:19:12.7 Group -- begin 3
23:19:12.9 this {Width=892, Height=381} sender {Width=892, Height=381} Clip {Width=890, Height=379}
23:19:13.6 this {Width=892, Height=381} sender {Width=892, Height=381} Clip {Width=890, Height=379}
23:19:15.0 this {Width=892, Height=414} sender {Width=892, Height=414} Clip {Width=890, Height=412}
23:19:15.5 this {Width=759, Height=422} sender {Width=759, Height=422} Clip {Width=757, Height=420}
23:19:34.5 Menu: ContextMenu [{X=5,Y=85}]
23:19:36.7 Menu: ContextMenu [{X=12,Y=35}]
23:19:51.2 Group -- begin 2
23:19:51.2 Group -- begin 4
23:19:51.2 Group -- begin 0
23:19:51.2 Group -- begin 6
23:19:51.2 Group -- begin 7
23:19:51.2 Group -- begin 1
23:19:51.2 Group -- begin 5
23:19:51.2 Group -- begin 3
23:19:51.9 this {Width=759, Height=422} sender {Width=759, Height=422} Clip {Width=757, Height=420}
23:20:12.2 this {Width=759, Height=422} sender {Width=759, Height=422} Clip {Width=757, Height=420}
23:20:21.4 Menu: ContextMenu [{X=6,Y=85}]
23:20:24.1 Menu: ContextMenu [{X=11,Y=35}]
23:20:27.0 Menu: ContextMenu [{X=7,Y=146}]
23:20:41.5 
23:20:41.5 STOP SCAN: 
23:20:41.5    CycleTime (ms)    = 200
23:20:41.5    CurrentCycle      = 500
23:20:41.5    RunTime (ms)      = 99950
23:20:41.5    AverageCycle (ms) = 199.9
23:20:41.5    Temperature       = 30.1, 30.2
23:20:41.5    DATA OVERRUN %    = 0.00
23:20:41.5    Spec PCB temps    = 39.8, 41.1, 41.9, 42.3, 42.5, 42.7, 42.8, 41.6, 39.9, 40.9, 41.5, 42.1, 42.7, 42.6, 42.4, 41.4
23:20:41.5 
23:20:41.7 AcquisitionEngine: DLL_THREAD_DETACH.
23:20:41.7 Old State:16-cycle=500, Elapsed Time:  100.0,  Ideal Time:   99.8,  Delay time =   0.05  New State:ENGN_StateRunning_SamplingComplete
23:20:41.8 Old State:18-ENGN_StateRunning_SamplingComplete New State:ENGN_StateRunning_WaitNewStep
23:20:42.2 Old State:5-ENGN_StateRunning_WaitNewStep New State:ENGN_StateRunning_StartNewStep
23:20:42.2 StartShaker(1000)
23:20:42.5 Old State:6-ENGN_StateRunning_StartNewStep New State:ENGN_StateRunning_WaitGoingToSample
23:20:42.5 Sample384_Q(0, 1, 4)
23:20:42.6 AcquisitionEngine: DLL_THREAD_ATTACH.
23:20:42.6 
23:20:42.6 START SCAN: 
23:20:42.6    CycleTime (ms)    = 200
23:20:42.6    CycleCount        = 300
23:20:42.6    ScansToAverage    = 20
23:20:42.6    FinishTime (s)    = 60
23:20:42.6    Temperature       = 30.1, 30.2
23:20:42.6    Lamp Power        = 35
23:20:42.6    Spec PCB temps    = 39.8, 41.1, 41.9, 42.4, 42.5, 42.7, 42.8, 41.6, 39.9, 40.9, 41.5, 42.0, 42.7, 42.6, 42.4, 41.4
23:20:42.6 
23:20:42.6 GMC_SetPosZ
23:20:42.8 Old State:12-ENGN_StateRunning_WaitGoingToSample New State:ENGN_StateRunning_GoingToSample
23:20:44.8 GMC_ServoHere
23:20:44.9 GMC_SetPosX
23:20:45.1 GMC_SetPosY
23:20:45.7 GMC_SetPosZ
23:20:47.9 Old State:13-ENGN_StateRunning_GoingToSample New State:ENGN_StateRunning_GoingToSampleComplete
23:20:48.1 Old State:14-cycle=1, Elapsed Time:    0.0,  Ideal Time:    0.0,  Delay time =   0.00  New State:ENGN_StateRunning_WaitSampling
23:20:48.1 Step started at: 23:20:42
23:20:48.1 XYZ movement time  = 5320 ms
23:20:48.1 + Scan start delay = 5304 ms
23:20:48.2 Old State:15-ENGN_StateRunning_WaitSampling New State:ENGN_StateRunning_Sampling
23:21:47.8 
23:21:47.8 STOP SCAN: 
23:21:47.8    CycleTime (ms)    = 200
23:21:47.8    CurrentCycle      = 300
23:21:47.8    RunTime (ms)      = 59966
23:21:47.8    AverageCycle (ms) = 199.9
23:21:47.8    Temperature       = 30.0, 30.2
23:21:47.8    DATA OVERRUN %    = 0.00
23:21:47.8    Spec PCB temps    = 39.8, 41.1, 41.9, 42.4, 42.5, 42.7, 42.8, 41.6, 39.9, 40.9, 41.5, 42.0, 42.7, 42.6, 42.4, 41.4
23:21:47.8 
23:21:47.9 AcquisitionEngine: DLL_THREAD_DETACH.
23:21:48.0 Old State:16-cycle=300, Elapsed Time:   60.0,  Ideal Time:   59.8,  Delay time =   0.05  New State:ENGN_StateRunning_SamplingComplete
23:21:48.1 Old State:18-ENGN_StateRunning_SamplingComplete New State:ENGN_StateRunning_WaitNewStep
23:21:48.5 Old State:5-ENGN_StateRunning_WaitNewStep New State:ENGN_StateRunning_StartNewStep
23:21:48.5 StartShaker(1000)
23:21:48.9 Old State:6-ENGN_StateRunning_StartNewStep New State:ENGN_StateRunning_WaitGoingToSample
23:21:48.9 Sample384_Q(0, 1, 14)
23:21:48.9 AcquisitionEngine: DLL_THREAD_ATTACH.
23:21:48.9 
23:21:48.9 START SCAN: 
23:21:48.9    CycleTime (ms)    = 200
23:21:48.9    CycleCount        = 600
23:21:48.9    ScansToAverage    = 20
23:21:48.9    FinishTime (s)    = 120
23:21:48.9    Temperature       = 30.0, 30.2
23:21:48.9    Lamp Power        = 35
23:21:48.9    Spec PCB temps    = 39.8, 41.1, 41.9, 42.4, 42.5, 42.7, 42.8, 41.6, 39.9, 40.9, 41.5, 42.1, 42.7, 42.6, 42.4, 41.4
23:21:48.9 
23:21:49.1 GMC_SetPosZ
23:21:49.1 Old State:12-ENGN_StateRunning_WaitGoingToSample New State:ENGN_StateRunning_GoingToSample
23:21:51.2 GMC_ServoHere
23:21:51.4 GMC_SetPosX
23:21:51.6 GMC_SetPosY
23:21:52.8 GMC_SetPosZ
23:21:55.1 Old State:13-cycle=1, Elapsed Time:    0.0,  Ideal Time:    0.0,  Delay time =   0.00  New State:ENGN_StateRunning_GoingToSampleComplete
23:21:55.2 Old State:14-ENGN_StateRunning_GoingToSampleComplete New State:ENGN_StateRunning_WaitSampling
23:21:55.2 Step started at: 23:21:48
23:21:55.2 XYZ movement time  = 6177 ms
23:21:55.2 + Scan start delay = 6115 ms
23:21:55.4 Old State:15-ENGN_StateRunning_WaitSampling New State:ENGN_StateRunning_Sampling
23:22:04.6 Menu: ContextMenu [{X=3,Y=29}]
23:22:06.5 Menu: ContextMenu [{X=9,Y=87}]
23:22:08.7 Menu: ContextMenu [{X=4,Y=148}]
23:22:11.0 Menu: ContextMenu [{X=7,Y=203}]
23:22:23.5 Group -- begin 2
23:22:23.5 Group -- begin 4
23:22:23.5 Group -- begin 0
23:22:23.5 Group -- begin 6
23:22:23.5 Group -- begin 7
23:22:23.5 Group -- begin 1
23:22:23.5 Group -- begin 5
23:22:23.5 Group -- begin 3
23:22:24.1 this {Width=759, Height=422} sender {Width=759, Height=422} Clip {Width=757, Height=420}
23:23:25.0 Export image takes 235ms
23:23:26.0 Export image takes 150ms
23:23:26.3 Export image takes 161ms
23:23:26.7 Export image takes 153ms
23:23:27.1 Export image takes 185ms
23:23:27.4 Export image takes 230ms
23:23:27.6 Export image takes 130ms
23:23:27.9 Export image takes 221ms
23:23:28.1 Export image takes 166ms
23:23:28.4 Export image takes 172ms
23:23:28.7 Export image takes 143ms
23:23:28.8 this {Width=892, Height=414} sender {Width=892, Height=414} Clip {Width=890, Height=412}
23:23:28.9 Export image takes 91ms
23:23:28.9 this {Width=759, Height=422} sender {Width=759, Height=422} Clip {Width=757, Height=420}
23:23:29.0 Export image takes 63ms
23:23:29.2 Group -- begin 0
23:23:29.2 Group -- continue 1
23:23:29.2 Group -- continue 2
23:23:29.2 Group -- continue 3
23:23:29.2 Group -- continue 4
23:23:29.2 Group -- continue 5
23:23:29.2 Group -- continue 6
23:23:29.2 Group -- continue 7
23:23:29.5 Export images takes 78ms
23:23:29.5 this {Width=759, Height=422} sender {Width=759, Height=422} Clip {Width=757, Height=420}
23:23:47.2 Menu: ContextMenu [{X=7,Y=207}]
23:23:49.5 Menu: ContextMenu [{X=9,Y=261}]
23:23:54.9 
23:23:54.9 STOP SCAN: 
23:23:54.9    CycleTime (ms)    = 200
23:23:54.9    CurrentCycle      = 600
23:23:54.9    RunTime (ms)      = 119964
23:23:54.9    AverageCycle (ms) = 199.9
23:23:54.9    Temperature       = 30.0, 30.1
23:23:54.9    DATA OVERRUN %    = 0.00
23:23:54.9    Spec PCB temps    = 39.8, 41.1, 41.9, 42.4, 42.5, 42.7, 42.8, 41.6, 39.9, 40.9, 41.5, 42.1, 42.7, 42.6, 42.4, 41.4
23:23:54.9 
23:23:55.1 AcquisitionEngine: DLL_THREAD_DETACH.
23:23:55.1 Old State:16-cycle=600, Elapsed Time:  120.0,  Ideal Time:  119.8,  Delay time =   0.04  New State:ENGN_StateRunning_SamplingComplete
23:23:55.3 Old State:18-ENGN_StateRunning_SamplingComplete New State:ENGN_StateRunning_WaitNewStep
23:23:55.4 Old State:5-ENGN_StateRunning_WaitNewStep New State:ENGN_StateRunning_StartNewStep
23:23:55.4 StartShaker(1000)
23:23:55.8 Old State:6-ENGN_StateRunning_StartNewStep New State:ENGN_StateRunning_WaitGoingToSample
23:23:55.8 Sample384_Q(0, 1, 4)
23:23:55.8 AcquisitionEngine: DLL_THREAD_ATTACH.
23:23:55.8 GMC_SetPosZ
23:23:55.8 
23:23:55.8 START SCAN: 
23:23:55.8    CycleTime (ms)    = 200
23:23:55.8    CycleCount        = 500
23:23:55.8    ScansToAverage    = 20
23:23:55.8    FinishTime (s)    = 100
23:23:55.8    Temperature       = 30.0, 30.1
23:23:55.8    Lamp Power        = 35
23:23:55.8    Spec PCB temps    = 39.8, 41.1, 41.9, 42.4, 42.5, 42.7, 42.8, 41.6, 39.9, 40.9, 41.5, 42.1, 42.7, 42.6, 42.4, 41.4
23:23:55.8 
23:23:56.1 Old State:12-ENGN_StateRunning_WaitGoingToSample New State:ENGN_StateRunning_GoingToSample
23:23:57.5 Group -- begin 2
23:23:57.5 Group -- begin 4
23:23:57.5 Group -- begin 0
23:23:57.5 Group -- begin 6
23:23:57.5 Group -- begin 7
23:23:57.5 Group -- begin 1
23:23:57.5 Group -- begin 5
23:23:57.5 Group -- begin 3
23:23:58.0 GMC_ServoHere
23:23:58.1 this {Width=759, Height=422} sender {Width=759, Height=422} Clip {Width=757, Height=420}
23:23:58.2 GMC_SetPosX
23:23:58.4 GMC_SetPosY
23:23:59.6 GMC_SetPosZ
23:24:01.9 Old State:13-ENGN_StateRunning_GoingToSample New State:ENGN_StateRunning_GoingToSampleComplete
23:24:02.0 Old State:14-cycle=1, Elapsed Time:    0.0,  Ideal Time:    0.0,  Delay time =   0.00  New State:ENGN_StateRunning_WaitSampling
23:24:02.0 Step started at: 23:23:55
23:24:02.0 XYZ movement time  = 6053 ms
23:24:02.0 + Scan start delay = 6006 ms
23:24:02.1 Old State:15-ENGN_StateRunning_WaitSampling New State:ENGN_StateRunning_Sampling
23:24:21.2 Export image takes 175ms
23:24:22.1 Export image takes 138ms
23:24:22.4 Export image takes 128ms
23:24:22.8 Export image takes 135ms
23:24:23.1 Export image takes 150ms
23:24:23.4 Export image takes 244ms
23:24:23.8 Export image takes 240ms
23:24:24.0 Export image takes 154ms
23:24:24.2 Export image takes 184ms
23:24:24.4 Export image takes 147ms
23:24:24.8 Export image takes 286ms
23:24:24.9 this {Width=892, Height=414} sender {Width=892, Height=414} Clip {Width=890, Height=412}
23:24:25.1 Export image takes 103ms
23:24:25.1 this {Width=759, Height=422} sender {Width=759, Height=422} Clip {Width=757, Height=420}
23:24:25.3 Export image takes 88ms
23:24:25.4 Group -- begin 0
23:24:25.4 Group -- continue 1
23:24:25.4 Group -- continue 2
23:24:25.4 Group -- continue 3
23:24:25.4 Group -- continue 4
23:24:25.4 Group -- continue 5
23:24:25.4 Group -- continue 6
23:24:25.4 Group -- continue 7
23:24:25.6 Export images takes 119ms
23:24:25.7 this {Width=759, Height=422} sender {Width=759, Height=422} Clip {Width=757, Height=420}
23:24:46.3 Menu: ContextMenu [{X=9,Y=252}]
23:24:48.6 Menu: ContextMenu [{X=2,Y=311}]
23:24:58.7 Group -- begin 2
23:24:58.7 Group -- begin 4
23:24:58.7 Group -- begin 0
23:24:58.7 Group -- begin 6
23:24:58.7 Group -- begin 7
23:24:58.7 Group -- begin 1
23:24:58.7 Group -- begin 5
23:24:58.7 Group -- begin 3
23:24:59.4 this {Width=759, Height=422} sender {Width=759, Height=422} Clip {Width=757, Height=420}
23:25:26.8 this {Width=759, Height=424} sender {Width=759, Height=424} Clip {Width=757, Height=422}
23:25:39.9 Export image takes 99ms
23:25:40.8 Export image takes 194ms
23:25:41.2 Export image takes 162ms
23:25:41.5 Export image takes 128ms
23:25:41.7 
23:25:41.7 STOP SCAN: 
23:25:41.7    CycleTime (ms)    = 200
23:25:41.7    CurrentCycle      = 500
23:25:41.7    RunTime (ms)      = 99963
23:25:41.7    AverageCycle (ms) = 199.9
23:25:41.7    Temperature       = 30.0, 30.1
23:25:41.7    DATA OVERRUN %    = 0.00
23:25:41.7    Spec PCB temps    = 39.8, 41.1, 41.9, 42.4, 42.5, 42.7, 42.8, 41.6, 39.9, 40.9, 41.5, 42.1, 42.7, 42.6, 42.4, 41.4
23:25:41.7 
23:25:41.8 Export image takes 139ms
23:25:41.9 AcquisitionEngine: DLL_THREAD_DETACH.
23:25:41.9 Old State:16-cycle=500, Elapsed Time:  100.0,  Ideal Time:   99.8,  Delay time =   0.04  New State:ENGN_StateRunning_SamplingComplete
23:25:42.1 Old State:18-ENGN_StateRunning_SamplingComplete New State:ENGN_StateRunning_WaitNewStep
23:25:42.2 Old State:5-ENGN_StateRunning_WaitNewStep New State:ENGN_StateRunning_StartNewStep
23:25:42.2 StartShaker(1000)
23:25:42.3 Export image takes 336ms
23:25:42.5 Export image takes 137ms
23:25:42.6 Old State:6-ENGN_StateRunning_StartNewStep New State:ENGN_StateRunning_WaitGoingToSample
23:25:42.6 Sample384_Q(0, 1, 6)
23:25:42.6 AcquisitionEngine: DLL_THREAD_ATTACH.
23:25:42.6 
23:25:42.6 START SCAN: 
23:25:42.6    CycleTime (ms)    = 200
23:25:42.6    CycleCount        = 300
23:25:42.6    ScansToAverage    = 20
23:25:42.6    FinishTime (s)    = 60
23:25:42.6    Temperature       = 30.0, 30.1
23:25:42.6    Lamp Power        = 35
23:25:42.6    Spec PCB temps    = 39.8, 41.1, 41.9, 42.4, 42.5, 42.7, 42.8, 41.6, 39.9, 40.9, 41.5, 42.0, 42.7, 42.6, 42.4, 41.4
23:25:42.6 
23:25:42.7 GMC_SetPosZ
23:25:42.8 Export image takes 269ms
23:25:42.9 Old State:12-ENGN_StateRunning_WaitGoingToSample New State:ENGN_StateRunning_GoingToSample
23:25:43.0 Export image takes 145ms
23:25:43.3 Export image takes 133ms
23:25:43.5 Export image takes 151ms
23:25:43.6 this {Width=892, Height=416} sender {Width=892, Height=416} Clip {Width=890, Height=414}
23:25:43.7 Export image takes 75ms
23:25:43.8 this {Width=759, Height=424} sender {Width=759, Height=424} Clip {Width=757, Height=422}
23:25:43.9 Export image takes 77ms
23:25:44.1 Group -- begin 0
23:25:44.1 Group -- continue 1
23:25:44.1 Group -- continue 2
23:25:44.1 Group -- continue 3
23:25:44.1 Group -- continue 4
23:25:44.1 Group -- continue 5
23:25:44.1 Group -- continue 6
23:25:44.1 Group -- continue 7
23:25:44.3 Export images takes 89ms
23:25:44.3 this {Width=759, Height=424} sender {Width=759, Height=424} Clip {Width=757, Height=422}
23:25:44.8 GMC_ServoHere
23:25:45.0 GMC_SetPosX
23:25:45.2 GMC_SetPosY
23:25:45.7 GMC_SetPosZ
23:25:48.0 Old State:13-ENGN_StateRunning_GoingToSample New State:ENGN_StateRunning_GoingToSampleComplete
23:25:48.1 Old State:14-cycle=1, Elapsed Time:    0.0,  Ideal Time:    0.0,  Delay time =   0.00  New State:ENGN_StateRunning_WaitSampling
23:25:48.1 Step started at: 23:25:42
23:25:48.1 XYZ movement time  = 5304 ms
23:25:48.1 + Scan start delay = 5304 ms
23:25:48.2 Old State:15-ENGN_StateRunning_WaitSampling New State:ENGN_StateRunning_Sampling
23:25:54.4 Menu: ContextMenu [{X=10,Y=252}]
23:25:57.3 Menu: ContextMenu [{X=2,Y=196}]
23:26:24.8 Group -- begin 17
23:26:24.8 Group -- begin 21
23:26:24.8 Group -- begin 2
23:26:24.8 Group -- begin 4
23:26:24.8 Group -- begin 19
23:26:24.8 Group -- begin 10
23:26:24.8 Group -- begin 0
23:26:24.8 Group -- begin 18
23:26:24.8 Group -- begin 6
23:26:24.8 Group -- begin 9
23:26:24.8 Group -- begin 16
23:26:24.8 Group -- begin 22
23:26:24.8 Group -- begin 15
23:26:24.8 Group -- begin 13
23:26:24.8 Group -- begin 11
23:26:24.8 Group -- begin 7
23:26:24.8 Group -- begin 1
23:26:24.8 Group -- begin 5
23:26:24.8 Group -- begin 14
23:26:24.8 Group -- begin 8
23:26:24.8 Group -- begin 23
23:26:24.8 Group -- begin 3
23:26:24.8 Group -- begin 20
23:26:24.8 Group -- begin 12
23:26:26.3 this {Width=759, Height=422} sender {Width=759, Height=422} Clip {Width=757, Height=420}
23:26:36.7 this {Width=759, Height=422} sender {Width=759, Height=422} Clip {Width=757, Height=420}
23:26:47.8 
23:26:47.8 STOP SCAN: 
23:26:47.8    CycleTime (ms)    = 200
23:26:47.8    CurrentCycle      = 300
23:26:47.8    RunTime (ms)      = 59966
23:26:47.8    AverageCycle (ms) = 199.9
23:26:47.8    Temperature       = 30.0, 30.1
23:26:47.8    DATA OVERRUN %    = 0.00
23:26:47.8    Spec PCB temps    = 39.8, 41.1, 41.9, 42.4, 42.5, 42.7, 42.8, 41.6, 39.9, 40.9, 41.5, 42.1, 42.7, 42.6, 42.4, 41.4
23:26:47.8 
23:26:48.0 AcquisitionEngine: DLL_THREAD_DETACH.
23:26:48.0 Old State:16-cycle=300, Elapsed Time:   60.0,  Ideal Time:   59.8,  Delay time =   0.05  New State:ENGN_StateRunning_SamplingComplete
23:26:48.2 Old State:18-ENGN_StateRunning_SamplingComplete New State:ENGN_StateRunning_WaitNewStep
23:26:48.4 Old State:5-ENGN_StateRunning_WaitNewStep New State:ENGN_StateRunning_StartNewStep
23:26:48.4 StartShaker(1000)
23:26:48.7 Old State:6-ENGN_StateRunning_StartNewStep New State:ENGN_StateRunning_WaitGoingToSample
23:26:48.7 Sample384_Q(0, 1, 16)
23:26:48.8 AcquisitionEngine: DLL_THREAD_ATTACH.
23:26:48.9 
23:26:48.9 START SCAN: 
23:26:48.9    CycleTime (ms)    = 200
23:26:48.9    CycleCount        = 600
23:26:48.9    ScansToAverage    = 20
23:26:48.9    FinishTime (s)    = 120
23:26:48.9    Temperature       = 30.0, 30.1
23:26:48.9    Lamp Power        = 35
23:26:48.9    Spec PCB temps    = 39.8, 41.1, 41.9, 42.4, 42.5, 42.7, 42.8, 41.6, 39.9, 40.9, 41.5, 42.1, 42.7, 42.6, 42.4, 41.4
23:26:48.9 
23:26:48.9 GMC_SetPosZ
23:26:49.1 Old State:12-ENGN_StateRunning_WaitGoingToSample New State:ENGN_StateRunning_GoingToSample
23:26:51.1 GMC_ServoHere
23:26:51.2 GMC_SetPosX
23:26:51.4 GMC_SetPosY
23:26:52.7 GMC_SetPosZ
23:26:54.0 this {Width=759, Height=424} sender {Width=759, Height=424} Clip {Width=757, Height=422}
23:26:55.0 Old State:13-ENGN_StateRunning_GoingToSample New State:ENGN_StateRunning_GoingToSampleComplete
23:26:55.1 Old State:14-cycle=1, Elapsed Time:    0.0,  Ideal Time:    0.0,  Delay time =   0.00  New State:ENGN_StateRunning_WaitSampling
23:26:55.1 Step started at: 23:26:48
23:26:55.1 XYZ movement time  = 6146 ms
23:26:55.1 + Scan start delay = 6099 ms
23:26:55.2 Old State:15-ENGN_StateRunning_WaitSampling New State:ENGN_StateRunning_Sampling
23:27:20.3 Read C:\Data\Das Lab\MvcA Studies\MavC Hybrid and MvcA INS with UbUbE2N\MavC Hybrid and MvcA INS with UbUbE2N\190625_ExpMethod.fmf in 31 ms
23:27:20.3 Read C:\Data\Das Lab\MvcA Studies\MavC Hybrid and MvcA INS with UbUbE2N\MavC Hybrid and MvcA INS with UbUbE2N\190625_ExpMethod.fmf in 0 ms
23:27:26.8 Error: start node not found
23:27:26.9 
23:27:26.9 In StExperiment.Init()
23:27:26.9 
23:27:26.9 Progress: 0 %
23:27:26.9 Progress: 12 %
23:27:26.9 Progress: 25 %
23:27:27.0 Progress: 37 %
23:27:27.0 Progress: 50 %
23:27:27.0 Progress: 62 %
23:27:27.0 Progress: 75 %
23:27:27.0 Progress: 87 %
23:27:27.0 Progress: 100 %
23:27:27.0 Read C:\Data\Das Lab\MvcA Studies\MavC Hybrid and MvcA INS with UbUbE2N\MavC Hybrid and MvcA INS with UbUbE2N\190625_ExpMethod.fmf in 16 ms
23:27:27.0 Read C:\Data\Das Lab\MvcA Studies\MavC Hybrid and MvcA INS with UbUbE2N\MavC Hybrid and MvcA INS with UbUbE2N\190625_ExpMethod.fmf in 0 ms
23:27:27.0 Time = 140 ms
23:27:27.0 
23:27:47.8 this {Width=759, Height=422} sender {Width=759, Height=422} Clip {Width=757, Height=420}
23:28:22.7 Export image takes 128ms
23:28:23.6 Export image takes 121ms
23:28:23.9 Export image takes 121ms
23:28:24.3 Export image takes 153ms
23:28:24.6 Export image takes 134ms
23:28:24.8 Export image takes 116ms
23:28:25.0 Export image takes 137ms
23:28:25.2 Export image takes 151ms
23:28:25.4 Export image takes 128ms
23:28:25.7 Export image takes 164ms
23:28:25.9 Export image takes 120ms
23:28:26.1 Export image takes 101ms
23:28:26.3 Group -- begin 0
23:28:26.3 Group -- continue 1
23:28:26.3 Group -- continue 2
23:28:26.3 Group -- continue 3
23:28:26.3 Group -- continue 4
23:28:26.3 Group -- continue 5
23:28:26.3 Group -- continue 6
23:28:26.3 Group -- continue 7
23:28:26.6 Export images takes 208ms
23:28:26.6 this {Width=759, Height=422} sender {Width=759, Height=422} Clip {Width=757, Height=420}
23:28:49.6 Menu: ContextMenu [{X=4,Y=32}]
23:28:54.8 
23:28:54.8 STOP SCAN: 
23:28:54.8    CycleTime (ms)    = 200
23:28:54.8    CurrentCycle      = 600
23:28:54.8    RunTime (ms)      = 119964
23:28:54.8    AverageCycle (ms) = 199.9
23:28:54.8    Temperature       = 30.0, 30.1
23:28:54.8    DATA OVERRUN %    = 0.00
23:28:54.8    Spec PCB temps    = 39.9, 41.1, 41.9, 42.4, 42.5, 42.7, 42.8, 41.6, 39.9, 40.9, 41.5, 42.1, 42.7, 42.6, 42.4, 41.4
23:28:54.8 
23:28:55.0 AcquisitionEngine: DLL_THREAD_DETACH.
23:28:55.0 Old State:16-cycle=600, Elapsed Time:  120.0,  Ideal Time:  119.8,  Delay time =   0.05  New State:ENGN_StateRunning_SamplingComplete
23:28:55.2 Old State:18-ENGN_StateRunning_SamplingComplete New State:ENGN_StateRunning_WaitNewStep
23:28:55.4 Old State:5-ENGN_StateRunning_WaitNewStep New State:ENGN_StateRunning_StartNewStep
23:28:55.4 StartShaker(1000)
23:28:55.7 Old State:6-ENGN_StateRunning_StartNewStep New State:ENGN_StateRunning_WaitGoingToSample
23:28:55.7 Sample384_Q(0, 1, 6)
23:28:55.8 AcquisitionEngine: DLL_THREAD_ATTACH.
23:28:55.8 Menu: ContextMenu [{X=8,Y=89}]
23:28:55.8 
23:28:55.8 START SCAN: 
23:28:55.8    CycleTime (ms)    = 200
23:28:55.8    CycleCount        = 500
23:28:55.8    ScansToAverage    = 20
23:28:55.8    FinishTime (s)    = 100
23:28:55.8    Temperature       = 30.0, 30.1
23:28:55.8    Lamp Power        = 35
23:28:55.8    Spec PCB temps    = 39.8, 41.1, 41.9, 42.3, 42.6, 42.8, 42.8, 41.6, 39.9, 40.9, 41.5, 42.1, 42.7, 42.6, 42.4, 41.4
23:28:55.8 
23:28:55.9 GMC_SetPosZ
23:28:56.0 Old State:12-ENGN_StateRunning_WaitGoingToSample New State:ENGN_StateRunning_GoingToSample
23:28:58.0 GMC_ServoHere
23:28:58.2 GMC_SetPosX
23:28:58.4 GMC_SetPosY
23:28:59.6 GMC_SetPosZ
23:29:00.1 Menu: ContextMenu [{X=12,Y=32}]
23:29:01.9 Old State:13-ENGN_StateRunning_GoingToSample New State:ENGN_StateRunning_GoingToSampleComplete
23:29:02.0 Old State:14-cycle=1, Elapsed Time:    0.0,  Ideal Time:    0.0,  Delay time =   0.00  New State:ENGN_StateRunning_WaitSampling
23:29:02.0 Step started at: 23:28:55
23:29:02.0 XYZ movement time  = 6053 ms
23:29:02.0 + Scan start delay = 6053 ms
23:29:02.1 Old State:15-ENGN_StateRunning_WaitSampling New State:ENGN_StateRunning_Sampling
23:29:13.5 this {Width=759, Height=422} sender {Width=759, Height=422} Clip {Width=757, Height=420}
23:29:35.4 Export image takes 103ms
23:29:36.3 Export image takes 212ms
23:29:36.6 Export image takes 114ms
23:29:37.1 Export image takes 126ms
23:29:37.3 Export image takes 129ms
23:29:37.6 Export image takes 142ms
23:29:37.8 Export image takes 170ms
23:29:38.0 Export image takes 141ms
23:29:38.2 Export image takes 128ms
23:29:38.4 Export image takes 145ms
23:29:38.7 Export image takes 131ms
23:29:38.9 Export image takes 91ms
23:29:39.0 Group -- begin 0
23:29:39.0 Group -- continue 1
23:29:39.0 Group -- continue 2
23:29:39.0 Group -- continue 3
23:29:39.0 Group -- continue 4
23:29:39.0 Group -- continue 5
23:29:39.0 Group -- continue 6
23:29:39.0 Group -- continue 7
23:29:39.2 Export images takes 100ms
23:29:39.3 this {Width=759, Height=422} sender {Width=759, Height=422} Clip {Width=757, Height=420}
23:29:48.7 Menu: ContextMenu [{X=0,Y=90}]
23:29:50.9 Menu: ContextMenu [{X=8,Y=144}]
23:30:00.3 this {Width=759, Height=422} sender {Width=759, Height=422} Clip {Width=757, Height=420}
23:30:20.0 Menu: ContextMenu [{X=4,Y=82}]
23:30:22.3 Menu: ContextMenu [{X=1,Y=36}]
23:30:34.3 this {Width=759, Height=422} sender {Width=759, Height=422} Clip {Width=757, Height=420}
23:30:41.7 
23:30:41.7 STOP SCAN: 
23:30:41.7    CycleTime (ms)    = 200
23:30:41.7    CurrentCycle      = 500
23:30:41.7    RunTime (ms)      = 99965
23:30:41.7    AverageCycle (ms) = 199.9
23:30:41.7    Temperature       = 30.0, 30.1
23:30:41.7    DATA OVERRUN %    = 0.00
23:30:41.7    Spec PCB temps    = 39.9, 41.1, 41.9, 42.4, 42.5, 42.7, 42.8, 41.6, 39.9, 40.9, 41.5, 42.1, 42.7, 42.6, 42.4, 41.4
23:30:41.7 
23:30:41.9 Menu: ContextMenu [{X=4,Y=33}]
23:30:41.9 AcquisitionEngine: DLL_THREAD_DETACH.
23:30:41.9 Old State:16-cycle=500, Elapsed Time:  100.0,  Ideal Time:   99.8,  Delay time =   0.05  New State:ENGN_StateRunning_SamplingComplete
23:30:42.1 Old State:18-ENGN_StateRunning_SamplingComplete New State:ENGN_StateRunning_WaitNewStep
23:30:42.5 Old State:5-ENGN_StateRunning_WaitNewStep New State:ENGN_StateRunning_StartNewStep
23:30:42.5 StartShaker(1000)
23:30:42.9 Old State:6-ENGN_StateRunning_StartNewStep New State:ENGN_StateRunning_WaitGoingToSample
23:30:42.9 Sample384_Q(0, 1, 8)
23:30:42.9 AcquisitionEngine: DLL_THREAD_ATTACH.
23:30:42.9 
23:30:42.9 START SCAN: 
23:30:42.9    CycleTime (ms)    = 200
23:30:42.9    CycleCount        = 300
23:30:42.9    ScansToAverage    = 20
23:30:42.9    FinishTime (s)    = 60
23:30:42.9    Temperature       = 30.0, 30.1
23:30:42.9    Lamp Power        = 35
23:30:42.9    Spec PCB temps    = 39.9, 41.1, 41.9, 42.4, 42.5, 42.7, 42.8, 41.6, 39.9, 40.9, 41.5, 42.1, 42.7, 42.6, 42.4, 41.4
23:30:42.9 
23:30:43.0 GMC_SetPosZ
23:30:43.2 Old State:12-ENGN_StateRunning_WaitGoingToSample New State:ENGN_StateRunning_GoingToSample
23:30:44.0 Menu: ContextMenu [{X=9,Y=86}]
23:30:45.1 GMC_ServoHere
23:30:45.3 GMC_SetPosX
23:30:45.5 GMC_SetPosY
23:30:45.9 Menu: ContextMenu [{X=8,Y=144}]
23:30:46.0 GMC_SetPosZ
23:30:48.3 Old State:13-ENGN_StateRunning_GoingToSample New State:ENGN_StateRunning_GoingToSampleComplete
23:30:48.3 Menu: ContextMenu [{X=3,Y=203}]
23:30:48.4 Old State:14-cycle=1, Elapsed Time:    0.0,  Ideal Time:    0.0,  Delay time =   0.00  New State:ENGN_StateRunning_WaitSampling
23:30:48.4 Step started at: 23:30:42
23:30:48.4 XYZ movement time  = 5320 ms
23:30:48.4 + Scan start delay = 5336 ms
23:30:48.5 Old State:15-ENGN_StateRunning_WaitSampling New State:ENGN_StateRunning_Sampling
23:30:51.7 Menu: ContextMenu [{X=3,Y=366}]
23:30:54.0 Menu: ContextMenu [{X=9,Y=425}]
23:31:33.2 this {Width=759, Height=422} sender {Width=759, Height=422} Clip {Width=757, Height=420}
23:31:48.2 
23:31:48.2 STOP SCAN: 
23:31:48.2    CycleTime (ms)    = 200
23:31:48.2    CurrentCycle      = 300
23:31:48.2    RunTime (ms)      = 59966
23:31:48.2    AverageCycle (ms) = 199.9
23:31:48.2    Temperature       = 30.0, 30.1
23:31:48.2    DATA OVERRUN %    = 0.00
23:31:48.2    Spec PCB temps    = 39.9, 41.1, 41.9, 42.4, 42.5, 42.7, 42.8, 41.6, 39.9, 40.9, 41.5, 42.1, 42.7, 42.6, 42.4, 41.4
23:31:48.2 
23:31:48.3 AcquisitionEngine: DLL_THREAD_DETACH.
23:31:48.3 Old State:16-cycle=300, Elapsed Time:   60.0,  Ideal Time:   59.8,  Delay time =   0.05  New State:ENGN_StateRunning_SamplingComplete
23:31:48.5 Old State:18-ENGN_StateRunning_SamplingComplete New State:ENGN_StateRunning_WaitNewStep
23:31:48.7 Old State:5-ENGN_StateRunning_WaitNewStep New State:ENGN_StateRunning_StartNewStep
23:31:48.7 StartShaker(1000)
23:31:49.1 Old State:6-ENGN_StateRunning_StartNewStep New State:ENGN_StateRunning_WaitGoingToSample
23:31:49.1 Sample384_Q(0, 1, 18)
23:31:49.1 AcquisitionEngine: DLL_THREAD_ATTACH.
23:31:49.2 
23:31:49.2 START SCAN: 
23:31:49.2    CycleTime (ms)    = 200
23:31:49.2    CycleCount        = 600
23:31:49.2    ScansToAverage    = 20
23:31:49.2    FinishTime (s)    = 120
23:31:49.2    Temperature       = 30.0, 30.1
23:31:49.2    Lamp Power        = 35
23:31:49.2    Spec PCB temps    = 39.9, 41.1, 41.9, 42.4, 42.5, 42.7, 42.8, 41.6, 40.0, 40.9, 41.5, 42.1, 42.7, 42.6, 42.4, 41.4
23:31:49.2 
23:31:49.2 GMC_SetPosZ
23:31:49.4 Old State:12-ENGN_StateRunning_WaitGoingToSample New State:ENGN_StateRunning_GoingToSample
23:31:51.4 GMC_ServoHere
23:31:51.6 GMC_SetPosX
23:31:51.8 GMC_SetPosY
23:31:53.0 GMC_SetPosZ
23:31:55.3 Old State:13-ENGN_StateRunning_GoingToSample New State:ENGN_StateRunning_GoingToSampleComplete
23:31:55.4 Old State:14-cycle=1, Elapsed Time:    0.0,  Ideal Time:    0.0,  Delay time =   0.00  New State:ENGN_StateRunning_WaitSampling
23:31:55.4 Step started at: 23:31:49
23:31:55.4 XYZ movement time  = 6084 ms
23:31:55.4 + Scan start delay = 6100 ms
23:31:55.5 Old State:15-ENGN_StateRunning_WaitSampling New State:ENGN_StateRunning_Sampling
23:32:10.6 Export image takes 114ms
23:32:11.4 Export image takes 138ms
23:32:11.9 Export image takes 158ms
23:32:12.2 Export image takes 149ms
23:32:12.6 Export image takes 140ms
23:32:12.9 Export image takes 126ms
23:32:13.1 Export image takes 172ms
23:32:13.3 Export image takes 140ms
23:32:13.5 Export image takes 127ms
23:32:13.8 Export image takes 159ms
23:32:14.0 Export image takes 156ms
23:32:14.2 Export image takes 80ms
23:32:14.3 Group -- begin 0
23:32:14.3 Group -- continue 1
23:32:14.3 Group -- continue 2
23:32:14.3 Group -- continue 3
23:32:14.3 Group -- continue 4
23:32:14.3 Group -- continue 5
23:32:14.3 Group -- continue 6
23:32:14.3 Group -- continue 7
23:32:14.5 Export images takes 68ms
23:32:14.6 this {Width=759, Height=422} sender {Width=759, Height=422} Clip {Width=757, Height=420}
23:32:20.6 Menu: ContextMenu [{X=3,Y=196}]
23:32:22.7 Menu: ContextMenu [{X=3,Y=259}]
23:32:32.0 this {Width=759, Height=422} sender {Width=759, Height=422} Clip {Width=757, Height=420}
23:32:59.3 Export image takes 70ms
23:33:00.1 Export image takes 112ms
23:33:00.5 Export image takes 131ms
23:33:01.1 Export image takes 378ms
23:33:01.3 Export image takes 119ms
23:33:01.6 Export image takes 134ms
23:33:01.8 Export image takes 152ms
23:33:02.0 Export image takes 165ms
23:33:02.3 Export image takes 167ms
23:33:02.5 Export image takes 145ms
23:33:02.8 Export image takes 185ms
23:33:03.1 Export image takes 83ms
23:33:03.2 Group -- begin 0
23:33:03.2 Group -- continue 1
23:33:03.2 Group -- continue 2
23:33:03.2 Group -- continue 3
23:33:03.2 Group -- continue 4
23:33:03.2 Group -- continue 5
23:33:03.2 Group -- continue 6
23:33:03.2 Group -- continue 7
23:33:03.4 Export images takes 93ms
23:33:03.4 this {Width=759, Height=422} sender {Width=759, Height=422} Clip {Width=757, Height=420}
23:33:21.0 Menu: ContextMenu [{X=7,Y=258}]
23:33:23.1 Menu: ContextMenu [{X=3,Y=309}]
23:33:35.3 this {Width=759, Height=422} sender {Width=759, Height=422} Clip {Width=757, Height=420}
23:33:55.1 
23:33:55.1 STOP SCAN: 
23:33:55.1    CycleTime (ms)    = 200
23:33:55.1    CurrentCycle      = 600
23:33:55.1    RunTime (ms)      = 119961
23:33:55.1    AverageCycle (ms) = 199.9
23:33:55.1    Temperature       = 30.0, 30.1
23:33:55.1    DATA OVERRUN %    = 0.00
23:33:55.1    Spec PCB temps    = 39.9, 41.1, 41.9, 42.4, 42.5, 42.7, 42.8, 41.6, 40.0, 40.9, 41.6, 42.1, 42.7, 42.6, 42.4, 41.4
23:33:55.1 
23:33:55.3 AcquisitionEngine: DLL_THREAD_DETACH.
23:33:55.4 Old State:16-cycle=600, Elapsed Time:  120.0,  Ideal Time:  119.8,  Delay time =   0.04  New State:ENGN_StateRunning_SamplingComplete
23:33:55.5 Old State:18-ENGN_StateRunning_SamplingComplete New State:ENGN_StateRunning_WaitNewStep
23:33:55.6 Old State:5-ENGN_StateRunning_WaitNewStep New State:ENGN_StateRunning_StartNewStep
23:33:55.7 StartShaker(1000)
23:33:56.0 Old State:6-ENGN_StateRunning_StartNewStep New State:ENGN_StateRunning_WaitGoingToSample
23:33:56.0 Sample384_Q(0, 1, 8)
23:33:56.0 AcquisitionEngine: DLL_THREAD_ATTACH.
23:33:56.1 
23:33:56.1 START SCAN: 
23:33:56.1    CycleTime (ms)    = 200
23:33:56.1    CycleCount        = 500
23:33:56.1    ScansToAverage    = 20
23:33:56.1    FinishTime (s)    = 100
23:33:56.1    Temperature       = 30.0, 30.1
23:33:56.1    Lamp Power        = 35
23:33:56.1    Spec PCB temps    = 39.9, 41.1, 41.9, 42.3, 42.5, 42.7, 42.8, 41.6, 40.0, 40.9, 41.6, 42.1, 42.7, 42.6, 42.4, 41.4
23:33:56.1 
23:33:56.2 GMC_SetPosZ
23:33:56.3 Old State:12-ENGN_StateRunning_WaitGoingToSample New State:ENGN_StateRunning_GoingToSample
23:33:58.3 GMC_ServoHere
23:33:58.5 GMC_SetPosX
23:33:58.7 GMC_SetPosY
23:33:59.9 GMC_SetPosZ
23:34:01.2 Export image takes 413ms
23:34:02.1 Export image takes 120ms
23:34:02.3 Old State:13-ENGN_StateRunning_GoingToSample New State:ENGN_StateRunning_GoingToSampleComplete
23:34:02.4 Old State:14-cycle=1, Elapsed Time:    0.0,  Ideal Time:    0.0,  Delay time =   0.00  New State:ENGN_StateRunning_WaitSampling
23:34:02.4 Step started at: 23:33:56
23:34:02.4 XYZ movement time  = 6162 ms
23:34:02.4 + Scan start delay = 6115 ms
23:34:02.5 Old State:15-ENGN_StateRunning_WaitSampling New State:ENGN_StateRunning_Sampling
23:34:02.5 Export image takes 189ms
23:34:02.9 Export image takes 204ms
23:34:03.2 Export image takes 162ms
23:34:03.5 Export image takes 181ms
23:34:03.7 Export image takes 144ms
23:34:03.9 Export image takes 157ms
23:34:04.1 Export image takes 160ms
23:34:04.4 Export image takes 125ms
23:34:04.6 Export image takes 131ms
23:34:04.8 Export image takes 77ms
23:34:04.9 Group -- begin 0
23:34:04.9 Group -- continue 1
23:34:04.9 Group -- continue 2
23:34:04.9 Group -- continue 3
23:34:04.9 Group -- continue 4
23:34:04.9 Group -- continue 5
23:34:04.9 Group -- continue 6
23:34:04.9 Group -- continue 7
23:34:05.1 Export images takes 75ms
23:34:05.2 this {Width=759, Height=422} sender {Width=759, Height=422} Clip {Width=757, Height=420}
23:34:35.1 Menu: ContextMenu [{X=7,Y=310}]
23:34:37.2 Menu: ContextMenu [{X=7,Y=422}]
23:34:40.9 Menu: ContextMenu [{X=9,Y=368}]
23:34:43.0 Menu: ContextMenu [{X=7,Y=153}]
23:34:49.0 this {Width=759, Height=422} sender {Width=759, Height=422} Clip {Width=757, Height=420}
23:34:54.8 this {Width=759, Height=424} sender {Width=759, Height=424} Clip {Width=757, Height=422}
23:35:15.2 MultiWellPlate: DLL_PROCESS_DETACH.
23:35:15.2 DataSecurity: DLL_PROCESS_DETACH.
23:35:42.1 
23:35:42.1 STOP SCAN: 
23:35:42.1    CycleTime (ms)    = 200
23:35:42.1    CurrentCycle      = 500
23:35:42.1    RunTime (ms)      = 99957
23:35:42.1    AverageCycle (ms) = 199.9
23:35:42.1    Temperature       = 30.0, 30.1
23:35:42.1    DATA OVERRUN %    = 0.00
23:35:42.1    Spec PCB temps    = 39.9, 41.1, 41.9, 42.4, 42.5, 42.7, 42.8, 41.6, 40.0, 40.9, 41.6, 42.1, 42.7, 42.6, 42.4, 41.4
23:35:42.1 
23:35:42.2 AcquisitionEngine: DLL_THREAD_DETACH.
23:35:42.3 Old State:16-cycle=500, Elapsed Time:  100.0,  Ideal Time:   99.8,  Delay time =   0.03  New State:ENGN_StateRunning_SamplingComplete
23:35:42.4 Old State:18-ENGN_StateRunning_SamplingComplete New State:ENGN_StateRunning_WaitNewStep
23:35:42.7 Old State:5-ENGN_StateRunning_WaitNewStep New State:ENGN_StateRunning_StartNewStep
23:35:42.8 StartShaker(1000)
23:35:43.1 Old State:6-ENGN_StateRunning_StartNewStep New State:ENGN_StateRunning_WaitGoingToSample
23:35:43.1 Sample384_Q(0, 1, 10)
23:35:43.1 AcquisitionEngine: DLL_THREAD_ATTACH.
23:35:43.2 
23:35:43.2 START SCAN: 
23:35:43.2    CycleTime (ms)    = 200
23:35:43.2    CycleCount        = 300
23:35:43.2    ScansToAverage    = 20
23:35:43.2    FinishTime (s)    = 60
23:35:43.2    Temperature       = 30.0, 30.1
23:35:43.2    Lamp Power        = 35
23:35:43.2    Spec PCB temps    = 39.9, 41.1, 41.9, 42.4, 42.5, 42.7, 42.8, 41.6, 40.0, 41.0, 41.6, 42.1, 42.7, 42.6, 42.4, 41.4
23:35:43.2 
23:35:43.3 GMC_SetPosZ
23:35:43.4 Old State:12-ENGN_StateRunning_WaitGoingToSample New State:ENGN_StateRunning_GoingToSample
23:35:45.4 GMC_ServoHere
23:35:45.6 GMC_SetPosX
23:35:45.8 GMC_SetPosY
23:35:46.4 GMC_SetPosZ
23:35:48.7 Old State:13-ENGN_StateRunning_GoingToSample New State:ENGN_StateRunning_GoingToSampleComplete
23:35:48.8 Old State:14-cycle=1, Elapsed Time:    0.0,  Ideal Time:    0.0,  Delay time =   0.00  New State:ENGN_StateRunning_WaitSampling
23:35:48.8 Step started at: 23:35:43
23:35:48.8 XYZ movement time  = 5443 ms
23:35:48.8 + Scan start delay = 5412 ms
23:35:48.9 Old State:15-ENGN_StateRunning_WaitSampling New State:ENGN_StateRunning_Sampling
23:36:23.6 DataSecurity: DLL_PROCESS_ATTACH - V1.0.0.1
23:36:41.3 Error: start node not found
23:36:41.3 
23:36:41.3 In StExperiment.Init()
23:36:41.3 
23:36:41.3 Progress: 0 %
23:36:41.3 Progress: 12 %
23:36:41.3 Progress: 25 %
23:36:41.3 Progress: 37 %
23:36:41.4 Progress: 50 %
23:36:41.4 Progress: 62 %
23:36:41.4 Progress: 75 %
23:36:41.4 Progress: 87 %
23:36:41.4 Progress: 100 %
23:36:41.4 Read C:\Data\Das Lab\MvcA Studies\MavC Hybrid and MvcA INS with UbUbE2N\MavC Hybrid and MvcA INS with UbUbE2N\190625_ExpMethod.fmf in 15 ms
23:36:41.5 Read C:\Data\Das Lab\MvcA Studies\MavC Hybrid and MvcA INS with UbUbE2N\MavC Hybrid and MvcA INS with UbUbE2N\190625_ExpMethod.fmf in 31 ms
23:36:41.5 Time = 203 ms
23:36:41.5 
23:36:41.5 MultiWellPlate: DLL_PROCESS_ATTACH - V1.0.0.6
23:36:48.5 
23:36:48.5 STOP SCAN: 
23:36:48.5    CycleTime (ms)    = 200
23:36:48.5    CurrentCycle      = 300
23:36:48.5    RunTime (ms)      = 59953
23:36:48.5    AverageCycle (ms) = 199.8
23:36:48.5    Temperature       = 30.0, 30.0
23:36:48.5    DATA OVERRUN %    = 0.00
23:36:48.5    Spec PCB temps    = 39.9, 41.1, 41.9, 42.4, 42.5, 42.7, 42.8, 41.6, 40.0, 40.9, 41.5, 42.1, 42.7, 42.6, 42.4, 41.4
23:36:48.5 
23:36:48.6 AcquisitionEngine: DLL_THREAD_DETACH.
23:36:48.7 Old State:16-cycle=300, Elapsed Time:   60.0,  Ideal Time:   59.8,  Delay time =   0.03  New State:ENGN_StateRunning_SamplingComplete
23:36:48.8 Old State:18-ENGN_StateRunning_SamplingComplete New State:ENGN_StateRunning_WaitNewStep
23:36:49.0 Old State:5-ENGN_StateRunning_WaitNewStep New State:ENGN_StateRunning_StartNewStep
23:36:49.1 StartShaker(1000)
23:36:49.4 Old State:6-ENGN_StateRunning_StartNewStep New State:ENGN_StateRunning_WaitGoingToSample
23:36:49.4 Sample384_Q(0, 1, 20)
23:36:49.4 AcquisitionEngine: DLL_THREAD_ATTACH.
23:36:49.5 
23:36:49.5 START SCAN: 
23:36:49.5    CycleTime (ms)    = 200
23:36:49.5    CycleCount        = 600
23:36:49.5    ScansToAverage    = 20
23:36:49.5    FinishTime (s)    = 120
23:36:49.5    Temperature       = 30.0, 30.0
23:36:49.5    Lamp Power        = 35
23:36:49.5    Spec PCB temps    = 39.9, 41.1, 41.9, 42.4, 42.6, 42.7, 42.8, 41.6, 40.0, 41.0, 41.5, 42.1, 42.7, 42.6, 42.4, 41.4
23:36:49.5 
23:36:49.6 GMC_SetPosZ
23:36:49.7 Old State:12-ENGN_StateRunning_WaitGoingToSample New State:ENGN_StateRunning_GoingToSample
23:36:51.7 GMC_ServoHere
23:36:51.9 GMC_SetPosX
23:36:52.1 GMC_SetPosY
23:36:52.5 this {Width=892, Height=383} sender {Width=892, Height=383} Clip {Width=890, Height=381}
23:36:53.3 GMC_SetPosZ
23:36:55.6 Old State:13-ENGN_StateRunning_GoingToSample New State:ENGN_StateRunning_GoingToSampleComplete
23:36:55.7 Old State:14-cycle=1, Elapsed Time:    0.0,  Ideal Time:    0.0,  Delay time =   0.00  New State:ENGN_StateRunning_WaitSampling
23:36:55.7 Step started at: 23:36:49
23:36:55.7 XYZ movement time  = 6084 ms
23:36:55.7 + Scan start delay = 6100 ms
23:36:55.8 Old State:15-ENGN_StateRunning_WaitSampling New State:ENGN_StateRunning_Sampling
23:36:56.6 this {Width=892, Height=381} sender {Width=892, Height=381} Clip {Width=890, Height=379}
23:36:57.2 this {Width=892, Height=381} sender {Width=892, Height=381} Clip {Width=890, Height=379}
23:36:59.7 this {Width=759, Height=422} sender {Width=759, Height=422} Clip {Width=757, Height=420}
23:37:15.3 Export image takes 120ms
23:37:16.1 Export image takes 130ms
23:37:16.5 Export image takes 114ms
23:37:16.8 Export image takes 172ms
23:37:17.1 Export image takes 125ms
23:37:17.3 Export image takes 102ms
23:37:17.5 Export image takes 126ms
23:37:17.7 Export image takes 117ms
23:37:17.9 Export image takes 205ms
23:37:18.2 Export image takes 149ms
23:37:18.4 Export image takes 125ms
23:37:18.7 Export image takes 131ms
23:37:18.8 Group -- begin 0
23:37:18.8 Group -- continue 1
23:37:18.8 Group -- continue 2
23:37:18.8 Group -- continue 3
23:37:18.8 Group -- continue 4
23:37:18.8 Group -- continue 5
23:37:18.8 Group -- continue 6
23:37:18.8 Group -- continue 7
23:37:19.0 Export images takes 75ms
23:37:19.1 this {Width=759, Height=422} sender {Width=759, Height=422} Clip {Width=757, Height=420}
23:37:55.6 this {Width=759, Height=422} sender {Width=759, Height=422} Clip {Width=757, Height=420}
23:37:59.2 Read C:\Users\Labuser\Desktop\asynhis_dr2gst_2\190227_ExpMethod.fmf in 15 ms
23:37:59.2 Read C:\Users\Labuser\Desktop\asynhis_dr2gst_2\190227_ExpMethod.fmf in 0 ms
23:38:00.0 Read C:\Users\Labuser\Desktop\asynhis_dr2gst_2\190227_ExpMethod.fmf in 16 ms
23:38:03.0 Read C:\Users\Labuser\Desktop\asynhis_dr2gst_2\190227_ExpMethod.fmf in 16 ms
23:38:03.0 Read C:\Users\Labuser\Desktop\asynhis_dr2gst_2\190227_ExpMethod.fmf in 0 ms
23:38:03.6 Read C:\Users\Labuser\Desktop\asynhis_dr2gst_2\190227_ExpMethod.fmf in 0 ms
23:38:03.6 Read C:\Users\Labuser\Desktop\asynhis_dr2gst_2\190227_ExpMethod.fmf in 15 ms
23:38:03.9 Read C:\Users\Labuser\Desktop\asynhis_dr2gst_2\190227_ExpMethod.fmf in 16 ms
23:38:03.9 Read C:\Users\Labuser\Desktop\asynhis_dr2gst_2\190227_ExpMethod.fmf in 0 ms
23:38:07.6 Read C:\Data\Das Lab\MavC DeltaMid with Ub and UbE2N(top)\190410_ExpMethod.fmf in 16 ms
23:38:07.6 Read C:\Data\Das Lab\MavC DeltaMid with Ub and UbE2N(top)\190410_ExpMethod.fmf in 0 ms
23:38:07.9 Read C:\Data\Das Lab\MavC DeltaMid with Ub and UbE2N(top)\190410_ExpMethod.fmf in 15 ms
23:38:07.9 Read C:\Data\Das Lab\MavC DeltaMid with Ub and UbE2N(top)\190410_ExpMethod.fmf in 16 ms
23:38:10.2 Read C:\Data\Das Lab\MavC DeltaMid with Ub and UbE2N(top)\190410_ExpMethod.fmf in 31 ms
23:38:10.2 Read C:\Data\Das Lab\MavC DeltaMid with Ub and UbE2N(top)\190410_ExpMethod.fmf in 15 ms
23:38:15.5 Read C:\Data\Das Lab\MavC DeltaMid with Ub and UbE2N(top)\190410_ExpMethod.fmf in 31 ms
23:38:15.5 Read C:\Data\Das Lab\DoublehisUCHL1 WT and C90A with WT ubiquitin 2uM\190129_ExpMethod.fmf in 16 ms
23:38:15.5 Read C:\Data\Das Lab\DoublehisUCHL1 WT and C90A with WT ubiquitin 2uM\190129_ExpMethod.fmf in 15 ms
23:38:18.3 Read C:\Data\Das Lab\MavC DeltaMid with Ub and UbE2N(top)\190410_ExpMethod.fmf in 32 ms
23:38:26.3 Read C:\Data\Das Lab\MvcA Studies\MvcA INS with UbE2N and Ub\MvcA INS with UbE2N and Ub\190626_ExpMethod.fmf in 31 ms
23:38:26.3 Read C:\Data\Das Lab\MvcA Studies\MvcA INS with UbE2N and Ub\MvcA INS with UbE2N and Ub\190626_ExpMethod.fmf in 15 ms
23:38:27.4 Read C:\Data\Das Lab\DoublehisUCHL1 WT and C90A with WT ubiquitin 2uM\190129_ExpMethod.fmf in 31 ms
23:38:30.6 
23:38:30.6 In StExperiment.Init()
23:38:30.6 
23:38:30.6 Progress: 0 %
23:38:30.6 Progress: 14 %
23:38:30.6 Progress: 28 %
23:38:30.7 Progress: 42 %
23:38:30.7 Progress: 57 %
23:38:30.7 Progress: 71 %
23:38:30.7 Progress: 85 %
23:38:30.7 Progress: 100 %
23:38:30.7 Read C:\Data\Das Lab\MvcA Studies\MvcA INS with UbE2N and Ub\MvcA INS with UbE2N and Ub\190626_ExpMethod.fmf in 16 ms
23:38:30.7 Read C:\Data\Das Lab\MvcA Studies\MvcA INS with UbE2N and Ub\MvcA INS with UbE2N and Ub\190626_ExpMethod.fmf in 15 ms
23:38:30.7 Time = 140 ms
23:38:30.7 
23:38:55.5 
23:38:55.5 STOP SCAN: 
23:38:55.5    CycleTime (ms)    = 200
23:38:55.5    CurrentCycle      = 600
23:38:55.5    RunTime (ms)      = 119963
23:38:55.5    AverageCycle (ms) = 199.9
23:38:55.5    Temperature       = 30.0, 30.0
23:38:55.5    DATA OVERRUN %    = 0.00
23:38:55.5    Spec PCB temps    = 39.9, 41.2, 41.9, 42.4, 42.5, 42.7, 42.8, 41.6, 40.0, 41.0, 41.6, 42.1, 42.7, 42.6, 42.4, 41.4
23:38:55.5 
23:38:55.6 AcquisitionEngine: DLL_THREAD_DETACH.
23:38:55.7 Old State:16-cycle=600, Elapsed Time:  120.0,  Ideal Time:  119.8,  Delay time =   0.04  New State:ENGN_StateRunning_SamplingComplete
23:38:55.9 Old State:18-ENGN_StateRunning_SamplingComplete New State:ENGN_StateRunning_WaitNewStep
23:38:56.0 Old State:5-ENGN_StateRunning_WaitNewStep New State:ENGN_StateRunning_StartNewStep
23:38:56.0 StartShaker(1000)
23:38:56.3 Old State:6-ENGN_StateRunning_StartNewStep New State:ENGN_StateRunning_WaitGoingToSample
23:38:56.3 Sample384_Q(0, 1, 10)
23:38:56.4 AcquisitionEngine: DLL_THREAD_ATTACH.
23:38:56.4 GMC_SetPosZ
23:38:56.4 
23:38:56.4 START SCAN: 
23:38:56.4    CycleTime (ms)    = 200
23:38:56.4    CycleCount        = 500
23:38:56.4    ScansToAverage    = 20
23:38:56.4    FinishTime (s)    = 100
23:38:56.4    Temperature       = 30.0, 30.0
23:38:56.4    Lamp Power        = 35
23:38:56.4    Spec PCB temps    = 39.9, 41.1, 41.9, 42.4, 42.5, 42.8, 42.8, 41.6, 40.0, 41.0, 41.5, 42.1, 42.7, 42.6, 42.4, 41.4
23:38:56.4 
23:38:56.6 Old State:12-ENGN_StateRunning_WaitGoingToSample New State:ENGN_StateRunning_GoingToSample
23:38:58.6 GMC_ServoHere
23:38:58.7 GMC_SetPosX
23:38:58.9 GMC_SetPosY
23:39:00.2 GMC_SetPosZ
23:39:02.4 Old State:13-ENGN_StateRunning_GoingToSample New State:ENGN_StateRunning_GoingToSampleComplete
23:39:02.5 Old State:14-cycle=1, Elapsed Time:    0.0,  Ideal Time:    0.0,  Delay time =   0.00  New State:ENGN_StateRunning_WaitSampling
23:39:02.5 Step started at: 23:38:56
23:39:02.5 XYZ movement time  = 5990 ms
23:39:02.5 + Scan start delay = 6005 ms
23:39:02.6 Old State:15-ENGN_StateRunning_WaitSampling New State:ENGN_StateRunning_Sampling
23:39:02.8 Menu: ContextMenu [{X=650,Y=172}]
23:39:29.6 Menu: ContextMenu [{X=649,Y=226}]
23:39:41.3 Menu: ContextMenu [{X=651,Y=397}]
23:39:46.3 Menu: ContextMenu [{X=2,Y=400}]
23:40:00.6 Menu: ContextMenu [{X=420,Y=171}]
23:40:29.5 Menu: ContextMenu [{X=481,Y=167}]
23:40:30.7 Menu: ContextMenu [{X=470,Y=175}]
23:40:40.7 Menu: ContextMenu [{X=537,Y=166}]
23:40:42.3 
23:40:42.3 STOP SCAN: 
23:40:42.3    CycleTime (ms)    = 200
23:40:42.3    CurrentCycle      = 500
23:40:42.3    RunTime (ms)      = 99964
23:40:42.3    AverageCycle (ms) = 199.9
23:40:42.3    Temperature       = 30.0, 30.0
23:40:42.3    DATA OVERRUN %    = 0.00
23:40:42.3    Spec PCB temps    = 39.9, 41.1, 41.9, 42.4, 42.5, 42.7, 42.8, 41.6, 40.0, 41.0, 41.5, 42.1, 42.7, 42.6, 42.4, 41.4
23:40:42.3 
23:40:42.5 AcquisitionEngine: DLL_THREAD_DETACH.
23:40:42.6 Old State:16-cycle=500, Elapsed Time:  100.0,  Ideal Time:   99.8,  Delay time =   0.04  New State:ENGN_StateRunning_SamplingComplete
23:40:42.7 Old State:18-ENGN_StateRunning_SamplingComplete New State:ENGN_StateRunning_WaitNewStep
23:40:43.0 Old State:5-ENGN_StateRunning_WaitNewStep New State:ENGN_StateRunning_StartNewStep
23:40:43.1 StartShaker(1000)
23:40:43.4 Old State:6-ENGN_StateRunning_StartNewStep New State:ENGN_StateRunning_WaitGoingToSample
23:40:43.4 Sample384_Q(0, 1, -1)
23:40:43.4 AcquisitionEngine: DLL_THREAD_ATTACH.
23:40:43.5 
23:40:43.5 START SCAN: 
23:40:43.5    CycleTime (ms)    = 200
23:40:43.5    CycleCount        = 300
23:40:43.5    ScansToAverage    = 20
23:40:43.5    FinishTime (s)    = 60
23:40:43.5    Temperature       = 30.0, 30.0
23:40:43.5    Lamp Power        = 35
23:40:43.5    Spec PCB temps    = 39.9, 41.1, 41.9, 42.4, 42.5, 42.7, 42.8, 41.6, 40.0, 41.0, 41.6, 42.1, 42.7, 42.6, 42.4, 41.4
23:40:43.5 
23:40:43.5 GMC_SetPosZ
23:40:43.7 Old State:12-ENGN_StateRunning_WaitGoingToSample New State:ENGN_StateRunning_GoingToSample
23:40:45.7 GMC_ServoHere
23:40:45.9 GMC_SetPosX
23:40:46.0 GMC_SetPosY
23:40:47.5 GMC_SetPosZ
23:40:49.7 Old State:13-ENGN_StateRunning_GoingToSample New State:ENGN_StateRunning_GoingToSampleComplete
23:40:49.8 Old State:14-cycle=1, Elapsed Time:    0.0,  Ideal Time:    0.0,  Delay time =   0.00  New State:ENGN_StateRunning_WaitSampling
23:40:49.8 Step started at: 23:40:43
23:40:49.8 XYZ movement time  = 6240 ms
23:40:49.8 + Scan start delay = 6240 ms
23:40:50.0 Old State:15-ENGN_StateRunning_WaitSampling New State:ENGN_StateRunning_Sampling
23:40:51.6 Menu: ContextMenu [{X=584,Y=168}]
23:41:02.2 Menu: ContextMenu [{X=649,Y=178}]
23:41:11.2 Menu: ContextMenu [{X=228,Y=163}]
23:41:19.0 Menu: ContextMenu [{X=281,Y=166}]
23:41:24.7 Menu: ContextMenu [{X=341,Y=173}]
23:41:32.7 Menu: ContextMenu [{X=341,Y=338}]
23:41:40.0 Menu: ContextMenu [{X=285,Y=338}]
23:41:46.7 Menu: ContextMenu [{X=225,Y=336}]
23:41:49.6 
23:41:49.6 STOP SCAN: 
23:41:49.6    CycleTime (ms)    = 200
23:41:49.6    CurrentCycle      = 300
23:41:49.6    RunTime (ms)      = 59951
23:41:49.6    AverageCycle (ms) = 199.8
23:41:49.6    Temperature       = 30.0, 30.0
23:41:49.6    DATA OVERRUN %    = 0.00
23:41:49.6    Spec PCB temps    = 39.9, 41.1, 41.9, 42.4, 42.5, 42.7, 42.8, 41.6, 40.0, 40.9, 41.5, 42.1, 42.7, 42.6, 42.4, 41.4
23:41:49.6 
23:41:49.7 AcquisitionEngine: DLL_THREAD_DETACH.
23:41:49.8 Old State:16-cycle=300, Elapsed Time:   60.0,  Ideal Time:   59.8,  Delay time =   0.04  New State:ENGN_StateRunning_SamplingComplete
23:41:49.9 Old State:18-ENGN_StateRunning_SamplingComplete New State:ENGN_StateRunning_WaitNewStep
23:41:50.4 Old State:5-ENGN_StateRunning_WaitNewStep New State:ENGN_StateRunning_StartNewStep
23:41:50.4 StartShaker(1000)
23:41:50.7 Old State:6-ENGN_StateRunning_StartNewStep New State:ENGN_StateRunning_WaitGoingToSample
23:41:50.7 Sample384_Q(0, 1, 5)
23:41:50.8 AcquisitionEngine: DLL_THREAD_ATTACH.
23:41:50.8 
23:41:50.8 START SCAN: 
23:41:50.8    CycleTime (ms)    = 200
23:41:50.8    CycleCount        = 600
23:41:50.8    ScansToAverage    = 20
23:41:50.8    FinishTime (s)    = 120
23:41:50.8    Temperature       = 30.0, 30.0
23:41:50.8    Lamp Power        = 35
23:41:50.8    Spec PCB temps    = 39.9, 41.1, 41.9, 42.4, 42.5, 42.7, 42.8, 41.6, 40.0, 41.0, 41.5, 42.1, 42.7, 42.6, 42.4, 41.4
23:41:50.8 
23:41:50.9 GMC_SetPosZ
23:41:51.0 Old State:12-ENGN_StateRunning_WaitGoingToSample New State:ENGN_StateRunning_GoingToSample
23:41:53.0 GMC_ServoHere
23:41:53.2 GMC_SetPosX
23:41:53.2 Menu: ContextMenu [{X=648,Y=338}]
23:41:53.4 GMC_SetPosY
23:41:54.3 GMC_SetPosZ
23:41:56.5 Old State:13-ENGN_StateRunning_GoingToSample New State:ENGN_StateRunning_GoingToSampleComplete
23:41:56.6 Old State:14-cycle=1, Elapsed Time:    0.0,  Ideal Time:    0.0,  Delay time =   0.00  New State:ENGN_StateRunning_WaitSampling
23:41:56.6 Step started at: 23:41:50
23:41:56.6 XYZ movement time  = 5663 ms
23:41:56.6 + Scan start delay = 5679 ms
23:41:56.7 Old State:15-ENGN_StateRunning_WaitSampling New State:ENGN_StateRunning_Sampling
23:42:05.9 Menu: ContextMenu [{X=593,Y=338}]
23:42:11.9 Menu: ContextMenu [{X=533,Y=345}]
23:42:23.9 Menu: ContextMenu [{X=480,Y=342}]
23:42:34.7 Menu: ContextMenu [{X=424,Y=338}]
23:42:45.0 Menu: ContextMenu [{X=5,Y=341}]
23:42:47.7 Menu: ContextMenu [{X=10,Y=285}]
23:42:49.5 Menu: ContextMenu [{X=7,Y=229}]
23:42:51.8 Menu: ContextMenu [{X=4,Y=170}]
23:42:54.2 Menu: ContextMenu [{X=6,Y=116}]
23:43:13.8 this {Width=759, Height=422} sender {Width=759, Height=422} Clip {Width=757, Height=420}
23:43:56.4 
23:43:56.4 STOP SCAN: 
23:43:56.4    CycleTime (ms)    = 200
23:43:56.4    CurrentCycle      = 600
23:43:56.4    RunTime (ms)      = 119964
23:43:56.4    AverageCycle (ms) = 199.9
23:43:56.4    Temperature       = 30.0, 30.0
23:43:56.4    DATA OVERRUN %    = 0.00
23:43:56.4    Spec PCB temps    = 39.9, 41.1, 41.9, 42.4, 42.5, 42.7, 42.8, 41.6, 40.0, 40.9, 41.6, 42.1, 42.7, 42.6, 42.4, 41.4
23:43:56.4 
23:43:56.5 AcquisitionEngine: DLL_THREAD_DETACH.
23:43:56.6 Old State:16-cycle=600, Elapsed Time:  120.0,  Ideal Time:  119.8,  Delay time =   0.04  New State:ENGN_StateRunning_SamplingComplete
23:43:56.8 Old State:18-ENGN_StateRunning_SamplingComplete New State:ENGN_StateRunning_WaitNewStep
23:43:57.0 Old State:5-ENGN_StateRunning_WaitNewStep New State:ENGN_StateRunning_StartNewStep
23:43:57.0 StartShaker(1000)
23:43:57.3 Old State:6-ENGN_StateRunning_StartNewStep New State:ENGN_StateRunning_WaitGoingToSample
23:43:57.3 Sample384_Q(0, 1, -1)
23:43:57.4 AcquisitionEngine: DLL_THREAD_ATTACH.
23:43:57.4 
23:43:57.4 START SCAN: 
23:43:57.4    CycleTime (ms)    = 200
23:43:57.4    CycleCount        = 500
23:43:57.4    ScansToAverage    = 20
23:43:57.4    FinishTime (s)    = 100
23:43:57.4    Temperature       = 30.0, 30.0
23:43:57.4    Lamp Power        = 35
23:43:57.4    Spec PCB temps    = 39.9, 41.1, 41.9, 42.4, 42.6, 42.7, 42.8, 41.6, 40.0, 40.9, 41.5, 42.1, 42.7, 42.6, 42.4, 41.4
23:43:57.4 
23:43:57.5 GMC_SetPosZ
23:43:57.6 Old State:12-ENGN_StateRunning_WaitGoingToSample New State:ENGN_StateRunning_GoingToSample
23:43:59.6 GMC_ServoHere
23:43:59.8 GMC_SetPosX
23:44:00.0 GMC_SetPosY
23:44:00.9 GMC_SetPosZ
23:44:03.1 Old State:13-ENGN_StateRunning_GoingToSample New State:ENGN_StateRunning_GoingToSampleComplete
23:44:03.2 Old State:14-cycle=1, Elapsed Time:    0.0,  Ideal Time:    0.0,  Delay time =   0.00  New State:ENGN_StateRunning_WaitSampling
23:44:03.2 Step started at: 23:43:57
23:44:03.2 XYZ movement time  = 5663 ms
23:44:03.2 + Scan start delay = 5663 ms
23:44:03.3 Old State:15-ENGN_StateRunning_WaitSampling New State:ENGN_StateRunning_Sampling
23:44:13.2 Menu: ContextMenu [{X=10,Y=61}]
23:44:15.5 Menu: ContextMenu [{X=7,Y=115}]
23:44:25.1 this {Width=759, Height=422} sender {Width=759, Height=422} Clip {Width=757, Height=420}
23:44:47.8 Export image takes 202ms
23:44:48.7 Export image takes 121ms
23:44:49.1 Export image takes 155ms
23:44:49.5 Export image takes 133ms
23:44:49.7 Export image takes 122ms
23:44:50.0 Export image takes 137ms
23:44:50.2 Export image takes 161ms
23:44:50.4 Export image takes 146ms
23:44:50.6 Export image takes 150ms
23:44:50.9 Export image takes 171ms
23:44:51.3 Export image takes 300ms
23:44:51.5 this {Width=892, Height=414} sender {Width=892, Height=414} Clip {Width=890, Height=412}
23:44:51.7 Export image takes 77ms
23:44:51.7 this {Width=759, Height=422} sender {Width=759, Height=422} Clip {Width=757, Height=420}
23:44:51.9 Export image takes 98ms
23:44:52.0 Group -- begin 0
23:44:52.0 Group -- continue 1
23:44:52.0 Group -- continue 2
23:44:52.0 Group -- continue 3
23:44:52.0 Group -- continue 4
23:44:52.0 Group -- continue 5
23:44:52.0 Group -- continue 6
23:44:52.0 Group -- continue 7
23:44:52.3 Export images takes 108ms
23:44:52.3 this {Width=759, Height=422} sender {Width=759, Height=422} Clip {Width=757, Height=420}
23:45:04.6 Menu: ContextMenu [{X=0,Y=118}]
23:45:06.8 Menu: ContextMenu [{X=6,Y=62}]
23:45:13.5 this {Width=759, Height=422} sender {Width=759, Height=422} Clip {Width=757, Height=420}
23:45:24.8 Export image takes 124ms
23:45:25.6 Export image takes 153ms
23:45:26.0 Export image takes 121ms
23:45:26.3 Export image takes 139ms
23:45:26.6 Export image takes 155ms
23:45:26.8 Export image takes 152ms
23:45:27.1 Export image takes 126ms
23:45:27.3 Export image takes 159ms
23:45:27.5 Export image takes 155ms
23:45:28.0 Export image takes 410ms
23:45:28.2 Export image takes 153ms
23:45:28.3 this {Width=892, Height=414} sender {Width=892, Height=414} Clip {Width=890, Height=412}
23:45:28.5 Export image takes 101ms
23:45:28.5 this {Width=759, Height=422} sender {Width=759, Height=422} Clip {Width=757, Height=420}
23:45:28.7 Export image takes 82ms
23:45:28.8 Group -- begin 0
23:45:28.8 Group -- continue 1
23:45:28.8 Group -- continue 2
23:45:28.8 Group -- continue 3
23:45:28.8 Group -- continue 4
23:45:28.8 Group -- continue 5
23:45:28.8 Group -- continue 6
23:45:28.8 Group -- continue 7
23:45:29.0 Export images takes 82ms
23:45:29.0 this {Width=759, Height=422} sender {Width=759, Height=422} Clip {Width=757, Height=420}
23:45:42.9 Menu: ContextMenu [{X=7,Y=63}]
23:45:43.0 
23:45:43.0 STOP SCAN: 
23:45:43.0    CycleTime (ms)    = 200
23:45:43.0    CurrentCycle      = 500
23:45:43.0    RunTime (ms)      = 99963
23:45:43.0    AverageCycle (ms) = 199.9
23:45:43.0    Temperature       = 30.0, 30.0
23:45:43.0    DATA OVERRUN %    = 0.00
23:45:43.0    Spec PCB temps    = 39.9, 41.2, 41.9, 42.4, 42.5, 42.7, 42.8, 41.6, 40.0, 41.0, 41.5, 42.1, 42.7, 42.6, 42.4, 41.4
23:45:43.0 
23:45:43.1 AcquisitionEngine: DLL_THREAD_DETACH.
23:45:43.1 Old State:16-cycle=500, Elapsed Time:  100.0,  Ideal Time:   99.8,  Delay time =   0.04  New State:ENGN_StateRunning_SamplingComplete
23:45:43.3 Old State:18-ENGN_StateRunning_SamplingComplete New State:ENGN_StateRunning_WaitNewStep
23:45:43.4 Old State:5-ENGN_StateRunning_WaitNewStep New State:ENGN_StateRunning_StartNewStep
23:45:43.4 StartShaker(1000)
23:45:43.8 Old State:6-ENGN_StateRunning_StartNewStep New State:ENGN_StateRunning_WaitGoingToSample
23:45:43.8 Sample384_Q(0, 1, 1)
23:45:43.8 AcquisitionEngine: DLL_THREAD_ATTACH.
23:45:43.8 
23:45:43.8 START SCAN: 
23:45:43.8    CycleTime (ms)    = 200
23:45:43.8    CycleCount        = 300
23:45:43.8    ScansToAverage    = 20
23:45:43.8    FinishTime (s)    = 60
23:45:43.8    Temperature       = 30.0, 30.0
23:45:43.8    Lamp Power        = 35
23:45:43.8    Spec PCB temps    = 39.9, 41.1, 41.9, 42.4, 42.5, 42.8, 42.8, 41.6, 40.0, 41.0, 41.5, 42.1, 42.7, 42.6, 42.4, 41.4
23:45:43.8 
23:45:43.9 GMC_SetPosZ
23:45:44.0 Old State:12-ENGN_StateRunning_WaitGoingToSample New State:ENGN_StateRunning_GoingToSample
23:45:44.9 Menu: ContextMenu [{X=4,Y=170}]
23:45:46.0 GMC_ServoHere
23:45:46.2 GMC_SetPosX
23:45:46.4 GMC_SetPosY
23:45:46.9 GMC_SetPosZ
23:45:49.2 Old State:13-ENGN_StateRunning_GoingToSample New State:ENGN_StateRunning_GoingToSampleComplete
23:45:49.3 Old State:14-cycle=1, Elapsed Time:    0.0,  Ideal Time:    0.0,  Delay time =   0.00  New State:ENGN_StateRunning_WaitSampling
23:45:49.3 Step started at: 23:45:43
23:45:49.3 XYZ movement time  = 5335 ms
23:45:49.3 + Scan start delay = 5350 ms
23:45:49.4 Old State:15-ENGN_StateRunning_WaitSampling New State:ENGN_StateRunning_Sampling
23:45:54.9 this {Width=759, Height=422} sender {Width=759, Height=422} Clip {Width=757, Height=420}
23:45:59.7 this {Width=759, Height=424} sender {Width=759, Height=424} Clip {Width=757, Height=422}
23:46:22.8 Menu: ContextMenu [{X=6,Y=164}]
23:46:26.6 Menu: ContextMenu [{X=13,Y=229}]
23:46:34.5 this {Width=759, Height=422} sender {Width=759, Height=422} Clip {Width=757, Height=420}
23:46:49.1 
23:46:49.1 STOP SCAN: 
23:46:49.1    CycleTime (ms)    = 200
23:46:49.1    CurrentCycle      = 300
23:46:49.1    RunTime (ms)      = 59966
23:46:49.1    AverageCycle (ms) = 199.9
23:46:49.1    Temperature       = 30.0, 30.0
23:46:49.1    DATA OVERRUN %    = 0.00
23:46:49.1    Spec PCB temps    = 39.9, 41.1, 41.9, 42.4, 42.6, 42.7, 42.8, 41.6, 40.0, 41.0, 41.5, 42.1, 42.7, 42.6, 42.4, 41.4
23:46:49.1 
23:46:49.2 AcquisitionEngine: DLL_THREAD_DETACH.
23:46:49.3 Old State:16-cycle=300, Elapsed Time:   60.0,  Ideal Time:   59.8,  Delay time =   0.04  New State:ENGN_StateRunning_SamplingComplete
23:46:49.4 Old State:18-ENGN_StateRunning_SamplingComplete New State:ENGN_StateRunning_WaitNewStep
23:46:49.6 Old State:5-ENGN_StateRunning_WaitNewStep New State:ENGN_StateRunning_StartNewStep
23:46:49.6 StartShaker(1000)
23:46:50.0 Old State:6-ENGN_StateRunning_StartNewStep New State:ENGN_StateRunning_WaitGoingToSample
23:46:50.0 Sample384_Q(0, 1, 7)
23:46:50.0 AcquisitionEngine: DLL_THREAD_ATTACH.
23:46:50.1 
23:46:50.1 START SCAN: 
23:46:50.1    CycleTime (ms)    = 200
23:46:50.1    CycleCount        = 600
23:46:50.1    ScansToAverage    = 20
23:46:50.1    FinishTime (s)    = 120
23:46:50.1    Temperature       = 30.0, 30.0
23:46:50.1    Lamp Power        = 35
23:46:50.1    Spec PCB temps    = 39.9, 41.2, 41.9, 42.4, 42.5, 42.7, 42.8, 41.6, 40.0, 40.9, 41.5, 42.1, 42.7, 42.6, 42.4, 41.4
23:46:50.1 
23:46:50.2 GMC_SetPosZ
23:46:50.3 Old State:12-ENGN_StateRunning_WaitGoingToSample New State:ENGN_StateRunning_GoingToSample
23:46:52.3 GMC_ServoHere
23:46:52.5 GMC_SetPosX
23:46:52.7 GMC_SetPosY
23:46:53.6 GMC_SetPosZ
23:46:55.8 Old State:13-ENGN_StateRunning_GoingToSample New State:ENGN_StateRunning_GoingToSampleComplete
23:46:55.9 Old State:14-cycle=1, Elapsed Time:    0.0,  Ideal Time:    0.0,  Delay time =   0.00  New State:ENGN_StateRunning_WaitSampling
23:46:55.9 Step started at: 23:46:50
23:46:55.9 XYZ movement time  = 5725 ms
23:46:55.9 + Scan start delay = 5741 ms
23:46:56.0 Old State:15-ENGN_StateRunning_WaitSampling New State:ENGN_StateRunning_Sampling
23:46:56.6 this {Width=759, Height=424} sender {Width=759, Height=424} Clip {Width=757, Height=422}
23:47:10.4 Export image takes 105ms
23:47:11.2 Export image takes 111ms
23:47:11.6 Export image takes 191ms
23:47:12.0 Export image takes 170ms
23:47:12.3 Export image takes 149ms
23:47:12.7 Export image takes 249ms
23:47:12.9 Export image takes 116ms
23:47:13.1 Export image takes 176ms
23:47:13.3 Export image takes 139ms
23:47:13.7 Export image takes 255ms
23:47:14.0 Export image takes 240ms
23:47:14.1 this {Width=892, Height=416} sender {Width=892, Height=416} Clip {Width=890, Height=414}
23:47:14.3 Export image takes 127ms
23:47:14.3 this {Width=759, Height=424} sender {Width=759, Height=424} Clip {Width=757, Height=422}
23:47:14.5 Export image takes 96ms
23:47:14.6 Group -- begin 0
23:47:14.6 Group -- continue 1
23:47:14.6 Group -- continue 2
23:47:14.6 Group -- continue 3
23:47:14.6 Group -- continue 4
23:47:14.6 Group -- continue 5
23:47:14.6 Group -- continue 6
23:47:14.6 Group -- continue 7
23:47:14.8 Export images takes 79ms
23:47:14.9 this {Width=759, Height=424} sender {Width=759, Height=424} Clip {Width=757, Height=422}
23:47:20.3 Menu: ContextMenu [{X=7,Y=223}]
23:47:22.1 Menu: ContextMenu [{X=9,Y=284}]
23:47:29.8 this {Width=759, Height=422} sender {Width=759, Height=422} Clip {Width=757, Height=420}
23:47:52.7 this {Width=759, Height=424} sender {Width=759, Height=424} Clip {Width=757, Height=422}
23:48:03.6 Export image takes 94ms
23:48:04.4 Export image takes 128ms
23:48:04.9 Export image takes 281ms
23:48:05.3 Export image takes 130ms
23:48:05.6 Export image takes 149ms
23:48:05.9 Export image takes 189ms
23:48:06.1 Export image takes 135ms
23:48:06.3 Export image takes 130ms
23:48:06.4 Export image takes 150ms
23:48:06.7 Export image takes 161ms
23:48:07.0 Export image takes 135ms
23:48:07.1 this {Width=892, Height=416} sender {Width=892, Height=416} Clip {Width=890, Height=414}
23:48:07.2 Export image takes 82ms
23:48:07.2 this {Width=759, Height=424} sender {Width=759, Height=424} Clip {Width=757, Height=422}
23:48:07.4 Export image takes 75ms
23:48:07.5 Group -- begin 0
23:48:07.5 Group -- continue 1
23:48:07.5 Group -- continue 2
23:48:07.5 Group -- continue 3
23:48:07.5 Group -- continue 4
23:48:07.5 Group -- continue 5
23:48:07.5 Group -- continue 6
23:48:07.5 Group -- continue 7
23:48:07.9 Export images takes 288ms
23:48:08.0 this {Width=759, Height=424} sender {Width=759, Height=424} Clip {Width=757, Height=422}
23:48:14.1 Menu: ContextMenu [{X=11,Y=283}]
23:48:16.3 Menu: ContextMenu [{X=2,Y=343}]
23:48:25.3 this {Width=759, Height=422} sender {Width=759, Height=422} Clip {Width=757, Height=420}
23:48:51.0 Export image takes 86ms
23:48:51.8 Export image takes 123ms
23:48:52.2 Export image takes 159ms
23:48:52.5 Export image takes 121ms
23:48:52.8 Export image takes 145ms
23:48:53.0 Export image takes 116ms
23:48:53.2 Export image takes 145ms
23:48:53.5 Export image takes 262ms
23:48:53.7 Export image takes 132ms
23:48:54.0 Export image takes 122ms
23:48:54.2 Export image takes 145ms
23:48:54.3 this {Width=892, Height=414} sender {Width=892, Height=414} Clip {Width=890, Height=412}
23:48:54.6 Export image takes 219ms
23:48:54.6 this {Width=759, Height=422} sender {Width=759, Height=422} Clip {Width=757, Height=420}
23:48:54.7 Export image takes 73ms
23:48:54.9 Group -- begin 0
23:48:54.9 Group -- continue 1
23:48:54.9 Group -- continue 2
23:48:54.9 Group -- continue 3
23:48:54.9 Group -- continue 4
23:48:54.9 Group -- continue 5
23:48:54.9 Group -- continue 6
23:48:54.9 Group -- continue 7
23:48:55.1 Export images takes 102ms
23:48:55.2 this {Width=759, Height=422} sender {Width=759, Height=422} Clip {Width=757, Height=420}
23:48:55.7 
23:48:55.7 STOP SCAN: 
23:48:55.7    CycleTime (ms)    = 200
23:48:55.7    CurrentCycle      = 600
23:48:55.7    RunTime (ms)      = 119963
23:48:55.7    AverageCycle (ms) = 199.9
23:48:55.7    Temperature       = 30.0, 30.0
23:48:55.7    DATA OVERRUN %    = 0.00
23:48:55.7    Spec PCB temps    = 39.9, 41.2, 41.9, 42.4, 42.5, 42.7, 42.8, 41.6, 40.0, 41.0, 41.5, 42.1, 42.7, 42.6, 42.4, 41.4
23:48:55.7 
23:48:55.8 AcquisitionEngine: DLL_THREAD_DETACH.
23:48:55.9 Old State:16-cycle=600, Elapsed Time:  120.0,  Ideal Time:  119.8,  Delay time =   0.05  New State:ENGN_StateRunning_SamplingComplete
23:48:56.1 Old State:18-ENGN_StateRunning_SamplingComplete New State:ENGN_StateRunning_WaitNewStep
23:48:56.3 Old State:5-ENGN_StateRunning_WaitNewStep New State:ENGN_StateRunning_StartNewStep
23:48:56.3 StartShaker(1000)
23:48:56.6 Old State:6-ENGN_StateRunning_StartNewStep New State:ENGN_StateRunning_WaitGoingToSample
23:48:56.6 Sample384_Q(0, 1, 1)
23:48:56.7 AcquisitionEngine: DLL_THREAD_ATTACH.
23:48:56.7 
23:48:56.7 START SCAN: 
23:48:56.7    CycleTime (ms)    = 200
23:48:56.7    CycleCount        = 500
23:48:56.7    ScansToAverage    = 20
23:48:56.7    FinishTime (s)    = 100
23:48:56.7    Temperature       = 30.0, 30.0
23:48:56.7    Lamp Power        = 35
23:48:56.7    Spec PCB temps    = 39.9, 41.1, 41.9, 42.4, 42.5, 42.7, 42.8, 41.6, 40.0, 41.0, 41.6, 42.1, 42.7, 42.6, 42.4, 41.4
23:48:56.7 
23:48:56.8 GMC_SetPosZ
23:48:57.0 Old State:12-ENGN_StateRunning_WaitGoingToSample New State:ENGN_StateRunning_GoingToSample
23:48:58.9 GMC_ServoHere
23:48:59.1 GMC_SetPosX
23:48:59.3 GMC_SetPosY
23:49:00.2 GMC_SetPosZ
23:49:01.9 Menu: ContextMenu [{X=8,Y=346}]
23:49:02.5 Old State:13-ENGN_StateRunning_GoingToSample New State:ENGN_StateRunning_GoingToSampleComplete
23:49:02.6 Old State:14-cycle=1, Elapsed Time:    0.0,  Ideal Time:    0.0,  Delay time =   0.00  New State:ENGN_StateRunning_WaitSampling
23:49:02.6 Step started at: 23:48:56
23:49:02.6 XYZ movement time  = 5710 ms
23:49:02.6 + Scan start delay = 5679 ms
23:49:02.7 Old State:15-ENGN_StateRunning_WaitSampling New State:ENGN_StateRunning_Sampling
23:49:04.4 Menu: ContextMenu [{X=5,Y=170}]
23:49:23.0 this {Width=759, Height=422} sender {Width=759, Height=422} Clip {Width=757, Height=420}
23:49:35.5 Menu: ContextMenu [{X=10,Y=169}]
23:49:37.3 Menu: ContextMenu [{X=6,Y=177}]
23:49:46.4 this {Width=759, Height=422} sender {Width=759, Height=422} Clip {Width=757, Height=420}
23:50:01.9 Export image takes 101ms
23:50:02.8 Export image takes 141ms
23:50:03.1 Export image takes 118ms
23:50:03.5 Export image takes 137ms
23:50:03.7 Export image takes 131ms
23:50:03.9 Export image takes 128ms
23:50:04.2 Export image takes 144ms
23:50:04.3 Export image takes 118ms
23:50:04.6 Export image takes 202ms
23:50:04.9 Export image takes 219ms
23:50:05.2 Export image takes 160ms
23:50:05.3 this {Width=892, Height=414} sender {Width=892, Height=414} Clip {Width=890, Height=412}
23:50:05.5 Export image takes 92ms
23:50:05.5 this {Width=759, Height=422} sender {Width=759, Height=422} Clip {Width=757, Height=420}
23:50:05.6 Export image takes 52ms
23:50:05.7 Group -- begin 0
23:50:05.7 Group -- continue 1
23:50:05.7 Group -- continue 2
23:50:05.7 Group -- continue 3
23:50:05.7 Group -- continue 4
23:50:05.7 Group -- continue 5
23:50:05.7 Group -- continue 6
23:50:05.7 Group -- continue 7
23:50:05.9 Export images takes 79ms
23:50:06.0 this {Width=759, Height=422} sender {Width=759, Height=422} Clip {Width=757, Height=420}
23:50:42.3 
23:50:42.3 STOP SCAN: 
23:50:42.3    CycleTime (ms)    = 200
23:50:42.3    CurrentCycle      = 500
23:50:42.3    RunTime (ms)      = 99963
23:50:42.3    AverageCycle (ms) = 199.9
23:50:42.3    Temperature       = 30.0, 30.0
23:50:42.3    DATA OVERRUN %    = 0.00
23:50:42.3    Spec PCB temps    = 39.9, 41.2, 41.9, 42.4, 42.5, 42.7, 42.8, 41.6, 40.0, 41.0, 41.6, 42.1, 42.7, 42.6, 42.4, 41.4
23:50:42.3 
23:50:42.4 AcquisitionEngine: DLL_THREAD_DETACH.
23:50:42.5 Old State:16-cycle=500, Elapsed Time:  100.0,  Ideal Time:   99.8,  Delay time =   0.06  New State:ENGN_StateRunning_SamplingComplete
23:50:42.6 Old State:18-ENGN_StateRunning_SamplingComplete New State:ENGN_StateRunning_WaitNewStep
23:50:42.9 Old State:5-ENGN_StateRunning_WaitNewStep New State:ENGN_StateRunning_StartNewStep
23:50:43.0 StartShaker(1000)
23:50:43.3 Old State:6-ENGN_StateRunning_StartNewStep New State:ENGN_StateRunning_WaitGoingToSample
23:50:43.3 Sample384_Q(0, 1, 3)
23:50:43.3 AcquisitionEngine: DLL_THREAD_ATTACH.
23:50:43.4 GMC_SetPosZ
23:50:43.4 
23:50:43.4 START SCAN: 
23:50:43.4    CycleTime (ms)    = 200
23:50:43.4    CycleCount        = 300
23:50:43.4    ScansToAverage    = 20
23:50:43.4    FinishTime (s)    = 60
23:50:43.4    Temperature       = 30.0, 30.0
23:50:43.4    Lamp Power        = 35
23:50:43.4    Spec PCB temps    = 39.9, 41.1, 41.9, 42.4, 42.5, 42.7, 42.8, 41.6, 40.0, 41.0, 41.6, 42.1, 42.7, 42.6, 42.4, 41.4
23:50:43.4 
23:50:43.6 Old State:12-ENGN_StateRunning_WaitGoingToSample New State:ENGN_StateRunning_GoingToSample
23:50:45.5 GMC_ServoHere
23:50:45.7 GMC_SetPosX
23:50:45.9 GMC_SetPosY
23:50:46.5 GMC_SetPosZ
23:50:48.7 Old State:13-ENGN_StateRunning_GoingToSample New State:ENGN_StateRunning_GoingToSampleComplete
23:50:48.8 Old State:14-cycle=1, Elapsed Time:    0.0,  Ideal Time:    0.0,  Delay time =   0.00  New State:ENGN_StateRunning_WaitSampling
23:50:48.8 Step started at: 23:50:43
23:50:48.8 XYZ movement time  = 5289 ms
23:50:48.8 + Scan start delay = 5304 ms
23:50:48.9 Old State:15-ENGN_StateRunning_WaitSampling New State:ENGN_StateRunning_Sampling
23:51:48.6 
23:51:48.6 STOP SCAN: 
23:51:48.6    CycleTime (ms)    = 200
23:51:48.6    CurrentCycle      = 300
23:51:48.6    RunTime (ms)      = 59951
23:51:48.6    AverageCycle (ms) = 199.8
23:51:48.6    Temperature       = 30.0, 30.0
23:51:48.6    DATA OVERRUN %    = 0.00
23:51:48.6    Spec PCB temps    = 39.9, 41.2, 41.9, 42.4, 42.5, 42.7, 42.8, 41.6, 40.0, 41.0, 41.6, 42.1, 42.7, 42.6, 42.4, 41.4
23:51:48.6 
23:51:48.7 AcquisitionEngine: DLL_THREAD_DETACH.
23:51:48.8 Old State:16-cycle=300, Elapsed Time:   60.0,  Ideal Time:   59.8,  Delay time =   0.04  New State:ENGN_StateRunning_SamplingComplete
23:51:48.9 Old State:18-ENGN_StateRunning_SamplingComplete New State:ENGN_StateRunning_WaitNewStep
23:51:49.2 Old State:5-ENGN_StateRunning_WaitNewStep New State:ENGN_StateRunning_StartNewStep
23:51:49.3 StartShaker(1000)
23:51:49.6 Old State:6-ENGN_StateRunning_StartNewStep New State:ENGN_StateRunning_WaitGoingToSample
23:51:49.6 Sample384_Q(0, 1, 9)
23:51:49.6 AcquisitionEngine: DLL_THREAD_ATTACH.
23:51:49.7 GMC_SetPosZ
23:51:49.7 
23:51:49.7 START SCAN: 
23:51:49.7    CycleTime (ms)    = 200
23:51:49.7    CycleCount        = 600
23:51:49.7    ScansToAverage    = 20
23:51:49.7    FinishTime (s)    = 120
23:51:49.7    Temperature       = 30.0, 30.0
23:51:49.7    Lamp Power        = 35
23:51:49.7    Spec PCB temps    = 39.9, 41.2, 41.9, 42.4, 42.5, 42.7, 42.8, 41.6, 40.0, 41.0, 41.5, 42.1, 42.7, 42.6, 42.4, 41.4
23:51:49.7 
23:51:49.9 Old State:12-ENGN_StateRunning_WaitGoingToSample New State:ENGN_StateRunning_GoingToSample
23:51:51.8 GMC_ServoHere
23:51:52.0 GMC_SetPosX
23:51:52.2 GMC_SetPosY
23:51:53.1 GMC_SetPosZ
23:51:55.3 Old State:13-ENGN_StateRunning_GoingToSample New State:ENGN_StateRunning_GoingToSampleComplete
23:51:55.5 Old State:14-cycle=1, Elapsed Time:    0.0,  Ideal Time:    0.0,  Delay time =   0.00  New State:ENGN_StateRunning_WaitSampling
23:51:55.5 Step started at: 23:51:49
23:51:55.5 XYZ movement time  = 5647 ms
23:51:55.5 + Scan start delay = 5647 ms
23:51:55.6 Old State:15-ENGN_StateRunning_WaitSampling New State:ENGN_StateRunning_Sampling
23:53:55.2 
23:53:55.2 STOP SCAN: 
23:53:55.2    CycleTime (ms)    = 200
23:53:55.2    CurrentCycle      = 600
23:53:55.2    RunTime (ms)      = 119948
23:53:55.2    AverageCycle (ms) = 199.9
23:53:55.2    Temperature       = 30.0, 30.0
23:53:55.2    DATA OVERRUN %    = 0.00
23:53:55.2    Spec PCB temps    = 39.9, 41.2, 41.9, 42.4, 42.5, 42.7, 42.8, 41.6, 40.0, 41.0, 41.5, 42.1, 42.7, 42.6, 42.4, 41.4
23:53:55.2 
23:53:55.3 AcquisitionEngine: DLL_THREAD_DETACH.
23:53:55.4 Old State:16-cycle=600, Elapsed Time:  119.9,  Ideal Time:  119.8,  Delay time =   0.04  New State:ENGN_StateRunning_SamplingComplete
23:53:55.5 Old State:18-ENGN_StateRunning_SamplingComplete New State:ENGN_StateRunning_WaitNewStep
23:53:55.8 Old State:5-ENGN_StateRunning_WaitNewStep New State:ENGN_StateRunning_StartNewStep
23:53:55.9 StartShaker(1000)
23:53:56.2 Old State:6-ENGN_StateRunning_StartNewStep New State:ENGN_StateRunning_WaitGoingToSample
23:53:56.2 Sample384_Q(0, 1, 3)
23:53:56.2 AcquisitionEngine: DLL_THREAD_ATTACH.
23:53:56.3 
23:53:56.3 START SCAN: 
23:53:56.3    CycleTime (ms)    = 200
23:53:56.3    CycleCount        = 500
23:53:56.3    ScansToAverage    = 20
23:53:56.3    FinishTime (s)    = 100
23:53:56.3    Temperature       = 30.0, 30.0
23:53:56.3    Lamp Power        = 35
23:53:56.3    Spec PCB temps    = 39.9, 41.2, 41.9, 42.4, 42.5, 42.7, 42.8, 41.6, 40.0, 41.0, 41.6, 42.1, 42.7, 42.6, 42.4, 41.4
23:53:56.3 
23:53:56.3 GMC_SetPosZ
23:53:56.5 Old State:12-ENGN_StateRunning_WaitGoingToSample New State:ENGN_StateRunning_GoingToSample
23:53:58.4 GMC_ServoHere
23:53:58.6 GMC_SetPosX
23:53:58.8 GMC_SetPosY
23:53:59.7 GMC_SetPosZ
23:54:01.9 Old State:13-ENGN_StateRunning_GoingToSample New State:ENGN_StateRunning_GoingToSampleComplete
23:54:02.0 Old State:14-cycle=1, Elapsed Time:    0.0,  Ideal Time:    0.0,  Delay time =   0.00  New State:ENGN_StateRunning_WaitSampling
23:54:02.0 Step started at: 23:53:56
23:54:02.0 XYZ movement time  = 5647 ms
23:54:02.0 + Scan start delay = 5663 ms
23:54:02.2 Old State:15-ENGN_StateRunning_WaitSampling New State:ENGN_StateRunning_Sampling
23:55:41.8 
23:55:41.8 STOP SCAN: 
23:55:41.8    CycleTime (ms)    = 200
23:55:41.8    CurrentCycle      = 500
23:55:41.8    RunTime (ms)      = 99965
23:55:41.8    AverageCycle (ms) = 199.9
23:55:41.8    Temperature       = 30.0, 30.0
23:55:41.8    DATA OVERRUN %    = 0.00
23:55:41.8    Spec PCB temps    = 39.9, 41.2, 41.9, 42.4, 42.5, 42.7, 42.8, 41.6, 40.0, 41.0, 41.6, 42.1, 42.7, 42.6, 42.4, 41.4
23:55:41.8 
23:55:42.0 AcquisitionEngine: DLL_THREAD_DETACH.
23:55:42.1 Old State:16-cycle=500, Elapsed Time:  100.0,  Ideal Time:   99.8,  Delay time =   0.05  New State:ENGN_StateRunning_SamplingComplete
23:55:42.2 Old State:18-ENGN_StateRunning_SamplingComplete New State:ENGN_StateRunning_WaitEjecting
23:55:42.2 EJECT: To Tray, position=4,0
23:55:42.3    EjectOffset = 10.0
23:55:42.3 StopShaker
23:55:42.4 GMC_SetPosZ
23:55:42.5 Old State:19-ENGN_StateRunning_WaitEjecting New State:ENGN_StateRunning_Ejecting
23:55:44.5 GMC_ServoHere
23:55:44.7 GMC_SetPosX
23:55:47.4 GMC_SetPosY
23:55:48.3 GMC_SetPosZ
23:55:49.9 GMC_Eject
23:55:49.9 EJECTOR: Eject
23:55:58.6 GMC_HomeZ
23:56:00.8 GMC_SetPosZ
23:56:01.0 GMC_ServoHere
23:56:01.2 GMC_SetPosZ
23:56:01.4 GMC_ServoHere
23:56:01.5 GMC_SetPosX
23:56:04.2 GMC_SetPosY
23:56:05.3 GMC_SetPosZ
23:56:06.7 GMC_HomeXYZ
23:56:18.2 GMC_SetPosZ
23:56:18.4 GMC_ServoHere
23:56:18.6 GMC_SetPosZ
23:56:18.8 GMC_ServoHere
23:56:19.0 GMC_SetPosX
23:56:19.2 GMC_SetPosY
23:56:19.3 GMC_SetPosZ
23:56:19.5 GMC_SetPosY
23:56:28.2 GMC_Interlock
23:56:28.4 GMC_AutoDoor
23:56:28.4 AUTODOOR: OpenDoor
23:56:37.8 Old State:20-ENGN_StateRunning_Ejecting New State:ENGN_StateRunning_EjectingComplete
23:56:37.9 Old State:21-ENGN_StateRunning_EjectingComplete New State:ENGN_StateRunning_Finished
23:56:37.9 StopShaker
23:56:38.0 Old State:22-ENGN_StateRunning_Finished New State:ENGN_State_SystemReady
23:56:38.1 
23:56:38.1 ASSAY SUMMARY:
23:56:38.1 ==============
23:56:38.1   Step #   Duration   Cycles  Overrun %
23:56:38.1        1      59     300    0.00
23:56:38.1        2     299    1500    0.00
23:56:38.1        3      59     300    0.00
23:56:38.1        4     119     600    0.00
23:56:38.1        5      99     500    0.00
23:56:38.1        6      59     300    0.00
23:56:38.1        7     119     600    0.00
23:56:38.1        8      99     500    0.00
23:56:38.1        9      59     300    0.00
23:56:38.1       10     119     600    0.00
23:56:38.1       11      99     500    0.00
23:56:38.1       12      59     300    0.00
23:56:38.1       13     119     600    0.00
23:56:38.1       14      99     500    0.00
23:56:38.1       15      59     300    0.00
23:56:38.1       16     119     600    0.00
23:56:38.1       17      99     500    0.00
23:56:38.1       18      59     300    0.00
23:56:38.1       19     119     600    0.00
23:56:38.1       20      99     500    0.00
23:56:38.1       21      59     300    0.00
23:56:38.1       22     119     600    0.00
23:56:38.1       23      99     500    0.00
23:56:38.1       24      59     300    0.00
23:56:38.1       25     119     600    0.00
23:56:38.1       26      99     500    0.00
23:56:38.1 -------------------------------------------
23:56:38.1    Total    2598   13000    0.00
23:56:38.3 DFIO: Start writing C:\Data\Das Lab\MvcA 12-398 with UbE2N and Ub\MvcA 12-398 with UbE2N and Ub\190626_001.frd
23:56:38.4 DFIO: Finished writing C:\Data\Das Lab\MvcA 12-398 with UbE2N and Ub\MvcA 12-398 with UbE2N and Ub\190626_001.frd
23:56:38.4 DFIO: Start writing C:\Data\Das Lab\MvcA 12-398 with UbE2N and Ub\MvcA 12-398 with UbE2N and Ub\190626_002.frd
23:56:38.4 DFIO: Finished writing C:\Data\Das Lab\MvcA 12-398 with UbE2N and Ub\MvcA 12-398 with UbE2N and Ub\190626_002.frd
23:56:38.4 DFIO: Start writing C:\Data\Das Lab\MvcA 12-398 with UbE2N and Ub\MvcA 12-398 with UbE2N and Ub\190626_003.frd
23:56:38.4 DFIO: Finished writing C:\Data\Das Lab\MvcA 12-398 with UbE2N and Ub\MvcA 12-398 with UbE2N and Ub\190626_003.frd
23:56:38.4 DFIO: Start writing C:\Data\Das Lab\MvcA 12-398 with UbE2N and Ub\MvcA 12-398 with UbE2N and Ub\190626_004.frd
23:56:38.4 DFIO: Finished writing C:\Data\Das Lab\MvcA 12-398 with UbE2N and Ub\MvcA 12-398 with UbE2N and Ub\190626_004.frd
23:56:38.4 DFIO: Start writing C:\Data\Das Lab\MvcA 12-398 with UbE2N and Ub\MvcA 12-398 with UbE2N and Ub\190626_005.frd
23:56:38.4 DFIO: Finished writing C:\Data\Das Lab\MvcA 12-398 with UbE2N and Ub\MvcA 12-398 with UbE2N and Ub\190626_005.frd
23:56:38.4 DFIO: Start writing C:\Data\Das Lab\MvcA 12-398 with UbE2N and Ub\MvcA 12-398 with UbE2N and Ub\190626_006.frd
23:56:38.4 DFIO: Finished writing C:\Data\Das Lab\MvcA 12-398 with UbE2N and Ub\MvcA 12-398 with UbE2N and Ub\190626_006.frd
23:56:38.4 DFIO: Start writing C:\Data\Das Lab\MvcA 12-398 with UbE2N and Ub\MvcA 12-398 with UbE2N and Ub\190626_007.frd
23:56:38.4 DFIO: Finished writing C:\Data\Das Lab\MvcA 12-398 with UbE2N and Ub\MvcA 12-398 with UbE2N and Ub\190626_007.frd
23:58:36.9 StopShaker
23:58:37.0 Old State:4-ENGN_State_SystemReady New State:ENGN_State_ControllerBusy
23:58:37.1 GMC_AutoDoor
23:58:37.1 AUTODOOR: OpenDoor
23:58:37.8 Old State:29-ENGN_State_ControllerBusy New State:ENGN_State_ControllerDone
23:58:37.9 Old State:30-ENGN_State_ControllerDone New State:ENGN_State_SystemReady
23:58:39.3 GMC_AutoDoor
23:58:39.3 AUTODOOR: CloseDoor
23:58:39.4 Old State:4-ENGN_State_SystemReady New State:ENGN_State_ControllerBusy
23:58:43.9 AcquisitionEngine: DLL_THREAD_DETACH.
23:58:44.0 AcquisitionEngine: DLL_THREAD_DETACH.
23:58:44.0 AcquisitionEngine: DLL_THREAD_DETACH.
23:58:46.6 Warning: no message line prompt for ID 0x8038.
23:58:46.6 Warning: no message line prompt for ID 0x8036.
23:58:48.6 GMC_Interlock
23:58:48.7 GMC_HomeY
23:58:49.1 MRU: open file (2) 'C:\Data\Flaherty Lab\Chad\Methods\A1 8 points with 1 sensor.fmf'.
23:58:49.2 AcquisitionEngine: DLL_THREAD_ATTACH.
23:58:49.3 AcquisitionEngine: DLL_THREAD_ATTACH.
23:58:49.4 AcquisitionEngine: DLL_THREAD_ATTACH.
23:58:49.4 AcquisitionEngine: DLL_THREAD_ATTACH.
23:58:49.5 AcquisitionEngine: DLL_THREAD_ATTACH.
23:58:49.5 AcquisitionEngine: DLL_THREAD_ATTACH.
23:58:49.6 AcquisitionEngine: DLL_THREAD_ATTACH.
23:58:49.6 AcquisitionEngine: DLL_THREAD_ATTACH.
23:58:49.6 AcquisitionEngine: DLL_THREAD_ATTACH.
23:58:59.7 GMC_HomeXYZ
23:59:02.4 GMC_SetPosZ
23:59:02.6 GMC_ServoHere
23:59:02.9 Old State:29-ENGN_State_ControllerBusy New State:ENGN_State_ControllerDone
23:59:03.0 Old State:30-ENGN_State_ControllerDone New State:ENGN_State_SystemReady
23:59:25.2 AcquisitionEngine: DLL_THREAD_ATTACH.
23:59:25.3 AcquisitionEngine: DLL_THREAD_ATTACH.
23:59:25.3 AcquisitionEngine: DLL_THREAD_ATTACH.
23:59:25.3 AcquisitionEngine: DLL_THREAD_ATTACH.
23:59:25.3 AcquisitionEngine: DLL_THREAD_ATTACH.
23:59:25.3 AcquisitionEngine: DLL_THREAD_ATTACH.
23:59:25.3 AcquisitionEngine: DLL_THREAD_ATTACH.
23:59:25.3 AcquisitionEngine: DLL_THREAD_ATTACH.
23:59:25.3 AcquisitionEngine: DLL_THREAD_ATTACH.
23:59:25.3 AcquisitionEngine: DLL_THREAD_ATTACH.
23:59:25.4 AcquisitionEngine: DLL_THREAD_DETACH.
23:59:25.4 AcquisitionEngine: DLL_THREAD_ATTACH.
23:59:25.4 AcquisitionEngine: DLL_THREAD_ATTACH.
23:59:25.4 AcquisitionEngine: DLL_THREAD_ATTACH.
23:59:25.4 AcquisitionEngine: DLL_THREAD_DETACH.
23:59:35.0 AcquisitionEngine: DLL_THREAD_ATTACH.
00:00:04.1 AcquisitionEngine: DLL_THREAD_DETACH.
00:00:04.1 AcquisitionEngine: DLL_THREAD_DETACH.
00:00:11.5 bShakeWhileWaiting=1, nShakerRPM=1000
00:00:11.5 Warning: Creating a pane with no CDocument.
00:00:11.6 DELAYED START: Waiting for 300 s
00:00:11.7 Old State:4-ENGN_State_SystemReady New State:ENGN_State_ControllerBusy
00:00:11.7 GMC_SetPosZ
00:00:11.9 GMC_ServoHere
00:00:12.1 GMC_SetPosX
00:00:14.7 GMC_SetPosY
00:00:16.9 GMC_SetPosZ
00:00:18.7 Old State:29-ENGN_State_ControllerBusy New State:ENGN_State_ControllerDone
00:00:18.7 StartShaker(1000)
00:00:18.8 Old State:30-ENGN_State_ControllerDone New State:ENGN_State_SystemReady
00:00:32.3 AcquisitionEngine: DLL_THREAD_DETACH.
00:00:42.0 AcquisitionEngine: DLL_THREAD_DETACH.
00:00:42.0 AcquisitionEngine: DLL_THREAD_DETACH.
00:01:10.2 AcquisitionEngine: DLL_THREAD_DETACH.
00:01:11.1 AcquisitionEngine: DLL_THREAD_DETACH.
00:01:11.1 AcquisitionEngine: DLL_THREAD_DETACH.
00:01:11.1 AcquisitionEngine: DLL_THREAD_DETACH.
00:01:11.1 AcquisitionEngine: DLL_THREAD_DETACH.
00:01:32.3 AcquisitionEngine: DLL_THREAD_DETACH.
00:02:55.3 AcquisitionEngine: DLL_THREAD_ATTACH.
00:02:55.3 AcquisitionEngine: DLL_THREAD_ATTACH.
00:03:55.3 AcquisitionEngine: DLL_THREAD_DETACH.
00:04:02.3 AcquisitionEngine: DLL_THREAD_DETACH.
00:04:02.3 AcquisitionEngine: DLL_THREAD_DETACH.
00:05:18.9 DELAYED START: Done.
00:05:18.9 Starting new assay
00:05:19.1 Old State:4-ENGN_State_SystemReady New State:ENGN_StateRunning_StartNewStep
00:05:19.2 Plate 1 temperature = 30 C
00:05:19.2 Plate 2 temperature = 30 C
00:05:19.2 AcquisitionEngine: DLL_THREAD_ATTACH.
00:05:19.3 AcquisitionEngine: DLL_THREAD_ATTACH.
00:05:19.3 Old State:6-ENGN_StateRunning_StartNewStep New State:ENGN_StateRunning_WaitPickingSensors
00:05:19.3 Pick(0, 5)
00:05:19.3 AcquisitionEngine: DLL_THREAD_ATTACH.
00:05:19.4 GMC_SetPosZ
00:05:19.4 Old State:7-ENGN_StateRunning_WaitPickingSensors New State:ENGN_StateRunning_PickingSensors
00:05:20.9 GMC_ServoHere
00:05:21.0 GMC_SetPosX
00:05:23.7 GMC_SetPosY
00:05:25.0 GMC_SetPosZ
00:05:26.3 AcquisitionEngine: DLL_THREAD_ATTACH.
00:05:27.1 GMC_SetPosZ
00:05:27.4 Old State:8-ENGN_StateRunning_PickingSensors New State:ENGN_StateRunning_CheckingSensors
00:05:27.7 
00:05:27.7 Detect Sensors
00:05:27.7 ==============
00:05:27.7 1	NO 		9.3	9.0
00:05:27.7 2	NO 		9.2	8.8
00:05:27.7 3	NO 		9.0	9.1
00:05:27.7 4	NO 		8.9	8.5
00:05:27.7 5	NO 		9.0	8.7
00:05:27.7 6	NO 		9.4	8.9
00:05:27.7 7	NO 		8.7	8.7
00:05:27.7 8	NO 		9.0	8.7
00:05:27.7 9	YES		9.3	14107.6
00:05:27.7 10	YES		9.2	13906.1
00:05:27.7 11	YES		9.4	13677.1
00:05:27.7 12	YES		9.9	13925.1
00:05:27.7 13	YES		9.3	14531.2
00:05:27.7 14	YES		8.9	15126.9
00:05:27.7 15	YES		9.4	14166.3
00:05:27.7 16	YES		8.7	10894.7
00:05:27.7 
00:05:27.9 CH9: Correction Factor = 0.972555
00:05:27.9 CH10: Correction Factor = 0.997068
00:05:27.9 CH11: Correction Factor = 1.06238
00:05:27.9 CH12: Correction Factor = 0.996027
00:05:27.9 CH13: Correction Factor = 1.00776
00:05:27.9 CH14: Correction Factor = 0.964998
00:05:27.9 CH15: Correction Factor = 1.03157
00:05:27.9 CH16: Correction Factor = 1.2983
00:05:28.0 CH9: DSP_ERROR_LOW_SCOPE_AMPLITUDE@ 0.972555 ms
00:05:28.0 CH9: Correction Factor = 1.5
00:05:28.0 CH10: DSP_ERROR_LOW_SCOPE_AMPLITUDE@ 0.997068 ms
00:05:28.0 CH10: Correction Factor = 1.5
00:05:28.0 CH11: Correction Factor = 2.23778
00:05:28.0 CH12: Correction Factor = 3.11158
00:05:28.0 CH13: Correction Factor = 2.75464
00:05:28.0 CH14: Correction Factor = 2.49289
00:05:28.0 CH15: Correction Factor = 2.60663
00:05:28.0 CH16: Correction Factor = 2.08358
00:05:28.2 CH9: DSP_ERROR_LOW_SCOPE_AMPLITUDE@ 1.45883 ms
00:05:28.2 CH9: Correction Factor = 1.5
00:05:28.2 CH10: Correction Factor = 2.42126
00:05:28.2 CH11: Correction Factor = 1.13697
00:05:28.2 CH12: Correction Factor = 1.06909
00:05:28.2 CH13: Correction Factor = 1.06765
00:05:28.2 CH14: Correction Factor = 1.09174
00:05:28.2 CH15: Correction Factor = 1.07825
[truncated: 486,989 more chars]
