# Supplementary material for: Legionella effector MavC targets the Ube2N~Ub conjugate for noncanonical ubiquitination
Source: Nat Commun. 2020 May 12;11:2365. doi: 10.1038/s41467-020-16211-x (PMC7217864; doi:10.1038/s41467-020-16211-x)
Supplement: Supplementary file 4 — Source Data [file 41467_2020_16211_MOESM4_ESM.zip › SourceDataFile_NCOMMS-19-35633A/BLI-SourceData/UbSSUbE2N with MavC FL/190807_001.frd]

<?xml version="1.0" encoding="UTF-8" standalone="yes"?>
<ExperimentResults><ExperimentInfo Name="MavCFL UbSSUbE2N"><ExpDescription></ExpDescription><RTDVersion>2.0</RTDVersion><RunID>3D11CAFE-4A0A-4BE9-8A75-1116D9BEE6E9</RunID><ExperimentType>KINETICS</ExperimentType><ExperimentSubType>KBASIC</ExperimentSubType><StartDateTime>2019-08-07T22:15:04</StartDateTime><MachineName>1212-222PC01</MachineName><UserName>Labuser</UserName><LotNumber></LotNumber><PlateName>190807</PlateName><PlateName2></PlateName2><SensorName>E9</SensorName><SensorPlate>1</SensorPlate><SensorType>Ni-NTA</SensorType><SensorRole>LIGAND</SensorRole><SensorInfo></SensorInfo><WritingSW>DataAcquisition.exe 9.0.0.66</WritingSW><InstrumentType>OctetRED384</InstrumentType><InstrumentFW></InstrumentFW><IntegrationTime>2.3</IntegrationTime><DSPType>CPF</DSPType><DSPStitching>1</DSPStitching><InfoHash>1903831087</InfoHash></ExperimentInfo><AssayParamsInfo/><KineticsData><Step><CommonData><SampleLocation>1</SampleLocation><SampleID></SampleID><SampleGroup></SampleGroup><SampleInfo></SampleInfo><SampleRow>I</SampleRow><SamplePlate>1</SamplePlate><WellType>BUFFER</WellType><Concentration>-1</Concentration><ConcentrationUnits>µg/ml</ConcentrationUnits><MolarConcentration>-1</MolarConcentration><MolarConcUnits>nM</MolarConcUnits><MolecularWeight>-1</MolecularWeight><Temperature>30</Temperature><StartTime>0</StartTime><AssayTime>60</AssayTime></CommonData><FlowRate>1000</FlowRate><StepType>BASELINE</StepType><StepName>Baseline</StepName><StepStatus>OK</StepStatus><ActualTime>59.994</ActualTime><CycleTime>0.2</CycleTime><AssayXData Points="300">AAAAAO58Pz4pXM8+2c4XP6jGSz/ByoE/2c6XP/ypsT8tss0/y6HlP7Kd/z/NzAxAnMQYQI/C
JUAhsDJAFK4/QAisTED8qVlA8KdmQIGVc0C6SYBAtMiGQJzEjECWQ5NAj8KZQIlBoEBSuKZA
TDetQDMzs0AtsrlAJzHAQCGwxkAIrMxA46XTQPyp2UDjpd9ArBzmQLge7UCgGvNAmpn5QIGV
/0A9CgNBK4cGQTeJCUGcxAxBGQQQQQwCE0GJQRZBj8IZQfT9HEHn+x9BZDsjQeF6JkFeuilB
2/ksQT81MEFMNzNBsHI2QS2yOUGq8TxBJzFAQaRwQ0GYbkZBFK5JQXnpTEH2KFBB6SZTQfCn
VkFaZFlBYOVcQVTjX0HRImNBTmJmQUJgaUEv3WxBI9tvQaAac0EdWnZBmpl5QY2XfEEK139B
RIuBQQIrg0F56YRBc2iGQTEIiEHwp4lBokWLQWDljEFaZI5BGQSQQdejkUGWQ5NBVOOUQRKD
lkEMAphBvp+ZQcUgm0E735xB+n6eQbgeoEHufKFBcT2jQSPbpEEpXKZBoBqoQZqZqUGTGKtB
F9msQRBYrkHP969BjZexQYcWs0FGtrRBvHS2QXsUuEE5tLlBMzO7QfLSvEGkcL5BYhDAQSGw
wUHfT8NBFK7EQZhuxkFWDshBCKzJQcdLy0HBysxBf2rOQT0K0EH8qdFB9ijTQW3n1EFzaNZB
befXQeOl2UHdJNtBnMTcQR+F3kEZBOBBEoPhQYlB40FI4eRBQmDmQQAA6EH6fulBuB7rQTvf
7EHufO5B9P3vQaab8UFkO/NBI9v0QeF69kGgGvhBmpn5QVg5+0EK1/xByXb+QUQLAEIj2wBC
PYoBQn9qAkJeOgNCNwkEQrTIBEL2qAVCc2gGQvAnB0IxCAhCrscIQo2XCUJtZwpCRjYLQsP1
C0IE1gxCgZUNQmBlDkI/NQ9CGQQQQpzEEELXoxFCtnMSQjMzE0ISAxRC8tIUQtGiFUJOYhZC
iUEXQgYBGELl0BhCxaAZQqRwGkIhMBtCAAAcQt/PHEJcjx1CmG4eQnc+H0L0/R9C080gQrKd
IUIvXSJCajwjQkoMJELHyyRCppslQoVrJkICKydCPQooQh3aKEKamSlCeWkqQlg5K0LV+CtC
F9ksQpOYLUJzaC5CTDcvQisHMEIK1zBCh5YxQsl2MkJGNjNCw/UzQv7UNELdpDVCWmQ2Qjk0
N0IZBDhClsM4QtejOUKwcjpCMzM7QgwCPELs0TxCaJE9QqpxPkKJQT9CBgFAQuXQQEK+n0FC
QmBCQn0/Q0JcD0RC2c5EQrieRUKYbkZCFC5HQlANSELNzEhCUI1JQilcSkJqPEtC5/tLQiPb
TEKmm01CI1tOQl46T0I9ClBCHdpQQpqZUUJ5aVJCWDlTQtX4U0IQ2FRC8KdVQhBYVkJMN1dC
KwdYQqjGWELjpVlCZmZaQj81W0IfBVxC/tRcQnuUXUK8dF5COTRfQrbzX0Ly0mBC0aJhQk5i
YkKPQmNCDAJkQonBZELLoWVCSGFmQicxZ0IAAGhC389oQlyPaUI7X2pCfT9rQvr+a0LZzmxC
sp1tQpFtbkIOLW9C</AssayXData><AssayYData Points="300">AAAAAITHe7kR05M75TvlO+h+GTzNS+I737OFO08W5TunTkE8WvpBPFPcxzuL1W47McYjPESj
IDzgiRQ8VwsHPOc+5DuJEV88Wj6NPJY3Yjyn1Xk8FsaHPK9mbjy29Jk8zKduPHbUkDxUvng8
gM1rPJxSRDwZlls8YsCYPKo2lTxCvYU8RpCQPI79gDxkNXo8M2yLPIZQkDxItYs88SKIPDEj
qTxjd1Q8MBWqPMYNojxZDJg8Y7izPHbNxTyYAJY8ntDKPNBRsTwGaro80MyvPILamTxCpKA8
pkG+PIgzmDzSios8AlClPPCMpzyOrL88HEaaPHglujz7ico80ArgPPec7TxCOdk8yP2xPMxJ
3zwMNsE8gMXYPHvbvzzGleg8Ar/OPLwtzDzrb/I8RguUPAOluTyCEe48yRDaPMcDszzGGKk8
bm7oPBgR3jwp+v08p5PRPBW9wjyOfP08QRjbPIpeAD0VHAE9iY/BPO324zwMdgQ9e60JPWmf
AT22tOs8xLH2PDdL5zyiWQU9v6TlPNSXDz0rpMw8AVHuPPvX/zyFAe08cVv4PJGO7DyI4AQ9
plDlPGSJAD1zc/s83uEKPRx4GT3WsPM8azIXPSnGAz0Kaw49DToIPZCmED1MYQs9S0UfPfRM
DD0PZg89uaIhPSczGj3TMBQ9orwrPYOaED0KrBM9LEcTPfwmJj3Jpx49xCIfPQ6PJj3pDiU9
ZdEJPc90KD3m6x49f/8VPd9PKj0U/yU9zAUcPaSnGD2lExo90GERPVk1LD20Nz8997stPdkZ
JD0TnSE9ZDMjPScJKD2s1j89ukI0Pbo5JD0zGEE9+c8wPacbJz2xTC09yfY8PdmBRj3WUC09
YwM7PSC5ND0FlDQ9jWU8PenLPT255T49clozPXJOMD06gT8965U+PWu2NT2soEU9aektPTrm
Lz02YEU9qphSPY+xNj1IK049ScM9PfpHRj2wUUM9GqNBPR9JMj2pB0o9PXVHPVcBST1Txjs9
w2JRPS5pWT2xDVc9zp5YPSGgQD1pi0c9aPRfPc7sUz1CN1U9UFxMPYEZXD06Elg9x41TPXfP
Vz38sFw9m+ZbPTxVUj1v21w9c7VcPb22Yz2IPlU97sxePUZbWj2/XUk9FqlePcRIUj2j91s9
OwxyPTWLbj0LjGo9tg1hPYnzbz3Aa2w93DlOPe2caT3RVHQ9auZePe6JfT1OuVE9T/5OPeZR
ej3lgGQ9+pdsPY/QbT2o/Wc9EHdePehEaz3S+3Y94lhtPUrocz20qWw90pppPcVwdD2kSnU9
LeRiPXpWcj3eSn89RwxhPWSPdj3TjHc914VqPQrnij3nH3Y98lCGPQB7dD32k289VeV+PUVc
hz14LIE9oN2FPfoXgT3LpX491k93PU+KfD3EEoc95qmHPYbgdT01h4w973CIPZ6SiD2rwIY9
Urd9PSkDcj0rzno9s5iBPa6fgz3oVIo9GTKBPbufeT3QhYg9Nx6GPfyzjj1OBIc9KJeGPXBi
gD1k74k9tYyMPaHYiz1en4M9byiQPT4Giz2Buow9Bt6OPWdhij26aZM9p4OSPU3+kT3oFY09
QjaIPU5bhz2x14k9</AssayYData></Step><Step><CommonData><SampleLocation>3</SampleLocation><SampleID></SampleID><SampleGroup></SampleGroup><SampleInfo></SampleInfo><SampleRow>I</SampleRow><SamplePlate>1</SamplePlate><WellType>KLOAD</WellType><Concentration>-1</Concentration><ConcentrationUnits>µg/ml</ConcentrationUnits><MolarConcentration>-1</MolarConcentration><MolarConcUnits>nM</MolarConcUnits><MolecularWeight>-1</MolecularWeight><Temperature>30</Temperature><StartTime>87109</StartTime><AssayTime>300</AssayTime></CommonData><FlowRate>1000</FlowRate><StepType>LOADING</StepType><StepName>Loading</StepName><StepStatus>OK</StepStatus><ActualTime>300.015</ActualTime><CycleTime>0.2</CycleTime><AssayXData Points="1500">2/lvQl66cEKZmXFCeWlyQvYoc0IxCHRCrsd0QjGIdUIKV3ZCTDd3Qsn2d0KoxnhCJYZ5QgRW
ekLjJXtCHwV8QpzEfEJ7lH1C+FN+Qtcjf0K2839Cy2GAQjfJgEJ5KYFCFpmBQgYBgkLFYIJC
YtCCQqQwg0JikINCAACEQvBnhEKux4RCzzeFQo2XhUJM94VC6WaGQtnOhkKYLodCh5aHQnf+
h0I1XohCVs6IQhQuiUIElolCwvWJQmBlikIfxYpCDi2LQi+di0Lu/ItCrFyMQpzEjEKLLI1C
+JONQhgEjkLXY45ClcOOQrYzj0Ijm49CZPuPQtFikELAypBCfyqRQqCakUKPApJCTmKSQj3K
kkKqMZNC7JGTQokBlEJ5aZRCN8mUQicxlUKTmJVC1fiVQnNolkJi0JZCITCXQhCYl0IAAJhC
vl+YQlzPmEKeL5lCCpeZQkz3mULqZppCqMaaQpgum0KHlptCd/6bQjVenELTzZxCwjWdQoGV
nUJw/Z1CYGWeQh/FnkK8NJ9CrJyfQmr8n0JaZKBCSsygQggsoUKmm6FClgOiQtdjokJEy6JC
MzOjQvKSo0ISA6RC0WKkQsDKpEItMqVCHJqlQl76pULLYaZCusmmQqoxp0JokadCiQGoQvZo
qEK0yKhCpDCpQpSYqUJS+KlCcmiqQt/PqkIhMKtCjZerQn3/q0K+X6xCXM+sQkw3rUIKl61C
+v6tQupmrkKoxq5CRjavQjWer0L0/a9C42WwQtPNsEKRLbFCL52xQnD9sUIvXbJCnMSyQrw0
s0J7lLNCnAS0QlpktEIYxLRCtjO1QqabtUKWA7ZCVGO2QkTLtkIzM7dC8pK3QpACuEJ/arhC
kMK4Qi0yuUIcmrlC2/m5QnlpukK6ybpCJzG7QhaZu0IGAbxCxGC8QubQvEKkML1CYpC9QgAA
vkLwZ75Crse+Qs83v0KNl79CTPe/QmxnwELZzsBCGi/BQoeWwUJ2/sFCZmbCQiXGwkJGNsNC
sp3DQsL1w0JgZcRCUM3EQg4txUL+lMVC7vzFQqxcxkLMzMZCOjTHQnuUx0IYBMhC12PIQpbD
yEK2M8lCppvJQmT7yUJUY8pCwMrKQgIry0KgmstCkALMQk5izEI+ysxCqjHNQuyRzUKJAc5C
eWnOQjfJzkInMc9CFpnPQgYB0ELEYNBCYtDQQiAw0UJikNFCz/fRQvBn0kKux9JCni/TQgqX
00JM99NCPF/UQtnO1EKYLtVCh5bVQnb+1UI1XtZC083WQsI110KBlddCcP3XQmBl2EIexdhC
QDXZQqyc2ULu/NlCWmTaQkrM2kIILNtCKZzbQhgE3ELXY9xCRMvcQjMz3UIim91C4frdQgJr
3kLAyt5CfyrfQqCa30Je+t9CymHgQuzR4EKqMeFCaJHhQokB4kJ5aeJCN8niQqQw40KUmONC
1fjjQnJo5EJi0ORCIDDlQhCY5UJ9/+VCvl/mQlzP5kJMN+dCCpfnQvr+50LqZuhCVs7oQkY2
6UIElulC9P3pQrJd6kLTzepCwjXrQoGV60Jw/etC3WTsQh7F7EK8NO1Ce5TtQmr87UJaZO5C
SszuQggs70L4k+9ClgPwQlRj8EJEy/BCMzPxQvKS8UKQAvJC0WLyQj7K8kItMvNCHJrzQtv5
80L8afRCusn0Qqox9UIWmfVCBgH2QvZo9kLm0PZCpDD3QpSY90JS+PdC8Gf4QuDP+EKeL/lC
jpf5Qnz/+UI8X/pCXM/6Qsg2+0IKl/tCdv77QmZm/EIkxvxCFC79QgSW/UL0/f1C5GX+QlDN
/kKSLf9CMJ3/Qu78/0JWLgBDZmYAQ16aAEMUzgBDDAIBQ+sxAUPjZQFD25kBQ9PNAUPLAQJD
qjECQ2BlAkNYmQJDUM0CQ0gBA0M/NQNDBmEDQxaZA0P2yANDxQAEQ7w0BEOcZARDvJQEQ4vM
BEODAAVDYjAFQzFoBUNSmAVDMcgFQwAABkP4MwZD8GcGQ+ebBkPHywZDvv8GQ3UzB0OVYwdD
TJcHQ0TLB0M7/wdDMzMIQ+lmCEPhmghD2c4IQ7j+CEOwMglDqGYJQ6CaCUNWzglDd/4JQ28y
CkMlZgpDHZoKQ/zJCkMMAgtD6zELQ8thC0OamQtDkc0LQ3H9C0OBNQxDYGUMQz+VDENQzQxD
BgENQ/40DUMfZQ1D1ZgNQ83MDUPFAA5DpDAOQ3NoDkOTmA5DSswOQ0IAD0MhMA9DMWgPQxCY
D0MIzA9DAAAQQ7YzEEOuZxBDppsQQ4XLEEN9/xBDdTMRQ21nEUNMlxFDG88RQ/r+EUMbLxJD
6WYSQ+GaEkPAyhJDuP4SQ7AyE0OPYhNDXpoTQ1bOE0M1/hNDLTIUQwxiFEMElhRD080UQ/T9
FEOqMRVDomUVQ4GVFUORzRVDiQEWQz81FkNgZRZDFpkWQw7NFkPu/BZD/jQXQ91kF0PVmBdD
zcwXQ4MAGEN7NBhDWmQYQ1KYGENKzBhDKfwYQzk0GUPwZxlDEJgZQ8fLGUO+/xlDtjMaQ65n
GkOmmxpDhcsaQ33/GkMzMxtDK2cbQyObG0MCyxtD+v4bQ/IyHEPRYhxDoJocQ5jOHEN3/hxD
mC4dQ2ZmHUNemh1DVs4dQzX+HUMtMh5D42UeQ9uZHkPTzR5DywEfQ6oxH0OiZR9DmpkfQ1DN
H0NIASBDPzUgQx9lIEMWmSBD9sggQ+78IEO8NCFDnGQhQ5OYIUOLzCFDavwhQ3s0IkNzaCJD
UpgiQ0rMIkMAACND3y8jQ/BnI0PPlyNDrscjQ77/I0O2MyRDbWckQ2SbJENEyyRDO/8kQzMz
JUMrZyVDI5slQ9nOJUP6/iVDsDImQ6hmJkOgmiZDmM4mQ3f+JkNvMidDZmYnQx2aJ0MUzidD
9P0nQxQuKEPjZShD25koQ7rJKEOJASlDqjEpQ4lhKUNYmSlDUM0pQy/9KUP+NCpDH2UqQ/6U
KkP2yCpDxQArQ6QwK0O0aCtDk5grQ4vMK0NCACxDOTQsQzFoLEMQmCxDCMwsQwAALUP4My1D
rmctQ6abLUOuxy1Dff8tQ3UzLkNUYy5DZJsuQ0TLLkMj+y5D8jIvQ+lmL0PJli9D2c4vQ7j+
L0OYLjBDqGYwQ16aMEN/yjBDTgIxQy0yMUMMYjFDHZoxQxTOMUP0/TFD6zEyQ6JlMkPDlTJD
kc0yQ4kBM0NoMTNDYGUzQ1iZM0MOzTNDBgE0Q/40NEPdZDRDvJQ0Q83MNEPFADVDpDA1Q3No
NUNSmDVDc8g1Q0IANkM5NDZDGWQ2Q+ebNkMIzDZD5/s2Q7YzN0OuZzdDjZc3Q4XLN0N9/zdD
XC84QytnOEMjmzhDAss4Q/r+OEPyMjlD0WI5Q+GaOUOYzjlDuP45Q28yOkNmZjpDXpo6Q1bO
OkNOAjtDLTI7QwxiO0PbmTtD0807Q7L9O0PDNTxDomU8Q4GVPEOSzTxDSAE9QycxPUMfZT1D
F5k9Q/bIPUMGAT5DvTQ+Q91kPkPVmD5Di8w+Q2v8PkN7ND9Dc2g/Q1KYP0NKzD9DQgBAQyEw
QEPwZ0BD6JtAQ8fLQEOm+0BDtjNBQ65nQUOOl0FDhctBQzz/QUMbL0JDK2dCQyObQkMCy0JD
+v5CQ7AyQ0PRYkNDoJpDQ5jOQ0N3/kNDbzJEQ2dmRENGlkRDFc5EQw0CRUPsMUVD5GVFQ9uZ
RUO7yUVDiQFGQ6oxRkOJYUZDWJlGQ1DNRkMv/UZDQDVHQx9lR0P+lEdDzcxHQ8UASEO9NEhD
nGRIQ5SYSEOLzEhDa/xIQzo0SUMxaElDEZhJQwjMSUMAAEpD3y9KQ/BnSkPPl0pDx8tKQ33/
SkN1M0tDVGNLQ2WbS0NEy0tDI/tLQzMzTEPqZkxDCpdMQ8HKTEO5/kxDmC5NQ5BiTUOgmk1D
f8pNQ3f+TUNvMk5DJWZOQwSWTkMVzk5DDQJPQ+wxT0PkZU9DmplPQ7vJT0Nx/U9DgTVQQ0hh
UENYmVBDUM1QQy/9UEP+NFFD3WRRQ/6UUUPNzFFDxQBSQ6QwUkNzaFJDlJhSQ3PIUkNCAFND
OjRTQxlkU0MRmFNDCMxTQ+j7U0O2M1RDrmdUQ46XVEOux1RDff9UQ1wvVUNUY1VDI5tVQ0TL
VUMj+1VD8jJWQ+pmVkPJllZD2c5WQ7n+VkOYLldDZ2ZXQ16aV0M+yldDTgJYQy0yWEMNYlhD
HZpYQ9PNWEOy/VhDqjFZQ6JlWUOBlVlDks1ZQ4kBWkNpMVpDSGFaQxeZWkM4yVpD7vxaQ/40
W0PdZFtDvZRbQ83MW0Os/FtDYzBcQ3NoXENSmFxDMchcQ0IAXUP4M11DGWRdQxGYXUPHy11D
pvtdQ7YzXkOuZ15DjpdeQ4XLXkM8/15DXC9fQytnX0Mjm19DAstfQ/r+X0PyMmBD0WJgQ8mW
YEOYzmBDd/5gQ1YuYUNnZmFDRpZhQz7KYUMNAmJD7DFiQw1iYkPbmWJDu8liQ7L9YkOqMWND
omVjQ4GVY0NQzWNDSAFkQycxZEMfZWRDF5lkQ/bIZEPFAGVDvTRlQ5xkZUOUmGVDi8xlQ2v8
ZUN7NGZDMWhmQ1KYZkMxyGZDAABnQ98vZ0PXY2dD6JtnQ8fLZ0Om+2dDdTNoQ5ZjaENMl2hD
RMtoQ9ECaUMbL2lDK2dpQwqXaUMCy2lDuf5pQ7AyakOQYmpDoJpqQ3/KakN3/mpDbzJrQ05i
a0NGlmtDFc5rQw0CbEPsMWxDy2FsQ9uZbEO7yWxDsv1sQ2kxbUNgZW1DQJVtQ1DNbUMv/W1D
JzFuQx9lbkPVmG5D9shuQ8UAb0OkMG9DnGRvQ5SYb0NzyG9Da/xvQzo0cEMZZHBDEZhwQwjM
cEPo+3BD3y9xQ65ncUPPl3FDhctxQ6b7cUNcL3JDVGNyQyObckNEy3JDPP9yQxsvc0PqZnND
yZZzQ8HKc0O5/nNDmC50Q5BidENemnRDf8p0QzX+dEMtMnVDDWJ1QwSWdUPTzXVD9P11Q+wx
dkOiZXZDw5V2Q3nJdkOJAXdDaTF3Q2Bld0NYmXdDOMl3Qy/9d0P+NHhD3WR4Q72UeEPNzHhD
gwB5Q6QweUNzaHlDUph5QzHIeUNCAHpDOjR6QxlkekMRmHpDx8t6Q+j7ekOeL3tDrmd7Q46X
e0OFy3tDff97Q1wvfENUY3xDCpd8QwLLfEPh+nxD8jJ9Q9FifUPJln1DmM59Q3f+fUOYLn5D
Z2Z+Q16afkM+yn5DDQJ/Qy0yf0MNYn9D25l/Q9PNf0Oy/X9D4RqAQ9EygEPASoBDvGSAQ6SA
gEOTmIBDj7KAQ4vMgEN75IBDd/6AQ38agUNuMoFDXkqBQ0VmgUM1foFDMZiBQzm0gUMpzIFD
GOSBQwAAgkMQGIJD6zGCQ/RNgkPjZYJD032CQ9uZgkO2s4JDx8uCQ6LlgkOe/4JDjReDQ5Uz
g0ORTYNDgWWDQ31/g0NYmYNDaLGDQ0PLg0NM54NDO/+DQysXhEMzM4RDI0uEQx9lhEMGgYRD
9piEQ+WwhEPtzIRD3eSEQ9n+hEPAGoVDsDKFQ8BKhUOoZoVDpICFQ5OYhUOPsoVDi8yFQ3vk
hUNiAIZDXhqGQ04yhkNKTIZDRWaGQzV+hkMdmoZDGLSGQwjMhkP444ZDAACHQ+8Xh0PrMYdD
002HQ8Jlh0PTfYdDupmHQ6qxh0Omy4dDouWHQ57/h0ONF4hDdTOIQ2RLiENgZYhDXH+IQ1iZ
iENIsYhDUM2IQyvniEM7/4hDFhmJQxIziUMCS4lDCmeJQ+WAiUP2mIlD0bKJQ83MiUO85IlD
xACKQ7QYikOwMopDrEyKQ4dmikOXfopDf5qKQ26yikNqzIpDWuSKQ2IAi0NSGItDTjKLQylM
i0M5ZItDFH6LQx2ai0MMsotDCMyLQwTmi0Pf/4tD7xeMQ9czjEPTTYxDwmWMQ75/jEO6mYxD
qrGMQ5HNjEOB5YxDkf2MQ3kZjUN1M41DZEuNQ0xnjUNcf41DTJeNQzOzjUMvzY1DH+WNQycB
jkMWGY5DBjGOQ+1MjkPpZo5D2X6OQ9WYjkPEsI5DwMqOQ7zkjkOkAI9DoBqPQ6Qwj0OLTI9D
h2aPQ3d+j0N/mo9DbrKPQ17Kj0NF5o9DQQCQQzEYkEM5NJBDKUyQQxhkkEMhgJBD/JmQQwyy
kEP0zZBD4+WQQ9P9kEPbGZFD1zORQ8dLkUOiZZFDnn+RQ66XkUOJsZFDkc2RQ4HlkUNw/ZFD
eRmSQ2gxkkOyTZJDTGeSQzt/kkMrl5JDM7OSQy/NkkMf5ZJDBgGTQ/YYk0MGMZND7UyTQ+lm
k0PZfpND1ZiTQ9Gyk0PAypNDqOaTQ6QAlEOTGJRDjzKUQ4tMlEN7ZJRDYoCUQ16alENOspRD
PcqUQ0XmlEM1/pRDMRiVQxg0lUMITJVDGGSVQwCAlUP8mZVD67GVQ+fLlUPj5ZVD0/2VQ88X
lkO2M5ZDpkuWQ6JllkOef5ZDjZeWQ5WzlkNwzZZDYOWWQ1z/lkNYGZdDSDGXQ1BNl0MrZ5dD
O3+XQxaZl0MSs5dDI8uXQwrnl0MGAZhD9hiYQ+UwmEPNTJhD3WSYQ8SAmEO0mJhDsLKYQ6DK
mEOo5phDgwCZQ5MYmUNuMplDakyZQ1pkmUNWfplDXpqZQ06ymUNKzJlDJeaZQzX+mUMdGppD
GDSaQwhMmkMEZppDAICaQ++XmkPXs5pDx8uaQ8LlmkO+/5pDuhmbQ6oxm0ORTZtDomWbQ31/
m0ONl5tDaLGbQ2TLm0Ns55tDUP2bQ0wXnENIMZxDL02cQytnnEMaf5xDCpecQxKznEMCy5xD
/uScQ+UAnUPVGJ1D5TCdQ81MnUO8ZJ1DxICdQ6CanUOwsp1Di8ydQ4fmnUN3/p1DfxqeQ2Iw
nkNeSp5DZmaeQ0GAnkNSmJ5DObSeQz3KnkMY5J5DIACfQxAYn0P3M59DCEyfQ/djn0PzfZ9D
zpefQ8qxn0PTzZ9DtuOfQ7L9n0OZGaBDqjGgQ4VLoEOBZaBDcH2gQ2yXoEN0s6BDZMugQ0vn
oEM7/6BDSxehQzMzoUMvTaFDHmWhQwaBoUMWmaFDBrGhQ+3MoUPd5KFD2f6hQ9UYokPEMKJD
wEqiQ6hmokOXfqJDn5qiQ4OwokN/yqJDh+aiQ3b+okNyGKNDWjSjQ15Ko0NaZKNDQYCjQzGY
o0MtsqNDKcyjQxjko0MU/qND/BmkQ+sxpEPnS6RD12OkQ9N9pEO6maRDtrOkQ6XLpEOh5aRD
nf+kQ40XpUOVM6VDhUulQ4FlpUN9f6VDbJelQ1SzpUNPzaVDP+WlQzv/pUMrF6ZDJzGmQ7hO
pkMeZaZD+X6mQ/WYpkPlsKZD4cqmQ8jmpkPZ/qZD1RinQ7Ayp0OfSqdDm2SnQ6OAp0OTmKdD
j7KnQ2rMp0N65KdDVv6nQ14aqENNMqhDSUyoQ0VmqEM1fqhDHJqoQwyyqEMIzKhDBOaoQ/P9
qEP8GalD6zGpQ+dLqUPCZalDvn+pQ66XqUO2s6lDss2pQ6HlqUOd/6lDjReqQ4kxqkNwTapD
YGWqQ1x/qkNYmapDR7GqQ0PLqkMr56pDGv+qQxYZq0MGMatDAkurQ/5kq0PlgKtD9ZirQ9Gy
q0PhyqtDvOSrQ8QArEO0GKxDsDKsQ6xMrEObZKxDg4CsQ3KYrENusqxDasysQ2bmrENW/qxD
PRqtQzk0rUMpTK1DJGatQxR+rUMQmK1DGLStQwjMrUME5q1D3/+tQ+8XrkPKMa5D002uQ8Jl
rkOyfa5DupmuQ5WzrkORza5DgeWuQ33/rkN4Ga9DaDGvQ3BNr0NLZ69DXH+vQzeZr0Mzs69D
IsuvQyvnr0MnAbBDChewQxIzsENBULBD3WSwQ+WAsEPVmLBDxLCwQ8zMsEO85LBDuP6wQ58a
sUOjMLFDn0qxQ4dmsUN2frFDcpixQ1q0sUNJzLFDWuSxQ0EAskM9GrJDOTSyQylMskMkZrJD
AICyQxCYskP3s7JD882yQ/fjskPf/7JD2xmzQ8oxs0OyTbNDoWWzQ7J9s0OZmbNDlbOzQ4XL
s0ON57ND</AssayXData><AssayYData Points="1500">VXh3PcI5gD1vPYw9vNWUPXSrmD0Z5p49DSWmPUJHtD0KW6w9NG65PTdfuT27acY9Ew/JPRR0
zz1iINY9X27ZPWr46T0la/I98VP0PXnn7z2Olfw9gx4APnDvCT4M7gI+oYoLPoDcDj6YMhM+
4EQQPvANFD5OaB0+DxQfPh7IHz5PAyY+ZXwnPtrnLT6OWzA+ygkvPqXfMz7MjDM+KGY5Puqy
OD6t2T8+YktDPnauQj5o/Ec+VXJLPqHBUz6Uo1E+vilWPj7vWT4czFw+XClcPrqYYj62JWI+
4A1lPm2Naz4EXW0+DJhuPmJYcD4q23o+hGt2Pt8QfT5meoA+zbuAPvZogz6ZKoA+CGCGPmZD
hz4fiYY+Fl6KPntQhz5Xe4w+KnGOPnKQjj7MS5A+qAmUPviXlD4bw5Q+18SWPladlz5XkZg+
aPmaPpPJmz6H2J4+QiChPt4loT46daA+r+2hPo/coz7AnqQ+UMOoPiGiqD6chKc+p7msPu8Z
rT4DPq0+iCexPsZ7sj7KxLM+f+O3PoF3tz7EL7g+m8+3PjEauD69v7o+vUK9PtUOvz6Ee74+
dIm/Psr/wz65isM+orDIPqAGxz6cxcg+nrnIPoH8yj5IC8o+O+vPPpdVzT7f6dA+ncXSPg4O
0j4dgdM+lGXTPldr1T7qGdU+uDnWPnhL3D4vUNs+y+/cPiMb3z6Z/98+uYnhPglB4z7rBeQ+
P5XlPh1O5j4TGuY+++3nPqbJ6j4yqus+dNfrPhZy7z6m7PE+ljDvPqo08z5lAvM+mRz1PuCf
9D74y/k+y6/5PnDT+D6u2Po+a8X9PqVhAD/Kqv8+8GP/PiOlAD9EXwE/yToDP/DyAj/G4AI/
/AsFP5K0BD+aewU/QJkGP8RHBj+KfwY/BV0IP1kJCT9IHQk/XVgKP9JxCj8L/Ao/aBILP63u
DD88IQw/STINP49VDj/+qA4/2GYPP8tUED9bTBE/Y4YRP1+REj8HWBM/ghwTP912Ej8H5hQ/
XCwUP/dSFD/PtBY//2oXP/DlFz91Ehc/hywXP2S2GD8erxk/2dAaP5+sGj+KEhs/AdIaPwG3
HD90Sx0/2YYePyvCHT86ex4/wG8fP5IDID9zHyI/e8AhPw8jIj9yzSE/19EjP4vvJD8DYCQ/
vEQlP0/dJD/49iY/8F0nP3jCJz/6xSc/ga8oPxAsKD820yo/zdkqP1e1Kj9BpSs/gRwsPxth
LD/b4ys/Q/8tP7hKLz8hOi8/TmgvP8LbLz+N8jA/LGsxP5RpMj/OTDE/fCMzP5WPND+4cjU/
W3k1P6m+ND9fBTU/0vI1P3InNz+fqTc/mQg5PwLrNz+4LTk/5rE5P+nhOT9uzDo/s3o7P//P
PD/n7Ds/gQc+P+OAPD9FYz0/wA4/P4hEQD/8v0A/24g/P02KQT+5EkI/lfFBP51DQj++YEM/
VTxDP5QmRT9G50Q/8jNGP9ziRj9hXUY/iL5GP2PRSD93ykc/TIdIPy2xST/hXEo/HRtKP5ks
Sz/TX0s/0E1LP+sNTD+nSU4/dlZNP7TATj9bh04/MZtOP7ieUD+LXFA/aPRQP0LyUT+rNlI/
SM1RP5FXUT9FM1M/NppUP3G/Uz86+1U/un5VP9MFVT/hC1Y/sspWPzcXWD8zzVc/1FJZP3T1
WT+ISFo/Qy1aP1tJWj+R01o/ZfJbPxvUXD/Q/lw/MoBdPxeOXT/Gd10/M/xeP/dJYD98OF8/
zQBhPwvKYD8lgGE/A+hgP3GGYT9Nc2I/a/tiP+xwZD97JGQ//oFjP1C0ZT/j1mU/pv1mPyVl
Zz/dXmc/W6ZoP0TAaD+WGmg/QKtpP9Amaj9YRmo/y31qPyjJbD/NMWs/bjJtP4MzbD8iQG0/
PZxuP2Rkbj83pW4/f5VvP7DIbz9vR28/2BlwP/fPbz8AFnM/mmNyP+Hocj/yG3M/mBdzP8Vf
dD88Y3Q/xRZ1PwPodT8Q7nU/4Sx3P+7ldj8xi3g/cbh2P44qeD/XUXo/5rB5PyTOej+7fHo/
bCV6P+gZfD/xHn0/VZZ8PxH9ez9rl3w/JTV+P6jwfT8ok38/t8t9P3ShgD8aI4A/2X6AP6sS
gD/0KoA/2SGBP+nqgD/kF4E/gsSBPy9HgT9MHII/+rCCP3FYgj+vRYM/9+ODP6Xsgz+EaoM/
OMeDP+9ZhD9gDYQ/VJqEP8V8hT/MOYU/1ciFP1iBhT9uv4U/3CWGP/gshj/9iIY/j9qGP+DT
hj8nH4c/lIGHP6Ehhz/v1oc/ZF+IPzCYiD/ZXYg/TI2IP+MIiT9pUIk/U4eJP5pIij/cSYk/
7COKP29fij+4/Yo/c5OLP5/uij8eIos/GEOMPyDKiz9kLYw/dx2MP8CtjD+FgIw/2HyMP/Rx
jT+Dkow/nJqNP1dijj84H44/tkKOP5t1jj8bio4/ck2OP7ybjz9/I48/lXOPPwpOkD+i5Y8/
cAqQP9UhkD93RJA/tIyQP2q6kD9ojJE/fXmRP//dkT/4SZI/Ah+SP/aYkj8s0pI/MBuSP29+
kj991JI/5ZGTP0thkz8ZB5Q/R1iUP77Ckz+ox5Q/PcmUP2m1lD8CjZU/M4iUP+5olT/TCpY/
2c2VP8HClT/+/JU/QBiWP4mWlj97Jpc/qAGXPwcClz+Fp5c/P8OXP8L0lz9G6Zc/fKyYPxDi
mD9fR5k/lIOZP8t3mT+Qq5k/uSyaPw7UmT9lbZo/QUCaP+o6mj+PRJs/WaeaP/aJmj+/jps/
0I2bP7qQnD/k1Js/CSacP5HOmz/tkJw/pGycP8U2nT+x5Z0/Xr6dP5A7nj9S6Z0/SFmeP/fR
nj/14p0/+J2eP0vCnj8mCZ8/DG2fP+nonz+HYp8/kSKgPyT+nz9ek6A/BBqgPwFvoD/jJKE/
7omgP1f3oT+hi6E/+5ChPxHKoT8N9qE/yCWiP1yaoj+voKI/Ln2iP2X9oj+2K6M/pmqjP5Ks
oz9SgaM/lNCjPyTloz8RTaQ/ljGlP8lwpD+xw6Q/h+WkP+ympT8xa6U/8ZSlP5Q9pj9ReKY/
ijmmP30Qpz+MDaY/z1+nP4CXpz+nzac/uPCnP6bfpz+PrKc/IFOoP5pLqD+ze6g/rpuoP0hj
qT/5eqk/B82oP+JfqT+e5ak/etqpPw1kqj/e/6k/QZqqP+4zqj/S46o/4xmrPymiqz8CFas/
GQ6rPx8trD9c6aw/pDOsPwX5qz8K3aw/q1WtP3Z2rD/vbq0/kl2tP0c8rT/kF64/pb+tP3Vm
rj+a460/JvStPz+nrj+hiK8/cnCuPwr5rj+38a4/Sl6vPwj2rz876K4/VTqwP+5ssD8DjLA/
Q6ewP2/esD8tb7E/VMexP/+DsT8IZrE/ZhayP3u5sT9K1LE/DTayP2rAsj9fc7I/1RezP/1R
sz8bWbM/E1mzP0Jnsz8DHrM/61OzPzkptD/r2rM/0UG0P++1tD9/irQ/YUS1P8TctD92tLQ/
pqu1P2xRtT/6SbY/E3m2P5bUtT8y77U/CjS2PxY3tj8enrY/VPq2P43qtj94ULc/99y3Pz7m
tz94krc/4bS3Pwo3uD/SU7g/q5m4P+PIuD80HLk/WvS4P3s/uT+PWLk/s8u5P5kquj/7BLo/
ZZ+6P5s7uj8gSbo/Uh+7P7pZuz/xYrs/AaW7P+xmuz//37s/FTy8P4YfvD8GZLw/CVG8P9rv
vD9Fsrw/4eW8P0ltvD/F2Lw/w/a9Pyu4vT/HAb0/L/e9P/eKvT8MN74/yV++P+6svj9shL4/
H6C+Px77vj+y2L4/ewe/PyePvz+sL78/s+u/Pw9nwD9PwMA/Gu3AP0qovz9LmMA/0fLAPz2z
wT8AXsE/tm3BP018wT9KBMI/X9rBP3WIwj/kIMI/pBHDP19rwj/C4MI/m+3CP4dTwz+A5MI/
4HbDP63xwz+tuMM/zifEPwcdxD/OfsQ/I3vEP3d3xD+SJMU/sF/FP8YjxT/NdMU/3ZzFP0AB
xj+jV8Y/wuDFP00Zxj8eaMY/6zLGPyTnxj/s2sY/CcfGP7Aqxz8x2Mc/HqrHP+62xz/xi8g/
8zvHPxdRyD/MvMg/ANfIP/+XyD8xqMg/a5nJPwlJyT+Hl8k/d8nJP/RWyT9YaMk/HL7JP4P2
yT9lmsk/q0TKP/iOyj/KPMo/OSjLP7Aeyz/ryso/Z0fMP8CNyz9UBcw/sBnMP3iVyz/9s8s/
GObLP4jTzD+Tecw/tPbMPz6mzD/OAc0/4+DNP1QbzT+4Q80/gcPNPwo5zj94Ps4/VkfOPypA
zj/ims4//unOP79uzj8AS84/PNXOP3tnzz8Ujc8/RpjPP3CGzz/P/c8/hI3PPy3s0D+S7M8/
07rPP0SJ0D832dA/lGPRPxBy0T+1AdE/PtXRP7jD0T9bK9E/1QLSP6UJ0j8d7NE/o73RPzHh
0j9uvNI/dT3TP1BC0z/ngNM/2pDTP87s0z+5adM/ZSHUP0lM1D+W6dM/Q/DTP4Qh1D+LXtQ/
WxHVPwz31D+SG9U/O+vTP0UM1T+oZNU/MsTVPzSQ1T8Nl9U/WjnWP5td1j8TK9Y/IibWPy22
1j9fS9Y/RIbXP7Nu1j/o7NY/clbXPzpd1z/Widc/sLbXPy0r1z/Hv9c/XlDYP7MV2D8s/Nc/
1wDZP5gK2T9VJ9k/ngDZP20V2T+lYdk/TIPZP4G22T+zbdk/9RLaP7oM2T+DlNo/tHvaPxyk
2j9WjNo/xFnbPwbv2j+Uydo/g8rbPypY2z/4A9s/Ur7bP91Q3D8Osdw/i6LcP0dU3D/Si9w/
qwLdP0j+3D/aOt0/l7LcP5nX3D/Wv90/xjndPx8E3j8nlN0/+uzdPytm3j+jQd4/Dv7dP6P8
3T+TeN4/3C/fP2LX3j/8Y98/B+neP26+3z9YnN8/wG7fP+n03z89id8/8FjgP8rm3z9mx98/
yxHgP4ag4D8kLOE/3FXhP9FZ4T9NwOE/6oXhP4x44T+c5eE/mATiPyHS4T9urOE/YPbhP1QU
4j+acOI/Q4HiPybO4j+TDeM/1P7iPz3N4j8aXuM/tebiP3uE4z+U6uM/VbTjPx8n5D+5veQ/
X3XkP3nv4z8PZOQ/k57kPw+w5D+PKuU/OZTkP2O/5D8IWeU/wOnlP7Me5j/nQuY/3orlPzLo
5T/MTeY/0TLmP1zq5T9O/eU/e/LmP/YI5z+o4uY/PKPnPy8Q5z9v6OY/4cvnP1ei5z8Onuc/
a+7nP1Uo6D/hDOg/lHXoP+Uu6D/07+c/22rpP8m76D8w9Og/MAfpP+SH6T/YDuo/+ifpPyZr
6T9RCuo/xujpP60u6T+7keo/52XqP3Nk6j/48Oo//MXqPy066z9/T+s/K2PqPxnp6z9FV+s/
hKzrP1+H6z+/9+s/npDrP7mX7D/3Puw/38rrPwqt7D93few/5c/sP7FH7T+TDu0/jv/sPwdL
7T8Zke0/isLtP/HQ7T/sEO4/PcrtPxr97T9Pnu4/lDXuP70B7j+N6u4/CULvP7tZ7j+Jl+4/
QCTvPy/t7j+iSPA/b1PwPwW07z8ine8/3YPwPyZu8D9TbvA/cWbwP2Lt7z83/+8/RlPxPxQu
8T//xfA/hsPwP0Fa8T/FfPE/NbnxP1f28T9whfE/BkLyPy5Y8j9x+/E/miPzP0Xg8j9iYvI/
fonyPzVX8j+JBPM/6j/zP6yh8z/pGPM/fIjzP0928z/cwPM/4/XzP6Hu8z8yZ/Q/KVr0PywM
9D9bfPQ/4PD0PxuQ9D8E2PQ/5+T0P3zL9T+sJvU/P0v1P1rz9D/dLPU/T/71P2eg9j+no/U/
VmL2Pwjg9j+AY/Y/Div2P/oE9z+lZfY/ksr2Pwot9z+XvPY/fK/3P2+69j+3kfc/nrn3P/aJ
+D/iP/g/P/z3Py2R+D+hY/g/6r/4Pz2i+D9EbPg/UlT4P2/C+D/fP/k/Qu/4P5/J+D/plvk/
f+r4Pxjg+T8boPk/aTH6P5B7+T8HaPk/BFL6P73c+j+l4/o/gnT6P7AK+z9WxPo/ANr6P4/n
+j83FPs/Ea37P+yI+z+jsvs/4Sb8P8gd+z8Mavs/SS38P7xB/D93r/s/s0P8PzRA/D8lbvw/
2qH8P8h0/D+Qjf0/HTr9P+eb/T8rYv0/ZtL9P+Nk/T+mI/4/yk7+Px8m/j/Kyf0/18P+Px3j
/T/lsf4/g5H+PwzZ/j+0hv4/rgT/PzIK/z9jJ/4/9j3/PwBN/z9+af8/iFj/P3o2/z9pEwBA
PbT/Pzf0/z9uKQBAPIX/P4o/AEDuOQBA1y0AQKdvAEBjEABAsHcAQHugAEA18gBAdZMAQJl7
AEC0vgBArckAQMOeAEDxpABAphgBQPz1AEDEQAFACRMBQP8kAUB2MgFAvEUBQI56AUAQmQFA
25kBQF6pAUDRjQFAWnsBQNzEAUD63QFAdQQCQGIcAkAu1wFAyPYBQBzyAUCTDAJA9DcCQJRB
AkBMNwJAaEECQKiJAkDlgQJA6L8CQAmjAkAftAJA764CQEDEAkBIpgJAfRYDQPmjAkDMrAJA
tz0DQBjyAkD1NwNAehgDQPp9A0CGKQNAzXcDQISCA0Ca3ANA2X0DQByCA0D9ywNAc5wDQKbb
A0CEmwNA8voDQD/NA0BZEARA4/cDQF4ZBEAkSQRA11oEQAdCBEBuSARA8TYEQLuMBECbLQRA
CZQEQH5gBECy0wRAtsgEQLmOBECN5gRAmbEEQOPzBEDLOwVA8N0EQJP6BEB3FwVA5hAFQAoy
BUAzdgVAGfMEQOJrBUDYrgVAxIEFQCyoBUATkQVAdsYFQKUGBkD36AVAOrAFQDzXBUC7ugVA
hvMFQDo6BkA8+wVAACQGQFNNBkCpewZAdlkGQLWfBkDWVQZAy2oGQPJyBkDLVAZAbL8GQIiP
BkANrwZAp/0GQOMxB0C84gZAopMGQJTyBkCiLAdA8ugGQMt8B0DCIQdAoFwHQCiLB0A4mAdA
f2gHQEEjB0CZdQdAtsYHQOnqB0ACTQdAwocHQCyDB0CODwhAlO0HQISJB0Dg3AdA+hYIQLwd
CEDnJAhAqnwIQGlwCEAiewhAGG8IQH9KCECmeQhAX4gIQKGpCEDrxAhAH3cIQC6OCEBR2ghA
mR0JQAvsCECLBAlAJAcJQGdACUA0FAlALVsJQDhTCUBfTwlAjFYJQMtpCUBlxQlAxp4JQLad
CUCsZglAy+8JQBeHCUCjnglAcNcJQHX2CUCrDQpAVQ8KQML4CUAREgpA0jkKQKUgCkBLNQpA
RkQKQApOCkCaTgpAyqQKQPOECkBqigpAqFQKQALZCkCKtwpAicUKQDrzCkBU6gpAKtsKQJYk
C0CS8QpAEDYLQIMJC0BBXAtAJxoLQF5MC0ClIQtAFJ0LQBm4C0CrpQtAg2MLQFGVC0BmsQtA
2bcLQA+rC0D89AtAWtULQO0EDEA3FwxACEsMQMI4DEB+CQxAumsMQDKEDEAhKQxAXloMQEpc
DEAKmwxAnboMQBODDEDfjwxAbbkMQF2MDECvjwxAefMMQI+9DEACigxA3eEMQJpSDUDEIQ1A
4BINQLC/DEBjLw1Ao0YNQHR2DUDTYA1Aw2MNQN9zDUAJiw1Ab34NQOOxDUARjA1A8bsNQEie
DUDmvA1A9BwOQAS8DUCSsQ1AC+0NQBgdDkAZBQ5A5tYNQNAoDkCMAQ5A1VoOQH90DkAzOw5A
lWEOQCyaDkCusQ5AgLgOQGhoDkBPiQ5AGbEOQLL/DkAq4g5ASq0OQIQdD0B9MA9AQM0OQGLj
DkCm8g5ACF0PQHKBD0DzKA9AVhQPQH5LD0BdOQ9AW9APQMkoD0BbhA9ATHUPQFbtD0A01Q9A
JlkPQGZbD0AFuQ9AttYPQGsDEEDk9g9AZMAPQCMzEEDSDBBA6/APQEdSEECckxBABlgQQAiF
EEC/YRBAWpEQQAM6EEAD7BBAuG8QQEPCEECOpBBAIPQQQHjFEED+NRFAyQARQOagEECi3BBA
UgYRQJAiEUCI5BBAchARQABnEUA8YxFAzY4RQC5hEUDxJRFAtUMRQFxvEUBUkBFAl6sRQKCV
EUBwkRFA</AssayYData></Step><Step><CommonData><SampleLocation>5</SampleLocation><SampleID></SampleID><SampleGroup></SampleGroup><SampleInfo></SampleInfo><SampleRow>I</SampleRow><SamplePlate>1</SamplePlate><WellType>BUFFER</WellType><Concentration>-1</Concentration><ConcentrationUnits>µg/ml</ConcentrationUnits><MolarConcentration>-1</MolarConcentration><MolarConcUnits>nM</MolarConcUnits><MolecularWeight>-1</MolecularWeight><Temperature>30.1</Temperature><StartTime>393242</StartTime><AssayTime>60</AssayTime></CommonData><FlowRate>1000</FlowRate><StepType>BASELINE</StepType><StepName>Baseline</StepName><StepStatus>OK</StepStatus><ActualTime>60.009</ActualTime><CycleTime>0.2</CycleTime><AssayXData Points="300">JwG0QxcZtEPyMrRD7ky0Q+pmtEPRgrRD4Zq0Q9GytEO4zrRDtOi0Q6QAtUOsHLVDnDS1Q4tM
tUNzaLVDb4K1Q16atUNatLVDVs61Q0bmtUNOArZDShy2Qzk0tkMVTrZDEGi2QwCAtkMInLZD
BLa2Q/TNtkPw57ZDywG3Q9sZt0O2M7dDv0+3Q65nt0Oef7dDmpm3Q5azt0OSzbdDbee3Q2kB
uENYGbhDYDW4Q1xPuENMZ7hDSIG4QyObuEMzs7hDG8+4QxfpuEMGAblDAhu5Q/40uUPuTLlD
1Wi5Q9GCuUPBmrlDsLK5Q7jOuUOo5rlDsAK6Q6AaukN7NLpDa0y6Q3NoukNigLpDXpq6Q1q0
ukM1zrpDRua6Qy0Cu0MdGrtDGTS7QxVOu0MQaLtDAIC7Q+ibu0PjtbtD0827Q8/nu0PLAbxD
uhm8Q8M1vEOeT7xDrme8Q4mBvEOFm7xDdbO8Q3HNvEN56bxDaQG9Q2QbvUNANb1DL029Qzdp
vUMngb1DI5u9QxKzvUP6zr1DCue9Q+UAvkPhGr5D3TS+Q81MvkPVaL5DxYC+Q8GavkOctL5D
rMy+Q4fmvkOPAr9Dixy/Q3s0v0N3Tr9DUmi/Q2KAv0NKnL9DObS/QzXOv0Ml5r9DLQLAQx0a
wEMENsBDFU7AQ/BnwEPff8BD6JvAQ9ezwEPTzcBDz+fAQ7//wEO6GcFDojXBQ5JNwUONZ8FD
iYHBQ3mZwUN1s8FDXM/BQ0znwUNIAcJDRBvCQzMzwkMvTcJDF2nCQyeBwkMXmcJD/rTCQ/rO
wkPq5sJD8gLDQwIbw0PRMsNDzUzDQ7Row0OkgMNDoJrDQ5y0w0OLzMNDh+bDQ28CxEN/GsRD
WjTEQ1ZOxENGZsRDQoDEQ0qcxEM5tMRDKczEQxDoxEMhAMVD/BnFQwQ2xUP0TcVD42XFQ+yB
xUPbmcVD17PFQ77PxUOu58VDnv/FQ6YbxkOiNcZDkk3GQ3lpxkNogcZDeZnGQ2C1xkNcz8ZD
TOfGQzz/xkNEG8dDMzPHQy9Nx0MXacdDBoHHQ/aYx0P+tMdD7szHQ+rmx0PRAshDwRrIQ7Ay
yEO4TshDqGbIQ6SAyEOLnMhDe7TIQ4vMyENz6MhDYgDJQ14ayUNmNslDVk7JQ0ZmyUMtgslD
KZzJQxm0yUMVzslDEOjJQwAAykP8GcpD4zXKQ9NNykPjZcpDy4HKQ7qZykO2s8pDns/KQ67n
ykOe/8pDhRvLQ3Uzy0N9T8tDbWfLQ2iBy0NYmctDQLXLQ1DNy0Mr58tDJwHMQyMbzEMSM8xD
G0/MQwpnzEMGgcxD9pjMQ920zEPNzMxDyebMQ8UAzUPBGs1DsDLNQ6xMzUOoZs1DpIDNQ4uc
zUN7tM1Da8zNQ3PozUNiAM5DXhrOQ0Y2zkM1Ts5DJWbOQy2CzkMdms5DGbTOQxXOzkPw585D
AADPQ+gbz0PXM89D003PQ89nz0PLgc9DupnPQ6K1z0OSzc9DjefPQ4kB0EN5GdBDdTPQQ3FN
0ENtZ9BDSIHQQ1iZ0EMzs9BDL83QQyvn0EMnAdFDIxvRQxIz0UP6TtFD6mbRQ+aA0UPhmtFD
3bTRQ83M0UO06NFD</AssayXData><AssayYData Points="300">cLoRQBPtEUDC5hFAs8kRQKvrEUACIhJA6UgSQIAFEkAEJBJAudwRQEwFEkADKRJAOvQRQBBA
EkDs0hFAvO0RQGsXEkAMuRFAhw0SQA8CEkBl4xFADdURQH/DEUBM9hFAN7YRQJavEUDQ1xFA
TuYRQB42EkCc6xFAE/cRQFMWEkAmnBFA7NkRQIyMEUAy1hFAcL0RQNZPEUBIgRFAUXkRQAGN
EUCCxBFA+4MRQDtzEUD2qBFAHLMRQCBrEUBHlhFA8XgRQNogEUD+QhFAhGIRQHhjEUBbWxFA
35cRQAqZEUC6oRFAIEYRQAFyEUCtRRFAXHYRQIBKEUAIWBFAMEkRQAt+EUAfShFAECERQC5r
EUD22xBA1zoRQANAEUDKNBFA/UcRQBNAEUDJkxFAbS8RQOGKEUD+VRFAIZMRQEReEUAuFRFA
hQcRQC4qEUDkLRFACzgRQLZWEUBQ9RBA8lcRQBTkEEBEPBFAivwQQFDlEEBI7xBAUl4RQJsV
EUCC0hBA/ugQQEL0EEA4pBBAsCoRQGnoEED5ohBAapkQQEW8EEBf0xBAW6YQQLMbEUCXjhBA
l+MQQJPrEEA++RBAbMUQQKDXEEBomhBAjNoQQOSMEEDJ9RBAvt0QQJy7EEBVmhBA760QQDCc
EECZyRBAA7UQQCncEECXWRBAXpEQQCvzEEDcnBBA/3gQQBKQEEBRjxBA8kkQQJ6KEEATURBA
0JQQQKuxEEAGdhBA5X0QQJqGEEDHQRBAFYwQQOdOEEBYrBBA+bEQQJhSEEA7XRBAfpwQQGlL
EECWkBBATWIQQFVMEECdrBBAdVIQQLtdEEAkQxBAz1MQQPBsEEDUvBBA0iwQQLR+EEC0NRBA
bkwQQL95EEBV/w9A82sQQJJREEDKQBBAJlEQQIxvEEBEYBBAqzQQQFliEEDpHhBAHV0QQMsP
EEDNUBBAeBAQQP39D0DTOhBA60EQQD0jEECq4A9Ac+YPQKr5D0AgMBBANToQQNcPEEApRBBA
1gkQQIvxD0AI5g9AMUwQQCA0EEAf1g9AOucPQGEhEEBqEhBAbPcPQLvqD0B2/g9AwB4QQGYR
EECy5g9ATRIQQESGD0AfBxBA0tgPQD3PD0AD2A9AvvYPQKzoD0Cx2w9At9EPQO4ZEEAm7g9A
KvUPQANqD0Disg9A7/QPQC3mD0DP7g9AUAAQQG30D0BhqA9ALwwQQA78D0Bhvw9ABn8PQC53
D0CG1A9A/cUPQIfMD0B9cQ9AppwPQJX/D0AB0Q9A0ogPQCfKD0Ak/A9AR7YPQEOWD0Co6g9A
umkPQALmD0A+xA9AaMAPQDSjD0A+fw9A57cPQBtGD0B2hw9AD7sPQBl5D0AMOQ9A4IYPQBGj
D0A3jw9AoVkPQKFCD0DEtg9AuKYPQMGtD0C3cQ9AiT4PQMxOD0BpxA9Amo8PQI2XD0Ailg9A
fUYPQIt6D0BhGQ9AsZQPQICtD0B+Rg9AOmwPQJYoD0AQng9AuX4PQIg1D0BbQg9AWQwPQKti
D0B3KQ9Aai0PQMdFD0A7qA9A2kQPQI10D0CASQ9AWx4PQN8tD0AMNA9AFGwPQHggD0C1Pw9A
WEMPQLE9D0D+Mw9A</AssayYData></Step><Step><CommonData><SampleLocation>15</SampleLocation><SampleID></SampleID><SampleGroup></SampleGroup><SampleInfo></SampleInfo><SampleRow>I</SampleRow><SamplePlate>1</SamplePlate><WellType>KSAMPLE</WellType><Concentration>-1</Concentration><ConcentrationUnits>µg/ml</ConcentrationUnits><MolarConcentration>-1</MolarConcentration><MolarConcUnits>nM</MolarConcUnits><MolecularWeight>-1</MolecularWeight><Temperature>30.1</Temperature><StartTime>460212</StartTime><AssayTime>120</AssayTime></CommonData><FlowRate>1000</FlowRate><StepType>ASSOC</StepType><StepName>Association</StepName><StepStatus>OK</StepStatus><ActualTime>120.007</ActualTime><CycleTime>0.2</CycleTime><AssayXData Points="600">TgLSQ0oc0kM6NNJDNU7SQx1q0kMMgtJDCJzSQwS20kP0zdJD8OfSQ9cD00PHG9ND1zPTQ79P
00OuZ9NDqoHTQ5Kd00OitdNDks3TQ3np00NpAdRDZRvUQ2031ENcT9RDTGfUQzOD1EMvndRD
H7XUQxvP1EMX6dRDBgHVQw8d1UPqNtVD2U7VQ+pm1UPRgtVDwZrVQ7201UPF0NVDtOjVQ6QA
1kOLHNZDnDTWQ3dO1kN/atZDb4LWQ16a1kNGttZDVs7WQzHo1kMtAtdDKRzXQxk010MhUNdD
/GnXQwyC10Pom9dD5LXXQ9PN10Pb6ddD1wPYQ8cb2EO2M9hDnk/YQ65n2EOJgdhDkp3YQ4G1
2ENxzdhDeenYQ2kB2UNlG9lDTDfZQzxP2UMrZ9lDM4PZQyOb2UMftdlDBtHZQ/bo2UMGAdpD
7hzaQ+o22kPZTtpD1WjaQ9GC2kPBmtpDqLbaQ6TQ2kOU6NpDkALbQ4sc20N7NNtDYlDbQ15q
20NOgttDXprbQ0a220PL0dtDMejbQxkE3EMpHNxDGTTcQwBQ3EPwZ9xD7IHcQ+ib3EPktdxD
083cQ7vp3EPLAd1DphvdQ6I13UOeT91DjmfdQ5aD3UNxnd1DgbXdQ1zP3UNY6d1DSAHeQ1Ad
3kNMN95DPE/eQzhp3kMTg95DI5veQwq33kMG0d5D9ujeQ/IC30PuHN9D3TTfQ8VQ30O0aN9D
sILfQ6yc30Oott9DmM7fQ5To30NvAuBDfxrgQ2c24ENiUOBDUmjgQ06C4ENKnOBDOrTgQzXO
4EMd6uBDGQThQ/wZ4UMENuFDAFDhQ/Bn4UPXg+FDx5vhQ9ez4UO/z+FDu+nhQ6oB4kOSHeJD
ojXiQ5JN4kN5aeJDaYHiQ2Sb4kNtt+JDXM/iQ0zn4kMzA+NDLx3jQ0A140MbT+NDF2njQwaB
40MOneNDCrfjQ+bQ40Pq5uND0QLkQ80c5EO9NORDxVDkQ7Ro5EOkgORDrJzkQ4e25EN3zuRD
c+jkQ28C5UNeGuVDZzblQ0JQ5UNSaOVDOoTlQz6a5UMZtOVDSNHlQxDo5UMMAuZD/BnmQ+Q1
5kP0TeZD22nmQ9eD5kPHm+ZDw7XmQ7/P5kOu5+ZDlgPnQ5Id50OBNedDcU3nQ3lp50N1g+dD
ZJvnQ0y350M8z+dDTOfnQzMD6EMvHehDHzXoQwZR6EMXaehDBoHoQ+6c6EPqtuhD2c7oQ9Xo
6EPFAOlDwRrpQ6g26UO4TulDlGjpQ5CC6UN/mulDe7TpQ4PQ6UNe6ulDbwLqQ0oc6kNGNupD
NU7qQzFo6kM6hOpDKZzqQxm06kMA0OpD/OnqQ+wB60PoG+tD5DXrQ9NN60PbaetDtoPrQ8eb
60OitetDns/rQ47n60OWA+xDkh3sQ4E17EN9T+xDbWfsQ2mB7ENQnexDQLXsQzzP7EM46exD
JwHtQyMb7UMKN+1D+k7tQ/Zo7UPygu1D7pztQ+q27UPZzu1D1ejtQ7AC7kPBGu5DqDbuQ6RQ
7kOUaO5DkILuQ4yc7kN7tO5DYtDuQ17q7kNOAu9DPhrvQ0Y270M1Tu9DHWrvQwyC70MInO9D
BLbvQ/TN70Pw5+9D1wPwQ+gb8EPXM/BDv0/wQ65n8EOqgfBDsp3wQ6K18EOSzfBDeenwQ3UD
8UNxHfFDYDXxQ1xP8UNYafFDSIHxQy+d8UMrt/FDL83xQxfp8UMSA/JDAhvyQwo38kPmUPJD
6mbyQ9GC8kPimvJDvLTyQ8XQ8kO06PJDpADzQ6wc80OcNPNDmE7zQ39q80ODgPNDXprzQ2a2
80NWzvNDUujzQzoE9EMpHPRDJTb0QxVO9EMQaPRDGYT0Qwic9EMEtvRD4M/0Q9vp9EPXA/VD
xxv1Q8M19UO/T/VDumn1Q6qB9UOSnfVDlrP1Q33P9UN56fVDaAH2Q2Qb9kNMN/ZDUE32Q0xn
9kM0g/ZDI5v2Qx+19kMbz/ZDCuf2QwYB90PuHPdD/jT3Q+ZQ90PVaPdDxYD3Q82c90PJtvdD
pND3Q7To90OQAvhDjBz4Q4c2+EODUPhDf2r4Q2+C+ENrnPhDRrb4Q0LQ+EMx6PhDOgT5Qx0a
+UMZNPlDIVD5QxBo+UMMgvlD6Jv5Q/iz+UM8z/lDz+f5Q8sB+kPHG/pDwzX6Q7JN+kOOZ/pD
loP6Q4Wb+kOBtfpDfc/6Q23n+kNUA/tDUB37Q0w3+0MvTftDOGn7QzSD+0Mjm/tDH7X7Q/rO
+0P26PtD8gL8Q+4c/EPdNPxD5lD8Q8lm/EPFgPxDrJz8Q6i2/EOYzvxDlOj8Q5AC/UN/Gv1D
ezT9Q2JQ/UNSaP1DToL9Q0qc/UM6tP1DQtD9Qx3q/UMtAv5DKRz+QwQ2/kP0Tf5D/Gn+Q/iD
/kPom/5D17P+Q7/P/kO66f5DtgP/Q7Id/0OiNf9Dnk//Q5pp/0OWg/9DhZv/Q223/0Ncz/9D
TOf/Q6QAAESoDgBEoBoARJgmAESLNABElEAARIFNAER/WgBEfWcARHt0AERzgABEcY0ARGSb
AERiqABEWrQARFjBAERWzgBETtoARELoAERA9QBENwEBREANAUQzGwFEMSgBRCk0AUQdQgFE
JU4BRB1aAUQQaAFEDnUBRAaBAUQEjgFEApsBRPqmAUT4swFE7MEBROPNAUTh2gFEYugBRN30
AUTbAQJE0w0CRNEaAkS+JwJEvDQCRLRAAkS4TgJEsFoCRK5nAkSsdAJEmoECRKKNAkSQmgJE
jacCRIWzAkSJwQJEh84CRHXbAkR95wJEa/QCRGgBA0RgDQNEZBsDRGIoA0RaNANEUkADREZO
A0ROWgNEQmgDREB1A0Q3gQNENY4DRCObA0QrpwNEH7UDRB3CA0QfzQNEEtsDRArnA0QI9ANE
/AEERAQOBET8GQRE8CcERO40BETmQARE400EROFaBETZZgREzXQERMuBBETJjgREwZoERL6n
BES8tAREtMAERKjOBESm2wREnucERJz0BESaAQVEkg0FRJYbBUSNJwVEhTMFRHlBBUR3TgVE
b1oFRHNoBURkcwVEYoAFRGaOBURemgVETKcFRFC1BURIwQVEQM0FRD7aBUQ85wVEOfQFRDcB
BkQlDgZEHRoGRCEoBkQfNQZEF0EGRA5NBkQCWwZEAGgGRPhzBkT8gQZE9I0GROyZBkTwpwZE
7rQGRObABkTZzgZE0doGRMnmBkTN9AZE</AssayXData><AssayYData Points="600">9ZMPQKO1EEAzbBJABBIUQD6iFUBREhdAQrUXQJsBGUBDMBpAgG0aQKNRG0BmixtABhMcQO45
HEBSiBxAVPIcQLP9HECGthxA+nUdQNEcHUAosx1As60dQNG/HUAbxh1AtasdQLzvHUDfCx5A
KZUdQPSOHUCh9B1AO94dQDzoHUB3Lx5AHTIeQDP1HUCcGh5AsCseQL7vHUDtIh5AJAMeQMj8
HUCyzx1AuiceQEa7HUD8Kh5AzPgdQPPQHUBVMB5A1PwdQBgZHkCOGR5AtQAeQDbjHUCx3x1A
sxgeQN4lHkBE5R1A3hYeQBgaHkCBKB5AGDgeQDAHHkDa+x1AXwgeQFsgHkAZ6x1A9yUeQABK
HkBnWx5A6o4eQBPOHUDpyR1ArnYeQDcXHkACGB5AWigeQI4dHkDNKx5ApQ0eQF8qHkBf5B1A
szUeQLdKHkCoER5ADtodQJr6HUCv0x1A6zAeQPwsHkBh6R1ARa8dQDr6HUBc/x1AtQIeQH4E
HkDiMx5ARgQeQOL7HUAYGB5A+ZgdQJUnHkCY5R1A0Q8eQCs7HkAlGB5AofodQBueHUC0AR5A
6vodQAUTHkDg4h1AuvcdQObPHUDHJB5AvJcdQMAJHkClBh5A0wQeQB2/HUDB6h1Axp4dQEGZ
HUDV1B1AqvwdQMfaHUDUJx5A5c0dQATyHUD/3B1AZrAdQFHrHUCT8x1AuwAeQL/YHUA+fR1A
4tgdQH99HUDeiR1A0q4dQOy0HUB6jB1A5OUdQJnDHUCKex1AaNwdQDmeHUAHkx1A8ucdQL/N
HUCPph1A4nwdQF5+HUA88x1AJrQdQLpQHUDryh1AYHkdQACzHUAkwR1AYccdQJHPHUCxfR1A
StAdQOt1HUB+VB1AeoIdQKLJHUA1xR1ATWwdQEW6HUCG3R1A+3cdQGWtHUBNaB1AaXwdQNuM
HUCteR1A6T8dQDWbHUC6fx1AioYdQIeEHUDQgx1AyJcdQBJgHUCj3h1AO4kdQFfQHUDlXB1A
2oAdQMe5HUBfth1ABogdQH9LHUDVah1A/jgdQPpQHUCxsh1A7VUdQHxXHUB/PB1A3C0dQNR9
HUAqXx1AIj0dQBFCHUD0aR1AUEAdQAwBHUCWIx1ApP8cQL4EHUAPcB1Ad1odQL9JHUAZWR1A
BVYdQFkzHUCBWR1AORQdQKgHHUDPHR1A7DAdQDcuHUBlRx1ArCUdQOk5HUClCx1AKkEdQAcj
HUCvcx1AzCEdQMtiHUBn0hxAUzUdQCoeHUCuAx1A8FMdQBj9HEDbLx1A80kdQJ8pHUDIOB1A
6s4cQLEoHUDCLx1AArUcQHgRHUCLAB1AUyYdQEsSHUAnCR1AuXIdQEsmHUA2/RxAgqcdQAFA
HUDhAx1A0xYdQFz0HEDF0hxA3wMdQA3vHEB/CB1AO/UcQO7tHECzrxxAqb4cQEoZHUDyJB1A
zOgcQJ0ZHUCowxxAheAcQLblHEARFB1AusEcQLIIHUBJ9BxAMr0cQEzHHEAUyxxA8s4cQGqx
HED9+xxAFTwdQGbsHECT+RxA/P8cQOX0HEBB6BxA0+4cQNbaHEB60hxA3OscQCWBHEBN8BxA
7N4cQMTBHEBx6RxAGd4cQEe+HEATxxxAt+UcQBfjHED4CR1AFKIcQKiJHEBz+BxAebwcQEGs
HEB3ihxAyHscQB2WHEDJnRxAFLwcQGfBHEDMeRxANHUcQLKOHECHtxxAwYkcQLnjHED3jxxA
+ZQcQHnwHEDNWRxAvnkcQHCoHEDfshxA444cQCu8HEDXjhxAvIAcQOizHECxVRxAaWccQBGz
HEB1gRxA8ZscQH1oHEBNRhxAVjQcQExSHEBtqhxA/IscQIOvHEA2iRxAXMkcQIaKHEDOPBxA
uqIcQFuvHEADVBxAyJscQKtzHEBmUhxAfm4cQE6YHECIoxxAaUscQGWUHEBRtRxAT1ccQIC0
HED4jRxA2lQcQF0YHEB8fBxAYB8cQA9KHECzMhxATHUcQEZCHEC7aBxAk08cQGCHHEBofxxA
XcYcQOFRHEAIdRxAshIcQB5mHEDcYhxA/zgcQFM/HECtqBxACYwcQApgHEBxJxxAc3kcQPyI
HECqlRxATmUcQKhlHEC1KhxA5XscQDBlHECGSBxAEJccQFV2HECqrBxA24gcQF1hHEDjVBxA
mfkbQJh5HEABaxxAn5QcQCA3HEA7NhxAT0wcQIpNHEDbIhxA5iIcQMxHHEAwHxxAADAcQGsH
HEACUxxAGUUcQFFFHEAEGxxAAUwcQKxlHEBIBxxA+CccQCZFHEDRJhxAYrIbQMkQHEBvQhxA
2EUcQEhKHEDj9htATzIcQFCGHEALdBxAKmgcQL0ZHEBFLhxAXFYcQH5aHEDUJhxAPP0bQG0H
HEA9VhxAwkscQCxMHEA6LRxAbfYbQL3jG0CgcxxA2vAbQFklHECNERxAJQMcQPPyG0DHJBxA
KssbQK/yG0DbKBxAiPQbQJ3IG0DUPBxA4QocQDscHECpPRxATiocQAboG0C3NxxAQyEcQI+8
G0DTGBxAVg8cQDwTHEA/LBxAOTUcQED5G0C7HRxAIAYcQB8NHEAWyRtAosUbQJ4eHEAaIxxA
e7QbQITkG0CNrRtAItEbQHz1G0AVAhxAmN4bQAfsG0BHohtAjkAcQL++G0DfzxtAK/8bQBbJ
G0AnlxtAwiMcQKsuHEAW5htAmsAbQM7fG0Df2xtA6xscQHOyG0BUoBtALNgbQDoXHECc4xtA
lTwcQATaG0C1/BtAf/0bQJuRG0ALZRtAVbkbQFX9G0Bh8htAa9gbQOa5G0AgwRtANe8bQKDr
G0BexRtAjmobQJG0G0DuyhtAkbYbQNuVG0BNwBtADZ8bQAuoG0AXBBxAhJkbQLaRG0D0yhtA
65YbQFfoG0CkshtAJJkbQDqPG0AkhBtAGbAbQBe/G0DXvBtAZXwbQHv2G0D4mRtAcpMbQI7V
G0CVvBtAb8EbQBibG0AtahtAjBwbQB6AG0BglhtAO5wbQG3JG0CNARxAJZ0bQNyTG0ASeRtA
O5AbQMuQG0C3sRtA1q0bQMN3G0CjwxtAAMwbQG3nG0BrkRtAL3UbQIt1G0D4dBtAf6QbQNuS
G0C7vhtA51gbQBh4G0CfsBtA8ZMbQB3QG0DIuhtA0GEbQEVOG0AtuRtAx+AbQFKGG0CyqRtA
JKYbQD+FG0B2IRtAz24bQNBpG0C1shtA</AssayYData></Step><Step><CommonData><SampleLocation>5</SampleLocation><SampleID></SampleID><SampleGroup></SampleGroup><SampleInfo></SampleInfo><SampleRow>I</SampleRow><SamplePlate>1</SamplePlate><WellType>BUFFER</WellType><Concentration>-1</Concentration><ConcentrationUnits>µg/ml</ConcentrationUnits><MolarConcentration>-1</MolarConcentration><MolarConcUnits>nM</MolarConcUnits><MolecularWeight>-1</MolecularWeight><Temperature>30.1</Temperature><StartTime>587148</StartTime><AssayTime>100</AssayTime></CommonData><FlowRate>1000</FlowRate><StepType>DISASSOC</StepType><StepName>Dissociation</StepName><StepStatus>OK</StepStatus><ActualTime>100.008</ActualTime><CycleTime>0.2</CycleTime><AssayXData Points="500">mgEHRJgOB0SQGgdEjicHRIE1B0R5QQdEd04HRHVbB0RzaAdEa3QHRF+CB0RnjgdEX5oHRFKo
B0RQtQdESMEHREzPB0RE2wdEPOcHRDD1B0QtAghEJQ4IRCkcCEQhKAhEGTQIRB1CCEQLTwhE
E1sIRABoCET+dAhE9oAIRPSNCET4mwhE8KcIROizCETcwQhE5M0IRNHaCETP5whEzfQIRMUA
CUTJDglEtxsJRK4nCUSzNQlEqkEJRKJNCUSmWwlEpGgJRJx0CUSQgglEiI4JRJCaCUSDqAlE
gbUJRHnBCUR3zglEddsJRG3nCURh9QlEXwIKRFYOCkROGgpEUigKREo0CkRIQQpEPE8KRDRb
CkQ8ZwpEMHUKRCeBCkQljgpEGZwKRBGoCkQZtApEDcIKRAvPCkQC2wpEAOgKRP70CkT2AAtE
6g4LROgbC0TgJwtE3jQLRNxBC0TTTQtEx1sLRMVoC0S9dAtEu4ELRLmOC0SxmgtEtagLRLO1
C0SqwQtEos0LRKDaC0SO5wtEjPQLRJACDESIDgxEfxoMRHMoDER7NAxEaUEMRGdODERlWwxE
XWcMRGF1DEROggxEVo4MRESbDERCqAxEOrQMRD7CDEQ8zwxENNsMRDLoDEQf9QxEJwENRBsP
DUQZHA1EESgNRA81DUQNQg1EBE4NRAJbDUT2aA1E7nQNROyBDUTqjg1E4poNROCnDUTetA1E
1cANRNPNDUTH2w1Ev+cNRL30DUS7AQ5Esw0ORLEaDkSkKA5EojUORJpBDkSYTg5EkFoORI5n
DkSBdQ5Ef4IORHeODkR1mw5Ec6gORGu0DkRvwg5EZ84ORF/aDkRS6A5EUPUOREgBD0RMDw9E
RBsPRDwnD0RANQ9ELUIPRDZOD0QpXA9EIWgPRBl0D0QXgQ9EC48PRBObD0QRqA9E/rQPRPbA
D0T0zQ9E+NsPRPDnD0Tu9A9E3AEQROQNEETRGhBE1SgQRM00EETFQBBEyU4QRMdbEES/ZxBE
s3UQRKqBEESzjRBEppsQRKSoEESctBBEkMIQRJjOEESQ2hBEhOgQRIH1EER5ARFEdw4RRHUb
EURtJxFEYTURRF9CEURWThFETloRRFJoEURKdBFESIERRDyPEUREmxFEPKcRRDC1EUQtwhFE
Jc4RRCPbEUQh6BFEGfQRRA0CEkQLDxJEAhsSRAAoEkT+NBJE9kASRPpOEkToWxJE4GcSRN50
EkTcgRJE040SRNebEkTFqBJEzbQSRMvBEkS5zhJEsNoSRLXoEkSz9RJEqgETRKINE0SWGxNE
nicTRIw0E0SQQhNEiE4TRH9aE0R9ZxNEe3QTRHmBE0RnjhNEZZsTRF2nE0RatBNEWMETRFbO
E0RU2xNEQugTREr0E0Q+AhREPA8URDQbFEQyKBREMDUURCdBFEQbTxREGVwURBFoFEQPdRRE
DYIURASOFEQCmxRE9qgURO60FET2wBRE6s4UROLaFETg5xRE3vQURNUAFUTTDRVExxsVRMUo
FUS9NBVEtUAVRLNNFUSwWhVEpGgVRKJ1FUSagRVEmI4VRJabFUSOpxVEkrUVRIrBFUSIzhVE
ddsVRHPoFURr9BVEbwIWRGcOFkRlGxZEYygWRFA1FkRYQRZETE8WRERbFkQ8ZxZEOnQWRC2C
FkQ2jhZENJsWRCunFkQZtBZEF8EWRBvPFkQZ3BZEEegWRAn0FkQHARdE9A0XRPIaF0T2KBdE
6DMXROxBF0TqThdE4loXRNVoF0TNdBdE1YAXRMmOF0THmxdEv6cXRLO1F0S1wBdEs80XRKbb
F0Sk6BdEnPQXRKACGESSDRhEkBoYRIQoGESMNBhEeUEYRIFNGER1WxhEc2gYRGt0GERpgRhE
Z44YRF+aGERMpxhEULUYREjBGERGzhhERNsYRDznGEQ69BhELgIZRCUOGUQpHBlEISgZREo0
GUQNQhlEC08ZRAJbGUQAaBlE/nQZRPaAGUT6jhlE6JsZRPCnGUTetBlE3MEZRNPNGUTY2xlE
z+cZRM30GUTLARpEww0aRLcbGkSuJxpErDQaRKpBGkSiTRpEoFoaRJRoGkScdBpEioEaRIiO
GkR/mhpEfacaRIG1GkR5wRpEd84aRGXbGkRt5xpEYfUaRF8CG0RWDhtEVBsbRFIoG0RKNBtE
PkIbRDxPG0Q0WxtEMmgbRCl0G0QngRtEG48bRCObG0QRqBtED7UbRAbBG0QLzxtEAtsbRADo
G0Tu9BtE9gAcRPQNHEToGxxE4CccRN40HETcQRxE000cRNFaHETFaBxEvXQcRLuBHES5jhxE
sJocRLWoHESitRxEqsEcRJjOHESW2xxEjuccRJL1HESKAR1EiA4dRIYbHURzKB1EcTUdRGlB
HURtTx1EZVsdRGNoHURadB1EToIdRFaOHUROmh1EQqgdRDq0HUQ4wR1EPM8dRDTbHUQr5x1E
H/UdRCcBHkQVDh5EGRweRBEoHkQPNR5EDUIeRAROHkR7XB5E8GceRPhzHkTsgR5E6o4eROKa
HkTVqB5E2LMeRNXAHkTJzh5Ex9seRMXoHkS99B5EuwEfRLkOH0SmGx9EnicfRKI1H0SaQR9E
kk0fRJZbH0SOZx9EjHQfRH+CH0SBjR9Eb5ofRHOoH0RrtB9EacEfRGfOH0Rf2h9EXOcfRFD1
H0Q=</AssayXData><AssayYData Points="500">WQ0aQC6+GUCqwxhAApkXQIW8FkB9FRZAT9kUQOBkFEC+TBRAMEQTQEHQEkA+WRJAZv8RQHim
EUBoURFA+/QQQCanEEBqShBAwnwQQLpSEEBA1w9AHasPQDRmD0CraQ9AJVcPQNFJD0AjCQ9A
3uYOQHKrDkBntg5AGJ0OQIKWDkALUg5A2kIOQA1ODkBl2g1A5PENQOQbDkCk8Q1ANB0OQHu0
DUC03w1Ax9sNQAazDUCB9g1AoF0NQOdkDUBuMw1A3dQNQIKkDUA7Ew1AzjcNQCopDUBcTg1A
Sl8NQL9IDUCxiw1A/2ENQKdrDUD89QxAS2gNQMZBDUBxRQ1As8MMQPcVDUBo6AxA7NUMQGDN
DEDhUg1AwqkMQK4xDUC2HQ1AMp8MQLLGDEAy1wxAqecMQOf/DEDPrgxAPIMMQBzoDEAnxwxA
VK0MQDvwDEBKrwxA+u4MQNbPDECOswxAmuMMQM3BDEDTbgxAI7sMQBtpDEB95QxAfbwMQGOr
DEBLlQxAb3cMQANUDECoZwxA/IoMQMaSDEA6uQxArZkMQKKMDEB1XwxAZlgMQNU+DED5UgxA
5WkMQHlmDECpXAxAf38MQNRWDEBflwxAqJwMQKNzDEAsNwxAsHUMQAGiDEBMgAxAkEIMQIBU
DECcewxAcyQMQFgNDEC1JQxAUVcMQGioDEBxigxAHXsMQApwDEB7RQxAsDIMQHQUDEDPYQxA
6CcMQM9+DEAIVwxAumYMQNclDEBKdAxAjBwMQM0+DEAi7wtAdSQMQMxrDEBsKwxAeQcMQEA3
DECbVwxAkhQMQJhNDEBkNwxAFgkMQBwJDED05gtAsBAMQCY3DECNCQxAyywMQOkODEBvUQxA
R2oMQKg3DECF+wtARkYMQGYbDEDWYwxA3gwMQGvnC0Cn/AtAd0oMQOvfC0Cu+wtARPMLQHD6
C0BPLQxAVvsLQMtgDECN3QtAtU8MQF0UDEB7CQxAKf4LQB8MDEDBCAxAVyMMQJBlDECrJQxA
XfgLQFMtDECjDwxAR/ALQLYlDEBjHwxAMugLQFk3DEBY6QtAxSgMQMTxC0CRAgxAbT8MQE/m
C0ApzAtAH+kLQHLfC0A0/AtA7AQMQK0VDEDMxgtAj/ELQBrZC0Dy2wtAACYMQOjfC0Bq0QtA
ov0LQEomDECSBQxAafgLQG6wC0A77gtAuioMQOP8C0Dz3AtAScALQNJIDEDV6wtAIN0LQO3y
C0D8ugtA9acLQPmjC0CHxAtA/hkMQLWkC0AKqQtA09sLQOOgC0DLGgxAngMMQM4LDEA3wwtA
eyoMQC7iC0BMvAtAbo0LQMXEC0AyFAxA4CcMQCjLC0AL5AtAOs0LQJiUC0BatgtAeaULQKrA
C0D91gtAkQMMQMDHC0AE4AtAycMLQN28C0BtygtAnQsMQA+OC0CE/QtAo7ULQKb5C0CygAtA
CO0LQKO4C0DjEgxAeL4LQGWyC0BoyAtAcs8LQKKhC0B9vwtAzrQLQLiVC0DRSgtADpgLQDnF
C0D5BwxA68ULQKHAC0BTwwtAiq4LQEWCC0COwwtAbG4LQG+hC0B+wQtAcKQLQMDHC0AOmAtA
crMLQACtC0A+yAtAZrcLQIzjC0DsKgxAE9sLQA+2C0CzpQtAe8ELQLO/C0DopwtACwQMQGL4
C0BdjwtAMr8LQOSnC0AXzgtA3r8LQCagC0DvpAtACfALQAPbC0BPgQtAXI4LQOTiC0D4sAtA
k6YLQHZUC0Cx3wtAql0LQPWiC0C47QtA3sULQJm8C0BEowtA74wLQJh8C0DwbQtAP7ULQKD7
C0BexgtAbKALQLyeC0BNdQtA6YYLQMEdDECSpgtAjm8LQK6WC0BNcAtAr4cLQIClC0DHxAtA
m4YLQDNsC0B3jQtAgZMLQPKdC0C8LgtA8FcLQGavC0AcwAtAxoYLQGdxC0BJZgtAV6QLQPeD
C0CTtwtALHwLQIydC0CHzAtAU4ALQP13C0BWYwtAZsALQAw/C0D1gwtAUN0LQOhiC0CyWwtA
Fl0LQKJMC0CoiQtAO4MLQJZOC0CdKgtA+jULQNFqC0DrkAtAMlwLQPtWC0DfpwtAWXILQLxB
C0AvdwtAk7ELQJoxC0BgeQtAUYULQEUPC0BHhwtAEHgLQMA7C0BJmgtAkU8LQIhoC0DRagtA
AxELQNmVC0DGlQtABckLQPhdC0AsYQtAXxMLQNigC0AcgwtAdYgLQIBQC0AsiQtAO8QLQDWZ
C0B9NQtAlC4LQFGCC0DzKgtAwXQLQKomC0BVlAtAl5MLQGyAC0DrNgtAIZULQB5FC0AzgwtA
mnwLQKQsC0B1egtAuHsLQHd7C0AyYwtAIjILQE1uC0AvZwtAgFELQGgIC0BwkAtA0oALQKF8
C0AIYgtA4VgLQG1HC0CvcQtArKkLQIu5C0BHIAtAfSQLQLlCC0DPZQtAEFcLQNsNC0AFjgtA
1CgLQJ7vCkDKNgtAxY4LQGkvC0D0jwtAxqELQDVqC0CcEwtAqxgLQC8pC0CWbgtA6RYLQDyL
C0DGOQtAxlILQOtXC0DIhQtAHhULQGlUC0BPBAtABR4LQNtzC0CzSgtAzkMLQO03C0DuOAtA
7oALQCswC0CaMwtAIjwLQKFVC0C3UQtAHiILQMpcC0C8EwtATYcLQAxzC0BRaQtAVlcLQP18
C0A=</AssayYData></Step><Step><CommonData><SampleLocation>7</SampleLocation><SampleID></SampleID><SampleGroup></SampleGroup><SampleInfo></SampleInfo><SampleRow>I</SampleRow><SamplePlate>1</SamplePlate><WellType>BUFFER</WellType><Concentration>-1</Concentration><ConcentrationUnits>µg/ml</ConcentrationUnits><MolarConcentration>-1</MolarConcentration><MolarConcUnits>nM</MolarConcUnits><MolecularWeight>-1</MolecularWeight><Temperature>30.1</Temperature><StartTime>693555</StartTime><AssayTime>60</AssayTime></CommonData><FlowRate>1000</FlowRate><StepType>BASELINE</StepType><StepName>Baseline</StepName><StepStatus>OK</StepStatus><ActualTime>60.01</ActualTime><CycleTime>0.2</CycleTime><AssayXData Points="300">HQIgRBsPIEQJHCBEBikgRAQ2IEQCQyBE+k4gRPhbIET2aCBE5HUgROKCIETZjiBE15sgRNWo
IETTtSBE0cIgRMnOIETH2yBEteggRL30IESwAiFEqA4hRKYbIUSkKCFEnDQhRJpBIUSOTyFE
hVshRINoIUSBdSFEeYEhRHeOIURrnCFEc6ghRGG1IURfwiFEXM8hRFrcIURY6SFEUPUhRE4C
IkQ8DyJEOhwiRDgpIkQ2NiJELUIiRCtPIkQpXCJEF2kiRBV2IkQNgiJEC48iRAmcIkQAqCJE
BLYiRPLCIkTqziJE6NsiROboIkTe9CJE4gIjRNkOI0TRGiNE1SgjRMM1I0S7QSNEuU4jRLdb
I0SuZyNEsnUjRLCCI0SejyNEnJwjRJSoI0SStSNEkMIjRI7PI0R73CNEg+gjRHH1I0RvAiRE
Zw4kRGscJERpKSREWjQkRF9CJERMTyRESlwkREhpJERGdiREOIEkRDyPJEQ6nCREMagkRC+1
JEQdwiREJc4kRBncJEQX6SRED/UkRA0CJUQLDyVEAhslRPYoJUT0NSVE8kIlROpOJUToWyVE
5mglRNN1JUTRgiVEz48lRMebJUTFqCVEw7UlRMHCJUS5ziVEt9slRKToJUSi9SVEmgEmRJ4P
JkScHCZElCgmRIw0JkR/QiZEfU8mRHVbJkRzaCZEcXUmRGmBJkRnjiZED50mRGOoJkRQtSZE
TsImREbOJkRK3CZESOkmRED1JkQ+AidEKw8nRCkcJ0QnKSdEJTYnRB1CJ0QbTydEGVwnRAZp
J0QEdidE/IEnRPqOJ0T4mydE9qgnRPS1J0TswSdE4M8nRNfbJ0Tg5ydEzfQnRNECKETJDihE
wRooRMUoKES9NChEu0EoRK5PKESmWyhEpGgoRKJ1KESagShEjo8oRIycKESDqChEgbUoRH/C
KER3zihEe9woRGnpKERx9ShEXwIpRFwPKURaHClEWCkpRFA1KUROQilEPE8pRDpcKUQ4aSlE
L3UpRCeBKUQrjylEI5spRCepKUQVtilEHcIpRBXOKUQI3ClEAOgpRP70KUQCAypE+g4qRPIa
KkTmKCpE7jQqROJCKkTZTipE11sqRNVoKkTTdSpEwYIqRL+PKkS3mypEv6cqRLK1KkSqwSpE
ns8qRJzcKkSe5ypEnPQqRJACK0SIDitEjBwrRIMoK0R7NCtEb0IrRG1PK0RlWytEaWkrRGF1
K0RYgStEXI8rRM2cK0RSqCtERrYrREjBK0Q2zitEOtwrRDLoK0Qv9StELQIsRCUOLEQZHCxE
FyksRBU2LEQTQyxEC08sRAJbLET2aCxE9HUsRPKCLETqjixE6JssROaoLETktSxE28EsRM/P
LETR2ixEz+csRMP1LETBAi1EuQ4tRLcbLUSuJy1ErDQtRKBCLUSYTi1EllstRJRoLUSMdC1E
ioEtRH2PLUSFmy1Ec6gtRHG1LURpwS1EZ84tRGvcLURj6C1EYfUtRFgBLkRWDi5EShwuREgp
LkRANS5EPkIuRDZOLkQpXC5EJ2kuRB91LkQdgi5EG48uRBObLkQXqS5ED7UuRA3CLkT6zi5E
AtsuRPDnLkT09S5E</AssayXData><AssayYData Points="300">A+EKQBP5CkC9VQtAVgYLQMzoCkBs+QpAoNwKQC8OC0B55ApARS8LQIDPCkDc5QpAC/IKQHgE
C0CmBgtAyO4KQBjkCkBwCwtAasQKQG8BC0B/ZAtARdAKQDX8CkCNyQpAvCALQJYaC0AK+wpA
2NEKQLU2C0CG+QpAY6oKQIfOCkCTAwtAXRcLQAPBCkB7rgpAfsMKQE20CkAc5gpAUqQKQC60
CkAHKAtAucIKQHb7CkBrmgpALLoKQIt7CkB9vQpAjpoKQNKXCkDYpQpAOa0KQFPLCkBsdgpA
R4UKQBb4CkDpyApArLUKQFVtCkBC4wpAxnIKQGfKCkBawgpAWQgLQK2hCkCzzgpAr7QKQLGo
CkCSpwpAkpgKQAGqCkB/mwpAyJ4KQGpzCkBqlQpA4m0KQDGNCkArmApA6dUKQLWTCkDJeQpA
pYsKQGSRCkCPqApA1kgKQIbJCkCDpgpAs8UKQDhHCkDkwQpAkbMKQM6QCkB8rApAl5kKQEGu
CkBzrApAzbcKQDGmCkAOlApAGcYKQB11CkDUbgpADJkKQFuUCkAj5ApAh8gKQEuuCkArnQpA
t5QKQOaNCkDPcApA9JUKQMaDCkBKRQpAUIwKQLJoCkChdwpANo8KQDR9CkA3RwpAO5AKQO6p
CkAxWwpAmmAKQIalCkBEdwpAJ3AKQN5FCkBUoApA5lIKQOlaCkCGYQpAy3EKQJc9CkASZwpA
CEkKQIV5CkAYmQpApzIKQMAyCkBv2ApAdEYKQJSPCkBsOwpA1TgKQL5/CkDSegpArGAKQCFp
CkB4gQpAE2MKQGE7CkCOfgpAyGUKQDGiCkAAQApAlXIKQKmJCkAipApAazUKQEFwCkDxaApA
1FEKQONOCkDPiApAA1QKQPMvCkCQMwpA+j8KQIdYCkCGZgpAFTwKQDRiCkDLXwpAeUAKQI9L
CkB1bQpAuykKQARrCkAAKApAOkcKQBHdCUB6fgpAZkgKQMozCkBSGwpAmmkKQFYvCkAp+wlA
NCMKQO6HCkCHBQpA/8sJQGE0CkBIOApARTUKQLhFCkD0OgpAdigKQDpdCkAtTApAxw8KQGws
CkCILwpA8x8KQAQECkDX7glArDUKQA5dCkCu9glACkEKQIxjCkCocwpAQDYKQHc1CkDSHApA
dicKQMn+CUAQPQpALxIKQO1OCkD85glADD8KQIKUCkDt8QlADkAKQIt0CkAGPwpAWTwKQAFb
CkB4IwpAMxMKQIE8CkDgHgpAtfMJQFv3CUBZ+glAtgcKQDHiCUDiEQpAiWkKQHccCkDqOgpA
4QsKQIhACkAPPQpAYhAKQKz/CUDNcApAWggKQIfJCUBS2glAtBgKQGZ6CkDbRwpAI1cKQMQU
CkDVwglAuBYKQAjSCUCN2wlAU+wJQCqZCUCK9AlATgwKQPWnCUD0QwpAuDUKQBoQCkCfEgpA
8hQKQDW/CUAKLQpAlckJQB7GCUCb7QlAHzAKQDXjCUDPAApAW+gJQIvcCUBb8glAffoJQB/7
CUCeBgpA9ikKQN/1CUCs8wlApcIJQF/0CUAeFgpATMMJQC6iCUB4JApAYBMKQJAfCkAvHwpA
JR4KQMYWCkCjDgpA</AssayYData></Step><Step><CommonData><SampleLocation>17</SampleLocation><SampleID></SampleID><SampleGroup></SampleGroup><SampleInfo></SampleInfo><SampleRow>I</SampleRow><SamplePlate>1</SamplePlate><WellType>KSAMPLE</WellType><Concentration>-1</Concentration><ConcentrationUnits>µg/ml</ConcentrationUnits><MolarConcentration>-1</MolarConcentration><MolarConcUnits>nM</MolarConcUnits><MolecularWeight>-1</MolecularWeight><Temperature>30</Temperature><StartTime>760369</StartTime><AssayTime>120</AssayTime></CommonData><FlowRate>1000</FlowRate><StepType>ASSOC</StepType><StepName>Association</StepName><StepStatus>OK</StepStatus><ActualTime>119.992</ActualTime><CycleTime>0.2</CycleTime><AssayXData Points="600">wQIvRLkOL0S9HC9EtSgvRLM1L0SmQy9Enk8vRJxcL0SUaC9EknUvRIaDL0SOjy9Ee5wvRHmp
L0SCtS9EdcMvRHPQL0Rr3C9EaekvRGf2L0RfAjBEUhAwREocMERCKDBERjYwRD5CMEQ8TzBE
MF0wRDJoMEQwdTBEI4MwRBuPMEQZnDBEHaowRBW2MEQNwjBEANAwRP7cMET86TBE9PUwRPIC
MUTwDzFE6BsxRNwpMUTaNjFE3EExRM9PMUTNXDFExWgxRMl2MUTBgjFEuY4xRK2cMUSqqTFE
orUxRKbDMUSYzjFEltsxRIrpMUSI9jFEfwIyRIQQMkR1GzJEcygyRHc2MkRvQjJEbU8yRFtc
MkRjaDJEUHUyRFSDMkRSkDJESpwyREKoMkRAtTJEPsIyRDLQMkQw3TJEJ+kyRB/1MkQjAzNE
ERAzRBkcM0QNKjNEBTYzRPxBM0QAUDNE/lwzRPZoM0T0dTNE7IEzROqOM0TenDNE3KkzRNO1
M0TRwjNEyc4zRMfbM0Tc6TNEufYzRLECNESvDzRErRw0RKQoNESYNjRElkM0RI5PNESWWzRE
imk0RIh2NER/gjREc5A0RGucNERzqDREZ7Y0RGXDNERdzzREUN00RFnpNERQ9TRERAM1RDwP
NUQ6HDVEOCk1RDY2NUQuQjVEIVA1RB9dNUQnaTVEFXY1RBODNUQLjzVED501RA2qNUQFtjVE
A8M1RPDPNUT42zVE7Ok1ROr2NUTiAjZE2g42RM0cNkTLKTZE0zU2RMFCNkS/TzZEt1s2RLtp
NkS5djZEsYI2RJ6PNkScnDZElKg2RJi2NkSWwzZEjs82RIzcNkR56TZEgvU2RHUDN0RzEDdE
axw3RGkpN0RnNjdEX0I3RFJQN0RKXDdESGk3REZ2N0REgzdEPI83RDCdN0Q4qTdEMLU3RCPD
N0Qh0DdEH903RB3qN0QV9jdEEwM4RAsPOET+HDhE/Ck4RPQ1OETyQjhE8E84ROhbOETcaThE
2nY4RNGCOETPjzhEzZw4RMWoOETDtThEwcI4RLnOOESs3DhElus4RKL1OESgAjlEng85RJYb
OUSaKTlEmDY5RJBCOUSEUDlEe1w5RHNoOUR3djlEdYM5RGOQOURlmzlEWak5RFa2OUROwjlE
UtA5RFDdOURC6DlERvY5RDQDOkQ8DzpEMB06RCcpOkQfNTpEI0M6RCFQOkQZXDpEF2k6RAV2
OkQNgjpEAJA6RP6cOkT2qDpE9LU6RPLCOkTqzjpE3tw6RNzpOkTT9TpE0QI7RM8PO0THGztE
uyk7RLk2O0SxQjtEr087RKxcO0SqaTtEqHY7RJaDO0SOjztEjJw7RIqpO0SItjtEf8I7RHPQ
O0R73DtEc+g7RHH1O0RlAzxEXQ88RGEdPERZKTxEUDU8RERDPERCUDxESlw8RDhpPEQ2djxE
LoI8RDKQPEQwnTxEJ6k8RCW2PEQTwzxEG888RA/dPEQN6jxEBfY8RAMDPUTwDz1E7hw9ROwp
PUTqNj1E4kI9ROBPPUTeXD1E3Gk9RNN1PUTBgj1Ev489RLebPUS1qD1EubY9RLHCPUSozj1E
rNw9RNzpPUSY9j1ElgM+RI4PPkSMHD5Eiik+RII1PkR1Qz5Ec1A+RGtcPkRpaT5EZ3Y+RF+C
PkRSkD5EW5w+RFKoPkRGtj5ERMM+RELQPkRA3T5EOOk+RDb2PkQuAj9EIRA/RB8dP0QXKT9E
DzU/RBNDP0QLTz9ECVw/RPxpP0T0dT9E/IE/RPCPP0Tomz9E5qg/ROq2P0TcwT9E2s4/RNjb
P0TF6D9Ew/U/RMECQES5DkBEvRxARKopQESzNUBEpkNARJ5PQESWW0BEmmlARJh2QESGg0BE
jo9ARHucQER5qUBEcbVARHXDQERz0EBEZdtARGPoQERW9kBEXwJBREwPQURQHUFEQihBREA1
QUREQ0FEPE9BRDpcQUQnaUFEMHVBRB2CQUQhkEFEGZxBRBepQUQVtkFEDcJBRADQQUT+3EFE
9uhBRPT1QUTyAkJE4A9CRN4cQkTcKUJE2jZCRMtBQkTPT0JEzVxCRMtpQkTDdUJEsYJCRK+P
QkSmm0JEqqlCRKK1QkSgwkJEns9CRJbbQkSU6EJEiPZCRIACQ0R9D0NEexxDRHMoQ0RxNUNE
ZUNDRG1PQ0RbXENEWGlDRFB1Q0ROgkNEQpBDREqcQ0RIqUNEQLVDRC7CQ0Qy0ENEKtxDRCfp
Q0Ql9kNEHQJERBEQREQPHUREBylERAU2REQCQ0RE+k5ERP5cRET2aERE5HVEROKCRETqjkRE
2JtERNypRETTtURE0cJERL/PRETH20REtehERLn2RESxAkVErw9FRKwcRUSkKEVEojVFRJZD
RUSOT0VEjFxFRIppRUSIdkVEdYNFRH2PRURrnEVEaalFRGG1RURlw0VEY9BFRFvcRURY6UVE
RvZFRE4CRkRCEEZEOhxGRDgpRkQ2NkZENENGRCxPRkQfXUZEF2lGRB91RkQTg0ZEC49GRAmc
RkT8qUZEBbZGRPzBRkTwz0ZE7txGROzpRkTk9UZE4gJHROAPR0TYG0dEyylHRMk2R0TBQkdE
v09HRL1cR0S1aEdEqHZHRKaDR0SojkdEnJxHRJSoR0SStUdElsNHRI7PR0SG20dEeelHRHf2
R0RvAkhEcxBIRGscSERjKEhEZzZIRFRDSERdT0hEUF1IREhpSERAdUhEPoJIREKQSEQwnUhE
MqhIRCW2SEQjw0hEG89IRB/dSEQX6UhED/VIRAIDSUQAEElECRxJRPwpSUTuNElE7EFJRPBP
SUTuXElE5mhJRNp2SUTRgklEyY5JRM2cSUTLqUlEw7VJRMHCSUS5zklEt9tJRKrpSUSo9klE
oAJKRJgOSkScHEpElChKRIg2SkSGQ0pEfU9KRHtcSkR5aUpEcXVKRG+CSkRjkEpEW5xKRGOo
SkRWtkpEVMNKREzPSkRK3EpESOlKRED1SkQ0A0tEMhBLRCocS0QnKUtEJTZLRB1CS0QRUEtE
D11LRAdpS0QFdktEAoNLRPqOS0T+nEtE7KlLRPS1S0TiwktE4M9LROjbS0Tc6UtE2vZLRNEC
TETJDkxEvRxMRLspTESzNUxEt0NMRK9PTESmW0xEpGhMRJh2TESggkxEjo9MRIycTESEqExE
iLZMRIbDTER9z0xEe9xMRGnpTERx9UxE</AssayXData><AssayYData Points="600">zVwKQAG0DEAv3A9A2OYSQP5+FUD5XhdAKe8YQGPQGUCE9hpA1FgbQLzuG0CrpBxAebQcQKou
HUANWR1AgXUdQPY7HUCpiR1Aw6sdQGPrHUChkx1AKtYdQEG4HUB2Px5AqhseQHfNHUAWAB5A
FjoeQOwcHkCCOx5A0C0eQHI+HkDrNR5AgjMeQKIYHkBpPx5AYBgeQEcaHkDijx5AFpQeQLV0
HkCQWh5ApHkeQLY/HkAxIx5Avg0eQEY9HkCQfB5AXhweQJgYHkADeB5AsnIeQLxwHkC+QR5A
zUIeQFlFHkAKlx5AKj4eQPOKHkCufh5AxZ8eQKo9HkCdfh5A2GAeQJhAHkCchx5AlDAeQCut
HkAJQB5AuE8eQOKCHkACfx5AZ14eQPqCHkCaLR5A35geQKtbHkAvUx5ALkweQHaMHkA5rB5A
RS0eQFGLHkC6hx5AUm8eQLiOHkBoqR5AoDkeQOFtHkAXbB5A/10eQMqAHkDlwR5AjaweQDqL
HkDJsx5AkXQeQFy2HkDtYB5AY2EeQIqIHkBCrh5ACqEeQAfFHkAPmR5AxJIeQCVwHkBpnR5A
8UAeQPRYHkChSh5AGq8eQHEsHkCteR5AUGMeQLuZHkDXRh5AqGUeQDYqHkA1Th5A64ceQLFy
HkD4dB5AblQeQHKYHkBMeR5APWkeQDuTHkD5aB5A2nIeQBqHHkBihx5AMXseQLGQHkDXaB5A
bYceQPRqHkDxih5AA1seQDFZHkBwNx5ADMkeQCJ5HkDceh5AtWYeQCo2HkAQWh5A1oceQIxt
HkBWxh5AoXUeQMJuHkChfR5A4jYeQMsuHkCfPB5A3Y0eQAt3HkAEhB5AlaMeQIxaHkC4gR5A
N4YeQK7BHkDWvB5A1XMeQNqaHkBFjh5Ax0seQPFoHkDgWh5Ay2IeQOl7HkChPB5AeV0eQLc/
HkAEgx5AFlQeQCtUHkAATR5Ak6YeQMGfHkC6QR5Ak00eQBglHkBGqh5AlaIeQD6FHkAEmx5A
N14eQPw8HkABUh5AADQeQPZSHkAjVB5A1F8eQDB+HkCiIx5AGxseQPdyHkBwZB5AkYQeQIuN
HkClPx5AM5EeQCNZHkBGaB5A83geQMJeHkAVkR5AkWAeQEprHkDi9x1AukAeQA0pHkDgaB5A
npAeQIhrHkCuzB5AvyMeQJZtHkD+fx5As2EeQCZUHkD+KR5AcTseQL9FHkArVx5ALRMeQDoK
HkBzbh5AURoeQDJEHkBPYR5AK/4dQABTHkDpYB5A7JUeQG9HHkCLYB5A3BoeQG8XHkDXFR5A
JiEeQK8gHkBoSR5AqA8eQDBzHkCaIR5A+TweQFB4HkCTSh5ASyEeQOwhHkA6pB5ABEMeQONs
HkBgFB5ANSkeQH4VHkAXHh5AawweQAguHkDoJx5A6FMeQNhxHkCTjx5AkGMeQH32HUC1Ph5A
y1IeQLwaHkBNQR5ABFIeQDdnHkA66x1ARVoeQPNqHkAbEB5AvV0eQHY0HkC9Ox5AR1EeQP9I
HkAEah5A8WseQLJMHkAsKB5Av08eQJQLHkCKGR5AId0dQC9gHkAmaB5AAg4eQLsqHkCOLx5A
fg8eQHYPHkBqLR5AjP0dQPhQHkB1NB5Ae28eQLgzHkADIB5AZj8eQGdcHkAfDh5A1jYeQH1J
HkBvGx5AJRIeQHIFHkBK/x1AHg0eQLUnHkA2wx1ArfQdQKo1HkAx2B1AGwgeQFlZHkATXR5A
WiQeQIUSHkD+7x1AdesdQFX2HUByIh5AVOsdQAjYHUBhdx5AGi4eQPTJHUCccB5Aj/QdQJ32
HUDVKh5AzEYeQLT2HUDvUh5AVOYdQOggHkBnTR5A7MIdQOE5HkBhIx5AilMeQORXHkDplx5A
jQkeQL03HkCoKR5AKRgeQMHtHUCV7R1AufgdQGdxHkAy4x1AKhIeQG81HkD0Mx5AOHkeQNVF
HkAa1h1AVzoeQAMwHkA/Rh5ATxYeQDQ9HkD/IR5AFTUeQGf1HUC5MB5AaVUeQLg0HkBcDB5A
zSYeQPgeHkBe4x1AnTQeQC83HkDOEh5ACUEeQHUpHkCg/x1AAzIeQLFYHkCzCx5A3Q0eQG0L
HkD++x1A1/YdQKYHHkBeAx5A9cQdQB9MHkCAFx5ArB4eQF6IHkDXIx5Axi8eQJLzHUBaGR5A
rAYeQDAqHkDi5R1ALf0dQGU4HkDk9x1AbCQeQPciHkB5PR5A2R8eQBXvHUA+Zh5AuiIeQGsB
HkAcIx5A6OodQLVUHkAd4h1Aj/4dQK8+HkDSIx5Av/YdQCMsHkD2Mx5AyRQeQKb5HUCi/B1A
B10eQAoWHkBuIx5AMu8dQGn7HUBHTh5A2BMeQEFTHkBvIh5AESMeQM/sHUDXFR5AavEdQCCm
HUAxCh5AIUQeQGrpHUAQKB5A5twdQK4mHkCvzx1AorEdQMzhHUBbGx5ALPQdQGPYHUC+KR5A
0OIdQPDzHUDm7x1AgQgeQOA9HkDoAh5AeNEdQFF3HkD6rx1A2ekdQAQLHkDUuh1AogQeQJHZ
HUAs0B1A6ykeQEABHkAJqx1A7x8eQBEKHkBiEB5Agd8dQHMpHkAZ5x1AVRUeQIbuHUDOAR5A
zEEeQBH/HUCcIh5AWEAeQMMbHkCA1B1AkSweQAXuHUDv2x1A3fodQPf4HUDi+R1AatkdQDAp
HkBeth1ApR4eQCcQHkAx+h1A8LAdQMMPHkD+Dh5AzAEeQGHKHUCY1x1AAn4dQGYiHkCiyR1A
cv8dQL/tHUBU2B1Aps0dQB77HUBK8x1AQ/cdQGXbHUBf9h1AOOkdQNexHUDQMR5Ahe8dQNX6
HUDP7R1ACQkeQCw0HkB3wh1AspcdQI3nHUDStx1A/DoeQNnNHUBFtx1AnSMeQJ6vHUDoEB5A
J+sdQD/RHUAH1x1A3XMeQDMMHkBZ6R1AGacdQOXwHUB5gx1A4fgdQIwSHkDF3x1AE90dQFLV
HUDkFB5AUPAdQPO4HUA9xh1ArugdQIADHkDxqh1Aju0dQDWhHUCm0x1ApN8dQIwpHkCd+R1A
H/8dQAviHUBd7x1AjNwdQJ4ZHkB1AR5AS+4dQFCbHUCKxR1AVAgeQG3NHUAzxh1ADwIeQLn8
HUDt2x1AD6IdQAQFHkD67h1Ao8sdQKHtHUDX/B1AndcdQITBHUCmuB1AcgEeQB71HUBF8x1A
LSIeQJ5BHkBp/h1AjusdQPEmHkAjEB5A</AssayYData></Step><Step><CommonData><SampleLocation>7</SampleLocation><SampleID></SampleID><SampleGroup></SampleGroup><SampleInfo></SampleInfo><SampleRow>I</SampleRow><SamplePlate>1</SamplePlate><WellType>BUFFER</WellType><Concentration>-1</Concentration><ConcentrationUnits>µg/ml</ConcentrationUnits><MolarConcentration>-1</MolarConcentration><MolarConcUnits>nM</MolarConcUnits><MolecularWeight>-1</MolecularWeight><Temperature>30</Temperature><StartTime>887461</StartTime><AssayTime>100</AssayTime></CommonData><FlowRate>1000</FlowRate><StepType>DISASSOC</StepType><StepName>Dissociation</StepName><StepStatus>OK</StepStatus><ActualTime>100.007</ActualTime><CycleTime>0.2</CycleTime><AssayXData Points="500">TgJNRDwPTUQ0G01EOClNRDY2TUQuQk1ELE9NRBlcTUQhaE1EFXZNRBODTUQLj01ECZxNRAep
TUT/tE1E8sJNRPDPTUTo201E4OdNROT1TUTcAU5E2g5ORNgbTkTFKE5EzTRORMFCTkS/T05E
t1tORLVoTkSidU5Eq4FORJ6PTkScnE5ElKhORJK1TkSQwk5EiM5ORHvcTkR56U5EcfVORG8C
T0RtD09EZRtPRFkpT0RXNk9ETkJPRFdOT0RKXE9EQmhPREZ2T0Q+gk9EPI9PRDSbT0QnqU9E
MLVPRB3CT0Qbz09EE9tPRBHoT0QF9k9EAwNQRAsPUET4G1BEBylQRO40UETyQlBE4E9QROhb
UETWaFBE1HVQRNyBUETPj1BEx5tQRMWoUETDtVBEscJQRLnOUESt3FBEpOhQRJz0UESgAlFE
ng9RRJYbUUSKKVFEgjVRRIpBUUR+T1FEe1xRRHlpUURxdVFEb4JRRGeOUURlm1FEWalRRFe2
UURIwVFETM9RRErcUURC6FFENvZRRC4CUkQ2DlJEIxtSRCcpUkQfNVJEE0NSRBtPUkQTW1JE
B2lSRAV2UkT8gVJEAZBSRPibUkTwp1JE5LVSROLCUkTazlJE3txSRNboUkTN9FJE0QJTRL8P
U0THG1NEvydTRLM1U0SxQlNEqE5TRK1cU0SkaFNEnHRTRKCCU0SOj1NEhptTRIqpU0SCtVNE
ecFTRHfOU0Rr3FNEc+hTRGH1U0RfAlREVw5URFscVERZKVREUDVURE5CVEQ8T1RERFtURDhp
VEQ2dlRELoJURCyPVEQqnFREF6lURB+1VEQTw1REC89URAncVEQB6FREBfZURPwBVUTwD1VE
6BtVRMspVUTeNFVE4kJVRNpOVUTYW1VExWhVRM10VUTLgVVEv49VRLebVUS1qFVEs7VVRKvB
VUSez1VEnNxVRJToVUSS9VVEkAJWRIgOVkR7HFZEeSlWRII1VkR5QVZEbU9WRGtcVkRpaVZE
V3ZWRF+CVkRXjlZESpxWREipVkRAtVZERMNWRDzPVkQ021ZEMuhWRCX2VkQdAldEJQ5XRBkc
V0QRKFdEDzVXRBNDV0QLT1dE+FtXRPZoV0TudFdE8oJXRPCPV0Tom1dE5qhXRNS1V0TRwldE
z89XRM3cV0TF6FdEw/VXRMECWESvD1hErRxYRKQoWESiNVhEmkFYRJ5PWEScXFhElGhYRJJ1
WESAglhEiI5YRHWbWER5qVhEcbVYRGnBWERtz1hEZdtYRGPoWERX9lhEWQFZREYOWUREG1lE
QihZRDY2WUQ+QllELE9ZRCpcWUQoaVlEJXZZRB2CWUQbj1lEGZxZRAepWUQPtVlEA8NZRPrO
WUT421lE9uhZRPT1WUTsAVpE4A9aROIaWkQBKFpE1DVaRMtBWkTJTlpEx1taRL9nWkS9dFpE
sYJaRKiOWkSmm1pEpKhaRJy0WkSawVpEjs9aRIzcWkSK6VpEgvVaRIACW0R+D1tEexxbRGkp
W0RxNVtEX0JbRF1PW0RbXFtEWWlbRFd2W0ROgltETI9bRDqcW0RCqFtENrZbRDTDW0QlzltE
I9tbRBfpW0Qf9VtEHQJcRAsPXEQTG1xEAShcRAU2XET8QVxE+k5cROhbXETwZ1xE3nRcROKC
XETgj1xE2JtcRNaoXETDtVxEwcJcRL/PXES93FxEtehcRLP1XESxAl1Erw9dRJwcXUSkKF1E
kjVdRJBCXUSOT11EjFxdRIRoXUSCdV1EeYFdRG2PXURrnF1EY6hdRGe2XURfwl1EV85dRFTb
XURI6V1EQPVdRD4CXkQ8D15EOhxeRDgpXkQ2Nl5EI0NeRBtPXkQZXF5EF2leRBV2XkQTg15E
C49eRAmcXkT2qF5E/rReRPLCXkTwz15E4tpeROboXkTe9F5E0gJfRM8PX0THG19ExShfRL00
X0TBQl9Ev09fRLdbX0SvZ19EonVfRKqBX0SYjl9EnJxfRJSoX0SMtF9EkMJfRH7PX0R83F9E
eelfRHH1X0RvAmBEbQ9gRGscYERZKWBEVzZgRFlBYERMT2BESlxgREJoYERGdmBEPoJgRDyP
YEQqnGBEKKlgRB+1YEQdwmBEG89gRBncYEQX6WBEBfZgRAMDYUT6DmFEAxthRPYoYUT0NWFE
7EFhROBPYUToW2FE4GdhRNR1YUTSgmFEz49hRL2cYUTFqGFEw7VhRLHCYUSvz2FErdxhRKTo
YUSc9GFEoAJiRJ4PYkSWG2JEiiliRII1YkSKQWJEfk9iRHxcYkR5aWJEcXViRG+CYkRdj2JE
ZZtiRFmpYkRXtmJETsJiREbOYkQ63GJEOOliRED1YkQ0A2NELA9jRCMbY0QoKWNEJTZjRBND
Y0QLT2NECVxjRAdpY0T+dGNEA4NjRPqOY0T4m2NE5qhjROS1Y0TiwmNE2s5jRNjbY0TW6GNE
1PVjRMECZES/D2REvRxkRHkpZES9NGREsUJkRK9PZEScXGREpGhkRKJ1ZESQgmREjo9kRIyc
ZESEqGREgrVkRIDCZER3zmREa9xkRGnpZERh9WREWQFlRF0PZURbHGVESCllRFA1ZUQ+QmVE
Rk5lRDpcZUQ4aWVENnZlRC6CZUQsj2VEGZxlRBepZUQVtmVEE8NlRAvPZUQD22VEB+llRPT1
ZUQ=</AssayXData><AssayYData Points="500">8DEcQHFlG0D+7xlAXzQYQO0EF0AC/BVABqsUQBHHE0DwJBNACH0SQMzvEUDGFhFA1PEQQNKE
EEDr+A9AfoEPQOd8D0B3UA9ADxwPQEmaDkDiXg5AZC4OQL05DkAzwQ1AJK0NQGg0DUBVdw1A
XJ4NQOqVDEBB0wxA/cIMQA/IDEBHgAxAtJEMQJSIDECseAxAiVUMQHslDEDBDgxAQXsMQH8Z
DEBQqQtAEVMMQIPzC0CtcgtAzqQLQBSjC0Ct0AtA/G8LQB90C0DajAtAAYsLQKNSC0B9cAtA
Am8LQPN1C0DKUgtAluAKQMr/CkC+RwtAYwILQBxYC0CrHgtApUELQP8CC0CP0ApA4QALQM5F
C0Bi6wpAUPcKQAgxC0DHxgpAtwYLQDXqCkBJ/ApA+A0LQHPXCkCKzQpAuBMLQLfmCkAq3QpA
TdcKQO92CkAo6gpAiuwKQNC5CkAitQpANM4KQJmnCkArmwpARqMKQHZiCkBF3QpAU54KQDLA
CkBMigpAfbAKQJSqCkBIrQpAh1IKQLZfCkAlqgpAH3UKQCeXCkCstApAMisKQIqNCkB8ggpA
6UcKQHp1CkBymApA8I0KQLUzCkCvaApANa4KQF9BCkCmPQpADXgKQPZyCkAcgQpA5jYKQHCH
CkD/jgpAsV4KQIypCkDDgwpABkwKQEMoCkAFoApAxT8KQP9YCkCuWApASG0KQJQYCkCCLgpA
G3AKQHZYCkAgngpA8EUKQIslCkDragpA95QKQKNsCkAiJQpAx1EKQKcSCkB5FwpAiU8KQAJf
CkBDRQpAGnMKQBNOCkAn+glAGEUKQEj6CUB3MQpAjxcKQHBCCkDqQApARz8KQCHvCUDzTApA
NxIKQDFjCkCdRQpAZj4KQEQlCkAqJApAvw0KQNYxCkBZKgpAK1AKQJpiCkDCDApAoBcKQOwM
CkB0WgpAoAoKQD8GCkBhEgpAq1EKQMLrCUDySwpAD0QKQFUhCkCV3AlAU0IKQBB5CkBlEwpA
7SsKQMwNCkAmMQpA4iwKQBQUCkB75glAegYKQNjmCUCMTgpA3oUKQBMiCkA8PQpAjPsJQIzS
CUBrZwpAJ/YJQD8FCkBl6QlABRcKQNm7CUBHWwpAYA4KQPkrCkD3JwpALJgKQLzECUDdHApA
4fAJQC5CCkAgEwpAqjwKQGdiCkA6FApAoyQKQK55CkDbMQpAOygKQBnmCUCLNQpA++0JQCRr
CkAs9AlAkd4JQJ00CkD6BApAGfAJQPrpCUAVAQpAAzcKQIhECkDtEwpAjCIKQI0JCkBjZApA
piYKQGU6CkCT+AlApBUKQA5MCkAPKgpAlRMKQPfQCUCC8wlAgRMKQO86CkCGKQpASxoKQFAH
CkC1LApAiDEKQKniCUCFIApA0w4KQFO7CUCcDwpArBAKQLPhCUCGRgpAx8QJQOT6CUAJ/AlA
WAYKQFgICkAaFwpAFxMKQBvkCUBHVgpAfgoKQLbDCUBRxwlAxQ8KQCgYCkBBbgpADe0JQOJC
CkAu3glA7MIJQEvCCUAmHgpAdQ8KQBJYCkDZNApAmNEJQCfTCUAR9glAugUKQAQXCkBHQApA
Kj0KQFn6CUDMyAlAnxEKQK4TCkDLCApAPe0JQPHFCUC+BQpAuQMKQOA8CkC4IQpAp2IKQA0M
CkBs8QlAyh0KQAwKCkDQ3AlASSkKQNXcCUCE+glAGtIJQOxICkCn5QlAT+oJQAPVCUD3zQlA
uPMJQGLKCUAs4glATfUJQHMGCkB8wwlAtAQKQKTyCUAOIwpA8f8JQEIfCkBvuQlAsfoJQBvh
CUDa2QlArbkJQAcwCkCrBApA+gsKQNvrCUDLyQlAd8AJQHfdCUD5HwpARRYKQBQHCkAxuAlA
FPMJQIvaCUAe8AlAauIJQPUmCkBT4QlAURAKQGnzCUA7SApAx0UKQG0jCkBBJgpABcEJQEPE
CUDz0wlAqdEJQGwoCkAkCgpA0p0JQAq0CUCEHwpAqQIKQL63CUDS2QlAtwcKQOfoCUAw2QlA
hc0JQLnzCUCG/glApgIKQCgQCkCBBwpAvMIJQKeyCUB53glANhgKQEyyCUDv9AlAac4JQA3X
CUBOuglAJrcJQDjRCUDFqwlA+hoKQI65CUDirglANxYKQHGwCUBFJQpAsbgJQPLlCUBURglA
XO0JQNXvCUDDsQlAJtIJQCjoCUB4zQlALcAJQK2aCUBx2wlAKToKQO0ICkBQ7AlAutgJQJ3U
CUCfrQlA5eYJQJQuCkC5wAlADAwKQHPpCUDs6glAXcoJQObvCUA33wlAP88JQGUhCkCr1glA
Ef8JQPAGCkCp6wlAvrUJQNDICUCzFQpA+PgJQOKDCUB43glAVMsJQK7WCUAR3glACegJQFsF
CkAF9wlA94YJQC72CUB9zAlAEc4JQG/aCUBr2glAgrMJQOjPCUC//glAXtgJQMSGCUBK6wlA
Gu8JQHnVCUB7zglA+MAJQMogCkDc/wlA/PwJQJvQCUA9EQpA5lIJQFWoCUApAApAjpYJQFyj
CUC9AwpAOM8JQACVCUCzkglAuOgJQC/UCUDDVglA09UJQCqeCUCBCApA0voJQNEaCkCFCwpA
yrgJQJzTCUBp4wlAw6kJQHMXCkBSjQlA8P0JQLPFCUD/rQlAdx0KQCKeCUBmeAlA4M0JQBOb
CUA=</AssayYData></Step><Step><CommonData><SampleLocation>9</SampleLocation><SampleID></SampleID><SampleGroup></SampleGroup><SampleInfo></SampleInfo><SampleRow>I</SampleRow><SamplePlate>1</SamplePlate><WellType>BUFFER</WellType><Concentration>-1</Concentration><ConcentrationUnits>µg/ml</ConcentrationUnits><MolarConcentration>-1</MolarConcentration><MolarConcUnits>nM</MolarConcUnits><MolecularWeight>-1</MolecularWeight><Temperature>30</Temperature><StartTime>993868</StartTime><AssayTime>60</AssayTime></CommonData><FlowRate>1000</FlowRate><StepType>BASELINE</StepType><StepName>Baseline</StepName><StepStatus>OK</StepStatus><ActualTime>60.01</ActualTime><CycleTime>0.2</CycleTime><AssayXData Points="300">wQJmRL8PZkS9HGZEuylmRKg2ZkSmQ2ZEqE5mRJxcZkSaaWZEknVmRJaDZkSOj2ZEhptmRISo
ZkR3tmZEdcNmRG3PZkRl22ZEaelmRGH1ZkRfAmdEUhBnREocZ0RIKWdERjZnRERDZ0RCUGdE
MF1nRDhpZ0QldmdEI4NnRMuRZ0QZnGdEHapnRBW2Z0QNwmdEANBnRP7cZ0T26GdE+vZnRPIC
aETqDmhE7hxoROYoaETTNWhE3EFoRM9PaETHW2hEy2loRMl2aETBgmhEuY5oRLebaES1qGhE
qLZoRKbDaESez2hEnNxoRIrpaESI9mhEhgNpRH0PaUR7HGlEeSlpRHc2aURlQ2lEY1BpRGtc
aURZaWlEUHVpRFSDaURSkGlESpxpREipaUQ2tmlEPsJpRDLQaUQp3GlEJ+lpRB/1aUQjA2pE
Gw9qRBkcakQNKmpEDzVqRPxBakT6TmpE+FtqROxpakT0dWpE7IFqROCPakTenGpE1ahqRNq2
akTRwmpEz89qRL3cakS76WpEufZqRLcDa0SvD2tErRxrRKopa0SYNmtElkNrRJhOa0SWW2tE
imlrRIJ1a0R/gmtEc5BrRHWba0RzqGtEZ7ZrRF/Ca0Rdz2tEW9xrRFLoa0RQ9WtETgJsREwP
bERAHWxEOClsRDA1bEQ0Q2xEMlBsRClcbEQdamxEFXZsRBODbER5kWxECZxsRA2qbET+tGxE
A8NsRPDPbET422xE5uhsROr2bETcAW1E4A9tRN4cbUTVKG1E0zVtRMFCbUTJTm1Et1ttRLtp
bUSzdW1EpoNtRK+PbUSmm21EmqltRJi2bUSQwm1ElNBtRIzcbUSE6G1Ed/ZtRHUDbkRzEG5E
axxuRGkpbkRhNW5EZUNuRFJQbkRbXG5EUmhuREZ2bkREg25EPI9uRDqcbkQ4qW5EMLVuRCPD
bkQh0G5EGdxuRB3qbkQV9m5EDQJvRBEQb0T+HG9E9ihvRPQ1b0TyQm9E6k5vRO5cb0TsaW9E
5HVvROKCb0TPj29E2JtvRMupb0TJtm9EwcJvRL/Pb0S93G9EqulvRKL1b0SmA3BEng9wRJYb
cESaKXBEmDZwRJBCcESEUHBEe1xwRHNocER3dnBEdYNwRG2PcERrnHBEWalwRGG1cERUw3BE
UtBwRErccERI6XBERvZwRD4CcUQyEHFEMB1xRCcpcUQlNnFEI0NxRBtPcUQZXHFEDWpxRAV2
cUQNgnFEAJBxRP6ccUT2qHFE6rZxRPLCcUTqznFE3txxRNzpcUTT9XFE0QJyRM8PckTHG3JE
uylyRLk2ckSxQnJEr09yRKxcckSkaHJEqHZyRJaDckSej3JEjJxyRIqpckSCtXJEhsNyRH3P
ckR73HJEeelyRGf2ckRvAnNEYxBzRFscc0RZKXNEUDVzRFRDc0RMT3NESlxzRDhpc0Q2dnNE
LoJzRDKQc0QwnXNEJ6lzRCW2c0QTw3NEG89zRA/dc0QN6nNEBfZzRAMDdEQAEHRE+Bt0ROwp
dETqNnRE7EF0ROBPdETeXHRE1mh0RMl2dETRgnREyY50RMebdES7qXREs7V0RKbDdESvz3RE
ptt0RKTodESY9nRE</AssayXData><AssayYData Points="300">hlYJQEGJCUAwkwlA+bwJQBwYCkBH1wlA/fkJQNnSCUC65QlATtcJQPHUCUBR/wlARLkJQF3t
CUAZAApANjcKQDwhCkCh3AlAKL8JQDsVCkA0+QlAlQMKQPPXCUBC7glAhxEKQEj5CUBz1wlA
7x0KQBXzCUCY1glA28YJQBTiCUBhvQlArMEJQMASCkC3rQlAldkJQGz8CUCO0AlA/KQJQCO9
CUCt2QlAW5UJQLzLCUCU1QlAhw4KQP4ICkA18wlAhdwJQB+CCUC79glAP/EJQEzVCUAn+glA
4tsJQN+dCUC3jglABNMJQEXQCUBduwlAhLsJQMetCUDctAlAZ6UJQGiDCUBrDQpALcAJQJjH
CUBsuwlAMa4JQB3dCUBawwlAnvwJQKSUCUCprAlAp/EJQN0HCkABqQlALfUJQDofCkDE5QlA
6dAJQF3pCUAOrAlAakUJQHfgCUCTmQlAJOIJQMUHCkDYpAlAnocJQKCtCUCq3QlAYakJQBX5
CUA3lwlAe7wJQPHBCUDw0glAGbwJQPLjCUBo7wlAERIKQNPoCUAMmQlAJOkJQF/BCUBjfwlA
9+wJQAWqCUCIAgpAd6wJQArhCUBonAlA5JUJQP3hCUBDkwlA7rMJQJ7dCUDJnAlAhykKQLKF
CUDigglASGcJQE/aCUBHlAlAs74JQDiLCUC9ewlAa4QJQAeLCUAUzAlAfK8JQDV9CUAuuAlA
PsEJQBqkCUB/pQlAo5MJQI20CUBJbQlA0sQJQNnQCUCD0AlAQJkJQFWZCUDkrAlArPkJQErH
CUAXjwlALpYJQO7gCUBJrwlABrwJQH7bCUB2tQlAdcoJQIixCUASlglApdsJQBGNCUBFmQlA
0Z0JQJyRCUCwoQlAN8UJQIG0CUDtyAlAs8UJQN2tCUCjeAlA9dgJQL7HCUAUrwlATYAJQFfG
CUBSwglAuVoJQKOVCUBypwlADY8JQHzoCUAqEgpALNEJQCS0CUB7ZglAUZkJQOF6CUBDRglA
SMcJQJNxCUC6VwlA+bAJQMqBCUAs4glAtroJQEJlCUCsZQlAmsQJQCu6CUBdlQlAenwJQBWD
CUDMcwlAwogJQMSICUAWaAlAKV4JQHKJCUBvmglA7eUJQN6LCUDe2QlAnMEJQCqmCUCasAlA
JnYJQPOyCUDwuQlAE5QJQA7eCUABzglAMrQJQHtiCUAk1QlASRcKQGnsCUAJiAlA/58JQH+d
CUBJyAlAx4QJQJKHCUCRwQlAG7IJQBgwCUCItQlALqcJQHK9CUBmkwlAZucJQI2tCUBm2glA
PI8JQBGDCUAHwQlApbsJQLN+CUA+kQlAavUJQO6UCUDlhwlA1H8JQEavCUC2bAlA0FAJQKzh
CUDptAlA69MJQGyECUChkwlARIsJQEuMCUC4YwlAhIwJQA6DCUCAdwlAoLUJQBh2CUDinQlA
TpEJQI52CUAdaglAOX8JQBtPCUCn4wlAAl4JQHBVCUAPfQlAwW0JQHqsCUAVlQlAFHgJQCm3
CUBrbwlALoEJQGZ/CUDfiwlARqgJQMRwCUBUoQlAtJQJQJOVCUBMDQlAUqIJQBycCUD+fAlA
hp4JQPyGCUCErwlA</AssayYData></Step><Step><CommonData><SampleLocation>19</SampleLocation><SampleID></SampleID><SampleGroup></SampleGroup><SampleInfo></SampleInfo><SampleRow>I</SampleRow><SamplePlate>1</SamplePlate><WellType>KSAMPLE</WellType><Concentration>-1</Concentration><ConcentrationUnits>µg/ml</ConcentrationUnits><MolarConcentration>-1</MolarConcentration><MolarConcUnits>nM</MolarConcUnits><MolecularWeight>-1</MolecularWeight><Temperature>30</Temperature><StartTime>1060854</StartTime><AssayTime>120</AssayTime></CommonData><FlowRate>1000</FlowRate><StepType>ASSOC</StepType><StepName>Association</StepName><StepStatus>OK</StepStatus><ActualTime>119.992</ActualTime><CycleTime>0.2</CycleTime><AssayXData Points="600">ZQN1RGMQdURbHHVEWSl1REw3dURVQ3VEQlB1REBddUQ+anVENnZ1RCqEdUQykHVEKpx1RB2q
dUQbt3VEE8N1RBfRdUQP3XVEB+l1RPv2dUT4A3ZE8A92RPQddkTsKXZE5DV2ROhDdkTWUHZE
3lx2RMtpdkTUdXZE0oJ2RL+PdkTDnXZEu6l2RLO1dkS3w3ZEpNB2RJzcdkSg6nZEmPZ2RJAC
d0SUEHdEgh13RIopd0R+N3dEdUN3RG1Pd0RxXXdEb2p3RGd2d0RbhHdEU5B3RFucd0ROqndE
TLd3RETDd0RC0HdEQN13RDjpd0Q29ndEKgR4RCEQeEQZHHhEHSp4RBU2eEQTQ3hEB1F4RP9c
eEQHaXhE+nZ4RPiDeETwj3hE5J14ROypeETktXhE2MN4RNbQeETN3HhEy+l4RMn2eETBAnlE
tRB5RLMdeUSrKXlEqTZ5RKdDeUSeT3lEol15RJBqeUSYdnlEhoN5RISQeUR8nHlEeal5RH63
eUR1w3lEbc95RGHdeURp6XlEV/Z5RFsEekRTEHpEShx6RE4qekQ8N3pEREN6RDJQekQwXXpE
KGl6RCx3ekQqhHpEIZB6RA+dekQNqnpEFbZ6RAnEekQH0XpE/9x6RP3pekT69npE8gJ7ROYQ
e0TkHXtE3Cl7RNQ1e0TYQ3tE0E97RMNde0S7aXtEuXZ7RLGCe0S1kHtEs517RKupe0SptntE
p8N7RJ7Pe0SS3XtEkOp7RIj2e0SGA3xEhBB8RHwcfERvKnxEZzZ8RGVDfERjUHxEYV18RFlp
fERMd3xEVYN8REKQfERAnXxEPqp8RDa2fEQ6xHxEMtB8RDDdfEQd6nxEG/d8RCMDfUQREH1E
Dx19RA0qfUQFNn1E+EN9RPZQfUTuXH1E7Gl9ROp2fUTign1E5pB9RNSdfUTcqX1EybZ9RMfD
fUS/z31Ew919RMHqfUSz9X1EtwN+RKQQfkStHH5EoCp+RJg2fkSQQn5ElFB+RIxcfkSKaX5E
iHZ+RHWDfkR+j35EcZ1+RG+qfkRtt35EZcN+RGPQfkRQ3X5EWel+REz3fkRKBH9EPA9/REAd
f0Q+Kn9ENjZ/RCpEf0QhUH9EKlx/RB1qf0Qbd39EE4N/RAeRf0QJnH9EB6l/RPq2f0Tywn9E
8M9/RPTdf0Tm6H9E5PV/ROwBgETwB4BEZw6ARGkVgERlG4BEYSGARGMogETZLoBEWDWARNk6
gERYQYBEUkiARE5OgERIVYBETFuAREhhgERCaIBEPm6ARL10gES/e4BEu4GARLeHgES5joBE
L5WARDSbgESqoYBEpqeARCWugEQntYBEI7uARKLBgEQhyIBEHc6ARJzUgESW24BEFeKARBHo
gESQ7oBEjPSARAv7gEQEAoFEgwiBRH8OgUR7FIFEfRuBRPwhgUT4J4FE8i6BRHM0gUTyOoFE
7EGBROhHgURnToFE5lSBRFxbgURhYYFEWmiBRFZugUTVdIFEVHuBRFCBgUTPh4FEyY6BRMWU
gUREm4FEw6GBRL+ngUQ+roFEOLWBRLe7gUSywYFEMciBRLDOgUQv1YFErtuBRCXigUQp6IFE
Je6BRB/1gUSe+4FEmgGCRBkIgkSYDoJElBSCRI4bgkQNIoJECSiCRIgugkSDNIJEAjuCRARC
gkQASIJEf06CRPZUgkT6WoJEcWGCRHNogkRvboJE7nSCRG17gkTkgYJEY4iCROKOgkTelIJE
XJuCRNuhgkRaqIJE0a6CRNW0gkRMu4JEy8GCRErIgkTJzoJESNWCRETbgkTD4YJEv+eCRLnu
gkQ49YJENPuCRLIBg0QyCINELQ6DRKwUg0SmG4NEoiGDRCEog0SgLoNEnDSDRBs7g0QVQoNE
GUiDRJBOg0QPVYNEjluDRA1ig0SMaINEiG6DRAZ1g0R9e4NE/IGDRHuIg0R3joNE9pSDRHWb
g0T0oYNEa6iDRG+ug0RptYNEZbuDROTBg0Tgx4NE4s6DRN7Ug0TZ2oNE0+GDRNfng0RO7oNE
UPWDREz7g0RIAYREQgiEREYOhERAFYREvxuERLshhEQ6KIREuS6ERDg1hESuO4REskGERClI
hESoToREJ1WERKZbhEQlYoREIWiERB1uhEQXdYRElnuERBWChEQRiIREkI6ERA+VhEQLm4RE
iqGERIOohER/roREg7SERH27hER5wYRE+MeERPLOhETu1IREbduEROzhhERr6IRE6u6EROb0
hERl+4RE2wGFRFoIhUTZDoVEWBWFRFQbhUTTIYVEUiiFRNEuhUTNNIVERDuFRMNBhURCSIVE
Pk6FREBVhUQ8W4VEOGGFRLdnhUSwboVErHSFRK57hUSqgYVEpoeFRKiOhUQflYVEnpuFRB2i
hUQZqIVEFa6FRBe1hUSWu4VEDcKFRIzIhUSIzoVEBtWFRIXbhUQE4oVEg+iFRH/uhUT+9IVE
dfuFRPQBhkRzCIZE8g6GRGsUhkRtG4ZE7CGGROgnhkRnLoZEYTWGROI6hkRYQYZE10eGRFZO
hkRQVYZEVFuGRFBhhkTPZ4ZERm6GRMV0hkREe4ZEw4GGREKIhkS5joZEOJWGRLebhkSyoYZE
MqiGRLCuhkSstIZEpruGRCXChkSmx4ZEoM6GRJzUhkSe24ZEHeKGRJTohkQV7oZED/WGRI77
hkSSAYdECAiHRAQOh0SDFIdEhRuHRIEhh0QAKIdE+i6HRPY0h0TyOodE9EGHRGtIh0TqTodE
7lSHRGVbh0TkYYdEY2iHROJuh0RYdYdE2XqHRNOBh0RSiIdE0Y6HRFCVh0RMm4dEy6GHREqo
h0TJrodExbSHRL+7h0RAwYdEv8eHRLnOh0S11IdENNuHRC3ih0Su54dELe6HRCf1h0Qj+4dE
JQKIRCEIiEQdDohEnBSIRJYbiEQVIohEESiIRJAuiEQPNYhEjjuIRARCiESDSIhEiE6IRP5U
iER9W4hE/GGIRPhniET6bohEc3SIRG17iETsgYhE6IeIRGeOiERplYhE4pqIRGGhiERaqIhE
X66IRN60iERUu4hEUMGIRM/HiETRzohEzdSIREzbiETD4YhEx+eIRD7uiERA9YhEv/uIRLsB
iUQ6CIlEsA6JRC8ViUQrG4lELSKJRCkoiUSoLolEJzWJRJ47iUSiQYlEGUiJRB1OiUSUVIlE
lluJRJJhiUQRaIlEkG6JRIx0iUQLe4lE</AssayXData><AssayYData Points="600">x8cKQFN1D0CarxRAF/AYQIlFHEA63x1AHIQfQO1nIEA/0CBACEIhQFy+IUDKICJADgkiQKoN
IkBTSSJA5lUiQKy4IkAb3iJA0uwiQByuIkDhuCJAl+oiQDu5IkCuwiJAreIiQKEfI0AICSNA
qfsiQE3aIkD4FyNAEzYjQNsgI0BVJSNAiDwjQAIcI0AMdyNA5jEjQHhMI0BtVCNAkisjQBQ0
I0D5jSNAUXEjQIOJI0CiWCNA0EAjQA1LI0B0QCNAQ7kjQIT2IkB3PSNA3GojQMJgI0DmcCNA
iiUjQLqMI0BEHiNAoUcjQDZrI0CwiCNApFEjQEA4I0D4MSNAU9AjQIx6I0D9QyNAS4cjQBQc
I0CoMSNAkBQjQJ8wI0AzdiNA3msjQI9uI0BIZSNArKEjQDhmI0DyWiNAK2UjQGOOI0CLeyNA
uGIjQCZ+I0Dc6yJA0pQjQK6EI0BxaiNA7mAjQFJBI0AsdiNAVTYjQASCI0AwRSNAQTcjQJJl
I0CiaiNAaW0jQBiuI0D4ZyNAs1IjQOR9I0DifiNADUYjQJxOI0DRSyNA/VcjQOilI0A+oiNA
JnojQCC/I0CZTyNA/1kjQBFwI0A6iSNArncjQIuMI0DctSNAQ4UjQNU3I0AhYyNApKojQAKF
I0DVgiNAZ6IjQBaxI0AMriNAS98jQF1uI0C+fiNA+ogjQDKsI0Cb4SNA1TgjQBagI0CwjiNA
wwgjQORsI0Ci5iNAWpsjQPGgI0D5iSNAho4jQKuCI0A6NSNAd2IjQAR9I0AjcyNAe9gjQPZs
I0BBiyNApGsjQKYkI0CQdiNAOqAjQFVqI0B2piNAp64jQEivI0D0eSNAiJgjQF59I0C3qiNA
vWkjQIixI0BlbSNA8a4jQA18I0C9iCNATn0jQDAyI0CgbyNA57EjQEKsI0D7xiNAsr4jQMm6
I0CyqSNAo84jQKWwI0BVliNAUZgjQFhxI0D2iCNAxbIjQIa9I0D3tSNA45kjQEqCI0ARwyNA
B5IjQGSgI0CqNyNA23kjQJOrI0B8ayNAMqMjQDT9I0DKUyNAP8cjQCXtI0D5uSNARJ0jQJeA
I0DxoCNAoY4jQJR6I0AOhyNAWXkjQDaoI0DNoCNARGgjQP26I0CitiNANIojQNCBI0DS7CNA
buIjQFewI0DvlyNArY0jQPB3I0CNsyNADZAjQHC/I0C/tCNAnf0jQDbMI0DL2yNANaojQCis
I0CdwCNAoIcjQJunI0BsbyNA2WsjQOW7I0AndiNAyY8jQKJWI0ByxSNA6aMjQALHI0A/0CNA
za0jQO6bI0C9gyNACZ4jQIvNI0BPtCNATaojQK9uI0AuiCNAXq0jQLymI0DVtSNA6swjQIDL
I0Cu1CNAoG8jQHNvI0ATPiNAJcYjQJPTI0C+yCNAGsUjQFvvI0DIuCNAz6MjQBXFI0Dw1CNA
A7ojQFapI0BlxiNAz9AjQDXgI0CkxSNAcM4jQEuxI0CJfyNAgZojQJi2I0CluyNAhokjQNG5
I0A0qSNAWrIjQEGTI0BMwyNAkpEjQMHZI0BqvyNACv4jQLCoI0AEwyNAq7cjQOq6I0B+0SNA
7wgkQJF8I0AzyCNA0+cjQKsLJEB2ryNA9Z8jQK/II0AGriNARuYjQM6UI0BOsiNABNYjQG28
I0AgDiRA4vUjQAKVI0A5oyNA7d0jQJX7I0DjsCNApJkjQC3WI0BSqyNARekjQAuwI0BJjCNA
ScwjQIWXI0AS7CNAU7UjQPveI0B5viNAud4jQHLiI0AKyyNApMMjQCqaI0DmjSNA/PkjQEvp
I0D0ySNAnMsjQC8QJEAoKCRAV7MjQDQHJEAqgSNAPuojQFDKI0DS4CNAz+YjQO3kI0A81iNA
2O4jQK4iJEDQqiNAuNAjQLu9I0Cs4iNARRAkQEwOJEAlvSNAc6wjQIMnJEBP4SNACfMjQKQD
JEAS6iNAMwokQLzvI0B2AiRAt7wjQN4TJECuySNANO0jQG3KI0AcGyRA67MjQFQBJEDKySNA
RVcjQDTYI0AZ6yNAjLsjQMuJI0Dp6CNA2KQjQATnI0DNCSRAVBIkQLy+I0BfwCNAJmQjQCIM
JEDlAyRAdf8jQA7UI0DVxyNAw98jQLDRI0DLjSNAepgjQOwHJEAp/CNAcd4jQDAMJED25iNA
gz4kQD27I0DOBCRAAtkjQL/7I0C08CNAoSQkQGDTI0BzryNALs4jQK1zI0CGCSRATtMjQB31
I0C68iNAKOYjQBqmI0Dv4SNA27MjQFXEI0BJ+CNAvW4kQBUCJECY0iNA9eYjQLTpI0CdoSNA
K84jQOXBI0BkAiRAi8AjQK7qI0BTPyRAJ80jQHfOI0CSviNAFgwkQJv5I0AY3yNAjzEkQISe
I0DQtiNALfEjQFDtI0CT0SNApOQjQIfCI0Bb0CNA0fIjQC7mI0BwtCNAiBIkQL/5I0BI4yNA
QdQjQAT8I0BYQCRA36MjQALoI0BJgSNApyUkQODoI0A9OSRADfIjQHr4I0A6BCRAuh8kQB3G
I0CzByRAc6sjQLvSI0A7ISRAhmsjQGP/I0DtISRABSIkQFDUI0CxFSRA1AwkQLoWJECVZiRA
HuEjQGj9I0AL/yNAUh0kQLLTI0AnICRAMLgjQEvjI0C/HSRAMhYkQCDII0CUIyRArrMjQHz3
I0Di4CNA4uQjQH//I0CsOiRAnPQjQGYUJECx2yNApkckQEQQJEBJiyNA9vgjQPfjI0DAHiRA
HygkQHoaJED1ECRALAkkQC/UI0CrDyRAkv0jQB3yI0ANFyRAAy4kQN8tJECYzyNAsnUkQEgG
JEBgESRA1jAkQI9EJEDwXCRArxkkQCUuJEDE2SNAa80jQJ0WJED6IiRAWtcjQKfVI0BI3SNA
FvAjQINDJEA3XSRAJv8jQLY8JEDdEyRAkMUjQN7gI0D7ESRA1BYkQJUqJEBqByRAtNMjQA7q
I0DaBiRACvsjQDgFJECjASRAMPsjQH4AJEBcFCRAPv4jQGQfJEA4OSRARjskQLbLI0BRJCRA
EAwkQAH2I0AABiRAkfgjQLjoI0BR2yNAyyAkQErzI0ASISRAzzQkQPD/I0B6CyRA760jQF8K
JEDEBCRAVTwkQCAzJEC6FSRAnPcjQMNaJECBZCRAFQUkQPNBJEAhuSNAv0UkQGI+JECgASRA
+fMjQPc0JED0KSRADhkkQDL/I0D2HyRA</AssayYData></Step><Step><CommonData><SampleLocation>9</SampleLocation><SampleID></SampleID><SampleGroup></SampleGroup><SampleInfo></SampleInfo><SampleRow>I</SampleRow><SamplePlate>1</SamplePlate><WellType>BUFFER</WellType><Concentration>-1</Concentration><ConcentrationUnits>µg/ml</ConcentrationUnits><MolarConcentration>-1</MolarConcentration><MolarConcUnits>nM</MolarConcUnits><MolecularWeight>-1</MolecularWeight><Temperature>30</Temperature><StartTime>1187666</StartTime><AssayTime>100</AssayTime></CommonData><FlowRate>1000</FlowRate><StepType>DISASSOC</StepType><StepName>Dissociation</StepName><StepStatus>OK</StepStatus><ActualTime>100.008</ActualTime><CycleTime>0.2</CycleTime><AssayXData Points="500">cYGJRG2HiURnjolE5pSJROKaiUTkoYlEXaeJRNutiUTVtIlEVLuJRNPBiUTPx4lETs6JRM3U
iURM24lESOGJRL/niUQ+7olEQvSJRDz7iUQ4AYpEtweKRLAOikQyFIpEsBqKRKohikSmJ4pE
JS6KRKQ0ikSgOopEH0GKRBlIikQdTopEF1WKRBNbikQPYYpEEWiKRA1uikSMdIpEC3uKRAeB
ikR9h4pEf46KRHuUikT6mopEeaGKRPCnikT0rYpE7rSKROq6ikRpwYpE6MeKROTNikRj1IpE
XduKRFjhikTX54pE0+2KRFL0ikRU+4pEUAGLRM8Hi0RGDotExRSLREQbi0TDIYtEvyeLRD4u
i0S9NItEuTqLRLNBi0SuR4tELU6LRKxUi0QrW4tEJ2GLRCFoi0QlbotEnHSLRBt7i0QXgYtE
loeLRJiOi0SUlItEE5uLRA+hi0SOp4tEiK6LRIO0i0QCu4tEgcGLRH3Hi0T8zYtE9tSLRPLa
i0Rx4YtE8OeLROzti0Tu9ItEZfuLRGkBjETgB4xE5A2MRFoUjERdG4xEWCGMRNcnjERWLoxE
zTSMRNE6jETLQYxEx0eMREZOjETFVIxEwVqMREBhjEQ6aIxENm6MRLV0jESweoxEL4GMRDKI
jEQtjoxErJSMRCObjEQnoYxEIaiMRKCujESctIxEG7uMRJrBjESWx4xEkM6MRA/VjEQL24xE
iuGMRAnojEQE7oxE/vSMRH37jER5AY1EfQeNRHcOjURzFI1E8hqNRHEhjUToJ41E7C2NROY0
jURlO41EYUGNRF1HjUTcTY1EWlSNRNlajUTTYY1Ez2eNRE5ujUTNdI1EyXqNREiBjURCiI1E
Po6NRL2UjUQ8m41EOKGNRDqojUQ8r41EtbSNRDS7jUSqwY1ErseNRKjOjUSk1I1EoNqNRB/h
jUSe541EHe6NRBf1jUSY+o1EFwGORI4HjkSQDo5EDxWORAsbjkSBIY5EACiORAQujkR7NI5E
fTuORHlBjkT4R45Ed06ORHNUjkRtW45EaWGORG1njkRnbo5E5nSOROJ6jkTcgY5E4IeORNyN
jkTVlI5EVJuORFChjkTPp45ETq6OREq0jkTJuo5Ew8GORELIjkQ+zo5EvdSORDzbjkQ44Y5E
MuiORLDujkQy9I5EqPqORKoBj0SmB49EoA6PRKQUj0SgGo9EmiGPRBkoj0QVLo9EFzWPRBM7
j0QPQY9ECUiPRIhOj0SDVI9EhVuPRIFhj0R9Z49Ef26PRPZ0j0T6eo9E9IGPRHWHj0TsjY9E
7pSPROqaj0TkoY9EZaePRF+uj0TetI9E2bqPRNzBj0TXx49E082PRNXUj0RM249EUOGPREro
j0RG7o9EQvSPRET7j0TDAZBEvweQRLkOkES9FJBENBuQRLMhkEQyKJBELS6QRKw0kEQrO5BE
J0GQRKZHkESgTpBEnFSQRJhakESaYZBEEWiQRBVukEQPdZBEC3uQRAaBkEQJiJBEiI6QRIOU
kER9m5BEgaGQRH2nkER3rpBEc7SQRPK6kERxwZBE8MeQROzNkETm1JBE4tqQRGHhkETg55BE
X+6QRFr0kERU+5BE0wGRRM8HkURODpFEzRSRREwbkURIIZFEQiiRREYukURCNJFEPDuRRLtB
kUS3R5FEuU6RRLVUkUSwWpFEqmGRRClokUQtbpFEpHSRRCN7kUQfgZFEIYiRRB2OkUSclJFE
G5uRRJKhkUSWp5FEkK6RRA+1kUQLu5FEisGRRIbHkUQEzpFE/tSRRH3bkUR54ZFEdeeRRPTt
kURz9JFE8vqRROwBkkToB5JE5A2SROYUkkRlG5JEYSGSROAnkkRWLpJEWjSSRFQ7kkTTQZJE
z0eSRE5OkkRKVJJEyVqSRMNhkkS/Z5JEPm6SRL10kkS5epJEOIGSRDKIkkQ2jpJEH5WSRLCa
kkQnoZJEpqeSRKiukkSktJJEI7uSRB/BkkQZyJJEmM6SRJTUkkQT25JEkuGSRI7nkkSI7pJE
BvWSRAL7kkSBAZNEAAiTRPwNk0T+FJNE+hqTRHEhk0TwJ5NEby6TRGs0k0RtO5NEaUGTROhH
k0TkTZNEY1STROJak0TcYZNE12eTRNNtk0TVdJNE0XqTRFCBk0TPh5NERo6TRMWUk0TBmpNE
QKGTRDqok0Q+rpNEvbSTRDS7k0QvwZNEMsiTRLDOk0Ss1JNEK9uTRKLhk0Sm55NEoO6TRJz0
k0SY+pNEmgGURJYHlEQVDpREDxWURAsblEQPIZRECSiURAQulESDNJREAjuURP5AlER9R5RE
/E2URHNUlER1W5REcWGURG1nlERvbpREa3SURGV7lERhgZREZYeURF+OlETelJRE2ZqURNOh
lERSqJRE062URM20lETJupRESMGURErIlETDzZREQtSURDzblERA4ZREv+eURDbulEQy9JRE
sPqURLMBlUSuB5VEqA6VRKQUlUSoGpVEHyGVRJ4nlUQdLpVEFzWVRJg6lUQXQZVEEUiVRA1O
lUQPVZVEC1uVRAZhlUQJaJVEf26VRIN0lUR9e5VE/oCVRHWHlUR3jpVEc5SVRPKalURxoZVE
baeVROytlUTmtJVE4rqVRGHBlUTgx5VE3M2VRFrUlURU25VEUOGVRM/nlURO7pVESvSVREz7
lUQ=</AssayXData><AssayYData Points="500">P2AiQFkaIUDfvh5AuTIdQMrrG0B8tRlAySoZQAvCF0CRgBZAhvwVQMo7FUDGuRRAHakTQLH8
EkCFCxNA8ZkSQKMXEkDm1xFAc2QRQBobEUDpJRFAeaYQQO05EEAUABBAouAPQLjID0Deyg9A
uYsPQMjJDkAfEQ9AzA0PQG72DkDF0w5A37kOQKesDkAkeQ5AM6UOQHtgDkA4iQ5A1zQOQHFP
DkCTKg5Atk8OQD/8DUAC8g1A69oNQAQBDkDN6w1AitQNQKuFDUBcsA1A+44NQBDXDUAfog1A
bqoNQL56DUBskw1AEHYNQARdDUDwVw1AKG8NQOQ6DUDHQw1AIHcNQOYkDUBFPg1AAeoMQEI8
DUCDQw1A9yMNQMQxDUA1EQ1AfxANQOzjDEBkFQ1AbNgMQHzDDEAhBg1Akg0NQMD4DEAuTg1A
PLkMQM/oDEDM6QxAYqIMQGPvDEA/vwxAcoQMQBwODUAHgwxA1qMMQCmmDEAg7AxACOcMQAyc
DECYnwxAdcUMQHHYDEDUmwxAe9gMQOZ8DEC3fAxAr+4MQAV7DEDiqwxA8rAMQGWCDEA6lgxA
IsYMQBSYDEBXSgxA4aEMQPHDDEB4eAxA/p8MQC1uDEDOxgxA1K4MQHt+DEA7YQxAixsMQGxT
DECXUwxAJ3IMQMlvDEDsvQxAMWkMQFJYDEDtUgxAaVQMQDyZDEAUnwxATFoMQJ07DEAKdgxA
EJIMQCtCDEAIjAxAFBgMQGlKDEDaOgxAR6QMQAs2DEDEcAxAJ0MMQFpVDEBJBQxADKQMQC9Z
DEAyWwxARlMMQM5cDEB9QAxAyCsMQFVSDEBGHgxAG1QMQMoMDECuOgxAxhIMQGkuDECmgAxA
HykMQF88DEAuLgxATDAMQG8CDEALDwxA5l0MQIleDEBLYAxANzQMQCU0DEAuhQxAjyIMQFtM
DEA+SgxApx0MQIwtDEDMDQxAV4AMQML1C0ChPwxAlSQMQJIbDED8PgxAdQ0MQLIGDEDVQgxA
AUgMQEwGDEAyLwxAxCcMQJ8KDECS+wtA+AgMQI4LDEApywtAMfILQA3vC0Cj7AtAnQAMQKIa
DEBQEQxABg4MQGtCDEC99QtABtQLQEUwDED9EwxAcCUMQEABDEDuMwxACkIMQJcrDEC65AtA
g0UMQAoJDECtQAxAFAQMQIUHDEB/LgxA/BAMQIcqDEAxAAxAClYMQJLLC0A9GwxANeQLQLXx
C0A4IQxAj/wLQNkVDEAqMQxAjckLQHMXDECC/AtAUD8MQOLeC0A1+QtA/PQLQAshDEBYSwxA
lgMMQAgLDEC3IAxATdgLQBT5C0CvDAxAWtQLQGm7C0BUMgxAMigMQPg2DEDbvwtA8NgLQPnt
C0Ac4AtAhisMQGQdDEDTMgxALecLQMToC0BCEwxA6EwMQGgnDEBsvAtA8P0LQGArDEAVDwxA
CPQLQNogDEA+vAtAcv0LQCg+DEBIfQxAdSkMQAwjDEC00AtAnzUMQFbUC0DzEwxA6j8MQAkm
DECmIQxAIbsLQJIQDEAdLwxAm7oLQInMC0Bg5QtAaR0MQJ0nDEAi9AtAYgQMQKE9DECp6QtA
IRIMQOraC0DsPwxAFx8MQOvaC0CzuQtAtCYMQHjLC0CyFQxAFD4MQEEEDEBH5QtA0xMMQDLn
C0C59AtAlj8MQLy9C0AR5QtAxuILQD7xC0CZ7AtALd8LQIglDEBIKAxAw/oLQCfmC0BxwAtA
ufcLQKr4C0Av5gtA0vELQLL4C0Cd2AtAUSUMQC02DEAu/AtAFfcLQGDiC0Cs6gtA2pQLQD8I
DEDh5AtA2uMLQE9JDEAV7wtAh9QLQJz8C0DxuAtA7+gLQGzbC0C/3gtAcsILQPfUC0BzYwxA
mBkMQBnYC0CZHwxAdOQLQPolDEDa6wtALcgLQO4MDEA62wtAF9wLQBpIDEBr+gtABe8LQGHD
C0CuOAxAIfgLQAcUDECA8wtAQBMMQCoeDEC9GwxAewQMQLf/C0DRJAxANkAMQDEJDEAf8AtA
29MLQED9C0DpDgxArfILQIobDEDPJQxAkB4MQC/TC0AdwgtAlwwMQPS+C0CXEgxAhhIMQCD/
C0C+xwtATRUMQMHPC0B/AQxAGyYMQPXnC0D+4QtAtOYLQJEaDEDn+AtASvwLQOjkC0BK6AtA
lwIMQAXFC0CpPQxAvh8MQHPsC0DM5wtAZwMMQGwCDEBm1wtAqNQLQOfqC0BsDwxA6+oLQErM
C0DbxgtAEP0LQPPWC0DEOwxAEu4LQC3pC0C0+AtASJULQJrEC0BTvAtA8GkMQFEGDEDXvgtA
mP8LQOn4C0A/tgtA4c4LQHejC0C6IwxActgLQLwnDEBapgtAntELQPwODEB34QtAsbELQGze
C0B94gtAZLALQLH/C0BG8gtAUdALQH4fDEBg+gtAWtILQE+/C0BYzwtAV80LQHeuC0B0qgtA
/98LQDCMC0AF6gtAht8LQDHDC0CfEAxAI7ALQJXqC0CD1AtAacYLQCkIDEAJHAxAj7wLQDeX
C0Be+QtANfoLQE8ADEAj0gtADYQLQIQZDEDS1gtAwvULQLzeC0CDJwxAhe8LQBy/C0Cc7AtA
Ry0MQLveC0AOEgxAmPYLQPPLC0BF6QtAlgMMQFQuDEDp0gtAcOkLQFkZDED7AwxAKe4LQLbT
C0A=</AssayYData></Step><Step><CommonData><SampleLocation>11</SampleLocation><SampleID></SampleID><SampleGroup></SampleGroup><SampleInfo></SampleInfo><SampleRow>I</SampleRow><SamplePlate>1</SamplePlate><WellType>BUFFER</WellType><Concentration>-1</Concentration><ConcentrationUnits>µg/ml</ConcentrationUnits><MolarConcentration>-1</MolarConcentration><MolarConcUnits>nM</MolarConcUnits><MolecularWeight>-1</MolecularWeight><Temperature>30</Temperature><StartTime>1293745</StartTime><AssayTime>60</AssayTime></CommonData><FlowRate>1000</FlowRate><StepType>BASELINE</StepType><StepName>Baseline</StepName><StepStatus>OK</StepStatus><ActualTime>60.0101</ActualTime><CycleTime>0.2</CycleTime><AssayXData Points="300">sgGWRDEIlkSoDpZErBSWRKYblkQlIpZEISiWRKAulkQfNZZElTuWRBRClkQQSJZEj06WRA5V
lkQKW5ZEDGKWRAholkSHbpZE/nSWRH17lkR5gZZEe4iWRHeOlkRzlJZEbJuWRHChlkTvp5ZE
6a6WROW0lkThupZE48GWRN/HlkRezpZE1dSWRFTblkTT4ZZEUuiWRE7ulkRI9ZZETPuWREgB
l0RBCJdEwA6XRD8Vl0S+G5dENyGXRLYnl0SwLpdEtDSXRK47l0SqQZdEpkeXRKhOl0SkVJdE
I1uXRBxil0QhaJdEHG6XRBZ1l0QSe5dEkYGXRBCIl0SPjpdEBpWXRIWbl0SBoZdEg6iXRH+u
l0R7tJdEfbuXRPTBl0RzyJdEbs6XRO3Ul0Rs25dE6+GXROfnl0Rm7pdE5fSXRFz7l0TbAZhE
1weYRNkOmERYFZhE0RqYRNMhmERKKJhETi6YRMQ0mETGO5hEP0GYRL5HmETATphEvFSYRDtb
mESyYZhEtmeYRC1umEQvdZhEK3uYRCWCmEQpiJhEJY6YRB+VmESem5hEHKKYRBiomESXrphE
FrWYRI27mEQMwphEi8iYRAzOmEQG1ZhEhduYRIHhmER76JhEf+6YRHv0mET6+phE9AGZRO8H
mURuDplE7RSZROkamURoIZlEYiiZRF4umURgNZlEXDuZRFhBmURaSJlE0U6ZRNVUmURUW5lE
y2GZREpomURFbplESHWZREN7mUTCgZlEOYiZRLiOmUS0lJlEtpuZRLKhmUSup5lEsK6ZRCe1
mUQru5lEosGZRCHImUQczplEH9WZRBrbmUSZ4ZlEGOiZRI/umUSL9JlECvuZRAwCmkQICJpE
hw6aRP4UmkQCG5pE/CGaRHsomkR3LppE9jSaRHU7mkT0QZpE70eaROlOmkTlVJpEZFuaRONh
mkRiaJpEXm6aRFh1mkRUe5pEWIGaRFKImkTRjppEzZSaREybmkTLoZpExqeaRMCumkQ/tZpE
O7uaRLrBmkQ5yJpENc6aRC/VmkSu25pEquGaRCnomkSo7ppEJ/WaRKb7mkQlAptEIQibRJcO
m0QWFZtElRubRBQim0STKJtEjy6bRA41m0SFO5tEBEKbRABIm0R/TptE/lSbRPpam0T8YZtE
cmibRHdum0TtdJtE8nqbRGiBm0RqiJtE6Y6bROWUm0Rkm5tEYKGbRN+nm0TZrptEWLWbRFS7
m0TTwZtEUsibRMnOm0RI1ZtExtubRMLhm0RB6JtEwO6bRD/1m0Q7+5tEugGcRDEInEQ1DpxE
LxWcRK4bnESqIZxEKSicRKgunESkNJxEnjucRJlBnEQYSJxEl06cRJNUnEQSW5xEDGKcRBBo
nESHbpxEBnWcRIV7nESBgZxEg4icRH+OnET+lJxEdZucRPShnERyqJxEbq6cRO20nERsu5xE
aMGcRGLInEThzpxE3dScRFzbnETb4ZxE1+ecRNnunERQ9ZxEVPucRMsBnURKCJ1ERQ6dREgV
nURDG51EPyGdREEonUQ9Lp1EvDSdRLY7nUSyQZ1ErkedRLBOnUQvVZ1EpludRCVinUQhaJ1E
oG6dRB91nUSee51E</AssayXData><AssayYData Points="300">3tgLQHznC0DEEQxA38ELQDDXC0CM2gtA640LQGDnC0CbtAtA4gIMQOrlC0AtwgtAtYELQJyr
C0BxWAtA5YILQNo1C0BE9wtAWp4LQIs0C0C7uwtAhagLQK+QC0D12AtANVoLQAJ0C0BYKAtA
tlwLQEppC0DuKgtAen8LQL0uC0DMcQtAzDMLQHgzC0A9ewtATnALQLKpC0A+nwtA+D8LQHJR
C0D1HwtAdWoLQPn3CkBqjQtAFFYLQISRC0AxDwtAYSgLQJePC0D2AAtA4A4LQJFNC0CKRAtA
njQLQNgYC0CRQgtAmi8LQNMrC0CFJQtAmegKQJ2GC0B3JAtAWkALQKJUC0Bk5wpA+04LQAhT
C0DLfQtAL04LQH88C0BqAAtAjCILQLgRC0C/QAtAaccKQD9eC0D8PAtAYRsLQMj+CkDhygpA
KwILQAT5CkAS4gpAjiELQJ7nCkC6/gpABwgLQB70CkCeAAtAvRILQE4qC0B7EQtAYCALQMPH
CkCm6ApAaAMLQFo3C0BS9ApAxkcLQLf4CkC90gpAZC8LQDrfCkAWLwtAmMkKQJmhCkCQogpA
vLEKQBEAC0DOFgtAabsKQDi+CkBfGgtA/vAKQJ6mCkDNkwpAZOgKQDjvCkALzgpAAxELQGP7
CkDg8QpA4QsLQK3iCkBxCAtAhxMLQDjzCkBHKwtARwULQNHyCkA4uQpAc/sKQCsTC0CJzwpA
5j0LQMnlCkB+wApAvdEKQNW/CkAHEwtAJQkLQGqeCkCy8gpAKcAKQKXaCkBfMAtAEcQKQGa8
CkA/pQpAd7QKQMXYCkDh8wpADMkKQGipCkB3BwtAPJUKQCHNCkDJ8QpAhG0KQEHRCkBH/ApA
3IgKQBbaCkBPewpAjr8KQOu2CkBapQpA/aUKQAy2CkBtzQpAuXoKQGzmCkBIAwtAZE8KQALF
CkA1eQpADPMKQKzmCkC3ygpAWKMKQB3fCkBNvgpAi78KQHXCCkB58wpAgp0KQCKfCkDi2QpA
kKUKQE2LCkA5EQtAw9EKQMFvCkCngwpALtwKQK7ECkA9jwpAnWsKQOOICkC5xwpA6tgKQP6+
CkCEywpAR6oKQLR4CkBk7gpAYbsKQHikCkBZsQpAkNcKQAaOCkDJvwpAfnAKQHeFCkCAywpA
dngKQEGXCkD8nwpAG+sKQDSdCkBqvgpAxNsKQFB/CkBGrApA7JkKQKO7CkBbfgpACp4KQBCJ
CkCKcQpAr6sKQDZxCkCkXgpAmq8KQOy3CkD4oQpAzoYKQCqLCkAIfgpAfKAKQBaRCkBwdwpA
QFMKQMmSCkDTYwpAMxELQBriCkCJdApAjJMKQDKtCkANWQpA544KQJ+6CkCGrgpAp4kKQNsI
C0CKmQpAbKsKQLGOCkBXYApAo20KQJZrCkCctApAR5cKQFu3CkCItQpAfkYKQHKeCkDo3wpA
l5UKQOiHCkACYwpAhpMKQBduCkDxswpAdIUKQJeXCkDQ0wpAN3IKQPx6CkDieApACpIKQN3G
CkDNiApAAogKQGGUCkA9RwpAhqgKQIKRCkDtsgpAjXAKQDyFCkDcpApAS4sKQFzNCkBbZgpA
WX8KQPKiCkDNbwpA</AssayYData></Step><Step><CommonData><SampleLocation>21</SampleLocation><SampleID></SampleID><SampleGroup></SampleGroup><SampleInfo></SampleInfo><SampleRow>I</SampleRow><SamplePlate>1</SamplePlate><WellType>KSAMPLE</WellType><Concentration>-1</Concentration><ConcentrationUnits>µg/ml</ConcentrationUnits><MolarConcentration>-1</MolarConcentration><MolarConcUnits>nM</MolarConcUnits><MolecularWeight>-1</MolecularWeight><Temperature>30</Temperature><StartTime>1360715</StartTime><AssayTime>120</AssayTime></CommonData><FlowRate>1000</FlowRate><StepType>ASSOC</StepType><StepName>Association</StepName><StepStatus>OK</StepStatus><ActualTime>120.007</ActualTime><CycleTime>0.2</CycleTime><AssayXData Points="600">BIKdRACInUR/jp1EgZWdRPibnUR3op1E+KedRG6unURxtZ1EbLudRGbCnURqyJ1EZs6dRGDV
nUTf251E2+GdRN3onUTZ7p1E1fSdRM/7nUROAp5ESgieREwPnkTFFJ5EQxueREYinkRBKJ5E
wC6eRDc1nkQ7O55EskGeRLRInkSwTp5EL1WeRK5bnkSqYZ5EKWieRCNvnkSidZ5EnnueRJqB
nkQYiJ5EEo+eRBaVnkQQnJ5EkaGeRIuonkQKr55EibWeRIW7nkQEwp5Ee8ieRH/OnkR51Z5E
ddueRPThnkRz6J5Ebu6eRO30nkTn+55E4wGfRGIIn0ThDp9E3RSfRFwbn0RWIp9EWiifRNEu
n0RQNZ9ETDufRE5Cn0TNSJ9EyU6fREhVn0RDW59EumGfRLxon0S4bp9EN3WfRDN7n0Q1gp9E
rIifRCuPn0QnlZ9EppufRCWin0QhqJ9EI6+fRB+1n0Seu59EFMKfRBjIn0SPzp9EkdWfRI3b
n0QM4p9Ei+ifRIfun0Qn9Z9EAPyfRPwBoER7CKBE+g6gRPYUoETwG6BE6yGgRGoooETpLqBE
aDWgROc7oEReQqBEYkigROFOoETdVKBE11ugRFZioERSaKBE0W6gRFB1oERMe6BEy4GgRMWI
oETAjqBEvJSgRL6boES6oaBEOaigRDOvoEQ3taBErrugRC3CoEQpyKBEK8+gRKrVoESm26BE
HeKgRJzooESX7qBEmvWgRBj8oEQUAqFEkwihRAoPoUSJFaFECByhRAQioUSDKKFEAi+hRIE1
oUT4O6FE/EGhRHtIoUTyTqFE7VShRPBboURuYqFEamihRGZuoURgdaFEZHuhRF6CoUTdiKFE
2Y6hRFiVoUTXm6FE06GhRM2ooUTJrqFEzbShRMe7oURGwqFEQcihRDvPoUQ/1aFEttuhRDXi
oUS06KFEM++hRC/1oUSu+6FELQKiRCkIokQjD6JEohWiRJ4bokSaIaJEnCiiRJcuokSRNaJE
EDyiRJFBokQQSKJECk+iRAZVokQIXKJEBGKiRABookT6bqJEiXWiRPh7okR3gqJEc4iiRG6O
okRxlaJE55uiRGaiokTlqKJE4a6iRGC1okTfu6JEVsKiRNXIokRWzqJEUNWiRM/bokTL4aJE
zeiiRMnuokTE9KJEx/uiRD0Co0RBCKNEOw+jRDcVo0QzG6NENSKjRDEoo0SwLqNEqjWjRKY7
o0SqQaNEpEijRCNPo0QfVaNEGFyjRBRio0STaKNEEm+jRJF1o0QQfKNEiYGjRIuIo0QCj6NE
BpWjRACco0T8oaNEAKijRPquo0R5taNEdbujRG7Co0RqyKNEbs6jRGjVo0Tn26NE4+GjROXo
o0Th7qNE3fSjRNf7o0RWAqREUgikRNEOpERQFaRETBukRE4ipETEKKREyS6kRD81pES+O6RE
PUKkRLxIpEQzT6REN1WkRDNbpESyYaRErGikRKhupESqdaREpnukRKKBpESciKREG4+kRBaV
pEQYnKREFKKkRBCopEQSr6REibWkRI27pEQEwqREg8ikRH/OpESB1aREANykRPzhpER76KRE
8u6kROv1pERs+6RE6wGlRGoIpUTpDqVEaBWlRN8bpUTjIaVEWiilRNkupUTVNKVE1zulRFZC
pURSSKVE0U6lRM1UpURMW6VERmKlRMRopUTAbqVEP3WlRL57pUS6gaVEtIilRDOPpUQvlaVE
rpulRC2ipUQpqKVEI6+lRKK1pUSeu6VEHcKlRJzIpUQaz6VEmtWlRJXbpUQM4qVEi+ilRArv
pUSJ9aVEhfulRH8CpkSDCKZEfw6mRHkVpkT4G6ZE9CGmRHMopkRuLqZE7jSmRPA7pkRmQqZE
akimROFOpkRgVaZEXFumRF5ipkTdaKZE2W6mRFh1pkTPe6ZE04GmRM2IpkRMj6ZESJWmRMeb
pkTCoaZEvKimRMCupkQ3taZEtrumRLLBpkS0yKZEM8+mRC/VpkSm26ZEJeKmRCHopkSg7qZE
H/WmRJ77pkQdAqdEGAinRJcOp0SRFadEEBynRAwip0SLKKdECi+nRAY1p0QAPKdEBEKnRHtI
p0T6TqdEeVWnRPhbp0T0YadEc2inRPJup0RodadE53unRGaCp0RiiKdE4Y6nRGCVp0Rcm6dE
VqKnRNWop0TRrqdEULWnREy7p0TLwadExMinRMnOp0Q/1adEvtunRLrhp0Q56KdEO++nRDf1
p0Qz+6dENQKoRKwIqEQrD6hEqhWoRKYbqEQlIqhEISioRBovqESaNahEGDyoRBRCqESTSKhE
Ek+oRJFVqEQIXKhEiWGoRINoqEQCb6hE/nSoRAB8qET8gahE+IeoRPqOqET2lKhEdZuoROuh
qERqqKhEZq6oRGi1qERku6hE48GoRN3IqETZzqhE3dSoRNfbqERW4qhE1eioRNHuqERQ9ahE
x/uoREYCqUTECKlERA+pRD8VqUS+G6lEPSKpRLQoqUQzL6lEsjWpRDM7qUQtQqlErEipRKhO
qUQnValEplupRKJhqUScaKlEl26pRBZ1qUQYfKlEkYGpRBCIqUQKj6lEDpWpRIWbqUQEoqlE
AKipRH+uqUSBtalE+LupRHfCqURzyKlE8s6pRHHVqUTw26lEbuKpRGroqUTp7qlEYPWpRGT7
qUReAqpE3QiqRFYOqkRmFqpEzxuqRNMhqkTNKKpEyS6qRMQ0qkTHO6pERkKqREFIqkTATqpE
N1WqRDtbqkSyYapEtGiqRLBuqkQvdapErnuqRKqBqkSkiKpEI4+qRB+VqkSem6pEHaKqRJyo
qkQSr6pEkbWqRBC8qkSRwapEi8iqRArPqkSJ1apEhduqRATiqkR76KpE+u6qRHn1qkR1+6pE
dwKrRHMIq0RuDqtEaBWrROcbq0TrIatEYiirROEuq0TdNKtEXDurRFZCq0RaSKtE0U6rRFBV
q0RMW6tETmKrRM1oq0TJbqtESHWrRMd7q0Q9gqtEvIirRDuPq0Q3latEM5urRDWiq0SsqKtE
sK6rRKq1q0Smu6tEosGrRKTIq0Qjz6tEH9WrRBjcq0QU4qtEGOirRI/uq0SR9atEjfurRAwC
rESLCKxEhw6sRIEVrEQAHKxE/CGsRHsorET6LqxE9jSsRPA7rERuQqxEakisROlOrERoVaxE
51usRONhrETdaKxE4W6sRFh1rETXe6xE</AssayXData><AssayYData Points="600">ImcNQNcOFEADfBxA49MhQGMNJECTxyVAo4omQEeHJ0CW9CdAkPknQBQkKEC1XyhAIkwoQFKG
KEAToihApukoQC+PKEBymihAv4MoQOXqKEDCyShAz1IpQILRKEDeDClAzjcpQIEoKUDA+ihA
feAoQHQ8KUCm9yhAZxopQGQ7KUBdFylAOgcpQINcKUCqMClAklUpQNI0KUCtNilAihQpQI4R
KUBQfSlABFspQGdHKUCKqylA1xopQFdzKUALTSlANS0pQExpKUAxTilAwicpQJ9XKUAsuClA
uCQpQOZ6KUAJgSlAdBUpQGdqKUCepClAHUwpQMt0KUB+vClADnspQOZDKUBgzClAR5IpQFg9
KUC7iClAtaYpQIi9KUDgjilA/JspQMKjKUA0WSlAMdQpQP94KUBfqSlAS4gpQG5mKUB+sClA
HYEpQMuCKUB22ylAFr8pQFU5KUBJfSlAjb4pQC49KUBobSlArUcpQKNQKUB9iilA4sApQE5q
KUDahylAyGApQMiMKUAetylAD2gpQBqlKUBJeilAymcpQDRyKUDPpSlA56IpQK7FKUCTRClA
zJEpQPhyKUAJhilAwlkpQKOmKUCxcClAy+spQNO9KUAK2ilAdsMpQGcEKkCd5SlA0oYpQDKP
KUDvWClANUkpQKfAKUDAxClAUWspQFbJKUCjmSlAZ8cpQBTyKUBuuSlAqtApQPsTKkAnpilA
z7spQJm4KUCH6ylA494pQGjGKUAl3ClAbPApQD3rKUC8tylAcm4pQN7UKUAgtilAKaUpQISX
KUAMoilAB/QpQE+aKUDZ7ClANJ8pQCu7KUCyjSlAeuMpQKq3KUAsAypAJ+IpQNIBKkDvuilA
0KApQOy5KUD+2ClAZNEpQJ3IKUBp9ClAjNspQCTjKUCtxClAAvMpQJniKUBa0SlA4BMqQFeJ
KUBP+ClAzcIpQNvNKUDr4ilAJdgpQMLMKUD/zilA9hwqQBrNKUBKtilA6isqQBoqKkAH3SlA
iB4qQIQsKkDd5ilA8SEqQH8BKkDq+ilA2OkpQNrjKUB7xSlAmS8qQBwXKkDuBipASPgpQMca
KkDC8ylAKkAqQLUZKkBmvylAgOIpQAfjKUDzzSlAEC0qQOwhKkBvMCpAYx4qQF72KUByOipA
rx0qQJ0bKkDAFipAQQEqQLClKUAtdypAJCwqQAv+KUAsMSpAt/YpQKtdKkCv/ylADiAqQD3o
KUDjNSpART8qQLo3KkAZCSpAQAgqQNstKkBh9ylAmuspQP/1KUDjVypA8DkqQF5BKkAjQipA
VgMqQAwZKkATGCpA2ZQqQKH7KUDDCypA+kcqQKUnKkA1IypAih8qQFYFKkCChCpAclkqQJxP
KkCRHipAzzoqQMoEKkA9aipAAFcqQPAXKkDNgipAHHMqQKE2KkBhUCpAHEAqQB4gKkCaUypA
HoUqQPMJKkDEGipAEX8qQKN8KkDNRypAfhsqQEBWKkAyFipApHwqQNAvKkAFLypAryMqQOJr
KkD9YipAyDEqQF5tKkD6NypAiUsqQHlxKkCljCpAYEsqQIVlKkBEWipAPmgqQOdoKkCgRypA
7pQqQMNGKkBsTipA7B0qQFF2KkDoOCpA+CUqQAZpKkABDCpAkWMqQLDCKkA4gCpAF04qQGFs
KkAMhypAYRMqQLcFKkD5jSpAhL0qQGdqKkBDjypAaV0qQIY1KkCmhSpA/pMqQFWaKkAerypA
bZQqQMNFKkAdjypAP0wqQFWrKkBAmipAhFkqQItrKkDFpypAynYqQC3RKkCuhipAj4QqQMBc
KkBehCpAtKUqQN3QKkAOzipAzeIqQOBbKkCxaSpAAbUqQN4cKkBotCpAdLoqQKRdKkAVnCpA
HYwqQAJ6KkDy1SpAop4qQApKKkCHSCpAE4kqQK+iKkCp0ipAVdgqQCHLKkAUbipAApYqQLGt
KkANXipA/bkqQM6XKkBaUipAuMAqQOfIKkDDYSpAFtEqQIu/KkCI2ipA2M8qQPOZKkBOpypA
HasqQDNwKkA7pSpAApAqQA3LKkAIkCpAZqcqQKIeK0DxUSpA1LYqQDzEKkDUcipAgYMqQHNe
KkCdSSpADgQrQL69KkALrSpATHMqQPWGKkA/qipA+KkqQDqRKkDE5SpAGdMqQO33KkCehipA
OeAqQJLkKkBVwCpAxAkrQFLbKkC9rypARZkqQKjfKkD66ypAotAqQCEFK0CaxipAdtcqQGi6
KkDpvipAUMYqQPjaKkDS/ipAw28qQImzKkADuypAnLEqQCexKkC9oCpAlR4rQM+6KkAUiipA
XswqQMziKkCa7SpAxwkrQCDJKkDpMitABb0qQOCTKkDJuypABqYqQO3hKkA1wCpAAfoqQNwb
K0AGtypAGuIqQMLmKkAz1ypATrcqQIQMK0CvEitAI9gqQBbhKkCj0ypArTYrQG/BKkBp1ipA
Up0qQMIJK0Aq4CpAa/gqQDDyKkBjJStA3CMrQNgNK0AgzypA3/kqQNN+K0DJwSpAffIqQDD1
KkB8FStAb+AqQCjtKkBM8SpAVOYqQLcoK0D4NCtAXrAqQFThKkCw6ypADNUqQKDNKkCb8ipA
10orQCP7KkAW7CpA2e4qQA5gK0DU2CpAmgUrQHwPK0AI4SpAancrQBYqK0CXvipAcPEqQD8M
K0BRxipAsFQrQP78KkBM+ypA7TUrQH8lK0Ag9SpAUx4rQPncKkApHStAAxgrQLgrK0D02ypA
TgQrQGP3KkAYOitAWQ8rQPz0KkC7MCtAbTkrQMUcK0Cc+ipABTArQMNSK0BfPStAdSQrQIRO
K0B9FitAoFMrQIpmK0AGcCtAZ1ErQHr7KkCBhCtAXkIrQNtpK0BQdStAglMrQE0TK0DaGitA
HwsrQKFHK0A0VytALhcrQJYEK0ALSCtA4GgrQJJEK0AKLStAi9IqQLZQK0AgYytAigIrQCJ1
K0DtdytAtxYrQO5BK0CWWStAxQ8rQA5DK0BoKitA5TgrQPRtK0D74CpAJVQrQMtWK0DeLCtA
mVArQHBTK0BVdCtAV1IrQNp3K0AnRytAPCErQD17K0DLOCtAClMrQP9NK0CzhStABGsrQO17
K0ALdytAb2crQPweK0AltytAf60rQBJiK0DveStA0kErQI+VK0AhjytAjlUrQPuGK0C1cytA
/iIrQHSmK0AxXitATnIrQBeQK0B8oStA</AssayYData></Step><Step><CommonData><SampleLocation>11</SampleLocation><SampleID></SampleID><SampleGroup></SampleGroup><SampleInfo></SampleInfo><SampleRow>I</SampleRow><SamplePlate>1</SamplePlate><WellType>BUFFER</WellType><Concentration>-1</Concentration><ConcentrationUnits>µg/ml</ConcentrationUnits><MolarConcentration>-1</MolarConcentration><MolarConcUnits>nM</MolarConcUnits><MolecularWeight>-1</MolecularWeight><Temperature>30</Temperature><StartTime>1487667</StartTime><AssayTime>100</AssayTime></CommonData><FlowRate>1000</FlowRate><StepType>DISASSOC</StepType><StepName>Dissociation</StepName><StepStatus>OK</StepStatus><ActualTime>100.008</ActualTime><CycleTime>0.2</CycleTime><AssayXData Points="500">PYKsRLyIrES4jqxEspWsRLabrEQtoqxErKisRCuvrEQmtaxEKbysRJ/CrESbyKxEn86sRJnV
rEQY3KxEFOKsRA7prEQS76xEDvWsRAj8rESHAq1EgwitRIUPrUSBFa1EfButRHYirUT1KK1E
+S6tRHA1rUTvO61E60GtRO1IrUTpTq1EaFWtRN9brUTjYa1EYmitRNlurURYda1E13utRFaC
rURRiK1E0I6tRMqVrURJnK1ERaKtREGorUTArq1EurWtRL67rUS4wq1EtMitRLDOrUSy1a1E
MdytRC3irUSs6K1EIu+tRCb1rUQg/K1EnwKuRJsIrkQaD65EmRWuRJUbrkSPIq5EiyiuRAov
rkSJNa5EhTuuRARCrkT+SK5EAk+uRHhVrkR8W65E82GuRPVorkTxbq5EcHWuRO97rkTrga5E
5YiuRGSPrkRgla5E35uuRF6irkRaqK5EVK+uRNK1rkTOu65ETcKuRMzIrkTIzq5EytWuREHc
rkRF4q5EvOiuRMDurkQ39a5EOfyuRDUCr0S0CK9EsA6vRKoVr0SuG69EqCKvRKMor0QiL69E
HjWvRJ07r0SXQq9Em0ivRJdOr0QWVa9EjVuvRAxir0QOaa9ECm+vRIl1r0QAfK9EBIKvRP6I
r0R8j69EeJWvRPebr0Ruoq9EcqivRGyvr0Rota9E57uvRGbCr0RiyK9E4c6vRNvVr0Rc269E
2+GvRFHor0TQ7q9ET/WvRM77r0TKAbBESQiwREMPsERHFbBEQRywRD0isES8KLBEOy+wRDc1
sES2O7BEsEKwRDFIsEQrT7BEqlWwRKVbsESfYrBEo2iwRJ9usESZdbBEGHywRBSCsEQWibBE
Eo+wRA6VsESNm7BEh6KwRIuosEQCr7BEgbWwRHy7sET7wbBEesiwRPnOsET11LBEdNuwRG7i
sERq6LBE6e6wROP1sERk+7BE4wGxRN0IsUTZDrFE2xWxRNcbsUTSIbFE1SixREsvsURPNbFE
STyxREVCsURBSLFEQ0+xRMJVsUS+W7FEPWKxRLRosUS4brFEsnWxRDF8sUSwgrFEKYixRCuP
sUShlbFEIJyxRJ+isUQeqbFEl66xRJm1sUQYvLFEFMKxRA7JsUQKz7FEDtWxRAjcsUQE4rFE
g+ixRHzvsUSB9bFEfPuxRHYCskT1CLJE8Q6yRHAVskTvG7JE6yGyROUoskRkL7JEYDWyRN87
skReQrJE3UiyRFxPskTSVbJE11uyRE1iskTMaLJES2+yRMp1skRJfLJERYKyRMSIskQ7j7JE
upWyRLabskS4orJEtKiyRLCuskSytbJEKbyyRCTCskSjyLJEIs+yRB7VskQg3LJEn+KyRJvo
skQa77JEkfWyRJX7skSPArNEDgmzRAoPs0SJFbNECByzRH8is0T+KLNE+S6zRHg1s0T3O7NE
dkKzRPVIs0RsT7NEcFWzROdbs0TrYbNE5WizRGRvs0RgdbNE33uzRFaCs0RaiLNEVI+zRNKV
s0TOm7NETaKzRMyos0TIrrNEwrWzREG8s0Q9wrNEvMizRDvPs0Q31bNEttuzRLDis0S06LNE
K++zRKr1s0Qp/LNEqAK0RKMItEQiD7REmRW0RBgctESXIrREFim0RBIvtESRNbREEDy0RIdC
tEQGSbRECk+0RIFVtEQAXLRE+2G0RP5otET5brREeHW0RHR7tERugrREaoi0RGyPtETrlbRE
55u0ROOhtERiqLREXK+0RNu1tETXu7REVsK0RNXItERUz7REytW0REnctERF4rRExOi0REPv
tETC9bREQfy0RD0CtUS8CLVEuA61RLIVtUQxHLVELSK1RKwotUQrL7VEqjW1RKU7tUSfQrVE
m0i1RJ9OtUQWVbVElVu1RBRitUQOabVEEm+1RIl1tUSNe7VEBIK1RAaJtUQCj7VEgZW1RACc
tUR2orVE9ai1RHSvtURwtbVE77u1RG7CtUTtyLVEZM+1RGjVtUTf27VEXuK1RN3otURc77VE
WPW1RNf7tUTSAbZEzAi2RNAOtkTKFbZExhu2RMIhtkTEKLZEwC62RD81tkS+O7ZENUK2RDlI
tkSwTrZEL1W2RK5btkSoYrZErGi2RCJvtkShdbZEIHy2RJ+CtkQeibZEGo+2RJmVtkQQnLZE
j6K2RIuotkQKr7ZEibW2RAi8tkQEwrZE/si2RHzPtkT+1LZE99u2RPPhtkRy6LZEbO+2RHD1
tkRs+7ZEZgK3RGoIt0ThDrdE4xW3RFwbt0TbIbdE3Si3RNkut0RPNbdEzju3RMpBt0RJSLdE
S0+3RMJVt0RBXLdERWK3RLxot0Q7b7dEunW3RDl8t0Q1grdEtIi3RCuPt0SqlbdErpu3RKii
t0QgqLdEIq+3RKG1t0Sdu7dEHMK3RBbJt0SXzrdEDtW3RBDct0QM4rdEi+i3RArvt0QG9bdE
hfu3RH8CuER6CLhEfA+4RHgVuEQAHLhEbiK4RO0ouERsL7hEaDW4RPc7uERmQrhE5Ui4RFxP
uETbVbhEXFu4RNthuETVaLhEVG+4RE91uERJfLhEyoG4REmIuERDj7hEP5W4RL6buEQ9orhE
Oai4RLiuuESytbhEtru4RC3CuESsyLhEqM64RCbVuEQo3LhEJOK4RB7puESf7rhEFvW4RBj8
uEQ=</AssayXData><AssayYData Points="500">Er0pQE2RJ0DCayVAJwsjQCE0IUCwGh9Ao2EdQFbcG0C0NBtAo9QZQPd2GEBEGBhACM4XQAAK
F0DrdBZAzOgVQKusFUBJ+BRAv8YUQPVuFED/NhRA/QAUQDazE0CIshNA9D4TQDdQE0Dp6hJA
CM0SQGzlEkDndBJAyE4SQDxQEkB+FhJASzUSQPQLEkB5khFAi68RQPueEUCcnBFAZqERQBAW
EUB3exFA//kQQO5CEUCmExFAdf0QQD5FEUBh2RBAecUQQNEHEUBu6RBA2OgQQKq0EED5mxBA
vU8QQBHZEEB2wBBA5W8QQAl3EED7QxBAUjkQQGkzEEDbqRBAm1EQQO1BEEB8/Q9ACgsQQF8x
EEDENRBAjBQQQBg+EECWWhBAEyIQQHg5EEA8GRBAFD8QQCkAEEAgvw9ArGcQQM/WD0Ar/w9A
QMsPQAQOEED8LxBAQyIQQPuYD0BZ3Q9A2bwPQKLAD0B+5A9AAuoPQJ5MD0As4Q9AWLgPQIC8
D0CXrw9AImQPQMWOD0DhiQ9A/pAPQCbFD0BCsw9AAoQPQDaLD0CPVA9A/aYPQLJ5D0AAkA9A
FXoPQNvZD0DhmQ9AirMPQEScD0A2wg9AZWAPQDdMD0Auig9Av1gPQNxPD0Bbbw9APTgPQDpj
D0CKbA9AdHAPQKEoD0C3VA9A0i0PQHeZD0ADfA9ALUgPQKJ6D0ClVA9AR/gOQL07D0AFVA9A
tDEPQBd9D0D1Tg9ARBIPQFwqD0BWRg9A+MwOQAU0D0AgRw9AxVEPQLwYD0BsOw9AmMgOQCAE
D0DkGw9AqfkOQHQjD0D7BA9AemUPQKEVD0D7Kw9ALu4OQHTpDkA+Rw9A1uwOQNDYDkBgAQ9A
8OwOQK/xDkBnDg9AYRIPQFkKD0DZ/Q5AjwcPQHbUDkBFHg9AH14PQKv0DkBa2A5AZSIPQG0l
D0DxLw9A2jYPQDYaD0ACIw9AXN4OQGcHD0CFoA5AZK4OQCziDkBx0g5APsUOQBreDkAzDQ9A
gNsOQPgfD0Dl8Q5AJbMOQGaTDkCHuA5AZAMPQH+kDkDt4Q5A3A4PQHe0DkAj3A5ABPgOQOXL
DkA7FA9AmDwPQNmuDkCWOw9AidYOQBXtDkDawA5ActAOQMHnDkAStQ5AT7QOQDWhDkCOJQ9A
gMgOQAN2DkBksw5AtpoOQMbaDkBAmg5AKucOQCPFDkB2EA9ANskOQFDBDkDsjg5Atc8OQAWm
DkAs/g5AzH4OQA+KDkAlkw5Ah8oOQDLCDkAu3w5AffUOQLvvDkCqwA5A29AOQB+5DkD6mA5A
tMEOQEoaD0Aw0A5AmHQOQEF1DkD94A5AFIoOQOmiDkDmqQ5A7c4OQE/RDkCi/A5A/MIOQEB3
DkAVwA5AJM0OQFBoDkDLwQ5AEL0OQMKvDkDGxA5Ant8OQEE2DkDh9A5AIwQPQNV/DkBgQA9A
ersOQG96DkCMug5AJqwOQEYXD0Cjng5AItcOQO/7DkDCuA5AEQYPQI3DDkCvoQ5A3wIPQMNf
DkB23w5A/cYOQDN/DkCx/Q5AaAMPQMCqDkABeg5A28MOQFfADkDQmA5AOYMOQAGFDkBheg5A
wq4OQDnFDkBV0w5AT6IOQBuJDkCerQ5AX5IOQJyjDkDqmw5AgpgOQNCjDkDshg5A1MkOQNSl
DkBQdA5A3XkOQK/KDkAUug5AZ2IOQNaVDkBQjA5A0qQOQAqRDkAwvg5AfssOQLSjDkDSeQ5A
TFIOQIQ6DkCkdQ5AStIOQJrIDkDRaw5AAVsOQA7IDkAl1w5A/W0OQDDJDkDD4A5AH44OQFc4
DkCWag5AKV0OQLyKDkAzrA5AxJEOQH15DkAStQ5ArWUOQNm1DkBYsA5ATqsOQPlxDkC8Vg5A
/GQOQJJ7DkDPVQ5A9JoOQG1+DkBe0A5ATbsOQNdhDkCIfA5ACroOQI1ODkCAQQ5ApUsOQEtk
DkAKqw5AhLwOQKKTDkBPoA5AmrgOQJN4DkCkNA5AXVcOQIl+DkDCfA5Ah2sOQChUDkARPg5A
r48OQPBPDkD7ZA5AM5IOQEq4DkBQ5g5A92AOQOG4DkDFcg5A7YIOQOV9DkD2AA5AFlgOQDxI
DkC1mQ5Ae0gOQC6fDkAsXw5AYh8OQAO3DkB1hQ5Ae4UOQHBvDkAAnA1A6J0OQOOBDkBgfA5A
g5AOQItgDkBvhw5AYkcOQMNzDkAqmg5AwGEOQFnYDkBQVA5AAVQOQLNXDkDUaQ5AZ8QOQLFC
DkA9eQ5AejEOQFQqDkAfhA5AvD8OQBIpDkB+bw5ACIcOQC+SDkCvdg5ArLIOQO2UDkCsJQ5A
n0sOQJJqDkDEYA5A7DUOQD03DkCOiQ5A010OQEhsDkCPLA5A92sOQI2BDkDXMQ5AK28OQMwc
DkDCVA5AImgOQMc1DkCwSQ5AKW0OQLdgDkAWVw5ANV0OQHYaDkAMAw5A93wOQIWbDkCspg5A
K48OQA5BDkCqaw5AgIMOQEcjDkDkTg5AjnAOQKVPDkAqaQ5Au0sOQK1FDkBgmw5AqnsOQBF/
DkB1WA5AF0EOQMWCDkDR5w1AXmUOQB+WDkDQSw5AXogOQEt8DkDxJA5ADWcOQC2MDkArSw5A
sjQOQKzSDkC/Pw5AKR4OQN0WDkAXEA5ACzgOQBEDDkAoAQ5ACDIOQFREDkDEmg5AIEQOQASd
DkA=</AssayYData></Step><Step><CommonData><SampleLocation>13</SampleLocation><SampleID></SampleID><SampleGroup></SampleGroup><SampleInfo></SampleInfo><SampleRow>I</SampleRow><SamplePlate>1</SamplePlate><WellType>BUFFER</WellType><Concentration>-1</Concentration><ConcentrationUnits>µg/ml</ConcentrationUnits><MolarConcentration>-1</MolarConcentration><MolarConcUnits>nM</MolarConcUnits><MolecularWeight>-1</MolecularWeight><Temperature>30</Temperature><StartTime>1594058</StartTime><AssayTime>60</AssayTime></CommonData><FlowRate>1000</FlowRate><StepType>BASELINE</StepType><StepName>Baseline</StepName><StepStatus>OK</StepStatus><ActualTime>59.9939</ActualTime><CycleTime>0.2</CycleTime><AssayXData Points="300">fgK5RP0IuUR8D7lEeBW5RHIcuUTxIrlE7Si5RGwvuURnNblE5ju5ROhCuUTkSLlEY0+5RNpV
uUTeW7lE2GK5RFdpuURTb7lE0nW5RFF8uUTIgrlER4m5REOPuUQ/lblEQZy5RDyiuUQ/qblE
ta+5RLm1uUQwvLlEr8K5RKvIuUQg0LlEqdW5RKXbuUSf4rlEHum5RCLvuUSZ9blEm/y5RBQC
ukQWCbpEEQ+6RJAVukSKHLpECyK6RIIoukSEL7pEgDW6RHo8ukR+QrpEeki6RPlOukTzVbpE
cly6RPFiukRqaLpE6G66ROJ1ukTme7pE4IK6RNyIukTgjrpE2pW6RNabukRVorpET6m6REuv
ukRPtbpESby6REXCukTEyLpEvc+6RD/VukS927pEt+K6RLPoukQy77pEsfW6RK37ukQsArtE
Jgm7RCoPu0ShFbtEIBy7RJ8iu0QeKbtEnS+7RBQ2u0QYPLtEjkK7RA1Ju0SMT7tEiFW7RIpc
u0QDYrtEBWm7RHxvu0SAdbtE93u7RPmCu0RyiLtE8Y67RHCVu0RqnLtEbqK7ROSou0TorrtE
X7W7RN67u0RdwrtE3Mi7RFvPu0RX1btE1tu7RNDiu0RP6btES++7RMr1u0RJ/LtEwAK8RMQI
vES9D7xEuRW8RDgcvES3IrxELim8RDIvvEQsNrxEKDy8RCRCvEQmSbxEglC8RKFVvEQgXLxE
n2K8RJtovESVb7xEkHW8RA98vEQLgrxEDYm8RAmPvESIlbxEB5y8RH6ivET9qLxEfK+8RPu1
vER6vLxEdsK8RPXIvERsz7xE69W8RGrcvERl4rxE5Oi8RGPvvETi9bxE3vu8RNgCvUTUCL1E
Uw+9RNIVvUTOG71EyCK9REcpvURDL71ERzW9REE8vUQ8Qr1EPkm9RDpPvUS5Vb1EtVu9RK9i
vUQuab1ErW+9RKl1vUSle71EJIK9RB6JvUSdj71EHJa9RBicvUSXor1EFqm9RJWvvUQLtr1E
iry9RIbCvUQFyb1EhM+9RAPWvUSC3L1EfuK9RP3ovUR8771EePW9RHL8vUTxAr5Eagi+RGwP
vkTrFb5E5hu+RGUivkRfKb5EWy++RFc1vkRZPL5E2EK+RE9JvkRTT75EylW+RElcvkTIYr5E
R2m+RENvvkTCdb5EQXy+RLeCvkQ2ib5EMo++RLGVvkQwnL5Er6K+RC6pvkQqr75EJLa+RKW7
vkSfwr5EHsm+RJvQvkQc1r5Ekty+RJfivkSS6L5EjO++RAv2vkQH/L5EhgK/RAUJv0QBD79E
+xW/RHocv0R2Ir9E9Si/RHQvv0TzNb9Ecjy/ROhCv0TkSL9EY0+/ROJVv0RhXL9EXWK/RFdp
v0Rbb79E2nW/RFF8v0TQgr9EzIi/REuPv0RHlb9ESZy/RMiiv0TEqL9EQ6+/RLm1v0S+u79E
NMK/RDbJv0S1z79EsdW/RDDcv0Sn4r9Eq+i/RKXvv0Qk9r9EIPy/RJ8CwEQWCcBElQ/ARBQW
wESSHMBEjiLARA0pwESML8BECzbARAc8wER+QsBE/UjARHxPwER4VcBEelzARHZiwERyaMBE
dG/ARHB1wETme8BE</AssayXData><AssayYData Points="300">CVEOQKc+DkDOwQ5Ae3kOQGM6DkADeQ5A5zcOQI4nDkAqMg5APXIOQEE3DkD3Jw5AWm4OQDgw
DkC4PA5AHkEOQBVoDkAXfg5ApQsOQHNKDkAxNQ5A8xcOQEAqDkBiFA5AhygOQFYCDkDVKw5A
zksOQADtDUBEBw5AUjgOQMzGDUCTBA5AEnQOQKLjDUBo9g1A3ZEOQBj6DUBVyQ1AohUOQCMd
DkD+yQ1AcdkNQLXSDUDGFw5Acf4NQFDXDUBe6g1A4iEOQLzZDUAtQA5AS7YNQITjDUCotw1A
uCkOQEzIDUAhJQ5AyMMNQHHEDUB8zA1AMaQNQGvxDUAM/w1AMekNQFDfDUAhxw1A2d0NQCML
DkAS8g1A5sENQJZ6DUCDCA5A2fENQAYRDkAG+Q1AhMQNQMLpDUDCsw1AZLANQOLhDUBwqg1A
sscNQOHDDUAxOQ5Ao84NQLjKDUBwAw5AOOQNQPGzDUAsuQ1AJn4NQHhSDUDQnw1AapUNQBGA
DUACmw1AZ5UNQMqODUAthg1ARv0NQDq9DUDXiw1AiqcNQLjGDUAS7g1ATZMNQOKiDUCCnQ1A
e7kNQBjDDUArgQ1AEooNQJKiDUC5WQ1AjaANQPmmDUDokQ1Av58NQGp8DUBpcA1AMOwNQE+G
DUC4wA1AGM8NQOy3DUDkwQ1AXY4NQBCUDUBTsw1AScUNQD2lDUDvig1ATmYNQBalDUAbdA1A
H6cNQDeVDUBqig1A0U8NQMzXDUBXrA1AwYUNQKnHDUDGTA1AqicNQFWwDUCCWw1AsSkNQI2n
DUCSFw1AkHoNQIWsDUBQjg1AIkANQGF6DUBTmw1ApK0NQCFrDUAebQ1APFYNQPNiDUAbSA1A
5KkNQBapDUAOMA1ArpYNQEp7DUClXQ1AklUNQJJkDUC7bA1AJkINQKpTDUDrRQ1AvyoNQENF
DUBbXQ1AhWoNQDteDUB9LQ1Ab58NQK5iDUBIOw1AWwsNQJo3DUDNSQ1AiZENQBFmDUAgUw1A
Y2UNQMxNDUAqXg1AUcANQIJJDUB9TA1AmEgNQK+FDUDMcw1A8QwNQOgXDUAtRw1AqjYNQMs3
DUDUMA1AKxQNQGdbDUCpWw1AIwQNQANBDUDpUg1ABYQNQOpVDUACVw1ASysNQPhBDUC1Tw1A
hC0NQIs1DUBuSA1Aph4NQO58DUBbdQ1AfoENQNIWDUAYJg1Ap10NQAfTDEBbNQ1A9TANQE5A
DUBtVA1ArS4NQGOGDUDunA1AEikNQKpZDUDWOA1A5DENQElZDUA9Sg1AMT8NQGJIDUBiBQ1A
GycNQCBTDUByOg1ACzcNQMMoDUATPg1A7EMNQNcKDUCjWQ1AThsNQMHvDEDcTA1ABDYNQIx9
DUBKJQ1ARhYNQLRwDUBrGw1A1g8NQDEUDUCWTQ1ALoINQLYADUDyTw1AslENQKAmDUCFNA1A
xkMNQHgtDUATZw1AOFINQJouDUAYVQ1AJkcNQNthDUAHag1A1SwNQOUDDUDw9AxAvUMNQKgo
DUAjUg1Ach8NQIYNDUBlTQ1As0sNQDhpDUDnMQ1AyBENQMrhDECqOg1ADskMQOn6DEA2Hw1A
b9sMQPYzDUAOGg1A</AssayYData></Step><Step><CommonData><SampleLocation>23</SampleLocation><SampleID></SampleID><SampleGroup></SampleGroup><SampleInfo></SampleInfo><SampleRow>I</SampleRow><SamplePlate>1</SamplePlate><WellType>KSAMPLE</WellType><Concentration>-1</Concentration><ConcentrationUnits>µg/ml</ConcentrationUnits><MolarConcentration>-1</MolarConcentration><MolarConcUnits>nM</MolarConcUnits><MolecularWeight>-1</MolecularWeight><Temperature>30</Temperature><StartTime>1661044</StartTime><AssayTime>120</AssayTime></CommonData><FlowRate>1000</FlowRate><StepType>ASSOC</StepType><StepName>Association</StepName><StepStatus>OK</StepStatus><ActualTime>119.992</ActualTime><CycleTime>0.2</CycleTime><AssayXData Points="600">TILARMuIwERKj8BERpXARMWbwES/osBEQKjARLauwES5tcBEtLvARK7CwESyyMBErs7ARKjV
wEQn3MBEI+LARCXpwEQh78BEHfXARBf8wESWAsFEFQnBRJQPwUQNFcFEixvBRAoiwUSJKMFE
gy/BRH81wUSDO8FEfULBRHlIwUT4TsFE8lXBRHNbwUTyYcFE7GjBROhuwURndcFE5nvBROKB
wUTkiMFEWo/BRF6VwURYnMFEVKLBRFCowURSr8FEybXBRM27wUTHwsFEw8jBRMfOwUTB1cFE
vdvBRDziwUS76MFEtu7BRLD1wUS0+8FEKwLCRKoIwkSmDsJEJRXCRCccwkQjIsJEoijCRBkv
wkQdNcJElDvCRJZCwkSSSMJEi0/CRJBVwkSLW8JEhWLCRARpwkQAb8JEf3XCRP57wkT6gcJE
9IjCRHOPwkRvlcJE7pvCRG2iwkRpqMJEa6/CRGe1wkTdu8JEXMLCRFjIwkTXzsJEVtXCRNXb
wkRU4sJEUOjCRM/uwkTJ9cJExfvCREQCw0TDCMNEvw7DRLkVw0Q4HMNEPCLDRLIow0QxL8NE
LTXDRC88w0SmQsNEqkjDRCFPw0SgVcNEnFvDRJ5iw0QdacNEGW/DRJh1w0SUe8NEE4LDRA2J
w0QIj8NEh5XDRAacw0QCosNE/KjDRHuvw0R3tcNE9rvDRHXCw0T0yMNEc8/DRG/Vw0Tu28NE
ZeLDRGnow0Rj78NE4vXDRN37w0RcAsRE2wjERNcOxETRFcREUBzEREwixETLKMRESi/EREY1
xERAPMRERELERLtIxEQ6T8RENVXERLRbxES2YsREsmjERK5uxESodcREJ3zERKaCxEQlicRE
IY/ERKCVxEQfnMRElqLERBWpxEQRr8REkLXERA+8xEQKwsREDMnERIPPxEQE1cRE/tvERH3i
xER56MRE+O7ERPr1xERz+8REdQLFROwIxUTwDsVE6hXFROYbxUTiIcVE5CjFRN8uxUReNcVE
WDzFRFRCxURYSMVEUk/FRNFVxURQXMVETGLFRMtoxURCb8VERnXFREB8xUS/gsVEOIjFRDqP
xUS5lcVEtJvFRK6ixUSqqMVErq7FRKi1xUQnvMVEI8LFRB3JxUSezsVEHdXFRBfcxUQT4sVE
kujFRBHvxUQM9cVEjPvFRIUCxkQECcZEgw/GRH8VxkT+G8ZE+iHGRPwoxkRzL8ZE8jXGRO47
xkRtQsZE7EjGROhOxkTiVcZE5lvGRFxixkRgaMZEWm/GRNl1xkRYfMZEVILGRFCIxkRKj8ZE
yZXGRMWbxkREosZEw6jGRL+uxkQ+tcZEvbvGRDzCxkSyyMZEts7GRDXVxkQv3MZEruLGRKro
xkQp78ZEoPXGRB/8xkSeAsdEHQnHRBkPx0SYFcdEFxzHRI4ix0SSKMdEjC/HRIc1x0QGPMdE
AkLHRARJx0QAT8dE+lXHRP5bx0T6YcdE9GjHRHNvx0RvdcdE7nvHROqBx0RpiMdE6I7HROKV
x0Tdm8dE2aHHRNuox0Rar8dE0bXHRFC8x0RMwsdEy8jHRErPx0TJ1cdESNzHRL/ix0TD6MdE
Ou/HRLn1x0Q4/MdEtgLIRC8IyEQxD8hEsBXIRKwbyESmIshEoijIRCEvyESgNchEnDvIRBtC
yEQVSchEGU/IRBVVyEQPXMhECmLIRIloyESMb8hEh3XIRIN7yER9gshE/IjIRHuPyET6lchE
9pvIRHWiyETsqMhEa6/IROq1yETmu8hEZcLIROTIyERiz8hE2dXIRFjcyETZ4chE0+jIRFLv
yERO9chEUPzIRMkByUTLCMlESg/JRMEVyUTFG8lEvyLJREAoyUS2LslEuTXJRDg8yUQzQslE
skjJRClPyUQlVclEJ1zJRKZiyUQlaclEIW/JRJh1yUQXfMlEloLJRBWJyUSUj8lEDJXJRA+c
yUSOoslEiajJRIOvyUR/tclEe7vJRPrByUT8yMlE+M7JRPLVyUT228lE8uHJROzoyURr78lE
Z/XJROb7yUTiAcpEYAjKRFoPykTZFcpE1RvKRFQiykTTKMpEzy7KRNE1ykRIPMpERELKRMNI
ykRCT8pEwVXKREBcykS2YspEu2jKRLZuykSwdcpEL3zKRCuCykSqiMpEKY/KRCWVykQfnMpE
nqLKRJqoykQZr8pEmLXKRJS7ykSWwspEFcnKRBHPykSH1cpEBtzKRALiykQE6cpEg+/KRH/1
ykT++8pEdQLLRHkIy0RzD8tE8hXLRO4by0RtIstE7CjLRGIvy0RnNctEYDzLRFxCy0RYSMtE
Wk/LRNlVy0TVW8tEVGLLRMtoy0TPbstEyXXLREh8y0REgstEw4jLREKPy0Q+lctEOJzLRLai
y0SyqMtEMa/LRLC1y0Ssu8tEpsLLRCXJy0Qhz8tEJdXLRB/cy0Qb4stEHenLRBnvy0SY9ctE
D/zLRI4CzESJCMxECA/MRIcVzEQGHMxEAiLMRPwozER7L8xEdzXMRHs7zER1QsxEcUjMRPBO
zETqVcxE7lvMRGVizETkaMxE327MROJ1zERgfMxEXILMRNuIzERSj8xEVpXMRFCczERMosxE
SKjMREqvzETBtcxExbvMRL/CzERAyMxEv87MRDbVzEQ43MxEtuLMRLLozEQp78xELfXMRKz7
zEQjAs1EJQnNRCEPzUSgFc1EFxzNRBsizUSSKM1EES/NRAw1zUQPPM1EjkLNRIlIzUSDT81E
f1XNRINbzUR9Ys1E/GjNRPhuzUT6dc1E9nvNRPKBzUTsiM1E6I7NRGeVzURpnM1E4qHNRGCo
zUTfrs1E2bXNRN27zURUws1EUMjNRM/OzURO1c1EzdvNREzizURI6M1Ex+7NRMH1zUS9+81E
vwLORLsIzkS2Ds5EsBXORC8czkQrIs5ELSnORCkvzkQlNc5EJzzORJ5CzkSiSM5EGU/ORJhV
zkSUW85ElmLORBVpzkQRb85EkHXORAZ8zkQKgs5EBInORIOPzkR/lc5Ee5vORPqhzkR5qM5E
+K7ORPK1zkTuu85E6sHOROzIzkRrz85EZ9XORGDczkRc4s5EYOjORFrvzkTZ9c5E1fvORFQC
z0TTCM9Ezw7PRMkVz0RIHM9ERCLPRMMoz0S/Ls9EPjXPRDg8z0S2Qs9EskjPRLZOz0SwVc9E
rFvPRK5iz0SqaM9EKW/PRCV1z0Ske89E</AssayXData><AssayYData Points="600">8cwVQOKzIkAkGClA2mQrQDMKLUCesS1AoWAuQKjsLkCn+C5ApXcvQEyVL0DAmi9AH5IvQCiG
L0BdXS9Aob4vQBeCL0Bwoi9A/QMwQOePL0CxCjBAiZ0vQJ8dMEBr+y9Aad4vQIWYL0CQrC9A
gbAvQKTPL0C/zy9AalAwQMTsL0BtEDBAFPYvQIMNMEAy2C9AiSgwQLnzL0DRMDBAPvcvQBHy
L0D2KjBAUzYwQA4SMEDXDzBAj0gwQOVmMEDjCDBAgXgwQOrNL0CKCjBAhQswQOyCMEAh2i9A
xg8wQH8VMECwTjBA+kgwQFMTMEAlSTBAdEYwQP6DMECRMzBAl18wQB1bMEBFQzBA7ygwQGs9
MED2XzBAYF8wQLz1L0AhSTBA7YQwQAE8MEAwVzBADncwQMVRMEC/XTBAHgUwQA6EMECFVjBA
KkcwQPSlMECLcDBA4nowQBl9MEBffDBA5YwwQPebMEAQeTBAHVMwQESjMECVkTBAu4MwQGBe
MECaqDBAgWowQCyWMEBPcDBAJZQwQKPDMEDZ7TBA/YIwQGhdMECiozBAyYcwQHBRMEBqkDBA
/1QwQJt9MECFtTBAQacwQDw8MEBfgjBA730wQMiDMECGqTBASpcwQDWOMEBheTBAMnYwQAuh
MEAoejBAcJIwQB9LMEBvezBAC5UwQG9JMEDRrDBAUNIwQO0zMEB8zDBASaAwQCOGMEDfeDBA
JLcwQPu7MEDgpjBAU9owQEyYMEBpujBArKowQLJlMEASlzBAmL0wQK2vMEByzzBA2lgwQM62
MECo7DBABIkwQG6WMECCiTBA4JwwQIizMEDJ3DBAPMMwQNLWMEChlTBAUtkwQDLjMECdmzBA
IqUwQCKhMECnxjBAlv8wQD/VMEB/yzBAn88wQMoEMUDjEjFAAMEwQKUvMUBy4TBASaswQCHJ
MEDqBDFAae0wQO17MECy1TBA/d4wQMeyMEB0wjBANQYxQCv+MEA2HDFAYpIwQPi8MEDZRDFA
a+UwQM2WMEAT6TBADPowQJMSMUACHzFAxvgwQCXPMEDeFjFA9loxQHkNMUA3GzFAt9UwQF/2
MEDpDDFAlCYxQIwJMUANSzFAL+swQErGMEDXuzBAdGoxQL0UMUD/ZDFAhSExQJohMUBoNjFA
exgxQD3sMED0cDFAxO4wQEhJMUCjajFApvwwQLk3MUA/SDFA/hExQLVLMUAIXTFA9sAxQLIH
MUB+HzFASQwxQD2EMUAyFjFATicxQIY0MUASaTFA9IIxQHyAMUDjWTFAnxExQOtxMUCXPDFA
Q00xQBqsMUAMYTFAc6sxQPNwMUBbbzFAzX4xQNljMUC4jjFA2UIxQAs5MUBDfjFALZgxQC1Z
MUD3gDFAAZsxQFkuMUBpNzFAnJExQDGQMUDTzzFAvycxQHF8MUCPvTFAoI4xQNXFMUBjhzFA
4pcxQM9YMUBuhDFAUvwxQInBMUBV0DFA8SUxQNHxMUCibTFA+HkxQHlyMUAgpTFAbacxQLjC
MUDIqTFAu5oxQH+gMUCklzFAyHwxQMGWMUD+bTFAebwxQHXUMUBi4zFASn4xQF7lMUCNkjFA
8IMxQH+7MUD7xDFAouExQKyuMUC40zFAlrUxQEeHMUC7mjFAnacxQA+tMUBFvTFA1xgyQHPc
MUBhmjFAKeYxQNMGMkDKrzFA0jEyQH8hMkCU8jFAKfExQIDiMUCRsDFA7AEyQL3WMUAJIzJA
aqIxQKPwMUBl9TFAMKsxQMwqMkD9djFAaMoxQFMTMkDV6jFAKwsyQIq9MUDN1DFAKvYxQI7e
MUDX2jFAGPMxQM2OMUD4wDFA5bgxQH3gMUC2GTJA4NUxQGEDMkDOLzJAzT4yQPHsMUBaHjJA
3+AxQK4bMkBE1jFA8f8xQLroMUAYDTJAWyUyQAJaMkCf/DFAaeAxQLhDMkCgPzJAsEkyQKTV
MUDCPzJAcU8yQOAjMkDHGzJAzBkyQGsMMkAvOzJA7yoyQNorMkDxTDJA3ysyQIpWMkA9KTJA
Gi4yQCImMkCQJzJAO3AyQCQnMkDFZzJAXzgyQIJiMkB/1jFAzpsyQEIpMkBJQzJAKDoyQH16
MkBqPTJAkUIyQGoiMkDrwTJAr3oyQMl1MkBfozJA7qoyQKxwMkBqEDJA1asyQO9kMkBS/TFA
nG4yQCR3MkCQiTJAVm4yQFu6MkCKAjJA324yQG81MkCGIzJA4nMyQBlbMkD8GjJA2FkyQB98
MkD+ajJAy4EyQHH6MUD0XjJAFVkyQNmnMkD+fzJA31IyQNyUMkCfjjJAg6kyQFdoMkBPqDJA
q5UyQEatMkBtbjJADmgyQMKyMkDkrDJAhyEyQFacMkD0oDJAQ6YyQH6gMkBRujJAvDQyQGOb
MkCP2zJAmJ8yQBM2MkC9hTJAHIYyQGKMMkCJzzJAkdEyQIleMkCo3TJALOgyQHGRMkAdsjJA
vXwyQD6HMkCuqzJAPMMyQFioMkAK2DJAxO4yQPfSMkBkGTNAle0yQH3YMkAI4DJAabsyQPit
MkArGjNAdc8yQLSQMkB1fjJAqNAyQK/TMkCv1DJAGP8yQGvGMkCa6jJAsPUyQHcLM0BP0jJA
D+EyQNvoMkB9YjNAo6syQKD0MkDO4TJABhgzQDgZM0B01zJALlAzQLypMkB2mDJA5LIyQHAy
M0D0AjNAtPoyQGwAM0DL0jJAMgozQLfjMkCtAzNA0O8yQAY9M0A78DJAeiszQK/MMkDmyDJA
aPIyQD4EM0AJLDNADVczQJD9MkCjGTNABAMzQHDkMkBz9TJA1CwzQLsZM0CuHTNAs/4yQLX/
MkBy9TJAtuoyQHcFM0D/PTNAHG0zQIQFM0DmTjNApAEzQCpTM0D/VzNA5zYzQBIJM0A2aTNA
TvoyQGH6MkBTIzNAKSczQMssM0BucjNAMPkyQLs1M0DySDNAJTkzQGQtM0CYMDNAHXczQOR1
M0A9PjNAtE0zQA4+M0CZDzNARGEzQIcFM0BzSTNAh4AzQIQsM0ADnjNAvU4zQOeFM0BxPTNA
MUIzQHBvM0BNfjNAIlMzQGpVM0AmRjNAeJczQAaEM0B4GTNAJi4zQMtAM0DWbzNAhZ8zQONq
M0DieDNArl4zQFxPM0DqfzNAN0YzQCFsM0BNoTNA5LozQHmIM0AuWTNAbWwzQI1cM0A5cTNA
ZTgzQNt8M0BwSjNARb8zQP2xM0DwcjNA</AssayYData></Step><Step><CommonData><SampleLocation>13</SampleLocation><SampleID></SampleID><SampleGroup></SampleGroup><SampleInfo></SampleInfo><SampleRow>I</SampleRow><SamplePlate>1</SamplePlate><WellType>BUFFER</WellType><Concentration>-1</Concentration><ConcentrationUnits>µg/ml</ConcentrationUnits><MolarConcentration>-1</MolarConcentration><MolarConcUnits>nM</MolarConcUnits><MolecularWeight>-1</MolecularWeight><Temperature>30</Temperature><StartTime>1787980</StartTime><AssayTime>100</AssayTime></CommonData><FlowRate>1000</FlowRate><StepType>DISASSOC</StepType><StepName>Dissociation</StepName><StepStatus>OK</StepStatus><ActualTime>100.008</ActualTime><CycleTime>0.2</CycleTime><AssayXData Points="500">CoLPRImIz0SFjs9Eh5XPRP6bz0QCos9EeajPRPiuz0TztM9E9rvPRHTCz0RwyM9EbM7PRGbV
z0Rq289EZOLPROPoz0Tf7s9E2/TPRN37z0RcAtBEWAjQRFIP0EROFdBEUhvQREwi0ETLKNBE
xi7QREU10ES8O9BEwEHQRLpI0EQ5T9BENVXQRLRb0EQzYtBEL2jQRClv0ESoddBEpHvQRCOC
0ESiiNBEnY7QRJeV0ESbm9BEEqLQRJGo0EQQr9BEDLXQRA680EQKwtBEicjQRIXO0ER/1dBE
/tvQRPrh0ER56NBE+O7QRPP00ETt+9BEbALRRGgI0UTnDtFE+hXRROUb0URkItFE2yjRRN8u
0URWNdFE1TvRRNFB0UTTSNFEz07RRE5V0UTNW9FEQ2LRREdo0URBb9FEPXXRRDl70UQ7gtFE
uojRRLaO0UQ1ldFErJvRRCui0UQnqNFEKa/RRKi10USku9FEI8LRRJnI0USdztFEl9XRRBbc
0UQS4tFEDujRRBDv0UQM9dFEi/vRRIUC0kQGCNJEfQ7SRPwU0kR7G9JEdCLSRHko0kR0LtJE
bjXSRO070kRsQtJE60jSROdO0kTjVNJE3VvSRFxi0kTbaNJE127SRFZ10kTVe9JE0YHSRMuI
0kRJj9JEy5TSRMSb0kRDotJEP6jSRL6u0kS4tdJEObvSRLjB0kSyyNJErs7SRC3V0kQp29JE
qOHSRCfo0kSm7tJEHPXSRJv70kQaAtNEFgjTRBgP00SPFdNEkxvTRBIi00SJKNNEhS7TRIc1
00QGPNNEhULTRP5H00T4TtNEd1XTRPZb00TxYdNEcGjTRO9u00TrdNNE5XvTROmB00RoiNNE
347TRBSV00Tdm9NEXKLTRFio00TXrtNE07TTRFK700TIwdNER8jTRMbO00RF1dNExNvTRMDh
00S66NNEOe/TRDX100S0+9NEMwLURLII1EQpD9REqBXURKQb1EQjItREHijURCEv1ESgNdRE
mzvURBpC1EQWSNREEE/URI9V1ESLW9RECmLURIlo1ESFbtREBHXURP571ET6gdRE/ofURHSO
1ETzlNREcpvURGyi1ERwqNRE567URGa11ERiu9REZMLUROPI1ETfztREXtXURNXb1ERU4tRE
UOjURFLv1ERO9dREzfvURMgB1UTCCNVEQQ/VRD0V1US8G9VEOyLVRLoo1UQ5L9VENTXVRDE7
1UQrQtVEL0jVRClP1USoVdVEpFvVRKBh1USiaNVEnW7VRBx11UQWfNVEEoLVRJGI1UQQj9VE
j5XVRAac1UQKotVEgajVRACv1UR/tdVE/rvVRH3C1UR5yNVE+M7VRG7V1UTt29VE6eHVROvo
1UTn7tVEZvXVRGL71URcAtZE2wjWRFwO1kRuFdZE1RvWRNEh1kTTKNZESi/WRE411kRKO9ZE
Q0LWRMJI1kRBT9ZEPVXWRDlb1kS4YdZEsmjWRDFv1kSwddZErHvWRCuC1kSqiNZEIY/WRKCV
1kSkm9ZEGqLWRJmo1kQYr9ZEl7XWRJO71kQSwtZEicjWRAjP1kSH1dZEg9vWRIXi1kT+59ZE
AO/WRHf11kR7+9ZEdALXRHAI10RsDtdEbhXXRO0b10RkItdEaCjXRGQu10TjNNdEWjvXRFxC
10TbSNdE107XRNNU10TNW9dETGLXRMpo10RKb9dERXXXRMR710RDgtdEuojXRDmP10Q1lddE
tJvXRDOi10SyqNdEMa/XRKi110Ssu9dEqMHXRKLI10Qgz9dEoNXXRJvb10Qa4tdEmejXRJXu
10SP9ddEDvzXRAoC2ESJCNhECA/YRIcV2ET+G9hEfSLYRHko2ER9LthEdzXYRPY72ER0QthE
cEjYRO9O2ERmVdhE5VvYRGRi2ETjaNhE327YRF512ETde9hEVILYRNOI2ERSj9hE0ZXYRM2b
2ERMothEyqjYREGv2ERFtdhExLvYRDvC2EQ3yNhEts7YRLjV2EQx29hEM+LYRKro2EQp79hE
JfXYRKT72EQjAtlEHgjZRCAP2USXFdlEmxvZRJch2USRKNlEEC/ZRI812UQOPNlECkLZRIlI
2UQAT9lEf1XZRP5b2UR9YtlEeWjZRPhu2URuddlE7XvZRGyC2URoiNlEZI7ZRGaV2UTlm9lE
4aHZRGCo2UTXrtlE27TZRNW72URUwtlE08jZRM/O2URO1dlEzdvZRMjh2UTC6NlEQe/ZRD31
2US8+9lEOwLaRLoI2kQxD9pEsBXaRKwb2kQrItpEqijaRCkv2kSoNdpEpDvaRBpC2kSZSNpE
GE/aRJdV2kQWXNpEEmLaRJFo2kSNbtpEh3XaRAZ82kQCgtpEgYjaRACP2kT8lNpE9pvaRHSi
2kRwqNpE767aRG612kRqu9pE6cHaROPI2kTnztpEXtXaRN3b2kRc4tpE2+jaRNfu2kRW9dpE
1fvaREwC20TKCNtESg/bREUV20TEG9tEQyLbRMIo20Q5L9tEPTXbRLQ720QzQttEL0jbRDFP
20SwVdtEKVvbRCti20QnaNtEpm7bRKB120Sbe9tEl4HbRJmI20QYj9tEFJXbRA6c20QKottE
DqjbRAiv20SHtdtEBrzbRH3C20SByNtE+M7bRHfV20T229tEdOLbRHDo20Tv7ttEbvXbROX7
20Q=</AssayXData><AssayYData Points="500">WQYxQCJlL0CYKC1A5cUqQMkOKEBVMCZAEyUkQDTqIkCg/yBAABYgQMSWHkCG6h1Aj/wcQK+j
HEBT7htA9z8bQPTdGkC2eBpA92YaQPXuGUDNexlAbbEZQOjqGEDP0RhAo6IYQEMtGEBfDhhA
1CwYQOkBGEC6yhdA6PEXQFebF0DwKhdAMIcXQLUtF0BxHhdAFecWQDE7F0CvHxdA/scWQEnn
FkAq1hZA/bwWQFn0FkCswBZAjmcWQItwFkAfcRZA1egVQNpPFkCyDhZAs0kWQDQYFkD+HxZA
W9cVQHjnFUDYBhZA4OYVQCcUFkDkCxZACLYVQPkQFkBFtxVADMwVQGK8FUAm1RVAZK4VQFDU
FUBa1RVAGaQVQEKCFUBthBVAi6gVQCFQFUCYhRVABJwVQC+bFUBDUhVAZmYVQGJ9FUD+lxVA
Z6IVQFNhFUC6RhVAijUVQOWiFUA+fxVAOWcVQBRVFUD1/RRAqAwVQD4ZFUBaORVAQzgVQD7I
FEDNVRVAkVEVQBpLFUCGORVASxoVQG1XFUAKJRVA1OgUQCnhFEByFBVAa9sUQIxXFUCa+xRA
C+YUQOrGFEBKARVANF8VQHYQFUAF6xRAFc8UQKYlFUDQxBRA1tgUQJEIFUAXnhRAzMkUQPLi
FEA01RRAEaMUQESKFEBU4RRAv+IUQLeEFEBS8BRAdAQVQJq1FEASrBRAY40UQPyyFEDumBRA
KJAUQG/FFEA2mRRARtYUQP6EFECAxBRASc8UQNCbFEAByxRAcIQUQP2vFEBOkhRAC80UQLmp
FECCfBRAMdQUQD6VFEDZzhRAuD4UQEepFEBs2RRAU5sUQBOwFEDNgRRAB9IUQOCxFECOnBRA
fdcUQDQPFUAi1hRAkekUQCasFEDMmRRAkaEUQIKeFEADhhRAVXgUQAJ6FEBTahRAeHMUQO+n
FECKbRRANZIUQHyYFEDZWxRABMUUQKhyFECeTxRAQ3AUQPeuFECFiRRAwEsUQMivFEBHUxRA
frIUQBpYFEBS2xRAE5EUQFWXFEDpWBRA5IEUQNonFECHpBRAd3UUQH9zFEAvhxRAspgUQEGZ
FEC0jRRAA0sUQEx3FEAnnBRAVpIUQOh4FEBjbhRAAGEUQPqGFED0WRRAHbQUQMmWFECklRRA
wtUUQLaXFECwpxRAAmQUQAR+FEB8aBRA14oUQJpoFEAraBRAVyUUQDBQFEBXZRRABHsUQE5D
FECGWRRAXloUQFR+FEACbhRAMcoUQNlzFECsbBRALkIUQDppFEAOPhRAEVAUQGhbFEAaXRRA
ukwUQPliFEC5SRRAsn8UQNtAFEAnjhRA+UwUQMI6FEARgRRA7xoUQDJCFEAaWxRAbDEUQFli
FEAUYxRAV58UQK8iFEA0UhRAGbQUQIhWFECshxRAvEYUQIA/FEC3MhRABoUUQK5VFED5gBRA
RVkUQOlyFECnXhRA0TYUQPYdFEA1bRRAxJsUQCA5FEBAKhRAtj4UQP5QFECiRxRA8UUUQEeY
FEBhVxRA0TIUQDxgFEAVNhRAsHIUQMxoFEAoZRRArXUUQIRqFED7ZBRA4g0UQBYVFEC1UhRA
aYEUQLyFFEDbNRRAbHkUQLsnFEBLbRRAkhoUQIUsFEDfORRA6YMUQH0pFECDWRRAzyIUQOJN
FEALkxRAhTsUQCVdFEAlTxRArXsUQN4xFEBVgBRAHzwUQAlIFEC9PRRA7VwUQIaCFEBWYxRA
w0UUQG88FEANfhRAYlYUQNtpFEBjSBRApE0UQMdVFEDkMBRAo3MUQLcRFEAgbBRAyzsUQGNh
FECYIxRA7UgUQC9FFECJJRRA+gYUQOkbFEA4PBRAFD4UQJBnFEDr/hNA7x8UQEVZFEDHIxRA
aGgUQMLHFECpTxRAoTsUQIJUFECSxBNAnCwUQOr0E0DJxBNAXCwUQD5tFEBmRBRABGYUQF7k
E0CyDxRAR8YUQAfcE0BGYxRAT38UQBBGFEDRORRA4OETQAn/E0DK6hNAxTcUQPgrFECfThRA
MQ4UQKNOFEA78BNAllsUQFbiE0Cs5xNATzMUQIgDFECqOxRApV0UQEhcFEDMhxRAqGQUQI0m
FED9ZhRAAiUUQGJRFEDjFRRAsRIUQIEeFEAjRhRAvcITQM04FEDYJBRAdyEUQM4OFEBuURRA
mEkUQN1KFEBfTBRAt2IUQATsE0ALVhRAAUUUQIcoFEBoNRRADMATQBZEFEBYLBRAVRQUQOFR
FEDcDhRAbuQTQGM7FEARJRRAexwUQCckFEC5HxRA6AcUQLXEE0BgVRRAFLcTQA0sFECTJRRA
mzcUQOVHFEANWxRA8TAUQELxE0A/GBRAQlkUQFsgFEBILhRAUywUQHYvFEC+zRNAKmwUQFgK
FEAnDhRArEcUQEgoFEADQRRAnkgUQMBVFECrRhRAv2gUQHY9FEAdTRRA/OsTQLwdFECkthNA
cG4UQBdeFEDY/BNAalgUQJwKFEABbxRA4lwUQEEHFEC0RBRAfQMUQDA3FEAFQRRAgCcUQBAA
FEClOxRAzbMTQOtVFECkOBRANzoUQIovFEAMIhRAVVwUQJULFEDqLxRA0j4UQBc+FECxNxRA
1kwUQCwDFEAoPxRAOx0UQCRBFEAgMhRA2mwUQK44FEBU4hNAst8TQEr3E0BHDxRAHU0UQJk0
FEA=</AssayYData></Step><Step><CommonData><SampleLocation>2</SampleLocation><SampleID></SampleID><SampleGroup></SampleGroup><SampleInfo></SampleInfo><SampleRow>I</SampleRow><SamplePlate>1</SamplePlate><WellType>BUFFER</WellType><Concentration>-1</Concentration><ConcentrationUnits>µg/ml</ConcentrationUnits><MolarConcentration>-1</MolarConcentration><MolarConcUnits>nM</MolarConcUnits><MolecularWeight>-1</MolecularWeight><Temperature>30</Temperature><StartTime>1895136</StartTime><AssayTime>60</AssayTime></CommonData><FlowRate>1000</FlowRate><StepType>BASELINE</StepType><StepName>Baseline</StepName><StepStatus>OK</StepStatus><ActualTime>59.9939</ActualTime><CycleTime>0.2</CycleTime><AssayXData Points="300">SwLcRMoI3ETGDtxEwBXcRD8c3ES+ItxEuijcRDkv3ES4NdxEszvcRK1C3ESxSNxErU7cRKdV
3EQmXNxEImLcRCRp3EQgb9xEHHXcRBZ83ESVgtxEkYjcRBCP3ESPldxEipvcRI2i3ESIqNxE
/67cRH613ET9u9xE+cHcRPvI3ER6z9xEdtXcRPXb3ERs4txEaOjcRGrv3ETp9dxE5fvcRGQC
3UTaCN1EWQ/dRFUV3URXHN1EUyLdRE8o3URRL91EyDXdRMw73UTGQt1EwkjdRL5O3UTAVd1E
P1zdRDti3US6aN1EMG/dRDR13UQufN1EKoLdRKmI3UQoj91Ep5XdRKOb3USdot1EHKndRBiv
3USXtd1EFrzdRBLC3UQMyd1Eis/dRIbV3USK291EhOLdRAPp3UT/7t1E+fXdRP373UT5Ad5E
8wjeRHIP3kRuFd5E7RveRGwi3kRoKN5EYi/eROA13kTcO95EW0LeRNpI3kTWTt5E2FXeRE9c
3kRTYt5EymjeRElv3kRFdd5ER3zeRMaC3kTCiN5EQY/eRLiV3kS8m95EtqLeRLGo3kQwr95E
LLXeRC683kQqwt5EqcjeRCDP3kSf1d5Em9veRJ3i3kQc6d5EGO/eRI/13kQO/N5EEgLfRAwJ
30SKD99EhhXfRAUc30R8It9EgCjfRHov30R2Nd9E9TvfRPFB30TzSN9E707fROlV30TtW99E
6WHfRONo30Rib99EXXXfRNx730Rbgt9EV4jfRNaO30TQld9ET5zfREui30TKqN9ESa/fREW1
30Q/vN9EvsLfRLrI30Q5z99EuNXfRLPb30S24t9EsejfRK3u30Sn9d9EJvzfRCIC4EQkCeBE
IA/gRBwV4ESbG+BElSLgRJEo4ESTL+BEjzXgRIo74EQJQuBEDEngRAdP4ESGVeBE/VvgRPlh
4ER4aOBEem/gRHZ14ERye+BEbILgRHCI4ETnjuBE6ZXgROWb4ETgoeBE46jgRFmv4ERdteBE
V7zgRFPC4ERPyOBEUc/gRNDV4ETM2+BES+LgRMLo4ETG7uBEwPXgRD/84EQ7AuFEugjhRDkP
4UQ0FeFEsxvhRK0i4USpKOFEpS7hRKc14USjO+FEIkLhRBxJ4UQYT+FEHFXhRBZc4USVYuFE
kWjhRIpv4USPdeFEinvhRISC4UQDieFE/47hRH6V4UT9m+FE+aHhRPOo4URyr+FEbrXhRHK7
4URswuFEaMjhROfO4UTg1eFE5dvhRODh4UTa6OFE1u7hRFX14URX/OFEUwLiRE8I4kTODuJE
RRXiRMQb4kTGIuJEwijiRL4u4kTANeJEvDviRDtC4kSxSOJEME/iRCxV4kQuXOJErWLiRKlo
4kQob+JEn3XiRJt74kQaguJEHIniRBiP4kQUleJEFpziRBKi4kSRqOJEiq/iRIa14kSCu+JE
hMLiRIDI4kT/zuJE+dXiRPXb4kT54eJE8+jiRO/u4kRu9eJE7fviRGwC40RoCONEYg/jRF0V
40TcG+NEWyLjRNoo40TWLuNE0DXjRE8840RLQuNEykjjRElP40RFVeNEP1zjRL5i40S6aONE
vm7jRLh140Sze+NE</AssayXData><AssayYData Points="300">uC0UQOBmFEA4BhRAOIkUQK5WFEDEaBRAz+cTQIR8FEBNchRAv/8TQMZMFED83BNAMLQTQAXp
E0BgDxRAZr4TQIcQFEDC8BNA8usTQAUyFEDxwxNAzdATQDGkE0D50hNAXsETQIjRE0A+uRNA
ZswTQKEDFEBl0xNAepITQM3KE0AD2RNA958TQJ7vE0CntxNAhboTQIWuE0AvnxNAzJUTQG7L
E0CxpxNAigEUQMukE0DSpxNABdQTQFO4E0BHsRNALI4TQPejE0BhtxNA/9kTQOB+E0DVmBNA
AccTQHSFE0AuyhNAYLsTQCp4E0DvlxNAJzsTQKGLE0BoUxNA/G8TQDq4E0A0eBNAsGkTQHJm
E0CZrhNAF18TQJZFE0CSmhNAsHQTQPJGE0DLcBNAtZMTQFWhE0C3UhNAP7MTQBJUE0DJhxNA
O4MTQIrCE0DPbhNAqngTQDxXE0BwVhNA54kTQFM5E0CcfRNAvkcTQKWVE0CoOBNASUcTQAke
E0DWmxNAvIQTQOx6E0CDmxNAYGgTQPomE0AAaRNAtlQTQK+OE0DHbxNA+IkTQMWfE0DuYhNA
SJMTQPZoE0CQbhNAtL4TQLOHE0DnlBNAN4ITQIZfE0BZXRNA8lYTQBWCE0DJSBNAuO0SQJh0
E0ApUhNA/HATQFVZE0DssRNAL3ITQBdcE0DYRRNAgwsTQIsbE0CAgRNALiUTQO9LE0DsaxNA
fJITQCv6EkAWdxNAJYkTQLP9EkCXXRNAIVkTQP6EE0CgQxNAdFsTQKMcE0DZIxNASz0TQFjv
EkB5aRNAWSkTQF5VE0BRTBNA9jETQPUyE0Am6BJAhecSQORKE0DH8xJAySQTQN1DE0BlYRNA
5UITQBUeE0AHehNAzT8TQG9oE0C1KBNAKfwSQOBjE0A/dRNAgBwTQI1gE0AYDxNAPaUTQN8t
E0Ca6BJARlgTQOdPE0CjQBNAiFATQOYjE0C4QhNAdRQTQKRKE0Di/hJAqEYTQHWkE0AtahNA
vDcTQAhOE0AvKxNAuWETQG5pE0C27RJAXkkTQNKIE0AkHxNAC0cTQCc/E0CRKhNAzRkTQHk/
E0BUNBNAqgMTQCwWE0DRJxNAnPYSQFVdE0AsGhNAbzYTQMkSE0ASJhNA2yUTQMAJE0CjdRNA
uToTQNprE0DQ0hJA7gITQIH8EkAmExNAD8oSQDEhE0ALXBNAWSATQG8pE0CS7BJApU8TQEkY
E0CRGBNAmt8SQF4YE0ADSBNA1x0TQHUqE0D2SxNA9QoTQOoKE0C3pxNAbhcTQLIkE0Bh3hJA
tzoTQGgxE0A3UxNAshYTQCZAE0AbCBNAV10TQLEbE0AoIhNAWPQSQNwHE0B5FhNANEoTQNpb
E0BLRhNAXlYTQDIjE0D0IxNA/hoTQGztEkC4HxNAiv4SQHvqEkDK/BJAKxgTQPEbE0CaDhNA
cxMTQE7gEkCg2hJALywTQH2EE0A8whJAOeQSQAlHE0B2GxNAcp0SQJIQE0DyBxNA8fESQMQn
E0C/HBNAcgcTQAHvEkBYEBNAQRITQEfjEkDH/RJAF/oSQLkeE0BzEBNAiBATQEEAE0DUQxNA
mcQSQMbxEkAO9xJA</AssayYData></Step><Step><CommonData><SampleLocation>8</SampleLocation><SampleID></SampleID><SampleGroup></SampleGroup><SampleInfo></SampleInfo><SampleRow>I</SampleRow><SamplePlate>1</SamplePlate><WellType>KSAMPLE</WellType><Concentration>-1</Concentration><ConcentrationUnits>µg/ml</ConcentrationUnits><MolarConcentration>-1</MolarConcentration><MolarConcUnits>nM</MolarConcUnits><MolecularWeight>-1</MolecularWeight><Temperature>30</Temperature><StartTime>1961591</StartTime><AssayTime>120</AssayTime></CommonData><FlowRate>1000</FlowRate><StepType>ASSOC</StepType><StepName>Association</StepName><StepStatus>OK</StepStatus><ActualTime>120.007</ActualTime><CycleTime>0.2</CycleTime><AssayXData Points="600">IYLjRJiI40SUjuNElpXjRBWc40QRouNEkKjjRAev40QLteNEBbzjRIPC40R/yONE/s7jRH3V
40R52+NEc+LjRPLo40Tu7uNE6vTjROz740ToAeREZwjkROYO5ERdFeREYRvkRFsi5ERWKORE
1S7kRFQ15ETTO+REz0HkRMlI5ERIT+RERFXkRMNb5ERCYuREPmjkRDhv5ES3deREs3vkRDKC
5ESxiORErI7kRK+V5ESqm+REKaLkRKCo5EQfr+REG7XkRB285EQZwuREmMjkRJTO5ESO1eRE
itvkRAni5ESI6OREB+/kRAL15EQF/OREewLlRH8I5UT2DuVEdRXlRHEb5URzIuVE6ijlRO4u
5URlNeVE5DvlROhB5UTiSOVEYU/lRF1V5UTcW+VEW2LlRFZo5URQb+VETHXlRFB75URKguVE
yYjlRMWO5US/leVEu5vlRL+h5US5qOVEOK/lRDS15USzu+VEMsLlRC3I5USszuVEptXlRCXc
5USe4eVEoOjlRB/v5UQb9eVEFfzlRBkC5kQVCOZEDw/mRI4V5kSKG+ZEhCLmRIgo5kSELuZE
fTXmRPw75kT4QeZE+kjmRPZO5kTyVOZE7FvmRGti5kRnaOZEaW/mRGV15kRhe+ZE4IHmRNqI
5kTejuZE2pTmRNOb5kTPoeZETqjmRFCv5kRMteZESLvmRErC5kTByOZEvc7mRL/V5kS72+ZE
t+HmRLno5kQw7+ZENPXmRKr75kQpAudEJQjnRCcP50SmFedEohvnRCEi50SYKOdEnC7nRJY1
50QVPOdEEULnRJBI50QPT+dEC1XnRAVc50SEYudEf2jnRHtu50R9dedE/HvnRPiB50TyiOdE
7o7nRPKU50Tsm+dEa6LnRGeo50TmrudEZbXnRGG750RbwudE2sjnRNXO50RU1edE09vnRM/h
50TJ6OdESO/nRET150TD++dEQgLoRD4I6ERAD+hEtxXoRLsb6ES3IehEsSjoRKwu6ESuNehE
qjvoRClC6EQlSOhEH0/oRJ5V6ESaW+hEGWLoRJho6ESUbuhElnXoRA186EQRguhEiIjoRAeP
6EQClehEBZzoRISi6ER/qOhE9q7oRHW16ERxu+hEc8LoRPLI6ETuzuhEbdXoROTb6ETo4ehE
4ujoRGHv6ERd9ehE3PvoRFsC6UTRCOlE1Q7pRFQV6UTLG+lEzyHpRMko6URIL+lERDXpRMM7
6URCQulEPkjpRDhP6US3VelEs1vpRDJi6USxaOlErG7pRKZ16UQlfOlEIYLpRKCI6UQfj+lE
G5XpRBWc6UQZoulEkKjpRA+v6USOtelEDbzpRAnC6USIyOlEhM7pRH3V6USB2+lE+OHpRPro
6UT27ulEdfXpRHH76UTwAepE6gjqROYO6kRlFepE5BvqROAh6kTiKOpEWC/qRNo06kTTO+pE
UkLqRE5I6kRQT+pETFXqREhb6kRKYupERmjqRMVu6kS/depEu3vqRLeB6kS5iOpEOI/qRLeV
6kSzm+pErqHqRC2o6kQnr+pEI7XqRCW86kSewepEHcjqRBfP6kQb1epEFdzqRBHi6kQN6OpE
jO7qRI716kSK++pEhALrRH8I60R7DutEfRXrRPwb60T4IetE8ijrRPYu60TyNOtE7DvrRGtC
60RnSOtE5k7rRGVV60RhW+tEW2LrRF9o60TVbutEVHXrRFB760RSgutE0YjrRM2O60THletE
SJvrRMeh60TBqOtEva7rRDy160S7u+tEt8HrRDbI60Qwz+tEK9XrRC7c60Qp4utEJejrRCfv
60Se9etEovvrRBkC7EQVCOxElA7sRJYV7ESSG+xEESLsRIgo7ESMLuxECzXsRAQ87EQAQuxE
f0jsRP5O7ET6VOxE9FvsRHNi7ERvaOxE7m7sRG117ERpe+xEa4LsRGeI7ETmjuxEXZXsRGGb
7ETXoexE2qjsRNWu7ERUtexEy7vsRM/B7ETJyOxESM/sRETV7ETD2+xEQuLsRMHo7EQ47+xE
NPXsRLP77EQyAu1ELgjtRDAP7USmFe1EqhvtRCEi7UQlKO1EpC7tRJ417USaO+1EGULtRJhI
7USUTu1EE1XtRMtb7URKYu1ERmjtREBv7UREde1Eu3vtRBGC7URWiO1EWI/tRFSV7URQm+1E
UqLtRLGo7US9ru1EPLXtRLu77US3we1ENsjtRDDP7UQr1e1EqtvtRCni7UQl6O1EH+/tRJ71
7USa++1EGQLuRJgI7kSUDu5ElhXuRA0c7kQRIu5EiCjuRAcv7kQCNe5EBDzuRIRC7kR/SO5E
/k7uRHVV7kR5W+5Ec2LuRG9o7kTubu5EbXXuRIp77kSEgu5Ef4juRISO7kR9le5E/JvuRPih
7kTyqO5Ec67uRPK07kTsu+5E8MHuRGfI7kRpz+5E4tTuRGHb7kQA4u5Ef+juRP7u7kT69O5E
efvuRHMC70TyCO9E7g7vRG0V70RpG+9E6CHvROIo70TeLu9EXTXvRNw770TXQe9ELkjvRMVO
70THVe9EQFvvREJi70S5aO9EvW7vRLd170Sze+9EroHvRLGI70Qwj+9EK5XvRCWc70Smoe9E
JajvRB+v70Qbte9EmrvvRBnC70QVyO9ElM7vRI7V70SK2+9ECeLvRIjo70QH7+9EffXvRIH7
70R7AvBEdwjwRHMO8ER1FfBE9BvwRPAh8ETqKPBE7i7wROo08ETkO/BEY0LwRF9I8ERhT/BE
XVXwRFhb8ERSYvBE0WjwRM1u8ETPdfBESHvwRMeB8ETBiPBExY7wRDyV8ES7m/BEv6HwRDao
8ES1rvBErrXwRLO78ESuwfBEqMjwRCfP8EQj1fBEJdzwRCHi8EQd6PBEF+/wRJb18ESS+/BE
lALxRJAI8USMDvFEjhXxRAQc8UQJIvFEfyjxRP4u8UT6NPFE/DvxRHtC8UR3SPFE9k7xRPJU
8URxW/FE6GHxRGdo8UTmbvFE4nTxROR78UTggfFEX4jxRFiP8URUlfFEUJvxRFKi8UTRqPFE
za7xREy18UTDu/FEx8HxRMHI8URAz/FEPNXxRLvb8UQ64vFENujxRDDv8USu9fFEqvvxRCkC
8kSoCPJEpA7yRCMV8kQdHPJEGSLyRJgo8kQXL/JEEzXyRBU88kQRQvJEkEjyRIxO8kSGVfJE
gVvyRABi8kR/aPJE/m7yRPp08kT0e/JE</AssayXData><AssayYData Points="600">cH4XQNVmKECM9S9AF4UyQJz4M0A1ujRAxiE1QNqONUA7wDVA6xs2QLsTNkCyOTZAmyQ2QL48
NkCnXjZA6Zg2QIBjNkCWTTZAvEA2QH/ONkAxgDZAyoU2QF+NNkCbfDZADMA2QHnaNkDQgjZA
q6c2QH2wNkA5hTZAUy03QMR5NkAZlTZA8t82QF3wNkBltjZANp82QA7BNkAoAjdAnMQ2QJGi
NkCH+DZA97E2QBgVN0B4yDZAe8o2QCgaN0Dg4zZAnxk3QC9oN0BaHzdAPrw2QLD6NkBPvDZA
BsM2QBijNkBZFTdAm/Q2QOH4NkCaxjZAMsY2QNXkNkCW7TZAy9g2QAMpN0CtIDdAXb42QLW/
NkAQITdAmtE2QHwwN0DP+TZAFjI3QBDYNkAtDDdAXxM3QI8JN0C3LTdAuFg3QBVdN0BwMDdA
OlE3QIQxN0A8BTdAlk83QEBLN0BQJDdAvFY3QG2DN0BefzdA5zM3QJZ0N0DvATdA3I83QHVF
N0B9SzdAcTY3QEtiN0A/VjdAaWw3QJORN0A8hDdAN9A3QHF5N0ClTjdA4pc3QJ6oN0DLqjdA
roA3QApvN0DsKTdAnrk3QNqwN0Bg4zdAy3w3QHqpN0A3tTdAKd03QBTKN0A9nDdAqbE3QIay
N0Ab+TdAZ5g3QBrfN0DuejdAYoQ3QJPQN0AX7TdAwMk3QMuvN0C6ejdAjvg3QBPaN0AJ3jdA
jBU4QPMROEDULzhApug3QGHMN0C59zdAQME3QMMqOEA1/zdAWhY4QCvcN0DPTjhAcFo4QOcA
OECX9TdAzQI4QIsWOEAlKzhAtP43QGLVN0DB5TdAB0k4QIoDOEDc+jdACNA3QJZdOEA8izhA
UD44QOJlOEAkfThAkW44QC4TOEB2NjhAYFA4QErUN0DGUThA1lQ4QGpWOEAbYThAUYA4QIAt
OEBpuzhASMk4QMd/OEB6bThAxnk4QNJ7OEDAtDhA4Kk4QDuzOEAGrzhAO584QA2YOED5fjhA
nYM4QKdkOEBvZzhAF7s4QALzOEC1uThAS544QNfcOEA1tThA/Y04QCrNOECdcjhA8qg4QLWW
OEDf1ThAJpM4QL0AOUBIjThAVtQ4QI/UOECVlzhAQKI4QMvcOED9xThAm7U4QFcROUAR3zhA
Tt04QPHNOECX7jhAv8o4QA4bOUDq/zhAD+c4QJcDOUCylThAeuI4QCMlOUA+3DhAxOc4QBW2
OEAN1ThAefs4QMz8OEClCDlA0sk4QEbwOEBZ+zhAUCw5QK4MOUBTJDlAVgU5QI/cOEDycTlA
eiw5QCIfOUDMHDlAJoo5QFhTOUDAJTlAWnA5QB2cOUAYDDlA8m45QIArOUB2RjlASIw5QMNa
OUC3SjlAYE05QOhDOUC8HDlA0HM5QFGUOUAcbzlA+kY5QL1QOUDxOzlAT2Y5QLSHOUCbXzlA
vIo5QEaVOUCUeTlAvIY5QHKCOUCHYTlAC1c5QLeROUA4azlAkJ05QO/gOUCINTlAWtM5QAPE
OUBnhzlA0p85QLx1OUA1ejlAasY5QBrDOUDgjzlAsc85QA7bOUDh/zlAnO45QM6SOUDMyTlA
E+s5QH7jOUBS7zlAm9E5QFkgOkDV8jlAbPI5QPTQOUBOBzpA1uI5QP0gOkBZ7jlAGKs5QE0x
OkCOGjpAM/E5QF0VOkAnZDpAFQs6QFMpOkD/FTpAKfM5QH3UOUBJ1jlA1Po5QOBNOkB48DlA
SxA6QMTwOUAQQTpAJug5QMM9OkDTWjpAV1E6QAYtOkBnVDpArhY6QEJNOkAsWTpAaYQ6QBQ0
OkDSYTpAhzM6QII9OkBxQDpAfT86QEWZOkDGbzpAIYI6QFBDOkCvVDpAzUg6QNaWOkC5jDpA
KRk6QM40OkAh5DpAIaU6QCO3OkA3eDpA7Wk6QLWHOkAkoDpAWl86QBwCO0DgJjpAS9g6QOR2
OkDfjjpAEYA6QHEJO0AchTpA7tg6QFqLOkAYizpA9uc6QE7TOkApijpAzq06QLPROkBIizpA
FN46QP8PO0DfpjpA/+06QDDDOkBa1zpArs86QKMnO0CftjpAVEI7QA6sOkA8+TpAjuI6QISu
OkD07TpAHsY6QEXuOkAEMTtA0d46QLcBO0CTDDtAJ+M6QBUXO0DpJTtA2Bg7QLEZO0A1ETtA
DDo7QDY6O0CrBztA6UQ7QNNCO0Ab+zpAQyw7QAaBO0AKEjtA2RY7QCGRO0ARTTtA/tU6QCwp
O0AfIztAqz87QDg4O0DrWTtAxlo7QCkdO0DGejtAgEg7QPZZO0DwsDtAJiE7QN0sO0C3dDtA
Sj07QAx+O0DkqjtA7oM7QNtxO0CcfjtA0HU7QBOeO0DFmTtAab47QIzOO0ConDtALJQ7QByM
O0BdgTtAtZk7QGeSO0DUzjtAeMg7QHy0O0DYnTtARqM7QCicO0A5BTxA+L07QAu7O0C4uDtA
FMg7QC2FO0BI0jtAfZ47QKF+O0DDBzxA5rE7QMMUPED8iTtA++w7QN/iO0BRGDxAaMc7QPvh
O0ArBDxA9947QJCsO0BHzDtACS08QMEsPEBzxjtAyOE7QIA9PECW2ztAbjg8QNBRPEC0HzxA
shU8QPBKPEDk/jtAYe47QJv3O0DoPDxABFQ8QCcWPEBXBTxArNo7QGIhPECCTjxAqoY8QMgv
PEDoLjxABUw8QG58PEDhqDxAo2E8QHFDPED6ezxAS208QKl2PECiOTxA22Y8QOZ0PEDCXTxA
GKE8QGwfPEC3kDxAc0k8QGeFPEC2lzxAEVc8QG90PEAl9jxAccI8QMBqPED4mDxAlXo8QFWk
PEA+wjxA96A8QMKbPEDZnjxA4O08QFZ9PEAIpDxAQ208QErHPEBruzxAxgg9QI+VPEAwkTxA
odE8QFSvPEDThDxAVNM8QLbLPEDA1zxASOo8QEkBPUCe6jxASqc8QPXQPECOHz1A5e08QGHa
PECm4DxAnN48QORYPUCbUz1AUu48QM6lPEAl7zxA4RM9QCLMPECG6jxAKE89QPYxPUA9Wz1A
xd88QEnvPEC1OD1AclM9QN1YPUBsLT1AqzU9QHkyPUBrLD1AK0U9QFs4PUBJKz1AsyE9QHhU
PUAQuz1AtW89QOVpPUBSTD1AZTg9QJ5iPUDmMz1Ag1k9QL9+PUA2Yz1AtnM9QP56PUAqgz1A
enc9QPNRPUAQfD1ARkw9QN9wPUDsqD1A</AssayYData></Step><Step><CommonData><SampleLocation>2</SampleLocation><SampleID></SampleID><SampleGroup></SampleGroup><SampleInfo></SampleInfo><SampleRow>I</SampleRow><SamplePlate>1</SamplePlate><WellType>BUFFER</WellType><Concentration>-1</Concentration><ConcentrationUnits>µg/ml</ConcentrationUnits><MolarConcentration>-1</MolarConcentration><MolarConcUnits>nM</MolarConcUnits><MolecularWeight>-1</MolecularWeight><Temperature>30</Temperature><StartTime>2088373</StartTime><AssayTime>100</AssayTime></CommonData><FlowRate>1000</FlowRate><StepType>DISASSOC</StepType><StepName>Dissociation</StepName><StepStatus>OK</StepStatus><ActualTime>100.008</ActualTime><CycleTime>0.2</CycleTime><AssayXData Points="500">WoLyRFaI8kRQj/JETJXyRMub8kTEovJEyajyRMSu8kS+tfJEPbzyRDnC8kQ7yfJEN8/yRDPV
8kQt3PJErOLyRKjo8kQn7/JEpvXyRKL78kSkAvNEGwnzRB8P80QbFfNEFBzzRBAi80SPKPNE
kS/zRI0180SJO/NEg0LzRIdI80T+TvNEAFbzRPxb80T4YfNE+mjzRPZu80R1dfNE63vzRGqC
80RmiPNEaI/zROeV80Tjm/NEYqLzRNmo80TdrvNE17XzRFa880RSwvNE0cjzRFDP80RM1fNE
y9vzRMTi80TA6PNEvO7zRL7180S6+/NEOQL0RDMJ9ERoD/RErhX0RC0c9EQpIvREqCj0RCcv
9ESmNfREojv0RJxC9ESXSPREFk/0RJVV9EQUXPREEGL0RApp9EQOb/REhXX0RIl79EQAgvRE
f4j0RIGP9ET4lfRE/Jv0RPih9ER3qPRE7a70RGy19ETru/REasL0RGbI9ERgz/REXNX0RNvb
9ERa4vRE2ej0RNXu9ETX9fRE0/v0RFIC9UTJCPVESA/1REMV9URGHPVEQSL1RMAo9UQ/L/VE
OzX1RLo79US0QvVEsEj1RC9P9USuVfVEqlv1RCli9UQjafVEH2/1RJ519USZe/VEGIL1RJeI
9UQWj/VElZX1RAyc9UQIovVECqn1RAav9USFtfVEBLz1RADC9UR/yPVEec/1RHXV9UT02/VE
c+L1RG7o9UTt7vVE5/X1ROP79URiAvZE4Qj2RN0O9kRcFfZE2xv2RFoi9kTRKPZEUC/2RM81
9kTLO/ZESkL2RMlI9kTETvZEQ1X2RD1c9kRBYvZEuGj2RDdv9kQzdfZEsnv2RKyC9kSwiPZE
y4/2RKaV9kSim/ZEIaL2RCOp9kQfr/ZEc7b2RBS89kQYwvZEj8j2RJHP9kSN1fZEDNz2RAji
9kSH6PZEBu/2RH319kT8+/ZE+AH3RPoI90R5D/dEdRX3RPQb90RqIvdEbij3ROUu90TnNfdE
4zv3RGJC90ThSPdE3U73RFxV90RWXPdEUmL3RNFo90RQb/dETHX3RMt790TEgvdEwIj3RMSO
90S+lfdEupv3RDmi90S4qPdEN6/3RDO190QtvPdEKcL3RKjI90Qnz/dEptX3RKLb90Sc4vdE
Gun3RBbv90SV9fdEFPz3RBAC+ESPCPhEiQ/4RIUV+ESJG/hEgyL4RH8o+ET+LvhE+DX4RPw7
+ET4QfhE8kj4RPZO+ERsVfhEblz4RGpi+ERmaPhEaG/4RGR1+ETje/hEWoL4RNmI+ETVjvhE
15X4RFac+ERSovhE0aj4REiv+ERMtfhEwrv4RMTC+ETAyPhEvM74RLbV+ES62/hEOeL4RDPp
+EQv7/hEK/X4RC38+EQpAvlEqAj5RB8P+USeFflEmhv5RJwi+USXKPlEFi/5RJU1+UQUPPlE
EEL5RApJ+UQGT/lEhVX5RARc+USDYvlEf2j5RHlv+UT4dflE9Hv5RPiB+UTyiPlE7Y75ROeV
+URmnPlEYqL5RGao+URgr/lEXLX5RNu7+URawvlE2cj5RNXO+UTP1flE09v5REri+UTJ6PlE
SO/5REP1+UQ9/PlEQQL6RLgI+kQ3D/pEMxX6RLIb+kS0IvpEsCj6RC8v+kSmNfpEJTz6RCFC
+kQjSfpEH0/6RJ5V+kSaW/pEk2L6RJdo+kQOb/pEjXX6RIl7+kSLgvpECon6RAaP+kSFlfpE
/Jv6RACi+kR3qPpEea/6RHW1+kT0u/pEc8L6RG7I+kTtzvpE59X6ROPb+kRi4vpE4ej6RN3u
+kRc9fpEVvz6RFIC+0RWCPtEUA/7RM8V+0TLG/tExCL7RMko+0TELvtEvjX7RD08+0Q5QvtE
O0n7RDdP+0QzVftELVz7RKxi+0SoaPtEJ2/7RKZ1+0Sie/tEIYL7RBqJ+0TLj/tElZX7RBSc
+0QQovtEj6j7RImv+0SNtftEibv7RIPC+0SHyPtE/s77RADW+0T82/tE+OH7RPro+0Rw7/tE
dfX7RG78+0RqAvxEZgj8RGgP/ETfFfxE4xv8RGIi/ETZKPxE3S78RFQ1/ERWPPxEUkL8RE5I
/ERIT/xETFX8RMJb/ERBYvxEwGj8RLxu/ES+dfxEunv8RDmC/EQzifxEL4/8RCuV/EQtnPxE
rKL8RKio/EQnr/xEnrX8RKK7/EScwvxEGsn8RBbP/ESV1fxEFNz8RBDi/EQK6fxEDu/8RIX1
/EQE/PxEgwL9RH8I/UT+Dv1E+BX9RPQb/UT4If1Ebij9RO0u/URsNf1E6zv9RGpC/URmSP1E
5U79RGRV/UTbW/1EWmL9RNlo/UTVbv1Ez3X9RE58/URKgv1EyYj9REiP/URElf1ERpz9RLyi
/UTAqP1EN6/9RLa1/USyu/1EtML9RDPJ/UQvz/1ErtX9RCXc/UQp4v1EI+n9RB/v/USe9f1E
Hfz9RBgC/kSXCP5Eqg/+RI0V/kQMHP5ECCL+RIco/kQGL/5EhTX+RAQ8/kR7Qv5Ef0j+RHlP
/kT4Vf5E9Fv+RHNi/kTyaP5E7W7+ROd1/kRmfP5EYoL+ROGI/kTdjv5EXJX+RFac/kRaov5E
0aj+RFCv/kRMtf5Ey7v+RM3C/kTJyP5ExM7+RL7V/kS62/5EOeL+RLjo/kS07v5EM/X+RDX8
/kQ=</AssayXData><AssayYData Points="500">BPk8QJONO0DtwzhAkpU2QJMbNEBLUjFAa7AvQK6lLUCZEixAJKEqQLmJKUA5uChANg0oQHlV
J0BthyZACFwmQD+2JUDUESVAlwAlQBS8JEA5ayRACggkQCU1JEBgXSNA3mEjQMcpI0AUJiNA
3h4jQJP0IkBD1CJAp4MiQLyxIkCcmiJAv5QiQJ6BIkC1QyJA9zwiQCgEIkCqNiJAZBEiQOjs
IUClHiJAELUhQH+tIUCkDSJAHJUhQAxBIUA8CCJAPWkhQGjEIUBzkSFAp2QhQE9sIUD/eSFA
w2ohQJxhIUAvZCFAQJQhQKBSIUBNICFASQ0hQPdiIUA74CBAQ0QhQF8bIUA4FCFA7tUgQN8R
IUBF/SBA8fogQBZNIUAkBSFANNUgQPEWIUDZDSFAGQYhQFe8IEAd8CBAuL0gQEPcIED2DCFA
bRYhQLS0IEC3wSBABKIgQPr9IEA96yBAyLggQOPVIEBchCBASlsgQA3PIEDaVCBAUnYgQO+t
IEB8tyBAPqAgQGucIEA0oyBAz2IgQPGKIEBOnyBAZscgQPyiIEANkyBAMs4gQEN0IEDQViBA
OnYgQLF9IEC0LSBA4zsgQBVcIEBEnSBAbVMgQIeEIECOdiBAFZMgQIo8IECClCBAnZ8gQGlT
IEAQXiBA2ocgQEuVIEBTSiBAHn8gQKw0IEADbiBAcVcgQMFSIEBxRCBAh4cgQGFiIEA1byBA
yl0gQE6DIEA8XyBALXcgQEiNIEDJTiBAcQwgQKWlIEAQWyBAYoIgQHZtIEBJeiBAAY0gQAeh
IEAhhSBArIIgQMMxIEB5eyBA40ggQK1rIEBGMSBAJGIgQINQIEA6YiBAEJAgQOFCIEB6eyBA
G2cgQBtlIEAmICBAj2EgQIE2IEB3GiBAFXQgQEY5IEDeJSBArWwgQKZCIECWUSBA5vcfQLlB
IEDTXyBAOWsgQCNqIECsQyBAdwcgQHJrIEAPNCBAOUwgQNQsIEAUWyBAB1EgQAtVIECrLyBA
9mggQPiZIEBg9h9AKlYgQNuiIECwLiBA7n8gQKgaIECZcyBAjXcgQM5qIEADciBAjmggQNGm
IEBfgCBAbFcgQJWMIEDQiyBAbw0gQM+SIEDYgyBAnTAgQJ9QIEALpCBA3logQL85IEAaVyBA
yVggQOl5IECMVCBAJ5YgQKE9IEDcVyBAFh4gQH42IECHaSBARhwgQOKSIEALeiBAHRogQNc4
IEDdBCBANTUgQNYKIECQKSBAeyogQJRbIECGYSBAhHMgQCNPIEB+JyBAIUcgQIsEIEC3ZCBA
3YAgQNMcIEDPXSBAQ2ggQLJOIEAiTyBAO0EgQPF8IEBKGSBAIGYgQGMLIECi6B9AqIggQOxg
IEBCSCBAjocgQFtGIEBnEyBAVUwgQMpTIEBATyBAK1AgQL9PIECyZyBAj1cgQPmQIEBMJSBA
5jIgQEr6H0B39B9ADUcgQPc3IEDcTSBAICggQO/zH0BHzB9ARSEgQFBmIEAgGiBAOmkgQGkJ
IEBdMCBAdEogQJJXIEDzQiBAYhcgQCtOIEDkKSBAGRMgQG5wIEAM+h9AX0ggQNSJIEBY+h9A
M0ogQOFqIEALqyBAcFkgQCaGIEDQOyBAl50gQFw0IECFZyBA3REgQEl0IECRZSBAVkQgQDt+
IEDAdSBAOEAgQOXaH0DbUiBApnggQBFBIECmgCBAx+wfQGIhIEB5OCBArUUgQPsnIEDEOCBA
TSYgQPU8IEDrpyBACgQgQIUtIED3VSBAhh8gQMxLIECLaCBAMWcgQOdeIECQbSBA5xogQLQ1
IEACFCBAfqogQBkfIEBcPyBAJzQgQI82IEBdRCBAXSsgQAYtIEAraCBAF1wgQDPiH0BiPiBA
bJIgQL0+IECZWyBAJk8gQCo4IEA8RyBAmC4gQA9DIECVNCBAD1IgQEYzIEBkBCBAq/8fQCYR
IEBkViBATmEgQBjvH0DObiBAvQogQFQtIEBwJCBADvcfQG88IEDqGSBATF0gQPA8IEDhMiBA
zFsgQMNMIEA4TyBAc2wgQKA+IEBrZSBAXlIgQGgwIEDrFiBADA0gQLhAIEDuUyBAyp4gQBLf
H0AwACBAelwgQPVdIEB9rSBAJOIfQOvuH0DwuiBArT4gQLZTIEBf8h9A6A0gQGMUIEC2UyBA
pkEgQMELIEBGZSBAnHcgQA4GIEA7aSBAs0YgQNJSIECPQCBAtRQgQF0UIEBheCBALDMgQJJv
IEB8YyBAklwgQMA7IEB9SyBAflwgQFcZIEAmNCBA6lEgQIg/IEBWTyBA3BcgQA4/IEC1eiBA
bjYgQEQpIEABWSBAHEEgQCZHIED71x9A5TUgQKkUIEAmQiBARSwgQO0iIECRVCBAxDEgQIgV
IEDbSiBAJVwgQLdOIEDzJSBAyyAgQN9nIEC+WyBARjggQLxYIEDa9h9AqjwgQBxNIEAbGiBA
KWQgQIx4IEAbQSBAKjogQIFYIECI+x9AI24gQJwLIEAxYiBAQVggQM9nIEDC8R9A3x8gQJFM
IEBQJSBAOEEgQJn8H0BkayBADjUgQLUvIEC9LyBAjkMgQOiXIEA3hCBAmm4gQGkdIEBRQCBA
vkMgQByaIEAlZiBAiVUgQEBFIEAl6x9AO2ogQM3+H0BxViBAjwAgQG92IEDiXyBA/B0gQGJD
IEA=</AssayYData></Step><Step><CommonData><SampleLocation>4</SampleLocation><SampleID></SampleID><SampleGroup></SampleGroup><SampleInfo></SampleInfo><SampleRow>I</SampleRow><SamplePlate>1</SamplePlate><WellType>BUFFER</WellType><Concentration>-1</Concentration><ConcentrationUnits>µg/ml</ConcentrationUnits><MolarConcentration>-1</MolarConcentration><MolarConcUnits>nM</MolarConcUnits><MolecularWeight>-1</MolecularWeight><Temperature>30</Temperature><StartTime>2194608</StartTime><AssayTime>60</AssayTime></CommonData><FlowRate>1000</FlowRate><StepType>BASELINE</StepType><StepName>Baseline</StepName><StepStatus>OK</StepStatus><ActualTime>60.0099</ActualTime><CycleTime>0.2</CycleTime><AssayXData Points="300">mwL/RBIJ/0QWD/9EEBb/RAwc/0SLIv9ECin/RIkv/0SENf9Efjz/RIJC/0T5SP9EeE//RHRV
/0TzW/9E9WL/RPFo/0Rob/9E53X/RON7/0Rigv9E4Yj/RGCP/0Tflf9E2pv/RFmi/0RTqf9E
T6//RM61/0RNvP9EScL/RBDK/0RHz/9EvtX/RD3c/0Q54v9EuOj/RLrv/0S29f9ENfz/RFYB
AEVYBABFkwcARRQLAEUSDgBFUhEARZEUAEWPFwBFzxoARUseAEVJIQBFiSQARYcnAEXGKgBF
Qy4ARUUxAEWBNABFwDcARQA7AEU/PgBFf0EARX1EAEW8RwBF90oARfpNAEV2UQBFtlQARbRX
AEXzWgBFM14ARTFhAEWuZABFrGcARetqAEUrbgBFKXEARWh0AEXldwBF53oAReV9AEVigQBF
YIQAReGHAEUgiwBFHo4ARV6RAEWZlABFm5cARRibAEVYngBFVqEARZWkAEXRpwBFEKsARVCu
AEVOsQBFjbQARYu3AEXKugBFS74ARUnBAEVHxABFxMcARcbKAEUCzgBFg9EARYHUAEV/1wBF
ANsARf7dAEU94QBFuuQARXvnAEW26gBFN+4ARTXxAEWy9ABFsPcARbL6AEXt/QBFbgEBRWwE
AUXtBwFF6woBRekNAUVmEQFFZBQBRaQXAUUlGwFF4R0BRSAhAUUUJQFFnycBRd8qAUUaLgFF
GDEBRZk0AUWXNwFF1zoBRVQ+AUUUQQFFVEQBRdFHAUXPSgFFDk4BRU5RAUVLVAFFi1cBRQhb
AUUGXgFFh2EBRYVkAUWDZwFFBGsBRUNuAUVBcQFFvnQBRX93AUW6egFFO34BRTmBAUV5hAFF
uIcBRfOKAUUzjgFFMZEBRbKUAUWwlwFF75oBRe2dAUVqoQFFbKQBRainAUXnqgFF5a0BRSWx
AUWmtAFFpLcBRSC7AUUevgFFIMEBRZ3EAUXdxwFF28oBRRrOAUVa0QFFWNQBRdXXAUUU2wFF
Et4BRVLhAUWR5AFFj+cBRc/qAUVL7gFFSfEBRYn0AUXI9wFFCPsBRQb+AUVFAQJFhQQCRYMH
AkXCCgJFPw4CRT0RAkV9FAJFvBcCRboaAkX6HQJFdiECRXQkAkW0JwJF8yoCRfEtAkVyMQJF
rjQCRbA3AkXrOgJFKz4CRSlBAkWqRAJF6UcCRedKAkXlTQJFYlECRWBUAkXhVwJFIFsCRR5e
AkUcYQJFwmQCRZtnAkXbagJFFm4CRVZxAkVUdAJF1XcCRRR7AkUSfgJFUoECRY2EAkWPhwJF
DIsCRUuOAkVJkQJFiZQCRYeXAkXGmgJFQ54CRYOhAkWBpAJFwKcCRQCrAkX+rQJFPbECRbq0
AkW4twJFtroCRTe+AkU1wQJFdMQCRbTHAkXvygJF8c0CRW7RAkWu1AJFrNcCRaraAkXp3QJF
KeECRabkAkXl5wJF4+oCRSLuAkVi8QJFYPQCReH3AkUc+wJFHv4CRVoBA0WZBANFlwcDRRgL
A0UWDgNFVhEDRZUUA0XRFwNFzxoDRVAeA0VOIQNFjSQDRYsnA0UIKwNFCi4DRUUxA0WFNANF
gzcDRcI6A0VDPgNF</AssayXData><AssayYData Points="300">l1ofQKaGH0C+SR9A81gfQI68H0AjUh9AkVUfQKJPH0BAax9AHx8fQLVwH0BVLh9AZOEeQHUR
H0DpMR9ApVcfQOrpHkAuxx5AtBofQOT3HkAHDR9AY/0eQGrQHkCEqB5AhfgeQL2cHkDBwh5A
Y3YeQLSuHkBOpR5A5JkeQOLIHkCgnB5AJqoeQBRoHkA1bB5AwKkeQDwKHkAHLR5A83EeQP9X
HkCbdx5AAokeQIeUHkAelh5Ae20eQMwEHkABOB5Ar0seQDFpHkB8IB5AXRseQPEvHkCNCh5A
Aj8eQDyrHkA5Rh5AF2ceQPUxHkAlWB5AeBIeQCz/HUB0Hh5AzFseQAYAHkCkNx5AwSIeQATg
HUAcyh1ARWMeQL83HkBALx5AnOodQKcaHkDcKR5AikUeQJoAHkCTlB1AM/QdQO3tHUBX8R1A
HPcdQF7HHUCNxR1AouYdQIDlHUCKjx1Ad8MdQCXAHUAuyR1AS8YdQGMCHkCkpR1AhvsdQNXd
HUDx7B1A6KsdQNCPHUD1+B1AUqodQL+THUDb6x1AKJYdQPOlHUBbBR5Axb8dQEf7HUD+Dh5A
TckdQD3JHUATnx1AgY8dQC2AHUCfqR1AEaIdQMGIHUC5tB1Ar20dQEJLHUBTBR5AuKgdQMl2
HUD1sx1AO5MdQOA/HUDjCh5ATKgdQPJwHUBq2R1ASz8dQE+ZHUC6bx1AMY8dQOGhHUBEfx1A
OLwdQEmPHUDxch1APqQdQF9+HUCiiB1A0KwdQFCRHUDTbB1AVtkdQJuJHUC2FR1AnoodQJl6
HUApYh1AyygdQP1qHUAmnx1Az0YdQIFdHUA8XR1Ah6MdQBRcHUCAkR1AoUodQGr6HECZIR1A
W4YdQJdxHUDKUx1AUDkdQEs3HUBDER1A5oQdQMEIHUDKDR1AgGcdQHEjHUC2QR1A40QdQNUo
HUC6lR1ARE4dQMY0HUC2Vx1AERUdQKNsHUDcYB1AojMdQLr2HEApER1A3PccQHtRHUC+JB1A
Mf4cQBlhHUAOPx1ArEYdQFZKHUAxJR1AYfocQBUHHUATLB1AQy0dQMJFHUAegB1AiTUdQCfw
HEDPgR1AVy8dQAsaHUBz+xxAUiIdQJVYHUDYlxxAOSwdQA36HEBOBB1AUjYdQOfJHEAN8xxA
aCEdQNn2HEDiIx1AsQUdQDsIHUBSJB1AHLscQMPlHECIwRxAVQQdQH4QHUAT1xxARcscQMoi
HUDq+BxA6AEdQI0SHUDCwRxAITUdQNsEHUBrCx1AfMccQLOpHEBJxhxAOywdQJTHHEA3Gx1A
du8cQH8THUAw8hxAg5ccQJnNHEC0vBxALeMcQCnpHEBdyRxAiPQcQNICHUC11hxAQr4cQHz9
HEBI6RxAYH8cQGYUHUB92RxAGs8cQFIFHUDF1hxAa94cQIHrHECNkBxAgOMcQLP0HEAq5hxA
vMEcQCe2HEC54RxAv3kcQEujHEALthxAvdUcQF6gHEDBgRxAyp8cQKCfHECX/BxAKoocQOiu
HEBF2BxAR9EcQIXMHEBQfxxAg3kcQB6yHECqrhxAFYscQOmfHEAHwhxAdbocQD3HHEBFjxxA
zY0cQIByHEAplxxA</AssayYData></Step><Step><CommonData><SampleLocation>10</SampleLocation><SampleID></SampleID><SampleGroup></SampleGroup><SampleInfo></SampleInfo><SampleRow>I</SampleRow><SamplePlate>1</SamplePlate><WellType>KSAMPLE</WellType><Concentration>-1</Concentration><ConcentrationUnits>µg/ml</ConcentrationUnits><MolarConcentration>-1</MolarConcentration><MolarConcUnits>nM</MolarConcUnits><MolecularWeight>-1</MolecularWeight><Temperature>30</Temperature><StartTime>2261235</StartTime><AssayTime>120</AssayTime></CommonData><FlowRate>1000</FlowRate><StepType>ASSOC</StepType><StepName>Association</StepName><StepStatus>OK</StepStatus><ActualTime>119.991</ActualTime><CycleTime>0.2</CycleTime><AssayXData Points="600">dkEDRbVEA0WzRwNFMEsDRXBOA0VuUQNFrVQDRe1XA0XrWgNFaF4DRadhA0WlZANF5WcDRSRr
A0UibgNFYnEDRd50A0XgdwNF3noDRVt+A0VZgQNFmYQDRRqIA0UYiwNFFo4DRZORA0XSlANF
0JcDRRCbA0VPngNFTaEDRc6kA0UJqANFDKsDRUeuA0WGsQNFhLQDRQW4A0VBuwNFQ74DRUHB
A0W+xANFwMcDRT3LA0V8zgNFetEDRXjUA0X51wNF99oDRTfeA0Wz4QNFseQDRa/nA0Xv6gNF
Lu4DRW7xA0Wt9ANF6fcDRef6A0Vo/gNFpwEERaUEBEXlBwRFIAsERSIOBEWfEQRF3hQERdwX
BEUcGwRFWx4ERVkhBEWZJARFFigERRQrBEUWLgRFkzEERZE0BEXQNwRFTTsERU8+BEVNQQRF
ykQERchHBEUHSwRFR04ERUVRBEWEVARFAVgERf9aBEU/XgRFfmEERXxkBEW8ZwRFOWsERTtu
BEV2cQRFtXQERbN3BEVFewRFdH4ERa+BBEWxhARF7YcERSyLBEUqjgRFapEERamUBEXplwRF
55oERWSeBEVmoQRFoaQEReCnBEXeqgRFHq4ERZ+xBEWdtARF3LcERRi7BEUavgRFVcEERdbE
BEXUxwRFFMsERVPOBEVR0QRFkdQERQ7YBEUM2wRFS94ERYrhBEXK5ARFyOcERUXrBEVD7gRF
RfEERcL0BEUB+ARF//oERT/+BEV+AQVFfAQFRfkHBUU5CwVFNw4FRbgRBUW1FAVFsxcFRfMa
BUVwHgVFbiEFRXAkBUXtJwVF6yoFRSouBUWnMQVFqTQFRac3BUUkOwVFIj4FRWJBBUXjRAVF
4EcFRd5KBUVbTgVFm1EFRZlUBUUaWAVFGFsFRRZeBUWXYQVF0mQFRdBnBUUQawVFT24FRU1x
BUXOdAVFDngFRQx7BUUJfgVFhoEFRYiEBUXEhwVFRYsFRUOOBUVBkQVFwpQFRcCXBUX/mgVF
fJ4FRXqhBUV4pAVF+acFRfeqBUU3rgVFdrEFRbG0BUWvtwVFdrsFRXC+BUVuwQVFrcQFRe3H
BUXrygVFaM4FRafRBUWl1AVF5dcFRSTbBUUi3gVFYuEFRd7kBUXc5wVF2uoFRVvuBUVZ8QVF
1vQFRRb4BUUY+wVFFv4FRZMBBkWRBAZF0AcGRU0LBkVPDgZFTREGRcoUBkXIFwZFBxsGRUce
BkWGIQZFhCQGRQEoBkUDKwZFQy4GRX4xBkW+NAZFvDcGRT07BkV4PgZFekEGRbVEBkX1RwZF
80oGRXROBkWzUQZFsVQGRfFXBkUsWwZFLl4GRathBkWpZAZF6WcGRedqBkVobgZFZnEGRaV0
BkXgdwZF43oGRR5+BkWfgQZFnYQGRdyHBkUciwZFGo4GRVmRBkXWlAZF1JcGRRSbBkVTngZF
UaEGRZGkBkUOqAZFDKsGRUuuBkWKsQZFyrQGRci3BkVFuwZFR74GRUXBBkXCxAZFAcgGRf/K
BkWAzgZFftEGRXzUBkW81wZFOdsGRTfeBkV24QZFteQGRbPnBkXz6gZFcO4GRXLxBkVw9AZF
7fcGRev6BkUq/gZFqwEHRakEB0WnBwdFJAsHRWQOB0ViEQdF4xQHReAXB0XeGgdFXx4HRZsh
B0WZJAdFGigHRRgrB0UWLgdFlzEHRdI0B0XUNwdFFDsHRU8+B0VRQQdFzkQHRcxHB0UMSwdF
CU4HRYpRB0WIVAdFyFcHRUVbB0VDXgdFQWEHRYBkB0XAZwdF/2oHRXxuB0V6cQdFeHQHRbh3
B0U5ewdFNn4HRbOBB0W2hAdFs4cHRTCLB0VwjgdFbpEHRa2UB0XtlwdF65oHRWieB0WnoQdF
paQHReWnB0UkqwdFIq4HRaOxB0WhtAdF3LcHRd66B0VbvgdFWcEHRZnEB0UWyAdFGMsHRRbO
B0VV0QdFkdQHRdDXB0UQ2wdFT94HRU3hB0WN5AdFCegHRQzrB0VH7gdFhvEHRYT0B0UF+AdF
QfsHRUP+B0V+AQhFvgQIRbwHCEU9CwhFfA4IRXoRCEW6FAhF9RcIRfcaCEV0HghFsyEIRbEk
CEWvJwhFMCsIRWwuCEVuMQhFqTQIRek3CEXnOghFJj4IRadBCEWlRAhFo0cIRSBLCEUiTghF
XVEIRd5UCEXcVwhFHFsIRVteCEVZYQhF1mQIRRZoCEUUawhFU24IRZNxCEWRdAhFDngIRRB7
CEUOfghFioEIRcqECEXIhwhFSYsIRUeOCEVFkQhFhJQIRQGYCEVBmwhFP54IRX6hCEW+pAhF
vKcIRfuqCEV4rghFdrEIRXi0CEX1twhF87oIRTK+CEWvwQhFcMQIRa/HCEUsywhFKs4IRavR
CEWp1AhFp9cIRSTbCEVk3ghFZuEIRePkCEXg5whF3uoIRV/uCEWb8QhF2vQIRdj3CEUY+whF
V/4IRZcBCUWVBAlFFggJRdIKCUVTDglFjxEJRZEUCUUOGAlFDBsJRQkeCUWKIQlFyiQJRcgn
CUUHKwlFQy4JRUExCUWANAlFATgJRf86CUV8PglFfkEJRXxECUX5RwlFOUsJRTZOCUV2UQlF
tlQJRbNXCUUwWwlFcF4JRa9hCUWtZAlF7WcJRSxrCUVsbglFp3EJRaV0CUXldwlFJHsJRWR+
CUVigQlF3oQJReCHCUXeiglFHo4JRZuRCUWZlAlF2JcJRRibCUUWnglFVaEJRdKkCUXQpwlF
EKsJRU+uCUVNsQlFzrQJRQm4CUVJuwlFR74JRYbBCUXGxAlFBcgJRUXLCUVDzglFgtEJRb7U
CUX91wlFPdsJRTveCUV64QlFeOQJRfnnCUU06wlFNu4JRbPxCUWx9AlFr/cJRTD7CUUu/glF
bgEKRa0ECkXpBwpF6woKRSYOCkWnEQpFpRQKRaMXCkUkGwpFIh4KRZ8hCkXeJApF3CcKRRwr
CkVbLgpFmzEKRdY0CkUWOApFFDsKRVM+CkWTQQpF0kQKRRJICkUQSwpFT04KRYpRCkXKVApF
CVgKRQdbCkUFXgpFhmEKRYRkCkXEZwpFQWsKRT9uCkVBcQpFvnQKRbx3CkX7egpFO34KRXqB
CkW2hApF9YcKRTSLCkV0jgpFcpEKRbGUCkXxlwpFLJsKRWyeCkWroQpFqaQKRemnCkUoqwpF
ZK4KRaOxCkWltApF4LcKRSC7CkUevgpF</AssayXData><AssayYData Points="600">TF4pQAl9OUCzPD5AnCBAQHhLQUCJ+UFA0nFCQBhkQkAm00JAztBCQEk8Q0BxJkNAMTZDQBhQ
Q0DgXkNAD2FDQNZEQ0CPokNAWYNDQJ1CQ0CDIERAQYVDQDWpQ0CYxUNA6HVDQFZ2Q0BMuUNA
1NZDQCZ4Q0BVp0NACQlEQFq6Q0CGyUNAVepDQLjBQ0CZtUNAJOVDQOjiQ0AvAERA7AZEQNTr
Q0BBMERAp0lEQLavQ0AA80NAYhVEQKEtRECpv0NANBlEQKQKREAsKERA1A1EQK07RECCSURA
JkZEQGWQREC8V0RAg41EQKkHREDlakRAc6NEQGlqREDWjkRA5GdEQDKWRECWl0RA5ppEQIRt
REDUfURAVLdEQNHWREDpz0RAoalEQDSERECUgkRAS7hEQCYERUCc2kRAUnREQFveREA/BEVA
B5hEQGfNREByzURAOwxFQLn0REBnJEVAD+9EQMMGRUCi00RAIVhFQL4HRUBv/ERAsGJFQH8y
RUCJm0VAFCdFQNQ1RUDJ+ERAfypFQAFURUCgbUVAkkpFQBWgRUDypEVA6WxFQJ9YRUBsXEVA
rYxFQA+hRUARoUVARY9FQEVXRUAKaEVAKKZFQOt2RUBUoUVAjn9FQNVjRUB67kVA3ZRFQDSl
RUDVa0VACchFQLXKRUAACUZA9/tFQK/LRUAErkVAGd1FQDG7RUBOWkZAJhNGQJ7zRUD67kVA
IN1FQPUkRkDzvkVAyQNGQAoERkCV/0VAA/NFQDbQRUAYCUZASHxGQFxjRkDdKUZATAxGQMlU
RkDaUkZA9FZGQO1aRkDB1kVA2zFGQH12RkAqa0ZAWJZGQJ95RkAJh0ZA855GQGKuRkAOUEZA
dL9GQFiiRkCLk0ZA0bVGQPjCRkBryEZAkqJGQOXsRkCmM0dAKRVHQCbLRkB7GUdAhK1GQH9o
RkCc+kZAQfVGQFD/RkDvCUdALtlGQBDHRkCLZ0dA+v9GQI4GR0CuQUdAIfhGQBvARkCFIEdA
9BFHQOkwR0Az40ZAnw5HQD1dR0CLcEdAE0tHQPliR0DXY0dAOJJHQMFxR0CElkdALIxHQEhW
R0D1WkdAFJRHQNhWR0C4fEdAbjtHQFJZR0CzcEdA469HQJ1sR0A8pEdAbdNHQC9kR0B5f0dA
Ny5HQK6YR0CMs0dAIa5HQFq6R0DfnEdAW/RHQPv5R0DpHkhArdRHQOP1R0BrqEdABU9IQCk4
SECNxkdAn0NIQFgSSED9VEhA9T9IQHRESEBpVUhA5XNIQL0iSEB+TEhAkDpIQPiFSEBAAUhA
JBxIQHtMSECqWkhAHxlIQFJrSEDMI0hAfnRIQDRqSEBfmEhAZ8ZIQAeaSEBc1khAIoVIQH3U
SECneUhAA+VIQGOUSEBIqEhAjsBIQBj8SEBsn0hAUX5IQOhySECvy0hAFctIQBWuSEDC+EhA
NulIQKvWSEBO3khANdlIQE+cSEBt6EhA9C9JQNEdSUCE8khAfgNJQAzESEAfZUlAbUZJQJFa
SUCO2khA0OdIQE0oSUB5hUlAEiFJQOLySEC1FUlAQ1pJQK5ESUBlSElAwkZJQKeCSUBlVklA
/GdJQPVjSUAJoUlAkGlJQNdqSUApu0lALOZJQKKZSUAip0lAI35JQOCfSUD7vklAiIBJQMye
SUBFi0lAPthJQLtoSUDoqklAhdtJQOC1SUDY9klA+8NJQICuSUDhw0lAfgtKQCG9SUBxcElA
1C5KQDPOSUCm5ElAPP5JQE0GSkCt+0lAbDJKQDf1SUDCFkpAXNdJQC5TSkDlBUpAQVVKQIEw
SkDcPkpA801KQBB+SkBec0pAyY9KQBYgSkCEakpAFFtKQJt/SkAkSkpA4VhKQCuDSkBMm0pA
OZFKQMzTSkCInEpAGnxKQOCsSkA/pUpAiKRKQIGbSkCJrEpANIRKQNjfSkDr3EpApqFKQI/n
SkBh/0pA7t5KQHzaSkAZHUtA5bZKQIA1S0C6B0tA6OJKQLW/SkBmDktAC/xKQMAaS0CDUEtA
sf5KQMj4SkBSR0tA4C9LQNBMS0AMO0tAnjtLQEkeS0ACdktAKltLQJc3S0DDCktAEzpLQCz1
SkAPhUtAkGpLQAZ1S0CBRUtA5QJLQD2IS0AVgktA6p9LQH5/S0CPjktAw8NLQLq8S0BhdktA
XLFLQBGhS0C2dktAOuRLQOS7S0BFrEtAjxBMQGiuS0C7D0xAI+xLQBqwS0BqCUxAN8dLQC4A
TEAOJkxAWyJMQL69S0CT/EtAZUVMQNH4S0D0/EtAbGVMQNLwS0BGHkxAgR5MQNg6TEBzUExA
6/NLQC0hTEBvdkxA0HxMQE9STEDaGUxAZrdMQBzATEBscUxADzdMQNZ7TEA9jUxAAnVMQHh8
TEAVkExACoxMQNZFTEAQVUxAIH5MQGSkTED8PkxAYnRMQAO+TECjCU1AA51MQDviTECu0kxA
G5dMQFqvTEDB/kxAMQZNQOmbTEBnFU1AR7VMQCLdTEB1+kxAFfVMQBXATEAS/ExAOVRNQBra
TECIJk1AnlZNQMr9TEBiB01AtWNNQEUzTUB/hk1AgwFNQN/XTEDGik1AOSJNQK2WTUBWiE1A
eD1NQMR2TUAyUU1AqXhNQNa1TUDihU1APWVNQFrRTUDysE1A84hNQC1iTUA2pU1AyolNQEkU
TUD5yU1AwXxNQMfPTUDGn01AZ7pNQAy9TUA2e01AF6xNQLH0TUAF001AKMdNQCSjTUAU5k1A
C9tNQCGfTUBs4k1AOQxOQDKtTUDf/k1ApelNQDniTUDfE05A26tNQFVNTkDhbE5Aef5NQPbu
TUBDLU5AxFBOQGANTkBrFU5A0C1OQA0OTkD+MU5AnmpOQA0zTkDiE05A8UNOQIZYTkDDa05A
UENOQNqITkAg005AAX5OQD+aTkCgRU5Ah2ROQCCmTkCnnE5A2YROQHWNTkAguk5A36ZOQIGI
TkC/jU5AfXNOQCjOTkDzzE5AdaFOQA3sTkCcsU5A9cZOQPngTkB7BE9AKfpOQEgWT0BR4U5A
rgVPQCXzTkBz1k5Ahr1OQPGrTkAeFk9ARNROQH4BT0Cr3U5A2ipPQKcUT0D3Mk9ANxlPQLrp
TkCQRE9AvFxPQHteT0DQ8k5Ab0JPQMtbT0B3J09AiXVPQEsOT0Adek9AdqJPQDkvT0AzNU9A
ylxPQBq0T0DNUU9AdFZPQItKT0C9o09A</AssayYData></Step><Step><CommonData><SampleLocation>4</SampleLocation><SampleID></SampleID><SampleGroup></SampleGroup><SampleInfo></SampleInfo><SampleRow>I</SampleRow><SamplePlate>1</SamplePlate><WellType>BUFFER</WellType><Concentration>-1</Concentration><ConcentrationUnits>µg/ml</ConcentrationUnits><MolarConcentration>-1</MolarConcentration><MolarConcUnits>nM</MolarConcUnits><MolecularWeight>-1</MolecularWeight><Temperature>30</Temperature><StartTime>2387812</StartTime><AssayTime>100</AssayTime></CommonData><FlowRate>1000</FlowRate><StepType>DISASSOC</StepType><StepName>Dissociation</StepName><StepStatus>OK</StepStatus><ActualTime>99.993</ActualTime><CycleTime>0.2</CycleTime><AssayXData Points="500">UcEKRZDECkXQxwpFD8sKRU/OCkWK0QpFiNQKRcjXCkUH2wpFR94KRUXhCkWE5ApFxOcKRcLq
CkUB7gpFfvEKRXz0CkV69wpFufoKRTr+CkU4AQtFeAQLRbMHC0W1CgtF8Q0LRTARC0VwFAtF
7RcLRe8aC0XtHQtFaiELRakkC0XpJwtF5yoLRSYuC0VlMQtFoTQLReA3C0UgOwtFHj4LRV1B
C0WdRAtFm0cLRRhLC0UaTgtFVVELRZVUC0XUVwtF0loLRRJeC0WOYQtFT2QLRY5nC0XOagtF
CW4LRYpxC0WIdAtFhncLRQd7C0UFfgtFRYELRYCEC0XAhwtF/4oLRT+OC0V+kQtFuZQLRbuX
C0X3mgtFNp4LRXahC0W1pAtF9acLRfOqC0UyrgtFbrELRa20C0XttwtFrboLRSq+C0VqwQtF
qcQLRafHC0UkywtF5M0LRSTRC0Wh1AtFn9cLRd7aC0Ue3gtFHOELRVvkC0XY5wtF1uoLRRbu
C0VV8QtFU/QLRZP3C0UP+wtFT/4LRU0BDEWMBAxFzAcMRQsLDEVLDgxFhhEMRYQUDEXEFwxF
AxsMRUMeDEVBIQxFwiQMRcAnDEW+KgxFOi4MRXoxDEV4NAxFtzcMRfc6DEX1PQxFdkEMRXRE
DEWvRwxF70oMRfFNDEUsUQxFrVQMRatXDEXrWgxFJl4MRShhDEVjZAxF5GcMRSRrDEUibgxF
YXEMRZ10DEXcdwxFHHsMRVt+DEVZgQxFmYQMRdiHDEUUiwxFFo4MRVGRDEWQlAxFjpcMRQ+b
DEVPngxFTaEMRYykDEWKpwxFyqoMRUeuDEVFsQxFhLQMRcS3DEXCugxFAb4MRX7BDEV8xAxF
vMcMRfvKDEX5zQxFONEMRXjUDEW31wxF89oMRTLeDEVy4QxFseQMRfHnDEXv6gxFLu4MRWrx
DEWp9AxF6fcMReb6DEUm/gxFZQENRWMEDUXgBw1FIAsNRR4ODUVdEQ1FnRQNRZsXDUUcGw1F
Gh4NRRghDUWVJA1FlycNRdIqDUVTLg1FUTENRU80DUXQNw1FzjoNRQ0+DUWKQQ1FiEQNRYZH
DUUHSw1FR04NRYJRDUWEVA1FwFcNRf9aDUX9XQ1FfmENRb5kDUV6Zw1F+2oNRTZuDUU4cQ1F
tXQNRbN3DUWxeg1FMn4NRXKBDUVwhA1F7YcNRa2KDUXtjQ1FapENRWiUDUWnlw1FJJsNReSd
DUUkoQ1FoaQNRaOnDUXeqg1FX64NRV2xDUWZtA1F2LcNRRi7DUVXvg1FFMENRVPEDUXUxw1F
0soNRU/ODUVN0Q1FT9QNRczXDUXK2g1FCd4NRYrhDUWI5A1FhucNRQPrDUVD7g1FQfENRcL0
DUV+9w1FvvoNRT/+DUU9AQ5FeAQORbcHDkW1Cg5F9Q0ORXYRDkV0FA5FsxcORbEaDkXxHQ5F
LCEORa0kDkXtJw5F6yoORektDkVlMQ5FpTQORaM3DkUkOw5FIj4ORSBBDkWhRA5F3EcORd5K
DkVbTg5FWVEORVdUDkXYVw5FGFsORRZeDkVVYQ5FU2QORZNnDkUPaw5FDW4ORU1xDkVLdA5F
zHcORcp6DkVHfg5FhoEORYSEDkWChw5FwooORQGODkVBkQ5FvpQORbyXDkW+mg5FOp4ORXqh
DkV4pA5Ft6cORfeqDkX1rQ5FcrEORbG0DkWvtw5F77oORS6+DkUswQ5FqcQORavHDkXmyg5F
Js4ORWXRDkVj1A5F5NcOReLaDkUi3g5FXeEORV/kDkWb5w5FHOsORRruDkVZ8Q5FV/QORdT3
DkXW+g5FEv4ORVEBD0WQBA9FjgcPRQ8LD0VLDg9FTREPRYgUD0XIFw9FxhoPRUceD0WGIQ9F
hCQPRcQnD0X/Kg9FAS4PRX4xD0W+NA9FvDcPRfs6D0U6Pg9FOEEPRbVED0WzRw9F80oPRTJO
D0VyUQ9FsVQPRe1XD0XrWg9FKl4PRShhD0WpZA9Fp2cPReZqD0Umbg9FYXEPRWN0D0Xgdw9F
IHsPRR5+D0VdgQ9FnYQPRZuHD0UYiw9FV44PRRiRD0WVlA9Fk5cPRdKaD0VTng9FUaEPRU+k
D0XMpw9FC6sPRQmuD0WKsQ9FiLQPRYa3D0UHuw9FQ74PRUHBD0XCxA9FwMcPRb7KD0X9zQ9F
etEPRXzUD0W81w9F99oPRTbeD0U04Q9FteQPRfHnD0Wx6g9FLu4PRW7xD0Vs9A9F7fcPRev6
D0Xp/Q9FagEQRaUEEEWnBxBFJAsQRSIOEEUgERBFoRQQReAXEEXeGhBFHh4QRVkhEEVbJBBF
2CcQRRgrEEUWLhBFFDEQRZU0EEWTNxBFDzsQRU8+EEVNQRBFjEQQRcxHEEULSxBFCU4QRYZR
EEWEVBBFhlcQRQNbEEVDXhBFQWEQRb5kEEXAZxBFvmoQRTpuEEV6cRBFeHQQRbd3EEX3ehBF
9X0QRXKBEEWxhBBFr4cQRe+KEEUujhBFLJEQRbGUEEXplxBF65oQRemdEEVloRBFY6QQReSn
EEUkqxBFIq4QRWGxEEWdtBBFn7cQRdq6EEVbvhBFWcEQRVfEEEXYxxBFFMsQRRbOEEVR0RBF
kNQQRY7XEEUP2xBFT94QRU3hEEWM5BBFyOcQRcrqEEVH7hBFhvEQRYT0EEXE9xBFA/sQRQH+
EEU=</AssayXData><AssayYData Points="500">DrFNQAsATEA4M0pA2EZHQLCHRECtSEJAjlBAQDahPkD//DxA1y07QNXmOUCCODlA2y44QAPQ
N0D5HjdAFnI2QA7LNUAksDVAU3M1QPjeNEDmvTRARmk0QN51NECYHTRAgfwzQMboM0COujNA
xOkzQLBlM0D7jzNAFWQzQEhNM0BNDDNAJNgyQFX8MkDToTJACdsyQDrGMkCx2TJALaMyQDzr
MkCooTJA3r0yQJNYMkDA1jJA+BQyQFIMMkBldDJAhVAyQHJwMkCDWTJA630yQEVbMkDEljJA
NXQyQMxSMkAaZDJALXAyQO0fMkAaNzJAeysyQMw7MkASLzJAMD8yQJk4MkAM9jFA5xQyQOAU
MkCdEDJA1RAyQHkhMkBKIDJAfjIyQFApMkBPITJA9/IxQMkHMkDJCDJAoNYxQJ+WMUBhCjJA
PtMxQDz4MUDqPzJAJjIyQHA0MkBFDDJAfhYyQPAjMkC0wjFARH4yQLowMkAqOjJALgsyQId8
MUBO3DFABe4xQLLAMUCQ/zFABPkxQIwDMkCpmjFArrQxQJfXMUAcgTFAFcAxQPP6MUDOEDJA
ktwxQOzCMUATuzFA3e4xQOQQMkACzDFAE9IxQCfqMUDq3jFAq/IxQE8DMkDxCzJAk90xQBW2
MUBT3zFAg7AxQIrdMUArrjFAyf8xQP/uMUA5tDFAxf0xQKnrMUAB3TFAq9YxQPv0MUCstjFA
WeQxQOIXMkAR+TFAy9ExQA+SMUD78jFAmOkxQOwBMkBdqjFAcKwxQAbVMUAZwDFA1dgxQFbb
MUDxvjFAyJIxQMjqMUACzTFAPncxQOmtMUCX5zFAWw4yQJjwMUDQlTFA9KUxQDklMkDaxTFA
TeUxQNS5MUDQ4zFAv/UxQDDQMUCZ4jFAa4kxQLK9MUD18DFAEoUxQMLWMUDZjjFAEhIyQJ7A
MUBIrjFAUsMxQLfKMUBm6DFAeuYxQO2oMUC74DFA6pAxQMn3MUDMvTFAl9AxQBLiMUCzyjFA
V6kxQB2+MUC0xjFAnsIxQECDMUBilTFAWNYxQAT4MUD14DFAoKUxQL39MUBqiTFAatMxQDJ7
MUDEwzFAb/sxQOdVMUB/kzFAZrsxQMWZMUCFvjFA/s0xQFlvMUCMCTJAaI0xQC29MUCQsjFA
BRAyQMbQMUCnljFAkaMxQBEFMkBnyjFAk6kxQI/TMUB1qjFAjvkxQDzhMUDugjFAQYsxQE/K
MUCL9DFA5r0xQMm0MUAAvTFAFgEyQM2qMUDZ9zFAiXsxQKvTMUBeyzFAB90xQCCfMUBvmDFA
PaUxQKn9MUBK5jFAXPUxQBPXMUC4tDFABdkxQHrOMUCzwjFA2fExQEbCMUCi2TFA0YExQLwr
MkCOwzFApfoxQMQrMkD93zFAZGwxQIyqMUDpODJAAbQxQIS4MUA3yDFALxcyQLDDMUCKzjFA
5tYxQOrHMUDYxDFAvL4xQGPEMUABCjJApM8xQJ+2MUD47DFARc8xQEzfMUBdyzFArOcxQG70
MUCkzDFA2rwxQHOvMUA7GjJAa+IxQA3jMUDgDjJArMExQA/cMUDLvTFAtx4yQP2gMUBVhDFA
tssxQGn0MUCJGjJAAX0xQHWGMUBnojFAwNgxQBPMMUC7JTJARtYxQHKgMUCHpDFARgsyQE6z
MUBdhzFAwbcxQKilMUDV7jFAbb4xQBp6MUDVrjFAcO0xQGnmMUDTxjFABDAyQK7JMUCGvjFA
7tYxQE4FMkBB8DFADqkxQEbRMUCL4zFAWuQxQESJMUCPrTFAig0yQArKMUACpjFAmrUxQIgL
MkCivTFAQ9oxQOStMUAMBDJABJ4xQKXkMUDP3TFAXdQxQLc4MkCsxTFAaAkyQCzWMUD3BDJA
sw0yQHwsMkA4xTFAcgEyQFTkMUDxujFA1NgxQBv7MUAd+jFAANMxQBnJMUB0kDFAs88xQAQC
MkCCrDFAoPgxQJ/JMUBOujFAbrYxQP6LMUDY1TFA7McxQG7vMUAy9jFANvMxQLWfMUDI2jFA
8NIxQOyhMUCPpzFA5NwxQKhmMkBW7jFA5u8xQGjuMUAU+zFAZ9kxQHGVMUDH6zFA8TkyQO0V
MkCi8TFAO8ExQLIEMkBPvTFAl6oxQPEGMkCsoTFAiQMyQLWYMUBOFDJAHRQyQO3bMUCAvjFA
yvIxQNzuMUCQ6jFA0AgyQBXeMUCQtjFATvsxQCfKMUCVqDFAArgxQCUeMkCyFjJAteIxQIXf
MUAUcDFAc80xQMG6MUDSyjFA8/ExQOagMUCHCjJAOOQxQGwAMkBdxzFAPV4xQNgBMkA++TFA
s4kxQKceMkAI1jFAS+cxQGnNMUC62jFA+MgxQFXxMUB+5TFASv0xQCshMkAywjFArMgxQKFJ
MkDu4zFA79sxQMOVMUA8uDFA00oyQNXSMUDyzTFACsQxQNoPMkBKrjFAU+YxQFYFMkAesjFA
ld0xQK+/MUAQ0jFA9f8xQKGvMUCeETJA8NUxQLjhMUA85TFAO6UxQMkEMkCa1zFAlMYxQMPo
MUCf2zFAh+YxQJTHMUCW4DFA+s4xQN74MUAhyzFA/8sxQFbJMUDJwzFAAswxQFyxMUAftTFA
/NExQC3BMUCA2jFADsoxQIUdMkCn2TFA+sgxQCH+MUC3DjJApvgxQOjvMUCv+jFA6bwxQHbK
MUA=</AssayYData></Step><Step><CommonData><SampleLocation>6</SampleLocation><SampleID></SampleID><SampleGroup></SampleGroup><SampleInfo></SampleInfo><SampleRow>I</SampleRow><SamplePlate>1</SamplePlate><WellType>BUFFER</WellType><Concentration>-1</Concentration><ConcentrationUnits>µg/ml</ConcentrationUnits><MolarConcentration>-1</MolarConcentration><MolarConcUnits>nM</MolarConcUnits><MolecularWeight>-1</MolecularWeight><Temperature>30</Temperature><StartTime>2493923</StartTime><AssayTime>60</AssayTime></CommonData><FlowRate>1000</FlowRate><StepType>BASELINE</StepType><StepName>Baseline</StepName><StepStatus>OK</StepStatus><ActualTime>59.9939</ActualTime><CycleTime>0.2</CycleTime><AssayXData Points="300">NAERRXMEEUWvBxFF7goRRewNEUVtERFFaxQRRWkXEUXmGhFFJh4RRSghEUVjJBFFoycRReIq
EUUiLhFFIDERRV80EUWaNxFF2joRRRk+EUUXQRFFmEQRRdhHEUWUShFFEU4RRVFREUVPVBFF
0FcRRc5aEUXMXRFFC2ERRYhkEUWKZxFFB2sRRQVuEUUDcRFFhHQRRcN3EUXBehFFPn4RRTyB
EUU+hBFFu4cRRfuKEUU6jhFF95ARRXiUEUV2lxFF8poRRTKeEUVxoRFFLqQRRa+nEUXuqhFF
7K0RRSyxEUVntBFFabcRRaW6EUUmvhFFJMERRWPEEUWjxxFFocoRReDNEUVd0RFFW9QRRZrX
EUXa2hFF2N0RRVXhEUWU5BFFkucRRdLqEUUR7hFFD/ERRZD0EUXM9xFFzvoRRQn+EUULARJF
RgQSRccHEkXFChJFBQ4SRUQREkVCFBJFvxcSRb0aEkX9HRJFPCESRTokEkV6JxJF9yoSRfUt
EkU0MRJFczQSRXE3EkWxOhJFMj4SRTBBEkVvRBJFq0cSRa1KEkUqThJFKFESRWdUEkWnVxJF
5loSRSJeEkVhYRJFoWQSRZ5nEkXeahJF3G0SRV1xEkWYdBJFlncSRdZ6EkXUfRJFE4ESRZSE
EkWShxJF0ooSRQ2OEkUPkRJFT5QSRcyXEkXKmhJFx50SRUihEkVGpBJFhqcSRQOrEkUBrhJF
QLESRYC0EkV+txJF/7oSRTq+EkU4wRJFeMQSRbfHEkX3yhJFNs4SRTTREkVz1BJFs9cSRbHa
EkUu3hJFbeESRS7kEkWr5xJFqeoSRejtEkVl8RJFY/QSRWX3EkXi+hJF4P0SRSABE0WcBBNF
ngcTRZwKE0UZDhNFFxETRVcUE0XYFxNF1hoTRRUeE0VRIRNFkCQTRdAnE0XOKhNFDS4TRU0x
E0VLNBNFxzcTRQc7E0XHPRNFREETRYREE0WCRxNFA0sTRQFOE0X/UBNFfFQTRbtXE0W5WhNF
Ol4TRfdgE0U2ZBNFt2cTRbVqE0X1bRNFMHETRTJ0E0VtdxNF7noTRex9E0UsgRNFa4QTRWmH
E0WpihNFJo4TRWWRE0WllBNFYZcTReKaE0UdnhNFIKETRZykE0WapxNFmKoTRRmuE0VZsRNF
V7QTRdS3E0WUuhNF1L0TRVHBE0WQxBNFjscTRc7KE0UNzhNFC9ETRYjUE0WG1xNFxdoTRQXe
E0UD4RNFQuQTRb/nE0X/6hNF/e0TRTzxE0V89BNFevcTRfv6E0U2/hNFOAEURTYEFEW3BxRF
8goURfANFEVtERRFbxQURW0XFEXqGhRFKh4URSghFEWpJBRFZScURaUqFEUmLhRFYTEURV80
FEWeNxRFnDoURdw9FEVdQRRFmEQURZpHFEXWShRF2E0URRdRFEWUVBRF1FcURdJaFEURXhRF
TWEURU9kFEXMZxRFymoURQluFEUHcRRFiHQURcN3FEXFehRFBX4URUCBFEU+hBRFv4cURf+K
FEX9jRRFPJEURXiUFEV6lxRF95oURTaeFEU0oRRFc6QURXGnFEWxqhRFLq4URSyxFEVrtBRF
q7cUReq6FEXovRRF</AssayXData><AssayYData Points="300">R5cxQOBgMUCxjTFAzsAxQKNtMUCXgDFA+ngxQGBLMUAE7DBAQRsxQDDQMEB8rDBAR50wQES9
MEDKDjFAytAwQPyNMEAibDBAG2UwQOl6MEA7ZTBAXUwwQAVrMEA9OTBA+AIwQGUXMEAzFzBA
RdwvQNbAL0Au0C9AABswQBWDL0APFzBAL9UvQMfiL0DF0C9A28EvQL+KL0DfcC9AxaYvQGxn
L0A+NS9ARGUvQHoyL0CSNS9AO0kvQP02L0DvpC9Ao6EvQD0OL0CAKS9A9yUvQHJxL0CKBi9A
CUQvQA4hL0ABIS9AZEkvQNQjL0AEti5AiNguQDZOL0DO9C5ADhUvQMPWLkDZPC9AFB4vQDH2
LkBsqy5APF4vQAS+LkBJsy5A8rYuQA+8LkDNdS5AR4kuQHuuLkAeYC5AwwwvQJSFLkDtfy5A
1aAuQB3ULkDMti5ANI4uQAVxLkBhQy5A7qkuQC+HLkDBii5AsVMuQAEILkAUiy5AB5IuQOxU
LkDuLy5A3KwuQEQyLkC1Ri5AD00uQIqhLkAfqi5AUVIuQK+YLkDUdS5AKUouQPANLkBeOi5A
qUwuQD8SLkCmFC5Abz4uQGVELkDFJS5A8totQCxFLkCj+i1AVR8uQIEMLkB1Vy5AM/ktQMIM
LkB45S1AM/ItQGoHLkCjJy5AMfYtQKzsLUBi8C1AUfgtQO4HLkAC/C1AtuEtQDECLkBHtS1A
HvUtQMUkLkBp3C1AjfstQOedLUD14i1A1qEtQHPRLUA1/y1AB9ItQGzOLUBr7S1A0NstQKW7
LUCrYC1AYcMtQDUCLkBr3C1A1YctQEZ9LUBDqC1AJbotQL+zLUC3sC1ArL8tQL6CLUC+li1A
+3otQO+tLUAFyS1Am4ktQN25LUD0hC1AoGgtQF5fLUAUmC1A9nYtQPOALUA7li1AbHgtQPml
LUALzS1AOa8tQGCzLUD+ki1AwmEtQEOnLUDDZy1AoWUtQE+ELUBohy1AY0stQHt4LUCCdC1A
qEotQChuLUDRdi1A/kUtQAwHLUBlQi1AbTctQKVgLUDhPC1ASQYtQCFmLUBrSS1AjkAtQHQ6
LUAPBi1Ap1ctQFovLUBEJi1A3y8tQPZALUAXGy1A0ystQEo0LUBFHS1A4MQsQIk3LUDrGC1A
f2YtQLQWLUA97ixAVzItQM0XLUD37CxAOugsQKIALUA8Ri1AA88sQNUaLUA34CxA794sQKAj
LUD+Gi1AdAQtQCFGLUBL4yxA7eAsQOMiLUAQ6ixALwctQPkWLUB85CxA9PQsQPoALUAt1CxA
3OksQOUJLUBJAy1AudcsQEWlLEAa6CxAcO0sQPe+LECh1yxAYHosQCDOLEC07SxAffIsQCT1
LECesyxAJL0sQCPmLECy/SxATOYsQGFsLECA9ixAiLYsQJvILEB8vSxASLssQEWSLECy2SxA
xvcsQOPRLEDrnixA6tIsQOawLECwyyxATpMsQOCcLECtvCxAYu8sQFTjLECVWSxAiMwsQJri
LEBUzSxAo8ksQJa2LEAqkyxAfb0sQB/cLECHkixA57QsQH3MLECxqCxAUtgsQC3JLEAuhyxA
S2wsQGuqLEDwkCxA</AssayYData></Step><Step><CommonData><SampleLocation>12</SampleLocation><SampleID></SampleID><SampleGroup></SampleGroup><SampleInfo></SampleInfo><SampleRow>I</SampleRow><SamplePlate>1</SamplePlate><WellType>KSAMPLE</WellType><Concentration>-1</Concentration><ConcentrationUnits>µg/ml</ConcentrationUnits><MolarConcentration>-1</MolarConcentration><MolarConcUnits>nM</MolarConcUnits><MolecularWeight>-1</MolecularWeight><Temperature>30</Temperature><StartTime>2560534</StartTime><AssayTime>120</AssayTime></CommonData><FlowRate>1000</FlowRate><StepType>ASSOC</StepType><StepName>Association</StepName><StepStatus>OK</StepStatus><ActualTime>119.992</ActualTime><CycleTime>0.2</CycleTime><AssayXData Points="600">G8EURVrEFEWaxxRFmMoURRXOFEUX0RRFUtQURZLXFEXR2hRFEd4URVDhFEVO5BRFjucURYzq
FEUJ7hRFSPEURUb0FEWF9xRFxfoURcP9FEVAARVFfwQVRX0HFUW9ChVF/A0VRfoQFUV3FBVF
txcVRbkaFUX0HRVFNCEVRTIkFUWzJxVFsSoVRfAtFUUvMRVFazQVRW03FUXqOhVFqj0VReZA
FUVnRBVFpkcVReJKFUXkTRVFH1EVRR1UFUVdVxVF3loVRRleFUUbYRVFVmQVRZZnFUWYahVF
FW4VRVRxFUVSdBVFkncVRc16FUXPfRVFTIEVRUqEFUVIhxVFiIoVRQmOFUUHkRVFg5QVRYGX
FUWDmhVFAJ4VRUChFUU+pBVFv6cVRb2qFUW7rRVFOLEVRXe0FUW3txVFd7oVRfS9FUU0wRVF
MsQVRa7HFUXuyhVFrs0VRSvRFUVr1BVFadcVRebaFUXo3RVF5uAVRWPkFUWi5xVFoOoVReDt
FUUf8RVFHfQVRV33FUXZ+hVF1/0VRRcBFkVWBBZFVAcWRdUKFkURDhZFExEWRU4UFkWOFxZF
jBoWRQ0eFkVMIRZFSiQWRUgnFkXFKhZFBC4WRQIxFkWDNBZFgTcWRcE6FkUAPhZFPEEWRT5E
FkW7RxZFuUoWRbdNFkU4URZFd1QWRXVXFkW1WhZF8F0WRfJgFkUtZBZFrmcWRaxqFkXsbRZF
K3EWRSl0FkWmdxZF5noWReR9FkUjgRZFY4QWRWGHFkXeihZFHY4WRRuRFkUdlBZFmpcWRdma
FkXXnRZFVKEWRVakFkWSpxZF0aoWRRGuFkUPsRZFkLQWRY63FkWMuhZFy70WRUjBFkVGxBZF
SMcWRcXKFkXDzRZFAtEWRX/UFkWB1xZFvdoWRfzdFkX64BZFe+QWRbvnFkW56hZF+O0WRTTx
FkU29BZFs/cWRfL6FkXw/RZFLwEXRS0EF0VtBxdF6goXRegNF0UnERdFJRQXRaYXF0XmGhdF
5B0XRSMhF0VfJBdFYScXRZwqF0UdLhdFGzEXRRk0F0WaNxdFmDoXRdM9F0VUQRdFUkQXRZJH
F0XRShdFz00XRUxRF0VKVBdFTFcXRclaF0UJXhdFSGEXRUZkF0WGZxdFwWoXRQBuF0X+cBdF
f3QXRb93F0V7ehdF/H0XRfqAF0V3hBdFt4cXRbWKF0WzjRdFNJEXRTKUF0VxlxdF7poXRa6d
F0XuoBdFa6QXRWmnF0WoqhdF6K0XReawF0UltBdForcXRaC6F0UhvhdFH8EXRR3EF0WexxdF
2coXRRnOF0UX0RdFGdQXRZbXF0XV2hdF090XRVDhF0UR5BdFjucXRc3qF0XL7RdFC/EXRYz0
F0VI9xdFiPoXRQT+F0UHARhFQgQYRYEHGEV/ChhFvw0YRUARGEU+FBhFfRcYRbkaGEW7HRhF
9iAYRXckGEW3JxhFtSoYRfQtGEUvMRhFbzQYRa43GEXuOhhF7D0YRepAGEVrRBhFaUcYReZK
GEUlThhF5lAYRWNUGEWiVxhFoFoYReBdGEUfYRhFHWQYRV1nGEWYahhF120YRRdxGEVWdBhF
VHcYRZR6GEURfhhFD4EYRU6EGEWOhxhFzYoYRQ2OGEVIkRhFiJQYRYaXGEXFmhhFBJ4YRUSh
GEVCpBhFgacYRcGqGEW/rRhFPLEYRXu0GEV5txhFuboYRfi9GEX2wBhFc8QYRbPHGEWwyhhF
8M0YRe7QGEUt1BhFrtcYRazaGEXo3RhFJ+EYRSnkGEVl5xhF5uoYReTtGEUj8RhFY/QYRZ73
GEXe+hhFHf4YRRsBGUVaBBlFmgcZRdkKGUUVDhlFExEZRVIUGUWSFxlF0RoZRc8dGUVMIRlF
TiQZRYonGUXJKhlFxy0ZRUgxGUVGNBlFRDcZRYM6GUUAPhlFAkEZRX9EGUV9RxlFe0oZRfxN
GUX6UBlFOlQZRbdXGUW1WhlFt10ZRTRhGUVzZBlFs2cZRe5qGUXwbRlFL3EZRWt0GUWqdxlF
6noZReh9GUXmgBlFZ4QZRaKHGUWkihlFIY4ZReKQGUVflBlFnpcZRZyaGUXcnRlFG6EZRRmk
GUWWpxlFlKoZRdOtGUVUsRlFUrQZRVC3GUXNuhlFDb4ZRQvBGUWMxBlFiscZRYjKGUUJzhlF
RNEZRYPUGUWB1xlFwdoZRQDeGUVA4RlFPuQZRbvnGUW96hlF+O0ZRTjxGUV39BlFdfcZRbX6
GUX0/RlFNAEaRTIEGkWuBxpF7goaRewNGkXqEBpFaxQaRaoXGkWoGhpF6B0aRSMhGkUlJBpF
oicaReIqGkXgLRpFHzEaRV80GkVdNxpFnDoaRRk+GkUXQRpFVkQaRZZHGkXRShpFEU4aRVBR
GkVOVBpFjlcaRc1aGkUNXhpFC2EaRYhkGkWKZxpFiGoaRQRuGkVEcRpFQnQaRYF3GkXBehpF
v30aRTyBGkV7hBpFeYcaRbmKGkX4jRpF9pAaRXeUGkWzlxpFtZoaRfCdGkUvoRpFLaQaRa6n
GkXqqhpF7K0aRSuxGkVntBpFprcaRea6GkXkvRpFI8EaRWPEGkVhxxpF3soaRR3OGkUb0RpF
WtQaRZrXGkXZ2hpFFd4aRVThGkVS5BpFkucaRZDqGkUR7hpFUPEaRU70GkWO9xpFyfoaRcv9
GkVIARtFiAQbRUQHG0XFChtFBA4bRQIRG0V/FBtFvxcbRb0aG0X8HRtFPCEbRXskG0W3JxtF
uSobRfQtG0U0MRtFczQbRbM3G0XyOhtF8D0bRS9BG0VrRBtFqkcbRepKG0XoTRtFJ1EbRWdU
G0VlVxtF4lobRSFeG0XiYBtFX2QbRZ5nG0WcahtFHW4bRRtxG0UZdBtFlncbRdV6G0XTfRtF
E4EbRVKEG0VQhxtF0YobRQ2OG0VMkRtFjJQbRYqXG0XJmhtFCZ4bRUihG0WDpBtFhqcbRcGq
G0UArhtFQLEbRX+0G0W/txtFe7obRfy9G0U4wRtFOsQbRbfHG0W1yhtF9M0bRTTRG0Uy1BtF
rtcbRbDaG0Xs3RtF7uAbRSnkG0Vp5xtFqOobRejtG0Xm8BtFJfQbRWX3G0Wg+htF4P0bRR8B
HEVfBBxFngccRdkKHEUZDhxFFxEcRVYUHEWWFxxF1RocRRUeHEVQIRxFTiQcRY4nHEWMKhxF
DS4cRUwxHEVKNBxFSDccRcU6HEXHPRxF</AssayXData><AssayYData Points="600">mhc4QEacSUBut05AI0BRQBxuUkA76FNAnfxTQKVuVEBPtlRAmTtVQA2oVUCKT1VA+4hVQC5p
VUDZ+1VA9wVWQJDRVUBlGVZAaUhWQP9CVkBeHlZArl5WQJZqVkBbb1ZAX3dWQEadVkDxu1ZA
1mZWQMvZVkCK/VZAhkJXQAwjV0C70FZARvpWQHT3VkCESFdALIdXQMslV0D4K1dA5+dWQMVt
V0A4hFdAZTVXQJq7V0Ase1dAde1XQHqiV0BNhFdAgiBYQBbwV0DAx1dAvOBXQHepV0DxWlhA
iM9XQOk6WEB0Q1hAu/dXQIFQWEC/RFhAVNVYQAo5WEBuB1hACUBYQC+vWEAl41hASblYQDZm
WEDf0FhAQsNYQP/SWEAa1lhA+y9ZQLs2WUDwA1lAM0BZQCs2WUDObllA9lBZQM+KWUD0oVlA
tURZQLotWUCLallA3gBaQA/EWUCvv1lA/o1ZQMfqWUBL9llA9tpZQCrbWUD67VlAoEpaQEIG
WkCNyVlAIgNaQIYcWkDBGVpAZDpaQIhnWkCJN1pAH09aQMCWWkBGXlpA9X1aQHWKWkBG0lpA
UG1aQFAVW0BQnlpAl71aQI9xWkBhtFpA4RNbQDoYW0AX/lpAgypbQPnoWkDx+lpAZjlbQJwY
W0CkUFtAbkRbQNlpW0DoYVtAhV9bQEd7W0DNrVtARHhbQNiRW0BHgFtA21VbQNoHXECsvFtA
OetbQCDLW0An5FtAkf5bQNI/XEDe2VtA6VRcQDr0W0C6QVxAJQ5cQIgkXEBIXFxAoh9cQGGj
XED+UVxA3HZcQFZ9XEDUd1xAL6xcQEsRXUCNZVxA699cQFG0XEDGq1xAmg1dQFTcXEDS/1xA
ptFcQDW3XEAJ4VxAdzpdQPscXUAt2FxAG4ddQM0fXUCMF11AwDBdQC15XUCyUl1AemFdQNaA
XUCAf11AIH1dQNaAXUAym11A72RdQHbaXUAe6F1Acc5dQEjjXUCM/V1Akg5eQHXCXUCLSl5A
1O5dQOv1XUD1BF5AGy1eQJv1XUBG711ABDZeQJiCXkCmg15AVGReQDiAXkAYmF5AW69eQPpl
XkD7dl5ADZBeQAabXkDV9F5AbuxeQFaxXkD9C19ArM5eQEAqX0A3715AJhZfQIflXkCn0F5A
8y9fQGZnX0AncV9AH9ReQCFxX0DSSF9AK+9fQJGoX0AUkl9AXHxfQOzGX0Br9l9AZJZfQIqw
X0C0019AMt9fQI4bYECq6V9AzvZfQJTdX0CaVWBAh9lfQJoBYEBlMmBAYhNgQO8bYEBALGBA
XTtgQA02YEDkM2BA/k5gQIyIYECpU2BAp2pgQEWRYECe0mBA25xgQMOkYEC+3GBAS59gQECQ
YEA5mGBAhFdhQK/XYEDfAGFAJENhQNwAYUAA62BA1yJhQMlBYUBlJWFATWBhQLDzYECVgGFA
WDthQO5jYUARmGFA/lVhQD/nYUDGX2FAD7RhQEJtYUC+gWFAD9JhQC9oYUCuZWFAsw5iQITY
YUAfwGFA8ephQNoeYkAglmFARwViQDkxYkDzdGJAiCxiQBRmYkAREWJAuCNiQLivYkB9amJA
go9iQHUSYkAlaGJA5YBiQMDfYkAum2JAyJliQAntYkDUtWJAcatiQDD4YkAu9GJA/RJjQB7P
YkDU82JA4gpjQIZuY0CsTWNAYApjQHdbY0Bja2NAH1RjQAw4Y0ADtGNAyGZjQIxvY0CjfmNA
cGtjQESdY0AovWNAa4VjQDsDZEDanmNAcbJjQJ/OY0BfwmNAEq5jQL8KZEBt+2NAaQRkQCjN
Y0BWHmRARhBkQIf5Y0ACYGRAEDJkQKmIZEDYUGRAcoxkQBwwZEBkK2RA5INkQKGCZEBtsWRA
+cRkQFVrZEC4omRA2udkQFniZED/52RADLNkQNYlZUA3uWRAHwRlQBopZUCL0GRAh0llQOsq
ZUDSH2VATCxlQKE/ZUDuXmVApEplQE6EZUAwk2VAp3JlQA9aZUCPiGVA4pBlQB20ZUBbKGVA
dt1lQB0ZZkAHqmVAqMxlQMT/ZUB8B2ZA0EpmQITSZUDUBmZAB+9lQLc5ZkDBHWZACURmQB75
ZUDtA2ZAqVtmQIIFZkDYQmZArKtmQPRbZkBNzGZAI1JmQLSuZkALXmZAArpmQJXNZkBYx2ZA
HcNmQGzaZkDG0GZARcpmQKENZ0CPAWdAXtFmQMsaZ0AyCGdA5kJnQNToZkDjKmdAjUlnQL1H
Z0ASGWdAWDtnQMF+Z0AKsWdAOmFnQOFjZ0CzY2dAXqtnQMDJZ0ACd2dAhb5nQJKYZ0A/cGdA
eKtnQEcFaECbnGdA3M5nQEYdaECm/mdAXjloQDboZ0CVGGhAVyNoQNgTaECzWmhAwC5oQLsN
aEB3omhAvRxoQKGAaECeOWhAgEVoQOt+aEDBnGhAs8ZoQGxlaEDRbGhALuloQFy7aEDieWhA
3nJoQOuraEB6cmhA/85oQOzvaEBxlGhAG9JoQND8aECi3GhA7+hoQO8UaUDJH2lAH/xoQCtW
aUDwEWlAuHJpQIA1aUCnaWlAzlhpQA2yaUA2n2lAy2FpQG+XaUAcq2lAE+JpQBzcaUA6xWlA
x5ZpQAb+aUA782lA7cBpQKXRaUBuA2pAtfFpQG8XakART2pAQSpqQHwrakCdaGpA9DRqQIMD
akCDdmpAZjpqQHtNakC1impAG5BqQCNXakBGw2pAtD5qQEqaakC4mmpAt4hqQN+wakAFs2pA
F8hqQOa+akBYLmtAhNRqQHr5akDY8GpAHOdqQJ4pa0Bx0WpARhFrQEE8a0BcFWtA3gVrQO0X
a0DDUWtAYUdrQK0ga0CuemtA5DlrQMtXa0DrZmtA2lNrQMU/a0CI3mtAhpxrQODfa0Cf5GtA
kdprQN/Ya0ADdGtAUy9sQD6va0AX2GtA/B1sQJoDbEB6O2xAxflrQAEzbECdR2xA3QpsQHtO
bEBIKmxAnXdsQI8dbEAokGxAEIlsQBVwbED6ZWxAPrZsQKWqbECKk2xA7N5sQH2bbECfc2xA
H59sQBqQbECfxWxAAINsQEbBbEDd82xA3dJsQGf9bEA+7WxA1rpsQGr1bEBMzGxAsDZtQOfx
bEDQYm1AhDptQB5bbUALtG1AUVxtQE5sbUC9mG1AB0dtQJiubUCbp21AXaptQPafbUDkkG1A
JKRtQLvmbUCcwW1A3g1uQHvzbUDnG25A</AssayYData></Step><Step><CommonData><SampleLocation>6</SampleLocation><SampleID></SampleID><SampleGroup></SampleGroup><SampleInfo></SampleInfo><SampleRow>I</SampleRow><SamplePlate>1</SamplePlate><WellType>BUFFER</WellType><Concentration>-1</Concentration><ConcentrationUnits>µg/ml</ConcentrationUnits><MolarConcentration>-1</MolarConcentration><MolarConcUnits>nM</MolarConcUnits><MolecularWeight>-1</MolecularWeight><Temperature>30</Temperature><StartTime>2687127</StartTime><AssayTime>100</AssayTime></CommonData><FlowRate>1000</FlowRate><StepType>DISASSOC</StepType><StepName>Dissociation</StepName><StepStatus>OK</StepStatus><ActualTime>100.008</ActualTime><CycleTime>0.2</CycleTime><AssayXData Points="500">+kAcRTlEHEV5RxxFd0ocRfRNHEX2UBxF9FMcRTNXHEWwWhxFrl0cRS9hHEUtZBxFK2ccRWtq
HEWqbRxF5nAcRWd0HEVkdxxFYnocReN9HEUfgRxFXoQcRVyHHEWcihxF240cRdmQHEValBxF
lpccRVaaHEXTnRxFE6EcRRGkHEWSpxxFkKocRc+tHEXNsBxFSrQcRUy3HEXJuhxFib0cRcXA
HEVGxBxFRMccRYPKHEXDzRxFwdAcRQDUHEU81xxFe9ocRbvdHEX64BxFOeQcRTfnHEW06hxF
9O0cRTPxHEUx9BxFcfccRbD6HEWu/RxFKwEdRSkEHUUrBx1FqAodRegNHUXmEB1FYhQdRSMX
HUViGh1F3x0dRSchHUVeJB1FXCcdRZwqHUWaLR1FFzEdRVY0HUVUNx1FlDodRdM9HUXRQB1F
UkQdRY1HHUWLSh1Fy00dRQpRHUUIVB1FiVcdRcVaHUXHXR1FxWAdRUZkHUWBZx1Ff2odRQBu
HUX+cB1F/HMdRX13HUW4eh1Fu30dRTeBHUU1hB1FM4cdRbSKHUX0jR1F8pAdRTGUHUUvlx1F
b5odReydHUUroR1FKaQdRWmnHUWoqh1Fpq0dRSOxHUVitB1FYLcdRaC6HUXfvR1F3cAdRVrE
HUWaxx1FmModRZbNHUUX0R1FVtQdRVTXHUWU2h1Fz90dRdHgHUVO5B1FjecdRYvqHUXL7R1F
CvEdRQj0HUWF9x1FxfodRcP9HUUCAR5FQgQeRUAHHkW9Ch5F/A0eRfoQHkU5FB5FeRceRXca
HkX4HR5FMyEeRTUkHkVxJx5FcyoeRa4tHkUvMR5FLTQeRW03HkVrOh5Fqj0eRepAHkUlRB5F
ZEceRaRKHkWiTR5FI1EeRV5UHkVgVx5FnFoeRdtdHkVYYR5FWmQeRZpnHkWYah5F120eRRNx
HkUVdB5FknceRZB6HkXPfR5FDoEeRU6EHkVMhx5FyYoeRYmNHkXJkB5FBJQeRYWXHkWDmh5F
AJ4eRQKhHkUApB5FfaceRb2qHkX8rR5F+rAeRTm0HkV5tx5Fd7oeRfS9HkUzwR5FMcQeRXHH
HkWwyh5Frs0eRSvRHkUt1B5FadceRajaHkXo3R5F5uAeRWfkHkVk5x5FYuoeRd/tHkUf8R5F
HfQeRZ73HkWc+h5Fmv0eRRcBH0VWBB9FVAcfRZQKH0WWDR9F0RAfRREUH0VQFx9FkBofRY0d
H0XNIB9FDCQfRUgnH0XJKh9Fxy0fRcUwH0VGNB9FgTcfRYM6H0UAPh9F/kAfRfxDH0V9Rx9F
vUofRbtNH0U3UR9F+FMfRTdXH0W0Wh9F9F0fRfJgH0UxZB9FcWcfRW9qH0WubR9FK3EfRSl0
H0Undx9FZ3ofRaZ9H0XmgB9FJYQfRWCHH0Veih9Fno0fRd2QH0UdlB9FmpcfRZiaH0WanR9F
J6EfRVakH0VUpx9FlKofRdOtH0XRsB9FTrQfRY23H0WLuh9Fy70fRQrBH0UIxB9FhccfRcXK
H0XDzR9FxdAfRULUH0VA1x9Ff9ofRb/dH0X+4B9F/OMfRTznH0V36h9Ftu0fRfbwH0U19B9F
M/cfRbD6H0Xw/R9F7gAgRS0EIEVtByBFawogRewNIEUnESBFKRQgRWQXIEWkGiBFoh0gRSMh
IEViJCBFYCcgRV4qIEXbLSBF3TAgRVo0IEWaNyBFmDogRZY9IEUXQSBFFUQgRVRHIEWQSiBF
z00gRc1QIEVOVCBFjVcgRYtaIEXLXSBFBmEgRQhkIEWFZyBFxWogRcNtIEUCcSBFQnQgRUB3
IEW9eiBF/H0gRfqAIEU6hCBFeYcgRXeKIEX0jSBFM5EgRTGUIEVxlyBFsJogRa6dIEUvoSBF
LaQgRW2nIEVrqiBF6K0gReawIEUltCBFZLcgRWK6IEWivSBFH8EgRV7EIEVcxyBFnMogRdvN
IEXZ0CBFWtQgRZbXIEWU2iBF090gRRfhIEUR5CBFkucgRdHqIEXP7SBFCvEgRUr0IEVM9yBF
yfogRcf9IEUGASFFRgQhRYUHIUWDCiFFvw0hRf4QIUUAFCFFPBchRb0aIUX8HSFF+iAhRTok
IUV1JyFFcyohRfQtIUUzMSFFMTQhRXE3IUWsOiFFrj0hRStBIUUpRCFFJ0chRahKIUXoTSFF
5lAhRWJUIUVgVyFFYlohRd9dIUUfYSFFHWQhRZpnIUWcaiFFmm0hRRdxIUVWdCFFVHchRZR6
IUXTfSFF0YAhRU6EIUWNhyFFzYohRY2NIUUKkSFFSpQhRUiXIUXFmiFFx50hRcWgIUVCpCFF
gachRX+qIUUAriFF/rAhRfyzIUV5tyFFuLohRba9IUU3wSFFNcQhRTPHIUW0yiFFss0hRfLQ
IUUt1CFFbdchRWvaIUXs3SFFK+EhRSnkIUVp5yFFpOohRePtIUXh8CFFYvQhRWD3IUVe+iFF
3/0hRRsBIkUdBCJFmgciRZgKIkWWDSJFFxEiRVYUIkVUFyJF0RoiRZIdIkXRICJFDCQiRY0n
IkWLKiJFyy0iRQoxIkUINCJFhTciRcU6IkXDPSJFAkEiRQBEIkVARyJFvUoiRfxNIkX6UCJF
OlQiRXlXIkW4WiJFtl0iRTNhIkU1ZCJFM2ciRbBqIkXwbSJF7nAiRS10IkUrdyJFa3oiReh9
IkU=</AssayXData><AssayYData Points="500">yu1rQKaBakDvumdAtAdlQIILYkAaC2BA1sxdQCDYW0B5AVpA0KhYQKZpV0D0PFZA/V5VQK/W
VEA57lNAhLhTQB5nU0DtHVNAr49SQMwyUkBCCVJAvpRRQG6bUUBlVlFAsGJRQK0lUUBGHVFA
ul1RQDrsUEDJpVBAMMZQQH3eUEBseFBAoGdQQLXAUECBC1BAtIlQQNm2UECDhFBARlFQQPBw
UECHf1BAomxQQCpGUEDeAFBAZhtQQOgOUED5O1BA+kpQQJArUEAFBFBAFWxQQDBpUEBjD1BA
0wBQQIM9UEBMB1BAjS9QQHX3T0DtK1BAsw9QQE6AUEDo/U9AuylQQJD9T0BwK1BAcAVQQEnz
T0DqGFBABAhQQDIIUEAzAlBAjOFPQLadT0CDA1BAS2dQQKwFUECs509AkbNPQKQQUEBK709A
gexPQN1BUECY3E9Ars1PQPDYT0DOElBA9DpQQKnZT0DO7E9A+NVPQNgRUEAuuk9AVtFPQHDu
T0AKuE9AZEJQQMbiT0AeAlBAWKxPQBkmUEC/yU9AQBNQQF+nT0AK609AbuhPQAtZUEBv8E9A
mgNQQEcBUEAV509A7wFQQPPLT0AmR1BA5fJPQHy2T0C5C1BAYcxPQNewT0C9GlBA6thPQB6L
T0A3wk9AbxxQQOLKT0DrxU9A6+hPQLzcT0CiM1BA39ZPQJnvT0DV1U9AqY5PQL/nT0AyjE9A
7hlQQJDvT0D3KVBAN75PQL/FT0A4BVBAhu5PQIbKT0CCn09A1dxPQIm2T0AVA1BAWLpPQJRc
UEBf3k9AniFQQBe6T0AMxU9Azr5PQNrvT0Dbw09AtONPQErHT0BT9E9Ae7ZPQIa+T0At2E9A
Q8NPQAihT0Bu0U9ANdNPQP/1T0BCnE9ArdVPQAjyT0CR4k9AMN5PQOfET0C85U9ASupPQJTk
T0Daz09AkM1PQPbrT0BdEFBAi7RPQJ6xT0CXy09A3+lPQNWbT0D5wk9APcxPQFK0T0AcqE9A
qNhPQP/VT0B5ik9AhthPQJbLT0D75k9AmdBPQIyeT0ANq09ADgFQQJSeT0BBuU9A1XlPQAHy
T0DPI1BAtq9PQB8AUEA4wE9AkMhPQByYT0CNv09AcPJPQIdlT0AO709AYAFQQPSrT0DU4U9A
Af5PQI6RT0CQrU9ASOZPQB3KT0DEv09AZztQQImjT0Dtbk9Ay6tPQN7ST0BJrk9AgexPQPng
T0CF+k9A0eZPQIW1T0Ac1E9AocJPQNzdT0C3t09A6MJPQFiqT0A2jk9ALMNPQHK3T0A7nk9A
Cm5PQHXaT0AaClBA/qVPQFrgT0CU6E9AS+lPQBmHT0Df4E9Aa39PQAu8T0BSy09Aga5PQOvR
T0Aj3E9Anf9PQJ3MT0CkyU9A46BPQBQcUEC7y09A5oxPQIqFT0AC9k9APaJPQDrVT0Dq309A
H61PQNSxT0D9wE9Ab+1PQCEFUEBsXE9AVJNPQJ/xT0A9b09AlL1PQLqXT0Dn109AmtBPQLd8
T0DQpE9AqYFPQLaqT0COfk9AUaJPQJXLT0CxiE9AGX1PQOWFT0DdtE9AmZ9PQPIcUECjp09A
HuxPQD/UT0AXsE9AW6lPQK+GT0BneE9AG5pPQF+yT0CRhk9AlLZPQOnrT0Asy09Aq79PQE2I
T0B1tU9ANdVPQLqtT0BmLU9AJw1QQJHIT0CUik9A69NPQKrrT0Dnz09AL6BPQDajT0A6qE9A
hq5PQM25T0BxsE9ASmpPQBGZT0Dgtk9AZk5PQJGeT0B/sU9AHIhPQMHDT0CevU9AFmpPQEnG
T0BNrk9Aa0JPQKHOT0B1rE9AJqRPQHKVT0DosU9A245PQOhQT0Citk9Asp5PQKuuT0BynE9A
S4ZPQPaYT0A+jE9ArIFPQNKhT0CouU9A2pRPQCKnT0BKmE9A2LhPQNzVT0BV3U9AQbVPQOrs
T0CWyU9Ad/lPQGJ8T0A2f09A5bJPQJvRT0AYsk9A6gJQQOpyT0CYjU9Af+ZPQESET0AXZ09A
jXdPQP7TT0CIDFBA0btPQHiST0DloU9AobpPQLypT0BHh09A/X5PQJGGT0AOoU9A3G1PQKnU
T0APlk9Axo1PQK+4T0CnuE9AEbZPQJV+T0CgnU9AlcNPQJ9yT0B+m09Aa2hPQEJjT0BRx09A
2rlPQGllT0DyaU9AioNPQDK+T0Ajx09Al75PQJ2oT0DmmE9A7o9PQLTAT0B8pk9AXGBPQC1Z
T0A3l09AtLJPQN5cT0DKfk9Aw6dPQAOrT0DNc09APdFPQHJeT0ABrk9A5o1PQMb8T0ALsU9A
yqNPQC+6T0Ca2U9A4adPQKx2T0Axik9Ak5pPQI6bT0DweU9AR4ZPQBetT0Azqk9AbIVPQGRx
T0Dje09Ad3lPQJGQT0AroU9AEndPQKlNT0AaQE9A6HZPQPF/T0AT309Ac4lPQMV7T0CaZU9A
UXNPQKh0T0AEgE9ANM1PQNePT0DR2U9AgatPQPKeT0DOj09A7UFPQFeyT0CnlU9A7LBPQC15
T0Con09APvlPQMFUT0AZjk9AfK5PQDSST0DHqk9AgY5PQDuOT0DvxU9Ai9VPQG3XT0DZoE9A
q3lPQCp1T0DWfU9ARL1PQFGfT0DiVk9AsWFPQJh5T0Bzr09AoolPQPSTT0CgmU9AGa1PQK52
T0A=</AssayYData></Step></KineticsData></ExperimentResults>
