# Supplementary material for: Legionella effector MavC targets the Ube2N~Ub conjugate for noncanonical ubiquitination
Source: Nat Commun. 2020 May 12;11:2365. doi: 10.1038/s41467-020-16211-x (PMC7217864; doi:10.1038/s41467-020-16211-x)
Supplement: Supplementary file 4 — Source Data [file 41467_2020_16211_MOESM4_ESM.zip › SourceDataFile_NCOMMS-19-35633A/BLI-SourceData/UbSSUbE2N with MavC FL/190807_004.frd]

<?xml version="1.0" encoding="UTF-8" standalone="yes"?>
<ExperimentResults><ExperimentInfo Name="MavCFL UbSSUbE2N"><ExpDescription></ExpDescription><RTDVersion>2.0</RTDVersion><RunID>3D11CAFE-4A0A-4BE9-8A75-1116D9BEE6E9</RunID><ExperimentType>KINETICS</ExperimentType><ExperimentSubType>KBASIC</ExperimentSubType><StartDateTime>2019-08-07T22:15:04</StartDateTime><MachineName>1212-222PC01</MachineName><UserName>Labuser</UserName><LotNumber></LotNumber><PlateName>190807</PlateName><PlateName2></PlateName2><SensorName>H9</SensorName><SensorPlate>1</SensorPlate><SensorType>Ni-NTA</SensorType><SensorRole>LIGAND</SensorRole><SensorInfo></SensorInfo><WritingSW>DataAcquisition.exe 9.0.0.66</WritingSW><InstrumentType>OctetRED384</InstrumentType><InstrumentFW></InstrumentFW><IntegrationTime>2.0</IntegrationTime><DSPType>CPF</DSPType><DSPStitching>1</DSPStitching><InfoHash>1903831087</InfoHash></ExperimentInfo><AssayParamsInfo/><KineticsData><Step><CommonData><SampleLocation>1</SampleLocation><SampleID></SampleID><SampleGroup></SampleGroup><SampleInfo></SampleInfo><SampleRow>O</SampleRow><SamplePlate>1</SamplePlate><WellType>BUFFER</WellType><Concentration>-1</Concentration><ConcentrationUnits>µg/ml</ConcentrationUnits><MolarConcentration>-1</MolarConcentration><MolarConcUnits>nM</MolarConcUnits><MolecularWeight>-1</MolecularWeight><Temperature>30</Temperature><StartTime>0</StartTime><AssayTime>60</AssayTime></CommonData><FlowRate>1000</FlowRate><StepType>BASELINE</StepType><StepName>Baseline</StepName><StepStatus>OK</StepStatus><ActualTime>59.994</ActualTime><CycleTime>0.2</CycleTime><AssayXData Points="300">AAAAAO58Pz4pXM8+2c4XP6jGSz/ByoE/2c6XP/ypsT8tss0/y6HlP7Kd/z/NzAxAnMQYQI/C
JUAhsDJAFK4/QAisTED8qVlA8KdmQIGVc0C6SYBAtMiGQJzEjECWQ5NAj8KZQIlBoEBSuKZA
TDetQDMzs0AtsrlAJzHAQCGwxkAIrMxA46XTQPyp2UDjpd9ArBzmQLge7UCgGvNAmpn5QIGV
/0A9CgNBK4cGQTeJCUGcxAxBGQQQQQwCE0GJQRZBj8IZQfT9HEHn+x9BZDsjQeF6JkFeuilB
2/ksQT81MEFMNzNBsHI2QS2yOUGq8TxBJzFAQaRwQ0GYbkZBFK5JQXnpTEH2KFBB6SZTQfCn
VkFaZFlBYOVcQVTjX0HRImNBTmJmQUJgaUEv3WxBI9tvQaAac0EdWnZBmpl5QY2XfEEK139B
RIuBQQIrg0F56YRBc2iGQTEIiEHwp4lBokWLQWDljEFaZI5BGQSQQdejkUGWQ5NBVOOUQRKD
lkEMAphBvp+ZQcUgm0E735xB+n6eQbgeoEHufKFBcT2jQSPbpEEpXKZBoBqoQZqZqUGTGKtB
F9msQRBYrkHP969BjZexQYcWs0FGtrRBvHS2QXsUuEE5tLlBMzO7QfLSvEGkcL5BYhDAQSGw
wUHfT8NBFK7EQZhuxkFWDshBCKzJQcdLy0HBysxBf2rOQT0K0EH8qdFB9ijTQW3n1EFzaNZB
befXQeOl2UHdJNtBnMTcQR+F3kEZBOBBEoPhQYlB40FI4eRBQmDmQQAA6EH6fulBuB7rQTvf
7EHufO5B9P3vQaab8UFkO/NBI9v0QeF69kGgGvhBmpn5QVg5+0EK1/xByXb+QUQLAEIj2wBC
PYoBQn9qAkJeOgNCNwkEQrTIBEL2qAVCc2gGQvAnB0IxCAhCrscIQo2XCUJtZwpCRjYLQsP1
C0IE1gxCgZUNQmBlDkI/NQ9CGQQQQpzEEELXoxFCtnMSQjMzE0ISAxRC8tIUQtGiFUJOYhZC
iUEXQgYBGELl0BhCxaAZQqRwGkIhMBtCAAAcQt/PHEJcjx1CmG4eQnc+H0L0/R9C080gQrKd
IUIvXSJCajwjQkoMJELHyyRCppslQoVrJkICKydCPQooQh3aKEKamSlCeWkqQlg5K0LV+CtC
F9ksQpOYLUJzaC5CTDcvQisHMEIK1zBCh5YxQsl2MkJGNjNCw/UzQv7UNELdpDVCWmQ2Qjk0
N0IZBDhClsM4QtejOUKwcjpCMzM7QgwCPELs0TxCaJE9QqpxPkKJQT9CBgFAQuXQQEK+n0FC
QmBCQn0/Q0JcD0RC2c5EQrieRUKYbkZCFC5HQlANSELNzEhCUI1JQilcSkJqPEtC5/tLQiPb
TEKmm01CI1tOQl46T0I9ClBCHdpQQpqZUUJ5aVJCWDlTQtX4U0IQ2FRC8KdVQhBYVkJMN1dC
KwdYQqjGWELjpVlCZmZaQj81W0IfBVxC/tRcQnuUXUK8dF5COTRfQrbzX0Ly0mBC0aJhQk5i
YkKPQmNCDAJkQonBZELLoWVCSGFmQicxZ0IAAGhC389oQlyPaUI7X2pCfT9rQvr+a0LZzmxC
sp1tQpFtbkIOLW9C</AssayXData><AssayYData Points="300">AAAAACdHXTpWDLQ72fNaO/UALTwNg1M8WJDPO4Q38zsk1zs8D6C2O+DHUTzz0r47j1MqPJEH
IzxtfvQ7w3hrPJewxjtWsXE8wUN9PPwibDy2jmg86/w6PJ+klTwbBlw8TaisPLjBUzyhjGc8
S6mOPA9JkDzNSFY8a05/PHYWhTwI3ZY815BXPIfPnDz3RX48CM2APPQOkTzFZa48/+lvPKAw
gDwVN6I8RLauPFYQljzg5Io8hMpPPHAEkTywEKk8SymiPNzCvDwWzqU8mVqyPKUcrTxftLw8
y5G1PApbozyn/LA8rQCoPJuDtjzNodY8v7ijPASZuzxZmLk8j5mzPNKn6jyWsZQ8eiXTPGGN
8zzG8d883tkBPQn9rDzwAck8zcPdPNXh+jwQjdQ8YZTjPBV08zzBxdg8s4zuPN5Y2jyKodM8
VA35PENv7TzmGu88270HPdPSujx9uPw8cvv5POtQ3zxvKeA80wrePHNx/DyaJAg9Q4QAPYmg
/TyiGPo8NycOPSTKCz24pwY989HqPOx5GD3vgBg9W3cMPfKJCD3e5wI98BMYPcHnBz0Azg09
OsAYPeuDFD2tXxE9dZMZPceRFT36PhQ9V38QPWqZDj3c7iQ9820ePdqoJD0S+ww9gJ0XPSMa
Hz0tiCI9msoYPaE9Ij01giA9JHM5PQ43Mj1sTDA9SHokPfmeQD3sDDE9g+sjPdtCGz2RcSQ9
sy8hPVIYGz2idi49R1YzPR+7Kz2IT0I9JNEyPZqROD0QmS89jeUpPWCOPT2awTM9LEssPYHn
Pj1b2yU92ZE7PadQKj2lXDA9038tPdrBID2d3EM9tG0uPRGRMD1t1kY9Epw6PceeQj12sEM9
ZBtTPWbcMT0CEj49lWU0Pa+ZRz1zfEc9XVhEPbERQz3xo1U9fTJIPd6hSj2nQVQ9SEVZPQov
RT0cvUY9t/dcPfkPVT0eslY94ZdbPXLNXD1Jx2s9ynlbPfq8TT01lFs9XSRmPb/0XT2c3U09
idRhPdypaT2NYGQ9qpJePeZnaD08flk9kHBzPWC+aT26KVY9XNxUPUDzbT1LzF49Dp1UPf5P
dj0dUl49V6x0PadvZT2BAGA9hkRiPbLRXD1hkGU9uTF7PfuyZz3I02g9XchzPRKgdz0tem89
bBh8PcTYfT03RHA9w5JuPffRaj076n09yLZlPaAfgz22D2U9BAx7PRXqfj1nOG89AC9xPSf4
gD3Y8ng9ytp1PaLFXz0hJXw9Kex3PZwHhz0V5oY9E/p4PRSxgT1pYH09nmR1PfNffT2IdYQ9
OyB2PYvQiD205YI9uwyFPRwJfD25g4E9hb2HPYpAkD3QyYQ9WmqBPR6xgz3O4IQ9/dSGPbwu
gD0iwYw9MC2MPWO2gz1pjIk93AqEPdqEhT1OkYY91laMPeWCiD3daYw9LBSHPQxZkT16+I49
xcSUPYKjkj2rw5I9Y1KMPf8nmz0awI4912mLPeuJkT3ELY890iCOPbABjj0pGII9POeWPbbr
kj3CDpA91/SLPd5EkD3BGpM9bsSQPV1nmD1Uw5Y975GKPc8jkz0Ht449Wo2WPWJ0lT3n+Zc9
5gqhPdJ+lD2mR5M9</AssayYData></Step><Step><CommonData><SampleLocation>3</SampleLocation><SampleID></SampleID><SampleGroup></SampleGroup><SampleInfo></SampleInfo><SampleRow>O</SampleRow><SamplePlate>1</SamplePlate><WellType>KLOAD</WellType><Concentration>-1</Concentration><ConcentrationUnits>µg/ml</ConcentrationUnits><MolarConcentration>-1</MolarConcentration><MolarConcUnits>nM</MolarConcUnits><MolecularWeight>-1</MolecularWeight><Temperature>30</Temperature><StartTime>87109</StartTime><AssayTime>300</AssayTime></CommonData><FlowRate>1000</FlowRate><StepType>LOADING</StepType><StepName>Loading</StepName><StepStatus>OK</StepStatus><ActualTime>300.015</ActualTime><CycleTime>0.2</CycleTime><AssayXData Points="1500">2/lvQl66cEKZmXFCeWlyQvYoc0IxCHRCrsd0QjGIdUIKV3ZCTDd3Qsn2d0KoxnhCJYZ5QgRW
ekLjJXtCHwV8QpzEfEJ7lH1C+FN+Qtcjf0K2839Cy2GAQjfJgEJ5KYFCFpmBQgYBgkLFYIJC
YtCCQqQwg0JikINCAACEQvBnhEKux4RCzzeFQo2XhUJM94VC6WaGQtnOhkKYLodCh5aHQnf+
h0I1XohCVs6IQhQuiUIElolCwvWJQmBlikIfxYpCDi2LQi+di0Lu/ItCrFyMQpzEjEKLLI1C
+JONQhgEjkLXY45ClcOOQrYzj0Ijm49CZPuPQtFikELAypBCfyqRQqCakUKPApJCTmKSQj3K
kkKqMZNC7JGTQokBlEJ5aZRCN8mUQicxlUKTmJVC1fiVQnNolkJi0JZCITCXQhCYl0IAAJhC
vl+YQlzPmEKeL5lCCpeZQkz3mULqZppCqMaaQpgum0KHlptCd/6bQjVenELTzZxCwjWdQoGV
nUJw/Z1CYGWeQh/FnkK8NJ9CrJyfQmr8n0JaZKBCSsygQggsoUKmm6FClgOiQtdjokJEy6JC
MzOjQvKSo0ISA6RC0WKkQsDKpEItMqVCHJqlQl76pULLYaZCusmmQqoxp0JokadCiQGoQvZo
qEK0yKhCpDCpQpSYqUJS+KlCcmiqQt/PqkIhMKtCjZerQn3/q0K+X6xCXM+sQkw3rUIKl61C
+v6tQupmrkKoxq5CRjavQjWer0L0/a9C42WwQtPNsEKRLbFCL52xQnD9sUIvXbJCnMSyQrw0
s0J7lLNCnAS0QlpktEIYxLRCtjO1QqabtUKWA7ZCVGO2QkTLtkIzM7dC8pK3QpACuEJ/arhC
kMK4Qi0yuUIcmrlC2/m5QnlpukK6ybpCJzG7QhaZu0IGAbxCxGC8QubQvEKkML1CYpC9QgAA
vkLwZ75Crse+Qs83v0KNl79CTPe/QmxnwELZzsBCGi/BQoeWwUJ2/sFCZmbCQiXGwkJGNsNC
sp3DQsL1w0JgZcRCUM3EQg4txUL+lMVC7vzFQqxcxkLMzMZCOjTHQnuUx0IYBMhC12PIQpbD
yEK2M8lCppvJQmT7yUJUY8pCwMrKQgIry0KgmstCkALMQk5izEI+ysxCqjHNQuyRzUKJAc5C
eWnOQjfJzkInMc9CFpnPQgYB0ELEYNBCYtDQQiAw0UJikNFCz/fRQvBn0kKux9JCni/TQgqX
00JM99NCPF/UQtnO1EKYLtVCh5bVQnb+1UI1XtZC083WQsI110KBlddCcP3XQmBl2EIexdhC
QDXZQqyc2ULu/NlCWmTaQkrM2kIILNtCKZzbQhgE3ELXY9xCRMvcQjMz3UIim91C4frdQgJr
3kLAyt5CfyrfQqCa30Je+t9CymHgQuzR4EKqMeFCaJHhQokB4kJ5aeJCN8niQqQw40KUmONC
1fjjQnJo5EJi0ORCIDDlQhCY5UJ9/+VCvl/mQlzP5kJMN+dCCpfnQvr+50LqZuhCVs7oQkY2
6UIElulC9P3pQrJd6kLTzepCwjXrQoGV60Jw/etC3WTsQh7F7EK8NO1Ce5TtQmr87UJaZO5C
SszuQggs70L4k+9ClgPwQlRj8EJEy/BCMzPxQvKS8UKQAvJC0WLyQj7K8kItMvNCHJrzQtv5
80L8afRCusn0Qqox9UIWmfVCBgH2QvZo9kLm0PZCpDD3QpSY90JS+PdC8Gf4QuDP+EKeL/lC
jpf5Qnz/+UI8X/pCXM/6Qsg2+0IKl/tCdv77QmZm/EIkxvxCFC79QgSW/UL0/f1C5GX+QlDN
/kKSLf9CMJ3/Qu78/0JWLgBDZmYAQ16aAEMUzgBDDAIBQ+sxAUPjZQFD25kBQ9PNAUPLAQJD
qjECQ2BlAkNYmQJDUM0CQ0gBA0M/NQNDBmEDQxaZA0P2yANDxQAEQ7w0BEOcZARDvJQEQ4vM
BEODAAVDYjAFQzFoBUNSmAVDMcgFQwAABkP4MwZD8GcGQ+ebBkPHywZDvv8GQ3UzB0OVYwdD
TJcHQ0TLB0M7/wdDMzMIQ+lmCEPhmghD2c4IQ7j+CEOwMglDqGYJQ6CaCUNWzglDd/4JQ28y
CkMlZgpDHZoKQ/zJCkMMAgtD6zELQ8thC0OamQtDkc0LQ3H9C0OBNQxDYGUMQz+VDENQzQxD
BgENQ/40DUMfZQ1D1ZgNQ83MDUPFAA5DpDAOQ3NoDkOTmA5DSswOQ0IAD0MhMA9DMWgPQxCY
D0MIzA9DAAAQQ7YzEEOuZxBDppsQQ4XLEEN9/xBDdTMRQ21nEUNMlxFDG88RQ/r+EUMbLxJD
6WYSQ+GaEkPAyhJDuP4SQ7AyE0OPYhNDXpoTQ1bOE0M1/hNDLTIUQwxiFEMElhRD080UQ/T9
FEOqMRVDomUVQ4GVFUORzRVDiQEWQz81FkNgZRZDFpkWQw7NFkPu/BZD/jQXQ91kF0PVmBdD
zcwXQ4MAGEN7NBhDWmQYQ1KYGENKzBhDKfwYQzk0GUPwZxlDEJgZQ8fLGUO+/xlDtjMaQ65n
GkOmmxpDhcsaQ33/GkMzMxtDK2cbQyObG0MCyxtD+v4bQ/IyHEPRYhxDoJocQ5jOHEN3/hxD
mC4dQ2ZmHUNemh1DVs4dQzX+HUMtMh5D42UeQ9uZHkPTzR5DywEfQ6oxH0OiZR9DmpkfQ1DN
H0NIASBDPzUgQx9lIEMWmSBD9sggQ+78IEO8NCFDnGQhQ5OYIUOLzCFDavwhQ3s0IkNzaCJD
UpgiQ0rMIkMAACND3y8jQ/BnI0PPlyNDrscjQ77/I0O2MyRDbWckQ2SbJENEyyRDO/8kQzMz
JUMrZyVDI5slQ9nOJUP6/iVDsDImQ6hmJkOgmiZDmM4mQ3f+JkNvMidDZmYnQx2aJ0MUzidD
9P0nQxQuKEPjZShD25koQ7rJKEOJASlDqjEpQ4lhKUNYmSlDUM0pQy/9KUP+NCpDH2UqQ/6U
KkP2yCpDxQArQ6QwK0O0aCtDk5grQ4vMK0NCACxDOTQsQzFoLEMQmCxDCMwsQwAALUP4My1D
rmctQ6abLUOuxy1Dff8tQ3UzLkNUYy5DZJsuQ0TLLkMj+y5D8jIvQ+lmL0PJli9D2c4vQ7j+
L0OYLjBDqGYwQ16aMEN/yjBDTgIxQy0yMUMMYjFDHZoxQxTOMUP0/TFD6zEyQ6JlMkPDlTJD
kc0yQ4kBM0NoMTNDYGUzQ1iZM0MOzTNDBgE0Q/40NEPdZDRDvJQ0Q83MNEPFADVDpDA1Q3No
NUNSmDVDc8g1Q0IANkM5NDZDGWQ2Q+ebNkMIzDZD5/s2Q7YzN0OuZzdDjZc3Q4XLN0N9/zdD
XC84QytnOEMjmzhDAss4Q/r+OEPyMjlD0WI5Q+GaOUOYzjlDuP45Q28yOkNmZjpDXpo6Q1bO
OkNOAjtDLTI7QwxiO0PbmTtD0807Q7L9O0PDNTxDomU8Q4GVPEOSzTxDSAE9QycxPUMfZT1D
F5k9Q/bIPUMGAT5DvTQ+Q91kPkPVmD5Di8w+Q2v8PkN7ND9Dc2g/Q1KYP0NKzD9DQgBAQyEw
QEPwZ0BD6JtAQ8fLQEOm+0BDtjNBQ65nQUOOl0FDhctBQzz/QUMbL0JDK2dCQyObQkMCy0JD
+v5CQ7AyQ0PRYkNDoJpDQ5jOQ0N3/kNDbzJEQ2dmRENGlkRDFc5EQw0CRUPsMUVD5GVFQ9uZ
RUO7yUVDiQFGQ6oxRkOJYUZDWJlGQ1DNRkMv/UZDQDVHQx9lR0P+lEdDzcxHQ8UASEO9NEhD
nGRIQ5SYSEOLzEhDa/xIQzo0SUMxaElDEZhJQwjMSUMAAEpD3y9KQ/BnSkPPl0pDx8tKQ33/
SkN1M0tDVGNLQ2WbS0NEy0tDI/tLQzMzTEPqZkxDCpdMQ8HKTEO5/kxDmC5NQ5BiTUOgmk1D
f8pNQ3f+TUNvMk5DJWZOQwSWTkMVzk5DDQJPQ+wxT0PkZU9DmplPQ7vJT0Nx/U9DgTVQQ0hh
UENYmVBDUM1QQy/9UEP+NFFD3WRRQ/6UUUPNzFFDxQBSQ6QwUkNzaFJDlJhSQ3PIUkNCAFND
OjRTQxlkU0MRmFNDCMxTQ+j7U0O2M1RDrmdUQ46XVEOux1RDff9UQ1wvVUNUY1VDI5tVQ0TL
VUMj+1VD8jJWQ+pmVkPJllZD2c5WQ7n+VkOYLldDZ2ZXQ16aV0M+yldDTgJYQy0yWEMNYlhD
HZpYQ9PNWEOy/VhDqjFZQ6JlWUOBlVlDks1ZQ4kBWkNpMVpDSGFaQxeZWkM4yVpD7vxaQ/40
W0PdZFtDvZRbQ83MW0Os/FtDYzBcQ3NoXENSmFxDMchcQ0IAXUP4M11DGWRdQxGYXUPHy11D
pvtdQ7YzXkOuZ15DjpdeQ4XLXkM8/15DXC9fQytnX0Mjm19DAstfQ/r+X0PyMmBD0WJgQ8mW
YEOYzmBDd/5gQ1YuYUNnZmFDRpZhQz7KYUMNAmJD7DFiQw1iYkPbmWJDu8liQ7L9YkOqMWND
omVjQ4GVY0NQzWNDSAFkQycxZEMfZWRDF5lkQ/bIZEPFAGVDvTRlQ5xkZUOUmGVDi8xlQ2v8
ZUN7NGZDMWhmQ1KYZkMxyGZDAABnQ98vZ0PXY2dD6JtnQ8fLZ0Om+2dDdTNoQ5ZjaENMl2hD
RMtoQ9ECaUMbL2lDK2dpQwqXaUMCy2lDuf5pQ7AyakOQYmpDoJpqQ3/KakN3/mpDbzJrQ05i
a0NGlmtDFc5rQw0CbEPsMWxDy2FsQ9uZbEO7yWxDsv1sQ2kxbUNgZW1DQJVtQ1DNbUMv/W1D
JzFuQx9lbkPVmG5D9shuQ8UAb0OkMG9DnGRvQ5SYb0NzyG9Da/xvQzo0cEMZZHBDEZhwQwjM
cEPo+3BD3y9xQ65ncUPPl3FDhctxQ6b7cUNcL3JDVGNyQyObckNEy3JDPP9yQxsvc0PqZnND
yZZzQ8HKc0O5/nNDmC50Q5BidENemnRDf8p0QzX+dEMtMnVDDWJ1QwSWdUPTzXVD9P11Q+wx
dkOiZXZDw5V2Q3nJdkOJAXdDaTF3Q2Bld0NYmXdDOMl3Qy/9d0P+NHhD3WR4Q72UeEPNzHhD
gwB5Q6QweUNzaHlDUph5QzHIeUNCAHpDOjR6QxlkekMRmHpDx8t6Q+j7ekOeL3tDrmd7Q46X
e0OFy3tDff97Q1wvfENUY3xDCpd8QwLLfEPh+nxD8jJ9Q9FifUPJln1DmM59Q3f+fUOYLn5D
Z2Z+Q16afkM+yn5DDQJ/Qy0yf0MNYn9D25l/Q9PNf0Oy/X9D4RqAQ9EygEPASoBDvGSAQ6SA
gEOTmIBDj7KAQ4vMgEN75IBDd/6AQ38agUNuMoFDXkqBQ0VmgUM1foFDMZiBQzm0gUMpzIFD
GOSBQwAAgkMQGIJD6zGCQ/RNgkPjZYJD032CQ9uZgkO2s4JDx8uCQ6LlgkOe/4JDjReDQ5Uz
g0ORTYNDgWWDQ31/g0NYmYNDaLGDQ0PLg0NM54NDO/+DQysXhEMzM4RDI0uEQx9lhEMGgYRD
9piEQ+WwhEPtzIRD3eSEQ9n+hEPAGoVDsDKFQ8BKhUOoZoVDpICFQ5OYhUOPsoVDi8yFQ3vk
hUNiAIZDXhqGQ04yhkNKTIZDRWaGQzV+hkMdmoZDGLSGQwjMhkP444ZDAACHQ+8Xh0PrMYdD
002HQ8Jlh0PTfYdDupmHQ6qxh0Omy4dDouWHQ57/h0ONF4hDdTOIQ2RLiENgZYhDXH+IQ1iZ
iENIsYhDUM2IQyvniEM7/4hDFhmJQxIziUMCS4lDCmeJQ+WAiUP2mIlD0bKJQ83MiUO85IlD
xACKQ7QYikOwMopDrEyKQ4dmikOXfopDf5qKQ26yikNqzIpDWuSKQ2IAi0NSGItDTjKLQylM
i0M5ZItDFH6LQx2ai0MMsotDCMyLQwTmi0Pf/4tD7xeMQ9czjEPTTYxDwmWMQ75/jEO6mYxD
qrGMQ5HNjEOB5YxDkf2MQ3kZjUN1M41DZEuNQ0xnjUNcf41DTJeNQzOzjUMvzY1DH+WNQycB
jkMWGY5DBjGOQ+1MjkPpZo5D2X6OQ9WYjkPEsI5DwMqOQ7zkjkOkAI9DoBqPQ6Qwj0OLTI9D
h2aPQ3d+j0N/mo9DbrKPQ17Kj0NF5o9DQQCQQzEYkEM5NJBDKUyQQxhkkEMhgJBD/JmQQwyy
kEP0zZBD4+WQQ9P9kEPbGZFD1zORQ8dLkUOiZZFDnn+RQ66XkUOJsZFDkc2RQ4HlkUNw/ZFD
eRmSQ2gxkkOyTZJDTGeSQzt/kkMrl5JDM7OSQy/NkkMf5ZJDBgGTQ/YYk0MGMZND7UyTQ+lm
k0PZfpND1ZiTQ9Gyk0PAypNDqOaTQ6QAlEOTGJRDjzKUQ4tMlEN7ZJRDYoCUQ16alENOspRD
PcqUQ0XmlEM1/pRDMRiVQxg0lUMITJVDGGSVQwCAlUP8mZVD67GVQ+fLlUPj5ZVD0/2VQ88X
lkO2M5ZDpkuWQ6JllkOef5ZDjZeWQ5WzlkNwzZZDYOWWQ1z/lkNYGZdDSDGXQ1BNl0MrZ5dD
O3+XQxaZl0MSs5dDI8uXQwrnl0MGAZhD9hiYQ+UwmEPNTJhD3WSYQ8SAmEO0mJhDsLKYQ6DK
mEOo5phDgwCZQ5MYmUNuMplDakyZQ1pkmUNWfplDXpqZQ06ymUNKzJlDJeaZQzX+mUMdGppD
GDSaQwhMmkMEZppDAICaQ++XmkPXs5pDx8uaQ8LlmkO+/5pDuhmbQ6oxm0ORTZtDomWbQ31/
m0ONl5tDaLGbQ2TLm0Ns55tDUP2bQ0wXnENIMZxDL02cQytnnEMaf5xDCpecQxKznEMCy5xD
/uScQ+UAnUPVGJ1D5TCdQ81MnUO8ZJ1DxICdQ6CanUOwsp1Di8ydQ4fmnUN3/p1DfxqeQ2Iw
nkNeSp5DZmaeQ0GAnkNSmJ5DObSeQz3KnkMY5J5DIACfQxAYn0P3M59DCEyfQ/djn0PzfZ9D
zpefQ8qxn0PTzZ9DtuOfQ7L9n0OZGaBDqjGgQ4VLoEOBZaBDcH2gQ2yXoEN0s6BDZMugQ0vn
oEM7/6BDSxehQzMzoUMvTaFDHmWhQwaBoUMWmaFDBrGhQ+3MoUPd5KFD2f6hQ9UYokPEMKJD
wEqiQ6hmokOXfqJDn5qiQ4OwokN/yqJDh+aiQ3b+okNyGKNDWjSjQ15Ko0NaZKNDQYCjQzGY
o0MtsqNDKcyjQxjko0MU/qND/BmkQ+sxpEPnS6RD12OkQ9N9pEO6maRDtrOkQ6XLpEOh5aRD
nf+kQ40XpUOVM6VDhUulQ4FlpUN9f6VDbJelQ1SzpUNPzaVDP+WlQzv/pUMrF6ZDJzGmQ7hO
pkMeZaZD+X6mQ/WYpkPlsKZD4cqmQ8jmpkPZ/qZD1RinQ7Ayp0OfSqdDm2SnQ6OAp0OTmKdD
j7KnQ2rMp0N65KdDVv6nQ14aqENNMqhDSUyoQ0VmqEM1fqhDHJqoQwyyqEMIzKhDBOaoQ/P9
qEP8GalD6zGpQ+dLqUPCZalDvn+pQ66XqUO2s6lDss2pQ6HlqUOd/6lDjReqQ4kxqkNwTapD
YGWqQ1x/qkNYmapDR7GqQ0PLqkMr56pDGv+qQxYZq0MGMatDAkurQ/5kq0PlgKtD9ZirQ9Gy
q0PhyqtDvOSrQ8QArEO0GKxDsDKsQ6xMrEObZKxDg4CsQ3KYrENusqxDasysQ2bmrENW/qxD
PRqtQzk0rUMpTK1DJGatQxR+rUMQmK1DGLStQwjMrUME5q1D3/+tQ+8XrkPKMa5D002uQ8Jl
rkOyfa5DupmuQ5WzrkORza5DgeWuQ33/rkN4Ga9DaDGvQ3BNr0NLZ69DXH+vQzeZr0Mzs69D
IsuvQyvnr0MnAbBDChewQxIzsENBULBD3WSwQ+WAsEPVmLBDxLCwQ8zMsEO85LBDuP6wQ58a
sUOjMLFDn0qxQ4dmsUN2frFDcpixQ1q0sUNJzLFDWuSxQ0EAskM9GrJDOTSyQylMskMkZrJD
AICyQxCYskP3s7JD882yQ/fjskPf/7JD2xmzQ8oxs0OyTbNDoWWzQ7J9s0OZmbNDlbOzQ4XL
s0ON57ND</AssayXData><AssayYData Points="1500">PAmNPShmkT32w5g9pPyjPd0EsD0+m7E9kEu8PZgZvz0yEMI9PSrYPWdc0z0oQuY93yjrPYKt
7j11xvE9/9n8PcGeAT4ZtgY+vbEKPjv9Cj7q1xM+xmAVPluNGD4rFxw+DFMmPoHdJT6z9Co+
EWQuPowbMD7DTDY+zdQ7PuUXQj65fEQ+LC1FPmHPRz5/Fk4+koZQPjftUj4r/lQ+50JaPofO
Yj6Ycl8+PPlnPkpOZj54Om0+J8NwPgPgcj7Vknc+IpZ/PnR3gT7lyoE+6yWEPpfXhj6GPoM+
e82GPsDiij4X1o0+8ICNPgukjj5VzZI+OcKUPocglT5rMJY+Q6GXPvjfmj6zCZw+dzGdPnqu
oD7xh6E+qa2kPtpupz5r6qY+YSKqPqxtqT733a0+/aKtPoLDsT7ktbE+MVq1Pl7QtT4X17Y+
7GG5Pldduz54gr0+QVu+Pnv8vT7TccM+LynDPpkSxD4V0cY+joHIPl7oyj5xjcw+ncTOPs7J
zT53KNE+4O7SPlJ/1D4gVNU+F3bYPtND2j6Yuto+XdLcPt7e3T4jJOE+KpHiPvqk4T4r2OU+
yfbnPolP6D6nZew+hNzqPqsp7T7Omu8+FpPxPmxp9D6ui/I+oJ31PqUq9j6EJPg+Yn/4Pt3C
+z4rCf0+eIYBP1QBAT/fpAE/RtECP6KMAz9XSgQ/DMsEP7omBj+CcwY/Hj4GP1nSBz93Jgk/
PkwKP3FJCj+kMQo/l/cLP6H7DD9uvgw/+rwNP6cdDj9gdg8/YssPP7ihET8oWRI/wcYSP5Jz
Ez9eiBM/NzQVPwySFD8v5xY/omEXP64nGD80cBg/RbIYP0NgHD/qRxw/g0UbP4N1HD/7cR0/
5rwePwHaHz8s1B4/8/sfP7gaIT9rNiI/PmIkPw6tIz+uhyI/AdAkP8upJT/KICU/3MgmP0eT
KD8f4ig/qx4pP+hcKT//3yo/TaYrP60rLD/ivSw/j30tP09fLz/yQC4/fYAvP6LHMD8L/zA/
vD0yP6BEMT8shjQ/hsQ0P2hkNT80LTU/v+U1P9zcNj+YuTc/iG03P4WAOT9u4zk/ZyQ6P8xa
Oj+7Ijs/Tu08PxQpOz/Y6T4//DA+Px5jPz+jgkA/xE1AP5bqQz+GEkI/TYFCP4dURD8rjkM/
WYNFP6wGRj/LiUY/dCpHPyo3SD/sGUg/yTZJP8jXST8l7kk/UdFKPyH7Sj9IX00/jOpNP6Cg
TD9/OU4/T5FPP0GSUD/rd1A/Y+dQP74EUD+wsFI/JVpTPyJzVD9WqlM/8zZUP+H2VT/xllU/
J1ZXPwJ9Vz/TLVg/bctYP7NHWT931Fo/2V1aP63QWz/YR1w/1FJcP6EYXj+0bF0/q7lfP+lQ
Xz8S4GA/HU1gP51VYD+MVGM/cqFiP6/vYj+JOWU/frpkP4PjZT9zJGY/WLlkP+SlZj8Ipmc/
+SlnP3JgaT96NWk/d6RpP0Qnaj/7B2s/6NNtPy+wbD+7wWw/hilvP06hbT+ma24/CLpvPzBg
cD/MhnA/eY9wP8ugcj+aIHQ/xEB0P5fldD8xJHU/1MN1P241dT8ylnY/jsV3Pwc8eD/603g/
PTp6P1F6eT8CqHo/urJ8PxSPfD8opH0/T298PyTqez+A+X0/PKZ+P76ffj+lu38/X0qAPxeh
gD+AOYA/ShOBP00jgT/5XIE/3tuBPyCrgj/bPIM/WgODP+6Xgj/DaIM/4NGDP0bUgz+znoQ/
TqeEPyFDhT939IQ/C+2FP7yLhT+2RIY/PW2GP98uhj+B0IY/n82GP/vWhz8v0Ic/wNOHPzPu
iD9Baog/VYaIP/mLiT+GrIk/xOiJP44uij/SqIo/ceWKP/4oiz8SAIs/RYKLPwR+iz8q8Is/
r3SMPxpdjD/yl4w/MySNPyFsjT9+k40/oU2NP+vejT+lEo4/pJOOP74ujz/Tbo8/+vaPPxnc
jz+KMpA/9xuQP0yjkD9HR5E/QUKRP5ugkD8sm5E/EASSPzglkj8tRJI/b6KTP4dSkz//QJM/
sjmTP1BvlD+CXZQ/y8yUP94NlD+RcpU/eESVP12WlT9pDZY/6c2VPwnklT8Ug5Y/kcqWP72W
lz+Efpc/V2aXP6DElz9P95c/aFOYPyQlmT9bRpk/L9qYP+jXmT8+/pk/XvmZPywbmj/13Zo/
ZwebP+SNmj/+r5s/4c6bPwJmnD/zXpw/taKcPw0NnT+K4Zw/15udP6BLnT9v3p0/QDeeP5ke
nj+HOJ8/67mePz1Vnz8stZ4/kgGgPy0Rnz+GsZ8//PGfP8hfoT9Qd6A/+oOhPytAoT+BSqE/
qIihP9xMoj/qxqE/k2+iP5SXoj+1sqI/Pa2jPybAoz+bjqM/LrqjP25KpD+IU6Q/neukP2Gg
pD+Sz6Q/mEOlPwrlpT8o7aU/qTKmP58bpj95Eqc/UxunP6Yupz/5mKc/dzWoP8j7pz+1lag/
aW+oP11zqD++pKg/wwKpP2FgqT+tr6k/h1GpP3a2qT/Elqo/giOqPxiFqj9AYKs/SSKrP1eZ
qz8d6Ks/u9urP4pXrD/036s/AzqtP6QsrT9+ea0/6UatP5cgrj8EVa4/WC2uP4+5rj8Zoa4/
a3quP8Pwrj/T8K4/zKuvP1rsrz9QGbA/Zn2vP394sD9S8bA/GNOwPzGRsT+5J7E/xD6xP620
sT9NqLE/Uj6yP/Sfsj9jSrM/ki+zP6Cesz8tObQ/R8ezP/Vwsz+jAbQ/dBu0P+QftD+2frQ/
shu1P6w9tT8WCLU/C4O1PyXWtT+WaLY/pXm2P9Mctj+TWrY/oJO3P1Fwtz8Evbc/ddy3P9nW
tz91BLg/yYW4P2ynuD/ldrg/sBO5P2AXuT/ExLk/mmW5P4H/uT+/uLo/O+u6P7eUuj8CIbs/
4Z+6Pw8nuz90mbs/rX+7Px1ouz94U7w/FTy8PxOivD9uxrw/i9K8P6ievT/Wd70/gdS8P5PN
vT/PL74/NX2+P6ICvz9j/74/5NW+PxrVvz8TUb8/5ua/P96+vz8q8b8/76u/P2iCwD8b7sA/
bXfAP8uswD/Jz8E/jlTBPynnwT9NUMI/RETCPxPZwT9oh8I/c0bCP5Mewz9v0sI/QxHDP1/H
wz8UqcM/UnXDP+gDxD+2Q8Q/01fEP2fqxD+NQsU/yTTFP0wnxT+xLMU/WrjFP8W8xT+rVMY/
ATvGPxQOxz9hacY/0OzGP1VPxz8pXsc/vuvHP5lXxz+mRMg/m1DIP31OyD8sZ8g/+zvIP2AL
yT9W98g/2GPJPw9Qyj9Cf8o/GUTKP9payj+IY8o/4aHKP+1Ayz+OwMo/H0DLPwXGyz9v4ss/
jBrMP7RTzD9lXcw/+PvMP0EkzT+J4sw/XCLNPyVhzT8lXs0/GYDNP+n3zT+zc80/iUbOP3SL
zj+kT84/VH7OPzwAzz+SZc8/Hh3PP2+5zz9bBtA/bSLQP2o90D+iVNA/q/bQP30M0T/KmNA/
ae3QP6Oo0T+YtdE/CovRP0m60T98BNI/4Y3SP0Zh0j9XmNI/E1fSP0FZ0z+rWdM/grTTP1bk
0z8ucNQ/y+TTP0ZV1D9i4NM/y2HVPznI1D8gP9U/zHrVP9jO1T9ldNU/cc3VPz0A1j+dR9Y/
b1jWP+ie1j8NA9c/2bLWP4eo1j/+79Y/C1rXPwsc1z/wwNc/5HXYP6VO2D+cftg/n5HYP8yX
2D8l59g/2PPYP9022T+8wtg/k2XZPwwc2j9VHto/sznaP2Mx2j8ZBds/86HaPyn/2j/vGts/
e2PbPxAm3D9Dxds/vePbP0+M2z/PAN0/VXbcP6+Y2z9uV90/08rcP7VF3T8P/tw/aUvdP7nV
3T/PfN0/4qrdP0vt3T9Y+90/yV3eP4v33j8eTt8/XwDfPy4c3z/Uqd8/U57fP1Du3z+o2N8/
Q2/gP4x+4D/nDuA/muzgP6j+4D+nqOA/NJ3hPxgP4T9k2+E/6O3hP1u+4T/uouE/p/bhP758
4j8YveI/XxvjP65b4j/+reI/+QLkP6pU4z8egOM/3AbkP2c84z9p7uM/iNbkP7HY5D+npeQ/
9P7kP6A65D9pjeU/x+blP7hO5T+coeU/VW7mP1Z25j8JJeY/nbbmP8yw5j+7uuY/deTmP4MI
5z8dp+Y/iCLnP7L75z9n/eY/6AroP6xN6D/2/+c/JKLoP/Kz6D/zY+g/qbXoP18G6T96sek/
gMHpP4V56T82MOk/W5bpP0oh6j873ek/AYLqPwRJ6j+NNeo/mQfrP5hS6j/HSes/4fzqPxsq
6z+k5es/E/7rP9XN6z8nAuw/EVbsPyvf7D/NRuw/kNDsP40y7T9Ij+w/bMLtPyhK7T9Aze0/
yWftP7In7j/pUu4/V2vuP6fp7j/KTu4/UQ/vP/sJ7z88G+8/IpDuP7Wa7z+Xou8/xWLvP5xe
8D9yJPA/6Y7wP3dA8D+YNvA/X8nwP+Jl8D/w+vA/VtPwPz5g8T8aGPI/yK3xP5AR8j9BRfI/
rAPyPzBp8j+wVvI/lb/yP++j8j/oEfM/dLDyP1Ui8z9+wvM/34vzP3et8z8cWPM/Y3XzP8Jf
9D+xdPQ/f5z0PzYN9T9SlvQ/ltT0Pxa+9D91kvU/J3v1P/b59T/pgvU/kOL1P6rC9j+7V/Y/
TQ72P7j39j+ajPY/qdr2P+cl9z/zhfc/gET3P1Fo9z8PQPc/5ij4P5Du9z8/l/c/wMD4Pzvw
9z80j/g/udP4P/4q+T9eOvk/2RH5P0fW+T8AvPk/7sH5PzFJ+j8t2Pk/sQP6P7J9+j84WPo/
9Jf6Py8r+z/pw/o/C7v6P43i+z/7T/s/r6f7Pz93+z+m8Ps/M/L7P4Sx/D9e1Ps/N278Pwxe
/T9XB/w/Evn8P0L4/D8DFf0/HVb9PzCe/T83YP0/2S39P4Rf/j93Vv4/xjj+P951/j84Bf4/
6wP/P6EX/z/WW/8/ww//P+Li/j9AXf8//gAAQFXs/z89AABAVWj/P4S//z/mSwBAVxQAQLuO
AEBPlABAEJkAQC+eAEBZXABAk+AAQFGkAECwygBAcQYBQOoAAUAJvgBA7wABQPbgAEDgEgFA
TF0BQOklAUD2jQFA03sBQMJXAUAviQFAxuoBQFXQAUBklQFAURUCQGP9AUBP/gFA3zICQIgi
AkDtGQJA03cCQD5bAkDRSAJA43ACQEbeAkCQmAJAkZACQESbAkCPzAJApBMDQNHuAkCa2QJA
W04DQMRiA0BoVQNAcYEDQEk2A0CEQQNAQbgDQAxhA0D74QNAac0DQNnOA0A5nANAlDUEQI05
BECNFQRAqXsEQFdjBEDKLgRANWwEQBWEBEBG5wRAgn8EQAMFBUClsARAQ9EEQEvHBEAm8gRA
4AQFQOijBUBoYgVAGB0FQI0zBUAwjQVAYpoFQPDHBUCInwVAkc0FQLGPBUDlxwVADuUFQGgW
BkALzQVATz4GQAUzBkArAQZArSAGQLQbBkBOOQZAU6YGQEd7BkBfZQZAMPsGQF/SBkC/5wZA
oLgGQMSZBkCsCQdAVzIHQK00B0DnBQdAzzQHQEx0B0AafAdAg4cHQDFuB0AQrQdAc/QHQJK7
B0DP5AdA7bEHQPwcCEAsjwdAJRcIQGVoCEAbNghAAEQIQLacCEAtVQhA+MgIQEGfCECLcwhA
gG8IQGmcCECh0ghABN8IQLGxCEBOxghAJBgJQOAaCUDBKglA2VgJQE5iCUDAhglAtbEJQOuT
CUDYowlAJtQJQNXMCUBOfglA2RwKQD7WCUBFlglA54EKQFjzCUDaJApAIGgKQI5BCkBwkApA
wVsKQK9ZCkCNkQpAb+AKQJ64CkB3gQpAaKYKQOkBC0B6rwpAgB8LQD0jC0CsKQtA6h4LQOds
C0D4XQtAsncLQIFSC0CdGQxAJo0LQEayC0AjogtAB5MLQEDPC0BW3wtAgM4LQM4SDEAUNwxA
zHsMQPE8DEA5ewxA30sMQHRcDEAysgxA12YMQLWvDEA1XAxATvgMQOfFDEDbzAxA7u4MQI3o
DEAREg1AYwANQAntDECRLQ1AYWUNQBNBDUDAxQ1AE5oNQCgzDUAwaQ1ATfENQI4tDkCf1Q1A
LcsNQIP2DUCv+g1ASVwOQGB7DkAbXw5ADF0OQNSGDkArnA5AhH4OQA+yDkBskA5AVosOQBl1
DkCdzw5A4HwOQHUCD0A/3Q5AWdEOQDfSDkC7Dw9AxkYPQMNDD0DxEA9ARnwPQK94D0DIlA9A
K34PQBcAEEDnqA9Ah8sPQMffD0Dn4g9ANjYQQAzCD0Bo7g9A+CMQQDIDEEB2FhBAt2gQQJhD
EEDHSBBA23MQQHtdEEAehhBAK40QQGGFEEBPexBAj+gQQC3nEEAywRBAf/oQQNrlEEBBQBFA
Sr0QQEcuEUBaQxFAaUsRQOOPEUAoTxFANC4RQH/lEUBAcxFAPV0RQOzYEUDoCxJA+wwSQDAS
EkAf6hFAifwRQEQOEkDO5BFAuT8SQP5YEkArghJAGn0SQP2UEkBwkBJASUESQEnHEkB9ixJA
2OESQOqlEkAOhxJAObASQPb6EkArEhNAgSETQO0AE0CuLBNA+CITQEBLE0BHIxNAoYUTQAdN
E0AilxNAqmATQDCOE0ChrhNAZZgTQPpmE0Dl0xNAQb8TQLcPFECPIBRALAIUQBEAFEBIJRRA
DlcUQC44FEAlXxRAyTkUQN6oFEBpwBRAY08UQJFqFECC9RRA0JwUQPqHFECyshRAN8cUQPIm
FUChKBVAgsgUQGxGFUB7VxVAaWMVQKedFUDxKBVAtGMVQKGCFUDegRVAUWMVQHh/FUBDvRVA
3dAVQG/eFUDD2hVAVQ8WQPIzFkCrGxZAZpIWQDIPFkCZORZAFzYWQGOGFkCRhhZA0XYWQC+A
FkC5tBZAO+UWQGHVFkAtzRZAtMoWQC7pFkAeBxdA6/EWQNQCF0A6KhdA3ykXQHgaF0AdYhdA
HxQXQDgwF0C6gRdAFIcXQOWEF0DaRBdAf6AXQH3BF0Db5BdAYN0XQKGWF0Dn0RdAC9wXQB4o
GEAuYRhAdPcXQF/RF0AEjxhAAA4YQLAwGEAFMRhAJXEYQDFWGEDMeBhANq0YQI90GEBTeBhA
BYcYQFiIGEBxoxhAdNYYQLfxGECPyhhAThcZQAcVGUBW/hhAwYoZQIN2GUDEQBlAkFYZQEE/
GUCXnhlAqMAZQCagGUBqOxlAwagZQD7NGUCiPxlAteAZQCDfGUAuAhpAwewZQJD+GUC+pxlA
VzoaQPgHGkCqRRpAwy4aQJlvGkD6YRpARhMaQCJLGkD7fxpAJrQaQLSnGkBcchpA6IsaQJco
G0At0BpABNIaQMTUGkDAFhtAzQkbQK0HG0At/xpAp9IaQI8zG0BNbRtAHj4bQBZ0G0DfhxtA
FxkbQEWLG0DVbBtA/4cbQGLmG0BFrRtAVpwbQOerG0CWuxtA8gEcQKYVHEAXEBxAVWQcQFsH
HEAmcBxAGVccQKpeHEDPShxAhXYcQO2fHEA0chxAAXgcQH2WHEDzzBxAa28cQBvwHECp3xxA
/tocQGm7HEANVh1A2xgdQBQOHUCuNh1AsGUdQOpNHUCZQh1AmmkdQF5eHUAnVh1AJp0dQJ2k
HUAcuh1AXZodQP3cHUD7Zx1Aa+YdQCuAHUDguB1AgPQdQLd1HkCmKh5AYSoeQK/zHUCVRh5A
aGoeQONEHkAyYx5AKo8eQGuzHkBbTB5AO6EeQMG9HkBNfB5AaHIeQIYxH0CQ1x5AmPgeQJLE
HkCXEx9AwwUfQBw1H0CF+h5AqCcfQOo2H0BCIB9ASDAfQGc/H0BU8x5A5WEfQEc2H0AewB9A
4kgfQJTVH0CHvh9AwpwfQN3YH0APsh9A8psfQOQ8IECMzh9ARfMfQAEgIECxxR9AuRAgQC8s
IECZRSBA8DIgQAgvIEAlESBAzoQgQOtlIEC5PCBAFUUgQJezIEAqByFAaq8gQOmmIEDP+yBA
rcogQFCwIEC8CyFA3s0gQLfrIEC+DyFAafIgQAnpIEAiKyFAiHIhQJk2IUBySSFApGIhQAxJ
IUCUmyFA</AssayYData></Step><Step><CommonData><SampleLocation>5</SampleLocation><SampleID></SampleID><SampleGroup></SampleGroup><SampleInfo></SampleInfo><SampleRow>O</SampleRow><SamplePlate>1</SamplePlate><WellType>BUFFER</WellType><Concentration>-1</Concentration><ConcentrationUnits>µg/ml</ConcentrationUnits><MolarConcentration>-1</MolarConcentration><MolarConcUnits>nM</MolarConcUnits><MolecularWeight>-1</MolecularWeight><Temperature>30.1</Temperature><StartTime>393242</StartTime><AssayTime>60</AssayTime></CommonData><FlowRate>1000</FlowRate><StepType>BASELINE</StepType><StepName>Baseline</StepName><StepStatus>OK</StepStatus><ActualTime>60.009</ActualTime><CycleTime>0.2</CycleTime><AssayXData Points="300">JwG0QxcZtEPyMrRD7ky0Q+pmtEPRgrRD4Zq0Q9GytEO4zrRDtOi0Q6QAtUOsHLVDnDS1Q4tM
tUNzaLVDb4K1Q16atUNatLVDVs61Q0bmtUNOArZDShy2Qzk0tkMVTrZDEGi2QwCAtkMInLZD
BLa2Q/TNtkPw57ZDywG3Q9sZt0O2M7dDv0+3Q65nt0Oef7dDmpm3Q5azt0OSzbdDbee3Q2kB
uENYGbhDYDW4Q1xPuENMZ7hDSIG4QyObuEMzs7hDG8+4QxfpuEMGAblDAhu5Q/40uUPuTLlD
1Wi5Q9GCuUPBmrlDsLK5Q7jOuUOo5rlDsAK6Q6AaukN7NLpDa0y6Q3NoukNigLpDXpq6Q1q0
ukM1zrpDRua6Qy0Cu0MdGrtDGTS7QxVOu0MQaLtDAIC7Q+ibu0PjtbtD0827Q8/nu0PLAbxD
uhm8Q8M1vEOeT7xDrme8Q4mBvEOFm7xDdbO8Q3HNvEN56bxDaQG9Q2QbvUNANb1DL029Qzdp
vUMngb1DI5u9QxKzvUP6zr1DCue9Q+UAvkPhGr5D3TS+Q81MvkPVaL5DxYC+Q8GavkOctL5D
rMy+Q4fmvkOPAr9Dixy/Q3s0v0N3Tr9DUmi/Q2KAv0NKnL9DObS/QzXOv0Ml5r9DLQLAQx0a
wEMENsBDFU7AQ/BnwEPff8BD6JvAQ9ezwEPTzcBDz+fAQ7//wEO6GcFDojXBQ5JNwUONZ8FD
iYHBQ3mZwUN1s8FDXM/BQ0znwUNIAcJDRBvCQzMzwkMvTcJDF2nCQyeBwkMXmcJD/rTCQ/rO
wkPq5sJD8gLDQwIbw0PRMsNDzUzDQ7Row0OkgMNDoJrDQ5y0w0OLzMNDh+bDQ28CxEN/GsRD
WjTEQ1ZOxENGZsRDQoDEQ0qcxEM5tMRDKczEQxDoxEMhAMVD/BnFQwQ2xUP0TcVD42XFQ+yB
xUPbmcVD17PFQ77PxUOu58VDnv/FQ6YbxkOiNcZDkk3GQ3lpxkNogcZDeZnGQ2C1xkNcz8ZD
TOfGQzz/xkNEG8dDMzPHQy9Nx0MXacdDBoHHQ/aYx0P+tMdD7szHQ+rmx0PRAshDwRrIQ7Ay
yEO4TshDqGbIQ6SAyEOLnMhDe7TIQ4vMyENz6MhDYgDJQ14ayUNmNslDVk7JQ0ZmyUMtgslD
KZzJQxm0yUMVzslDEOjJQwAAykP8GcpD4zXKQ9NNykPjZcpDy4HKQ7qZykO2s8pDns/KQ67n
ykOe/8pDhRvLQ3Uzy0N9T8tDbWfLQ2iBy0NYmctDQLXLQ1DNy0Mr58tDJwHMQyMbzEMSM8xD
G0/MQwpnzEMGgcxD9pjMQ920zEPNzMxDyebMQ8UAzUPBGs1DsDLNQ6xMzUOoZs1DpIDNQ4uc
zUN7tM1Da8zNQ3PozUNiAM5DXhrOQ0Y2zkM1Ts5DJWbOQy2CzkMdms5DGbTOQxXOzkPw585D
AADPQ+gbz0PXM89D003PQ89nz0PLgc9DupnPQ6K1z0OSzc9DjefPQ4kB0EN5GdBDdTPQQ3FN
0ENtZ9BDSIHQQ1iZ0EMzs9BDL83QQyvn0EMnAdFDIxvRQxIz0UP6TtFD6mbRQ+aA0UPhmtFD
3bTRQ83M0UO06NFD</AssayXData><AssayYData Points="300">/7YhQJDbIUBqGSJA3NkhQNoJIkBL9iFA7xoiQBqzIUD1/iFAdekhQHHUIUCS6iFABZohQGa0
IUBJzSFACvMhQK8oIkDVkiFAmjgiQHQRIkClqCFAmO8hQEsfIkD9xSFA6+chQA+3IUAgoSFA
74UhQEe5IUCTyCFAdtchQJe4IUBPyyFAsqMhQAnYIUBWcyFARlwhQPWrIUCodSFA8ZghQH+T
IUDKqCFAOqohQJG0IUBtHyFA6iAhQAaGIUBQbCFAfA0hQMGHIUAlJSFABhMhQE02IUBDZCFA
Ns0gQK9JIUDdRiFAalUhQMJGIUB9HSFA1HMhQMoGIUBlJCFAqg4hQJVWIUA6aiFANPQgQEeV
IUCaRiFANAQhQE1RIUBT0CBAfg8hQLxnIUAMXSFAMPQgQEjDIEC88iBAVCAhQLYeIUBd0CBA
sKggQCKoIEBb1yBAUM0gQAPpIEC5oCBArPsgQAElIUBe8CBAuv4gQD7jIEBD/SBAowEhQGik
IEB6pyBACMIgQHIRIUAzvSBAibcgQKuBIEAqvSBABg4hQBK7IEAmsyBA1akgQMTjIEAkqSBA
+sEgQPBjIEATeCBABmkgQClyIEDXOyBArr0gQJqNIEA+diBAhFwgQNPrH0AfSCBAXI8gQAa7
IEDKiCBA+MkgQKBkIEDYYiBAFaAgQO2aIEBtyCBAOXAgQMaVIEA7lSBAKY0gQENrIEBeqSBA
tTcgQElbIEDFWyBAgUggQCZdIEDASCBAH0EgQDuMIEAPaSBA4wkgQEE8IEAGcyBATSMgQM79
H0A+NyBAFA0gQMmTIEBjeiBAFEkgQG10IEA6NSBAWAMgQIBcIEDmGyBAsDkgQDFWIEDaDyBA
rCUgQN8UIEC4JyBAQwAgQNByIEDsOiBA/R8gQITpH0AyOyBAYLsfQDgyIED7xx9AscwfQAkA
IEAtvh9AhyYgQLmFH0C7th9AuvMfQNkPIEDZYiBAjEYgQPnRH0AZwx9Aq+8fQMP5H0CNwR9A
NQAgQES0H0C0sR9AkdIfQFfcH0Bq9h9AOqofQAYJIEAexh9AasofQL6PH0CR0x9AL6MfQFu1
H0BUsx9AS7QfQHTcH0BtnB9AEOofQGinH0Bx7R9Aj2ofQCrcH0D20h9A4oMfQL4mIECeCCBA
hO0fQJfHH0DiYB9ADLofQO+eH0DFsx9A73UfQHlxH0DdTB9AKMUfQCSPH0BIXR9AQUQfQLc9
H0CVsB9AtzMfQMSLH0Cugx9AJ2ofQLxkH0BWsR9A+l8fQEIKH0Dtfh9AQlIfQPOzH0BkWx9A
+i8fQDx7H0CAkx9A6gcfQK8+H0AsUx9A/jwfQDRJH0ARXB9AukAfQAlNH0BrUB9AtCkfQEeQ
H0AWbh9AU1AfQDlwH0CXZR9Aoj4fQGJsH0BZHx9AZSgfQBgiH0DKPx9AS2EfQPjsHkDdRh9A
x1sfQHMmH0Du/x5ARPMeQNQGH0DSJh9AihMfQNATH0DC/x5AGUMfQLoSH0Dh8R5AczQfQJBD
H0DAEB9AoScfQAQtH0A/Fh9AYVofQN0NH0CYyR5AhPMeQMoMH0CZ4x5AvwofQFQTH0C+9x5A
vc0eQHUpH0CF2x5A</AssayYData></Step><Step><CommonData><SampleLocation>15</SampleLocation><SampleID></SampleID><SampleGroup></SampleGroup><SampleInfo></SampleInfo><SampleRow>O</SampleRow><SamplePlate>1</SamplePlate><WellType>KSAMPLE</WellType><Concentration>-1</Concentration><ConcentrationUnits>µg/ml</ConcentrationUnits><MolarConcentration>-1</MolarConcentration><MolarConcUnits>nM</MolarConcUnits><MolecularWeight>-1</MolecularWeight><Temperature>30.1</Temperature><StartTime>460212</StartTime><AssayTime>120</AssayTime></CommonData><FlowRate>1000</FlowRate><StepType>ASSOC</StepType><StepName>Association</StepName><StepStatus>OK</StepStatus><ActualTime>120.007</ActualTime><CycleTime>0.2</CycleTime><AssayXData Points="600">TgLSQ0oc0kM6NNJDNU7SQx1q0kMMgtJDCJzSQwS20kP0zdJD8OfSQ9cD00PHG9ND1zPTQ79P
00OuZ9NDqoHTQ5Kd00OitdNDks3TQ3np00NpAdRDZRvUQ2031ENcT9RDTGfUQzOD1EMvndRD
H7XUQxvP1EMX6dRDBgHVQw8d1UPqNtVD2U7VQ+pm1UPRgtVDwZrVQ7201UPF0NVDtOjVQ6QA
1kOLHNZDnDTWQ3dO1kN/atZDb4LWQ16a1kNGttZDVs7WQzHo1kMtAtdDKRzXQxk010MhUNdD
/GnXQwyC10Pom9dD5LXXQ9PN10Pb6ddD1wPYQ8cb2EO2M9hDnk/YQ65n2EOJgdhDkp3YQ4G1
2ENxzdhDeenYQ2kB2UNlG9lDTDfZQzxP2UMrZ9lDM4PZQyOb2UMftdlDBtHZQ/bo2UMGAdpD
7hzaQ+o22kPZTtpD1WjaQ9GC2kPBmtpDqLbaQ6TQ2kOU6NpDkALbQ4sc20N7NNtDYlDbQ15q
20NOgttDXprbQ0a220PL0dtDMejbQxkE3EMpHNxDGTTcQwBQ3EPwZ9xD7IHcQ+ib3EPktdxD
083cQ7vp3EPLAd1DphvdQ6I13UOeT91DjmfdQ5aD3UNxnd1DgbXdQ1zP3UNY6d1DSAHeQ1Ad
3kNMN95DPE/eQzhp3kMTg95DI5veQwq33kMG0d5D9ujeQ/IC30PuHN9D3TTfQ8VQ30O0aN9D
sILfQ6yc30Oott9DmM7fQ5To30NvAuBDfxrgQ2c24ENiUOBDUmjgQ06C4ENKnOBDOrTgQzXO
4EMd6uBDGQThQ/wZ4UMENuFDAFDhQ/Bn4UPXg+FDx5vhQ9ez4UO/z+FDu+nhQ6oB4kOSHeJD
ojXiQ5JN4kN5aeJDaYHiQ2Sb4kNtt+JDXM/iQ0zn4kMzA+NDLx3jQ0A140MbT+NDF2njQwaB
40MOneNDCrfjQ+bQ40Pq5uND0QLkQ80c5EO9NORDxVDkQ7Ro5EOkgORDrJzkQ4e25EN3zuRD
c+jkQ28C5UNeGuVDZzblQ0JQ5UNSaOVDOoTlQz6a5UMZtOVDSNHlQxDo5UMMAuZD/BnmQ+Q1
5kP0TeZD22nmQ9eD5kPHm+ZDw7XmQ7/P5kOu5+ZDlgPnQ5Id50OBNedDcU3nQ3lp50N1g+dD
ZJvnQ0y350M8z+dDTOfnQzMD6EMvHehDHzXoQwZR6EMXaehDBoHoQ+6c6EPqtuhD2c7oQ9Xo
6EPFAOlDwRrpQ6g26UO4TulDlGjpQ5CC6UN/mulDe7TpQ4PQ6UNe6ulDbwLqQ0oc6kNGNupD
NU7qQzFo6kM6hOpDKZzqQxm06kMA0OpD/OnqQ+wB60PoG+tD5DXrQ9NN60PbaetDtoPrQ8eb
60OitetDns/rQ47n60OWA+xDkh3sQ4E17EN9T+xDbWfsQ2mB7ENQnexDQLXsQzzP7EM46exD
JwHtQyMb7UMKN+1D+k7tQ/Zo7UPygu1D7pztQ+q27UPZzu1D1ejtQ7AC7kPBGu5DqDbuQ6RQ
7kOUaO5DkILuQ4yc7kN7tO5DYtDuQ17q7kNOAu9DPhrvQ0Y270M1Tu9DHWrvQwyC70MInO9D
BLbvQ/TN70Pw5+9D1wPwQ+gb8EPXM/BDv0/wQ65n8EOqgfBDsp3wQ6K18EOSzfBDeenwQ3UD
8UNxHfFDYDXxQ1xP8UNYafFDSIHxQy+d8UMrt/FDL83xQxfp8UMSA/JDAhvyQwo38kPmUPJD
6mbyQ9GC8kPimvJDvLTyQ8XQ8kO06PJDpADzQ6wc80OcNPNDmE7zQ39q80ODgPNDXprzQ2a2
80NWzvNDUujzQzoE9EMpHPRDJTb0QxVO9EMQaPRDGYT0Qwic9EMEtvRD4M/0Q9vp9EPXA/VD
xxv1Q8M19UO/T/VDumn1Q6qB9UOSnfVDlrP1Q33P9UN56fVDaAH2Q2Qb9kNMN/ZDUE32Q0xn
9kM0g/ZDI5v2Qx+19kMbz/ZDCuf2QwYB90PuHPdD/jT3Q+ZQ90PVaPdDxYD3Q82c90PJtvdD
pND3Q7To90OQAvhDjBz4Q4c2+EODUPhDf2r4Q2+C+ENrnPhDRrb4Q0LQ+EMx6PhDOgT5Qx0a
+UMZNPlDIVD5QxBo+UMMgvlD6Jv5Q/iz+UM8z/lDz+f5Q8sB+kPHG/pDwzX6Q7JN+kOOZ/pD
loP6Q4Wb+kOBtfpDfc/6Q23n+kNUA/tDUB37Q0w3+0MvTftDOGn7QzSD+0Mjm/tDH7X7Q/rO
+0P26PtD8gL8Q+4c/EPdNPxD5lD8Q8lm/EPFgPxDrJz8Q6i2/EOYzvxDlOj8Q5AC/UN/Gv1D
ezT9Q2JQ/UNSaP1DToL9Q0qc/UM6tP1DQtD9Qx3q/UMtAv5DKRz+QwQ2/kP0Tf5D/Gn+Q/iD
/kPom/5D17P+Q7/P/kO66f5DtgP/Q7Id/0OiNf9Dnk//Q5pp/0OWg/9DhZv/Q223/0Ncz/9D
TOf/Q6QAAESoDgBEoBoARJgmAESLNABElEAARIFNAER/WgBEfWcARHt0AERzgABEcY0ARGSb
AERiqABEWrQARFjBAERWzgBETtoARELoAERA9QBENwEBREANAUQzGwFEMSgBRCk0AUQdQgFE
JU4BRB1aAUQQaAFEDnUBRAaBAUQEjgFEApsBRPqmAUT4swFE7MEBROPNAUTh2gFEYugBRN30
AUTbAQJE0w0CRNEaAkS+JwJEvDQCRLRAAkS4TgJEsFoCRK5nAkSsdAJEmoECRKKNAkSQmgJE
jacCRIWzAkSJwQJEh84CRHXbAkR95wJEa/QCRGgBA0RgDQNEZBsDRGIoA0RaNANEUkADREZO
A0ROWgNEQmgDREB1A0Q3gQNENY4DRCObA0QrpwNEH7UDRB3CA0QfzQNEEtsDRArnA0QI9ANE
/AEERAQOBET8GQRE8CcERO40BETmQARE400EROFaBETZZgREzXQERMuBBETJjgREwZoERL6n
BES8tAREtMAERKjOBESm2wREnucERJz0BESaAQVEkg0FRJYbBUSNJwVEhTMFRHlBBUR3TgVE
b1oFRHNoBURkcwVEYoAFRGaOBURemgVETKcFRFC1BURIwQVEQM0FRD7aBUQ85wVEOfQFRDcB
BkQlDgZEHRoGRCEoBkQfNQZEF0EGRA5NBkQCWwZEAGgGRPhzBkT8gQZE9I0GROyZBkTwpwZE
7rQGRObABkTZzgZE0doGRMnmBkTN9AZE</AssayXData><AssayYData Points="600">1X0eQF+8HkB+yB5A6rweQIX/HkAorB5A6vEeQBSeHkDQsB5ATXMeQF9yHkBjgx5AOpIeQJa9
HkCQgh5AMGQeQOaRHkDMwB5Ai9YeQOC3HkCbzh5A4iceQMSOHkC+eR5Ab9MeQBTFHkCPhx5A
PoEeQOF9HkBWmR5AFZweQBNNHkCBmh5Ac6EeQP5nHkBfsx5AmmMeQOopHkCFnR5AqYUeQElW
HkBIth5AqbseQGSFHkCphB5AyH4eQIhVHkATqR5A+JoeQAeJHkCoaB5AjXQeQIcEHkAyox5A
V1AeQK8dHkADNh5AK7AeQKw8HkD6vx5ArkIeQKZgHkCmyR1ABToeQJolHkDyCh5AbjMeQEIA
HkCwXB5A/IseQJsbHkD1LB5AuRseQFBqHkC0+B1ARQseQNw6HkB1LR5AxxweQPkhHkCsMh5A
xlseQMcfHkCc/x1AjcIdQJPjHUBx2B1AiCkeQOxIHkAFsh1A5ykeQPk+HkD5EB5A7dodQL3e
HUBNtB1Ax/8dQDEGHkBDHR5AOw0eQC02HkDV/B1A4tgdQHj2HUAR/R1AuLYdQDXzHUAoRh5A
UBweQEvcHUBg4h1AqwIeQEceHkDr6h1ArOQdQHr3HUBAux1AwSEeQC4lHkAyEh5AcfkdQLUM
HkB42B1AhYkdQKnMHUAhvx1Abb4dQBTRHUBm1R1AYZEdQKGnHUCbPh5ASMgdQBzOHUCsmR1A
K80dQJPWHUCC9R1ApbUdQHyWHUAt4R1A064dQNiZHUD2Gh5AQOEdQJi2HUCGiB1AebgdQCLO
HUDZih1Aw8IdQM2nHUD/gB1AlsMdQE6RHUDhkx1AtpMdQB3tHUBlnR1A6ZMdQJxyHUAoih1A
FfMdQHS1HUAzRh1AUIYdQGGxHUCeJx1AxI4dQHarHUC0gx1Aj6MdQF5SHUC3bB1A8REdQIWb
HUB8eh1Ai6gdQEhIHUBGxx1Az5AdQKLmHUBdjh1AIUsdQOCWHUCAjx1A1o0dQNGdHUDbcx1A
4VcdQBTIHUCUTh1AKU4dQBFLHUDDpx1AmUwdQIiEHUBzjx1A+0cdQB0+HUBNTB1A9V8dQNAe
HUAOjB1A6VwdQNpgHUD5Zx1AACMdQL9aHUAekx1AaAkdQINRHUAIdR1AiWEdQAs7HUCnfx1A
p2wdQOt6HUAuUh1A4T0dQG9pHUC9IR1ACAYdQJhGHUDrZx1A8S4dQA0cHUBUcB1AXGIdQFwI
HUB9Ah1A1jgdQMsVHUAB8hxAMQwdQCIxHUC68BxAtDAdQPTyHECYaR1AK4wdQBdIHUCrPB1A
Dw0dQFNVHUC1Zx1AziUdQGA8HUCCUR1AO0IdQK5IHUCsOh1Amx8dQMwRHUAtJR1AREgdQL0a
HUC3/BxA7ykdQOdQHUDGIx1AK5MdQItvHUD4KB1AiwUdQP3RHEACPx1AEaEcQIg7HUCdLx1A
fc4cQNkwHUCENB1Ac/ocQELxHEBbOB1A1+4cQILVHEBF+hxAgwsdQFg4HUAe2RxABUAdQN/t
HEAb4RxAARsdQDO7HEARDB1AT8kcQK8fHUB+/RxAxg0dQBQDHUDOzhxAJ+QcQJAPHUCvAR1A
OdccQMLEHEAYwhxA+sQcQJoSHUBfyxxAc4ocQLelHEA/0xxA7rYcQOp2HEA8xhxAI1YcQKzN
HEDF4BxAn3scQAnlHEAoGR1A5BQdQB++HEBv2RxAMO4cQAF9HEC7zxxAx7EcQAmqHEDHxRxA
A8scQA2SHECyxhxAGZ4cQHr0HEC/kxxAkxYdQDVqHECywhxAEtscQOKpHEBhfxxAupQcQPia
HECsrhxAJqwcQGYlHEDfmxxAVpccQOq2HEBvKBxAMvAcQLWzHEDqlxxAQpUcQDjkHEBRdhxA
IIwcQNzAHEDfXhxA9XwcQBRgHEB1cRxAZrwcQC5aHEBfexxA9V4cQG1lHEBSURxABpIcQBua
HEDPNxxA5EgcQJeOHEBedhxAD2scQHmEHEDjLhxAqmocQLnAHEBplxxArjYcQI+SHEARexxA
IiYcQDFFHEA7bxxAW38cQFR8HEDITRxAA3scQOpDHEAfqRxA1zMcQB1HHEBFaxxAuAgcQAsj
HEAbPBxAkFQcQEUCHEDAphxAH2wcQKxhHEDHeBxA8AkcQK1KHEAmVhxAg+QbQPJRHECZRxxA
yFUcQKMkHEB+JxxAxWYcQAclHEDuXBxA6yMcQEiaHECvBBxAjiYcQIZjHED/GRxAoxocQFks
HEAiLhxAiT0cQK38G0DpQhxAfHYcQIByHEALcxxAvywcQDEJHEAt8htA/j0cQBAzHEBfcBxA
oiscQF1VHEC7UhxAKRkcQCQzHEDmBhxA5gscQJwWHECAvhtAbGwcQInsG0BTFBxADlccQFMd
HEDs5RtAC/cbQOwUHEBMFRxAnu8bQF34G0An1BtA5w4cQCsIHECpMxxAi7kbQO0VHECT2BtA
o9AbQKQsHEBEyhtAeucbQLUeHEDk1BtAqC4cQM4AHEBlAxxAcvkbQFIXHEB6BxxAyOQbQPdf
HEC+MhxAHREcQGHbG0ARFxxANRgcQKr7G0DQdRtAwJ0bQNK9G0Aj7xtAstIbQJrSG0CN/htA
V7IbQLC6G0CckxtAeswbQDLOG0Dn/xtA/fUbQCu4G0A/2RtAxcUbQI67G0DF8BtAC6kbQB4N
HEAU5RtAT98bQAvAG0AzyhtA5PcbQEgkHEBeMBxAmgwcQPS7G0A55BtA9NwbQH/2G0BTrRtA
KNIbQB0QHECrShxAvhwcQHgCHEBNrRtA4i4cQEvhG0BkzRtA/vcbQH7wG0CEjhtAeMMbQD2T
G0Dn3htAm+wbQGnFG0AjpBtA+MsbQGvxG0DFkxtAmAocQAPzG0AAwhtAXXwbQD4iHEA1wBtA
p/cbQFHTG0CT3BtAvM8bQBPrG0CAkRtAsKYbQGbsG0Ds5htA29obQPCpG0DSnxtAjqAbQG+s
G0B3CRxA0u4bQKXfG0CbhxtABxcbQAqiG0Bi7BtAoSAcQBfDG0DYzxtAHKAbQLmoG0BUyhtA
rqgbQHy/G0DQ2RtAgZIbQL2NG0A+tRtAAIwbQNGRG0DwhxtAo5obQLKGG0ArshtA1F8bQECA
G0AWoBtAYbcbQG9OG0DntRtA+d0bQO27G0BYdBtAS7sbQMrsG0ASlBtA9F0bQNymG0A2mBtA
NGEbQAdrG0D3vhtABHobQL5sG0CGXRtA</AssayYData></Step><Step><CommonData><SampleLocation>5</SampleLocation><SampleID></SampleID><SampleGroup></SampleGroup><SampleInfo></SampleInfo><SampleRow>O</SampleRow><SamplePlate>1</SamplePlate><WellType>BUFFER</WellType><Concentration>-1</Concentration><ConcentrationUnits>µg/ml</ConcentrationUnits><MolarConcentration>-1</MolarConcentration><MolarConcUnits>nM</MolarConcUnits><MolecularWeight>-1</MolecularWeight><Temperature>30.1</Temperature><StartTime>587148</StartTime><AssayTime>100</AssayTime></CommonData><FlowRate>1000</FlowRate><StepType>DISASSOC</StepType><StepName>Dissociation</StepName><StepStatus>OK</StepStatus><ActualTime>100.008</ActualTime><CycleTime>0.2</CycleTime><AssayXData Points="500">mgEHRJgOB0SQGgdEjicHRIE1B0R5QQdEd04HRHVbB0RzaAdEa3QHRF+CB0RnjgdEX5oHRFKo
B0RQtQdESMEHREzPB0RE2wdEPOcHRDD1B0QtAghEJQ4IRCkcCEQhKAhEGTQIRB1CCEQLTwhE
E1sIRABoCET+dAhE9oAIRPSNCET4mwhE8KcIROizCETcwQhE5M0IRNHaCETP5whEzfQIRMUA
CUTJDglEtxsJRK4nCUSzNQlEqkEJRKJNCUSmWwlEpGgJRJx0CUSQgglEiI4JRJCaCUSDqAlE
gbUJRHnBCUR3zglEddsJRG3nCURh9QlEXwIKRFYOCkROGgpEUigKREo0CkRIQQpEPE8KRDRb
CkQ8ZwpEMHUKRCeBCkQljgpEGZwKRBGoCkQZtApEDcIKRAvPCkQC2wpEAOgKRP70CkT2AAtE
6g4LROgbC0TgJwtE3jQLRNxBC0TTTQtEx1sLRMVoC0S9dAtEu4ELRLmOC0SxmgtEtagLRLO1
C0SqwQtEos0LRKDaC0SO5wtEjPQLRJACDESIDgxEfxoMRHMoDER7NAxEaUEMRGdODERlWwxE
XWcMRGF1DEROggxEVo4MRESbDERCqAxEOrQMRD7CDEQ8zwxENNsMRDLoDEQf9QxEJwENRBsP
DUQZHA1EESgNRA81DUQNQg1EBE4NRAJbDUT2aA1E7nQNROyBDUTqjg1E4poNROCnDUTetA1E
1cANRNPNDUTH2w1Ev+cNRL30DUS7AQ5Esw0ORLEaDkSkKA5EojUORJpBDkSYTg5EkFoORI5n
DkSBdQ5Ef4IORHeODkR1mw5Ec6gORGu0DkRvwg5EZ84ORF/aDkRS6A5EUPUOREgBD0RMDw9E
RBsPRDwnD0RANQ9ELUIPRDZOD0QpXA9EIWgPRBl0D0QXgQ9EC48PRBObD0QRqA9E/rQPRPbA
D0T0zQ9E+NsPRPDnD0Tu9A9E3AEQROQNEETRGhBE1SgQRM00EETFQBBEyU4QRMdbEES/ZxBE
s3UQRKqBEESzjRBEppsQRKSoEESctBBEkMIQRJjOEESQ2hBEhOgQRIH1EER5ARFEdw4RRHUb
EURtJxFEYTURRF9CEURWThFETloRRFJoEURKdBFESIERRDyPEUREmxFEPKcRRDC1EUQtwhFE
Jc4RRCPbEUQh6BFEGfQRRA0CEkQLDxJEAhsSRAAoEkT+NBJE9kASRPpOEkToWxJE4GcSRN50
EkTcgRJE040SRNebEkTFqBJEzbQSRMvBEkS5zhJEsNoSRLXoEkSz9RJEqgETRKINE0SWGxNE
nicTRIw0E0SQQhNEiE4TRH9aE0R9ZxNEe3QTRHmBE0RnjhNEZZsTRF2nE0RatBNEWMETRFbO
E0RU2xNEQugTREr0E0Q+AhREPA8URDQbFEQyKBREMDUURCdBFEQbTxREGVwURBFoFEQPdRRE
DYIURASOFEQCmxRE9qgURO60FET2wBRE6s4UROLaFETg5xRE3vQURNUAFUTTDRVExxsVRMUo
FUS9NBVEtUAVRLNNFUSwWhVEpGgVRKJ1FUSagRVEmI4VRJabFUSOpxVEkrUVRIrBFUSIzhVE
ddsVRHPoFURr9BVEbwIWRGcOFkRlGxZEYygWRFA1FkRYQRZETE8WRERbFkQ8ZxZEOnQWRC2C
FkQ2jhZENJsWRCunFkQZtBZEF8EWRBvPFkQZ3BZEEegWRAn0FkQHARdE9A0XRPIaF0T2KBdE
6DMXROxBF0TqThdE4loXRNVoF0TNdBdE1YAXRMmOF0THmxdEv6cXRLO1F0S1wBdEs80XRKbb
F0Sk6BdEnPQXRKACGESSDRhEkBoYRIQoGESMNBhEeUEYRIFNGER1WxhEc2gYRGt0GERpgRhE
Z44YRF+aGERMpxhEULUYREjBGERGzhhERNsYRDznGEQ69BhELgIZRCUOGUQpHBlEISgZREo0
GUQNQhlEC08ZRAJbGUQAaBlE/nQZRPaAGUT6jhlE6JsZRPCnGUTetBlE3MEZRNPNGUTY2xlE
z+cZRM30GUTLARpEww0aRLcbGkSuJxpErDQaRKpBGkSiTRpEoFoaRJRoGkScdBpEioEaRIiO
GkR/mhpEfacaRIG1GkR5wRpEd84aRGXbGkRt5xpEYfUaRF8CG0RWDhtEVBsbRFIoG0RKNBtE
PkIbRDxPG0Q0WxtEMmgbRCl0G0QngRtEG48bRCObG0QRqBtED7UbRAbBG0QLzxtEAtsbRADo
G0Tu9BtE9gAcRPQNHEToGxxE4CccRN40HETcQRxE000cRNFaHETFaBxEvXQcRLuBHES5jhxE
sJocRLWoHESitRxEqsEcRJjOHESW2xxEjuccRJL1HESKAR1EiA4dRIYbHURzKB1EcTUdRGlB
HURtTx1EZVsdRGNoHURadB1EToIdRFaOHUROmh1EQqgdRDq0HUQ4wR1EPM8dRDTbHUQr5x1E
H/UdRCcBHkQVDh5EGRweRBEoHkQPNR5EDUIeRAROHkR7XB5E8GceRPhzHkTsgR5E6o4eROKa
HkTVqB5E2LMeRNXAHkTJzh5Ex9seRMXoHkS99B5EuwEfRLkOH0SmGx9EnicfRKI1H0SaQR9E
kk0fRJZbH0SOZx9EjHQfRH+CH0SBjR9Eb5ofRHOoH0RrtB9EacEfRGfOH0Rf2h9EXOcfRFD1
H0Q=</AssayXData><AssayYData Points="500">5RQbQLt2G0DLTRtAUV8bQDaEG0CTghtAJ4kbQLy7G0CMhxtAtEYbQGGHG0CwaBtA4k4bQP2n
G0CyVBtA80obQF1ZG0ATjRtAAbAbQEetG0AerBtACV4bQOB6G0DtaRtABmUbQA5YG0C4OxtA
qWUbQE1ZG0DLURtAZn8bQMmFG0A+ghtAyFwbQAdaG0BfNBtAEzsbQAtzG0AnMRtACUgbQAdP
G0BATRtA9jQbQJ8+G0C1NBtAkgkbQJg8G0CINRtAGFkbQOeQG0CaeRtArUwbQONUG0D5bBtA
wjUbQBQdG0DAPxtAnVMbQBxTG0AhWhtAeTQbQLH/GkBchRtAfUgbQMRPG0AQXxtAXTcbQOc+
G0BLYRtAtGMbQIxNG0Cq+RpAeAgbQCBnG0AfUhtAMB0bQO4NG0CZZxtAF0IbQBUxG0CUDRtA
ywgbQKxlG0DASRtARjYbQPTlGkDC0xpAEWsbQPb6GkCZZBtAuzMbQFwLG0BXbBtA9GYbQJwJ
G0BlNhtAvyobQIkHG0D4PxtAyTQbQMYeG0CF2xpAxFUbQBoEG0DPBBtAMXgbQEosG0A0PhtA
FjUbQA7VGkAa3BpAbwEbQAcnG0BZLBtABTEbQA9FG0Au+RpA7/IaQHNAG0CcExtAEkwbQPQP
G0CwVBtAjQMbQM3SGkDxNxtAyzgbQFUGG0DUJRtA7aEaQJL6GkC03xpAPT0bQKUUG0Da2hpA
/9MaQEoeG0Ab8BpAlwQbQGjjGkAM9RpAchEbQOvLGkDC0hpAgMcaQO03G0C8KxtAlAobQMjK
GkBo0xpApbsaQHcmG0BVzhpA+v8aQDMcG0DRJRtAHfYaQLoTG0CG/BpAZtYaQEnAGkCs0xpA
m8waQJDZGkDjuBpAs6kaQIO2GkDrqRpAM+gaQPY6G0AHyRpAJBEbQDr3GkCNzxpA1gobQKEH
G0CA4hpAobIaQN2pGkATzxpA4+EaQDshG0DxIBtANaoaQOyuGkDI5BpAPSAbQJAgG0Bu5xpA
2eoaQP3uGkBpoxpAW68aQCmnGkAeBxtAW9oaQJbnGkCDtxpAL7YaQMzTGkAfCRtAQvMaQGSE
GkDSjBpA0t4aQIntGkAYxhpAw+EaQLvRGkAlZRpAWKAaQAGpGkApsBpAAVsaQBP8GkAYoxpA
gMQaQKnkGkCPoBpAv7EaQMO2GkBakRpA6MsaQAt0GkD2sxpA9n0aQKS4GkDB5xpAQ5gaQBXs
GkCDwhpAR2gaQPunGkCaqRpA/K8aQFbpGkDb0hpAAu0aQI/OGkBz2RpAhJAaQPnjGkCDoxpA
nWAaQKrWGkClexpAPz4aQK9KGkCDiBpARo0aQO+tGkD7ehpACYoaQNfIGkArpRpA+LAaQKWr
GkC1+xpAAI0aQA6vGkD5XxpACrgaQHBoGkCVshpA1swaQPyOGkBinBpA83waQCaWGkDdmhpA
sFcaQNyvGkBovhpAZqgaQKyTGkCqzRpAIrAaQAhkGkCKdRpAiqwaQBB8GkDKgBpAS1YaQHeC
GkB/hBpAHKcaQI1VGkBvwRpAypoaQIyUGkACVhpABGYaQO3KGkCsnxpAVZQaQE+jGkCOkRpA
i6EaQLGKGkCAnhpAtj4aQGZ9GkBqcxpAsdMaQOogGkDxTBpAmSgaQG9lGkBrZhpAv6gaQOld
GkAqSRpAh3kaQDxrGkB5ghpAAy8aQM8VGkBGmRpAnHIaQNNJGkDWZBpAtXQaQGoGGkCnVBpA
9lgaQIM4GkAShhpAYIwaQD9mGkDClhpAC20aQAqFGkCOOhpAo1UaQLxFGkA4cRpA8J8aQEJR
GkD6LhpANnAaQEpnGkAmgBpAYD8aQAtKGkASQBpAdU0aQFhmGkBkQxpAY1QaQEACGkAEkRpA
V2YaQNyIGkAqexpAS2saQCcfGkCz+RlAIHIaQKI+GkDLTxpA03kaQO1HGkCDNhpA7ZoaQBpc
GkCgRRpA1VsaQBk3GkD7PBpAxWcaQLFTGkAhRxpAqIkaQFVGGkA5RxpAM3IaQEF5GkBcdRpA
RmQaQLRlGkBN8xlApB8aQNd2GkD0RRpAwm8aQP/+GUCMehpAvn4aQCpNGkCoJBpAxAMaQKMf
GkDqSBpAciwaQIknGkAwOhpAwnEaQM0zGkCvZRpAFAkaQMbxGUDuRRpAX2YaQKNpGkCGQxpA
AFcaQDQoGkDVPRpAPlsaQJFSGkDhIxpAiGsaQAdCGkDyTxpANVQaQOQuGkDz7BlAggYaQBpD
GkCFRRpAxuYZQHlXGkDGNRpAuS8aQEkQGkD+NRpA32IaQIkoGkATWhpASB0aQE0KGkCqMBpA
/X4aQJTkGUB5PhpANhUaQH5SGkB0AhpAaN4ZQH8BGkAwOhpAibgZQEAAGkBNBxpAWggaQOFL
GkAGNRpAswEaQL0tGkCiLBpACx8aQM1hGkB5DxpA4R0aQN3+GUCUBhpA1uEZQHYGGkC07xlA
AgsaQMrxGUACMhpAhzwaQEMQGkC4cxpAQTUaQGsaGkD4NRpAvO8ZQNMfGkAuGhpAuDYaQHgR
GkBCyRlALgAaQL0nGkDxDhpAQgEaQGQUGkB+/xlA1DYaQJX8GUCeSBpAMukZQMPIGUDrIhpA
C8QZQD7UGUBZxRlAbykaQJcHGkASSxpAlTYaQCVJGkB+BBpA8jEaQJRKGkA8VRpAExgaQKkm
GkA=</AssayYData></Step><Step><CommonData><SampleLocation>7</SampleLocation><SampleID></SampleID><SampleGroup></SampleGroup><SampleInfo></SampleInfo><SampleRow>O</SampleRow><SamplePlate>1</SamplePlate><WellType>BUFFER</WellType><Concentration>-1</Concentration><ConcentrationUnits>µg/ml</ConcentrationUnits><MolarConcentration>-1</MolarConcentration><MolarConcUnits>nM</MolarConcUnits><MolecularWeight>-1</MolecularWeight><Temperature>30.1</Temperature><StartTime>693555</StartTime><AssayTime>60</AssayTime></CommonData><FlowRate>1000</FlowRate><StepType>BASELINE</StepType><StepName>Baseline</StepName><StepStatus>OK</StepStatus><ActualTime>60.01</ActualTime><CycleTime>0.2</CycleTime><AssayXData Points="300">HQIgRBsPIEQJHCBEBikgRAQ2IEQCQyBE+k4gRPhbIET2aCBE5HUgROKCIETZjiBE15sgRNWo
IETTtSBE0cIgRMnOIETH2yBEteggRL30IESwAiFEqA4hRKYbIUSkKCFEnDQhRJpBIUSOTyFE
hVshRINoIUSBdSFEeYEhRHeOIURrnCFEc6ghRGG1IURfwiFEXM8hRFrcIURY6SFEUPUhRE4C
IkQ8DyJEOhwiRDgpIkQ2NiJELUIiRCtPIkQpXCJEF2kiRBV2IkQNgiJEC48iRAmcIkQAqCJE
BLYiRPLCIkTqziJE6NsiROboIkTe9CJE4gIjRNkOI0TRGiNE1SgjRMM1I0S7QSNEuU4jRLdb
I0SuZyNEsnUjRLCCI0SejyNEnJwjRJSoI0SStSNEkMIjRI7PI0R73CNEg+gjRHH1I0RvAiRE
Zw4kRGscJERpKSREWjQkRF9CJERMTyRESlwkREhpJERGdiREOIEkRDyPJEQ6nCREMagkRC+1
JEQdwiREJc4kRBncJEQX6SRED/UkRA0CJUQLDyVEAhslRPYoJUT0NSVE8kIlROpOJUToWyVE
5mglRNN1JUTRgiVEz48lRMebJUTFqCVEw7UlRMHCJUS5ziVEt9slRKToJUSi9SVEmgEmRJ4P
JkScHCZElCgmRIw0JkR/QiZEfU8mRHVbJkRzaCZEcXUmRGmBJkRnjiZED50mRGOoJkRQtSZE
TsImREbOJkRK3CZESOkmRED1JkQ+AidEKw8nRCkcJ0QnKSdEJTYnRB1CJ0QbTydEGVwnRAZp
J0QEdidE/IEnRPqOJ0T4mydE9qgnRPS1J0TswSdE4M8nRNfbJ0Tg5ydEzfQnRNECKETJDihE
wRooRMUoKES9NChEu0EoRK5PKESmWyhEpGgoRKJ1KESagShEjo8oRIycKESDqChEgbUoRH/C
KER3zihEe9woRGnpKERx9ShEXwIpRFwPKURaHClEWCkpRFA1KUROQilEPE8pRDpcKUQ4aSlE
L3UpRCeBKUQrjylEI5spRCepKUQVtilEHcIpRBXOKUQI3ClEAOgpRP70KUQCAypE+g4qRPIa
KkTmKCpE7jQqROJCKkTZTipE11sqRNVoKkTTdSpEwYIqRL+PKkS3mypEv6cqRLK1KkSqwSpE
ns8qRJzcKkSe5ypEnPQqRJACK0SIDitEjBwrRIMoK0R7NCtEb0IrRG1PK0RlWytEaWkrRGF1
K0RYgStEXI8rRM2cK0RSqCtERrYrREjBK0Q2zitEOtwrRDLoK0Qv9StELQIsRCUOLEQZHCxE
FyksRBU2LEQTQyxEC08sRAJbLET2aCxE9HUsRPKCLETqjixE6JssROaoLETktSxE28EsRM/P
LETR2ixEz+csRMP1LETBAi1EuQ4tRLcbLUSuJy1ErDQtRKBCLUSYTi1EllstRJRoLUSMdC1E
ioEtRH2PLUSFmy1Ec6gtRHG1LURpwS1EZ84tRGvcLURj6C1EYfUtRFgBLkRWDi5EShwuREgp
LkRANS5EPkIuRDZOLkQpXC5EJ2kuRB91LkQdgi5EG48uRBObLkQXqS5ED7UuRA3CLkT6zi5E
AtsuRPDnLkT09S5E</AssayXData><AssayYData Points="300">UWoZQFyiGUArpRlA+HkZQJyoGUALthlAfscZQObiGUANaxlAz88ZQJS/GUCD4BlA/J4ZQHzi
GUCMchlAwoQZQIzHGUCaZBlA69UZQG3WGUCk6xlAIaMZQG+vGUCD2BlAKKAZQNjrGUBbaBlA
sdEZQIEJGkAZfBlAJJQZQEatGUAYnhlAVrsZQFzGGUCPYhlAXa0ZQGm5GUCLjRlAq1wZQE8W
GUCqoBlAeQAaQEK2GUDuZhlAA44ZQEaTGUCM6hlA9Z8ZQFkHGkBRcBlAZqYZQIOdGUCEahlA
MGkZQODHGUDehhlApWkZQAtAGUB7cxlAQ6oZQA50GUCBWhlA1HgZQJt4GUCopBlAEIAZQDaI
GUBodBlAHKIZQBq1GUDRpRlAXKkZQBSAGUAinhlAoHAZQC1EGUAwQBlA0UgZQBFSGUDAfRlA
jaIZQBCDGUA4SBlAO3AZQPZdGUBgrRlAxMIZQFB0GUCScRlAz7kZQDRmGUCyfxlAyX8ZQLmP
GUCjWBlATx8ZQBV+GUBwbRlAV14ZQPFvGUBIQRlAHGIZQIpDGUBmdBlAb2QZQBMxGUBWhxlA
sWIZQNiWGUC4dBlAfWQZQD80GUAnBhlAsZAZQIcqGUBBqhlAv5wZQJtiGUAEcxlAd2MZQDdx
GUB0RRlA3UgZQHt+GUBSXhlAZkoZQPpSGUAmYxlAKlEZQEacGUDsZBlA1I4ZQHePGUCKMhlA
uFEZQFGHGUBPWhlABZsZQKeQGUCQohlAqEYZQFomGUDQWxlAgWUZQMWFGUAEMxlAawwZQGqp
GUA7QBlA12MZQAAWGUCBbxlAtocZQEBkGUBdXxlAuEQZQPQmGUAurxlAz1gZQMSOGUCUTBlA
ez8ZQMtCGUCynxlAE0oZQMx4GUCjXhlAvEcZQLgiGUD5WhlAOB4ZQCWLGUDOXBlABegYQAc/
GUAKSxlALQoZQDlNGUCUGBlAIlMZQCD7GEAMGBlAuvMYQOBiGUCpcxlAhzsZQLAkGUCAMhlA
aHIZQBh+GUDr7hhAUGwZQNcYGUDGXBlAil4ZQK5dGUB+KRlASzUZQItIGUBIOBlAaWgZQK4j
GUCJ/RhACfMYQKTkGEC17BhAWhsZQDMKGUCBAxlACYIZQEwvGUC2QRlAfCAZQDIdGUDp2RhA
ki8ZQELzGECdOhlAHV4ZQObhGECREhlAFUoZQC3tGEBjUBlAfy8ZQJczGUChNxlA8jYZQIct
GUDeaBlAGSEZQMgcGUC+BhlA/h8ZQLRJGUDcCRlAyTIZQMBKGUAE6RhARCAZQLE3GUD0QhlA
5gEZQMwhGUCwRRlA1yoZQLADGUC1JRlA4AoZQFpfGUA+GRlAzQcZQOEOGUCnNxlAqTEZQLEX
GUB8KhlADwEZQOMgGUCRrxhAQjwZQPPuGEB4/hhA0FgZQHUUGUBf4xhAbTkZQBseGUDr3BhA
PekYQHsdGUC9yBhAaP0YQBz2GEAo3xhAIuUYQAgEGUDL6BhAoNsYQKP7GECfFBlAcSYZQGjn
GEDEBhlA+9UYQMhGGUDG6BhAuqgYQBQGGUA7BxlA+QwZQOvRGEDyGxlA8gYZQAX7GECEEhlA
oMcYQMRZGUCG1RhA</AssayYData></Step><Step><CommonData><SampleLocation>17</SampleLocation><SampleID></SampleID><SampleGroup></SampleGroup><SampleInfo></SampleInfo><SampleRow>O</SampleRow><SamplePlate>1</SamplePlate><WellType>KSAMPLE</WellType><Concentration>-1</Concentration><ConcentrationUnits>µg/ml</ConcentrationUnits><MolarConcentration>-1</MolarConcentration><MolarConcUnits>nM</MolarConcUnits><MolecularWeight>-1</MolecularWeight><Temperature>30</Temperature><StartTime>760369</StartTime><AssayTime>120</AssayTime></CommonData><FlowRate>1000</FlowRate><StepType>ASSOC</StepType><StepName>Association</StepName><StepStatus>OK</StepStatus><ActualTime>119.992</ActualTime><CycleTime>0.2</CycleTime><AssayXData Points="600">wQIvRLkOL0S9HC9EtSgvRLM1L0SmQy9Enk8vRJxcL0SUaC9EknUvRIaDL0SOjy9Ee5wvRHmp
L0SCtS9EdcMvRHPQL0Rr3C9EaekvRGf2L0RfAjBEUhAwREocMERCKDBERjYwRD5CMEQ8TzBE
MF0wRDJoMEQwdTBEI4MwRBuPMEQZnDBEHaowRBW2MEQNwjBEANAwRP7cMET86TBE9PUwRPIC
MUTwDzFE6BsxRNwpMUTaNjFE3EExRM9PMUTNXDFExWgxRMl2MUTBgjFEuY4xRK2cMUSqqTFE
orUxRKbDMUSYzjFEltsxRIrpMUSI9jFEfwIyRIQQMkR1GzJEcygyRHc2MkRvQjJEbU8yRFtc
MkRjaDJEUHUyRFSDMkRSkDJESpwyREKoMkRAtTJEPsIyRDLQMkQw3TJEJ+kyRB/1MkQjAzNE
ERAzRBkcM0QNKjNEBTYzRPxBM0QAUDNE/lwzRPZoM0T0dTNE7IEzROqOM0TenDNE3KkzRNO1
M0TRwjNEyc4zRMfbM0Tc6TNEufYzRLECNESvDzRErRw0RKQoNESYNjRElkM0RI5PNESWWzRE
imk0RIh2NER/gjREc5A0RGucNERzqDREZ7Y0RGXDNERdzzREUN00RFnpNERQ9TRERAM1RDwP
NUQ6HDVEOCk1RDY2NUQuQjVEIVA1RB9dNUQnaTVEFXY1RBODNUQLjzVED501RA2qNUQFtjVE
A8M1RPDPNUT42zVE7Ok1ROr2NUTiAjZE2g42RM0cNkTLKTZE0zU2RMFCNkS/TzZEt1s2RLtp
NkS5djZEsYI2RJ6PNkScnDZElKg2RJi2NkSWwzZEjs82RIzcNkR56TZEgvU2RHUDN0RzEDdE
axw3RGkpN0RnNjdEX0I3RFJQN0RKXDdESGk3REZ2N0REgzdEPI83RDCdN0Q4qTdEMLU3RCPD
N0Qh0DdEH903RB3qN0QV9jdEEwM4RAsPOET+HDhE/Ck4RPQ1OETyQjhE8E84ROhbOETcaThE
2nY4RNGCOETPjzhEzZw4RMWoOETDtThEwcI4RLnOOESs3DhElus4RKL1OESgAjlEng85RJYb
OUSaKTlEmDY5RJBCOUSEUDlEe1w5RHNoOUR3djlEdYM5RGOQOURlmzlEWak5RFa2OUROwjlE
UtA5RFDdOURC6DlERvY5RDQDOkQ8DzpEMB06RCcpOkQfNTpEI0M6RCFQOkQZXDpEF2k6RAV2
OkQNgjpEAJA6RP6cOkT2qDpE9LU6RPLCOkTqzjpE3tw6RNzpOkTT9TpE0QI7RM8PO0THGztE
uyk7RLk2O0SxQjtEr087RKxcO0SqaTtEqHY7RJaDO0SOjztEjJw7RIqpO0SItjtEf8I7RHPQ
O0R73DtEc+g7RHH1O0RlAzxEXQ88RGEdPERZKTxEUDU8RERDPERCUDxESlw8RDhpPEQ2djxE
LoI8RDKQPEQwnTxEJ6k8RCW2PEQTwzxEG888RA/dPEQN6jxEBfY8RAMDPUTwDz1E7hw9ROwp
PUTqNj1E4kI9ROBPPUTeXD1E3Gk9RNN1PUTBgj1Ev489RLebPUS1qD1EubY9RLHCPUSozj1E
rNw9RNzpPUSY9j1ElgM+RI4PPkSMHD5Eiik+RII1PkR1Qz5Ec1A+RGtcPkRpaT5EZ3Y+RF+C
PkRSkD5EW5w+RFKoPkRGtj5ERMM+RELQPkRA3T5EOOk+RDb2PkQuAj9EIRA/RB8dP0QXKT9E
DzU/RBNDP0QLTz9ECVw/RPxpP0T0dT9E/IE/RPCPP0Tomz9E5qg/ROq2P0TcwT9E2s4/RNjb
P0TF6D9Ew/U/RMECQES5DkBEvRxARKopQESzNUBEpkNARJ5PQESWW0BEmmlARJh2QESGg0BE
jo9ARHucQER5qUBEcbVARHXDQERz0EBEZdtARGPoQERW9kBEXwJBREwPQURQHUFEQihBREA1
QUREQ0FEPE9BRDpcQUQnaUFEMHVBRB2CQUQhkEFEGZxBRBepQUQVtkFEDcJBRADQQUT+3EFE
9uhBRPT1QUTyAkJE4A9CRN4cQkTcKUJE2jZCRMtBQkTPT0JEzVxCRMtpQkTDdUJEsYJCRK+P
QkSmm0JEqqlCRKK1QkSgwkJEns9CRJbbQkSU6EJEiPZCRIACQ0R9D0NEexxDRHMoQ0RxNUNE
ZUNDRG1PQ0RbXENEWGlDRFB1Q0ROgkNEQpBDREqcQ0RIqUNEQLVDRC7CQ0Qy0ENEKtxDRCfp
Q0Ql9kNEHQJERBEQREQPHUREBylERAU2REQCQ0RE+k5ERP5cRET2aERE5HVEROKCRETqjkRE
2JtERNypRETTtURE0cJERL/PRETH20REtehERLn2RESxAkVErw9FRKwcRUSkKEVEojVFRJZD
RUSOT0VEjFxFRIppRUSIdkVEdYNFRH2PRURrnEVEaalFRGG1RURlw0VEY9BFRFvcRURY6UVE
RvZFRE4CRkRCEEZEOhxGRDgpRkQ2NkZENENGRCxPRkQfXUZEF2lGRB91RkQTg0ZEC49GRAmc
RkT8qUZEBbZGRPzBRkTwz0ZE7txGROzpRkTk9UZE4gJHROAPR0TYG0dEyylHRMk2R0TBQkdE
v09HRL1cR0S1aEdEqHZHRKaDR0SojkdEnJxHRJSoR0SStUdElsNHRI7PR0SG20dEeelHRHf2
R0RvAkhEcxBIRGscSERjKEhEZzZIRFRDSERdT0hEUF1IREhpSERAdUhEPoJIREKQSEQwnUhE
MqhIRCW2SEQjw0hEG89IRB/dSEQX6UhED/VIRAIDSUQAEElECRxJRPwpSUTuNElE7EFJRPBP
SUTuXElE5mhJRNp2SUTRgklEyY5JRM2cSUTLqUlEw7VJRMHCSUS5zklEt9tJRKrpSUSo9klE
oAJKRJgOSkScHEpElChKRIg2SkSGQ0pEfU9KRHtcSkR5aUpEcXVKRG+CSkRjkEpEW5xKRGOo
SkRWtkpEVMNKREzPSkRK3EpESOlKRED1SkQ0A0tEMhBLRCocS0QnKUtEJTZLRB1CS0QRUEtE
D11LRAdpS0QFdktEAoNLRPqOS0T+nEtE7KlLRPS1S0TiwktE4M9LROjbS0Tc6UtE2vZLRNEC
TETJDkxEvRxMRLspTESzNUxEt0NMRK9PTESmW0xEpGhMRJh2TESggkxEjo9MRIycTESEqExE
iLZMRIbDTER9z0xEe9xMRGnpTERx9UxE</AssayXData><AssayYData Points="600">TskYQD3sGEB0BRlAKL4YQKMqGUAkBxlACgAZQLAGGUBk8BhAty0ZQLSwGECi9xhA0dgYQMUE
GUDbyBhAMQMZQNoZGUCREBlAMA0ZQOGSGECovRhAwwcZQOUUGUCLJBlAywIZQPMIGUAhzhhA
qjkZQPYjGUDivhhAiBgZQDH7GEDCxhhAHuYYQGuPGEAkExlA0f4YQHDLGEC/vxhAwKwYQMk+
GUB14RhAYNsYQNWsGEDt0RhAQ9cYQBLFGED8phhA+xwZQK+4GECR5RhA2e0YQMLGGEA57hhA
nNEYQEEmGUCa+BhAk8kYQKrjGEC46RhAAdYYQM0QGUAR3RhAwMYYQJ7pGEB9rxhAsRgZQHDg
GEDmGxlAtMUYQIHCGEAWGBlAbhsZQAsCGUCYhhhADsQYQAPhGED9NxlAPZ8YQPmBGEB06xhA
Wr4YQLLYGEArKhlAesQYQPTPGEAMrxhA3OQYQICrGEDszxhA7osYQLzyGEDNiBhAibEYQFza
GEBA1BhAxKkYQMAPGUA0jBhAVqQYQCTtGEC+vRhAFf0YQGYEGUChlhhAcOcYQHEYGUB7FBlA
p/cYQE0GGUAHnRhAX9QYQJv3GECpBRlA0eMYQLf2GEBAshhAJfwYQLOlGEAshBhA4uEYQFYF
GUBU5RhAWrIYQKTtGEDrlRhAiasYQMDcGEAwnxhAuqcYQMG4GEBZyxhAfKQYQFHaGECtchhA
6p8YQKy+GEBEyBhAwbUYQMXVGECPuBhADuIYQHDnGEAuxhhAg/IYQBzkGECNBBlAyIUYQKi8
GEDiqRhA4yMZQDeeGEC5LhlAhsAYQHWqGEDytRhApyIYQLhtGEAgAhlAWoMYQBmEGEByqhhA
MsIYQLzOGEB34BhAqp8YQFhxGEAThhhAct0YQKPfGEBYehhAlpQYQL6DGECjrhhAcI0YQIGg
GEAsjRhAEZIYQMWxGEAWshhA6vEYQABfGECfVxhAZroYQElJGEBogBhAONgYQNW0GECZehhA
9IIYQOPTGEAomxhASoYYQJP2GEDEoxhAoZMYQDC0GECzihhAW7oYQDO9GEDQzRhA9agYQAuU
GEBBzBhAQ28YQG3RGEAjdBhA08IYQIZ5GEBUihhACY0YQARyGEA6lBhAsqIYQMB/GEAzrhhA
S38YQMK2GEBA3hhA5scYQBdYGEA4kBhA17QYQGRXGEB1kBhAisMYQMqnGECNmxhA3QkYQHFq
GEC/lxhAaCgYQMFcGED8UhhAXOMYQDqsGECU5hhAbD0YQJppGEC+3RhAe1wYQB6vGECBqhhA
qpcYQPSAGEDTchhAtLEYQFJ9GEDipRhANJMYQL9kGEB+ihhALEEYQIB6GEB5jBhAXXgYQCxf
GECJcxhAlIQYQOBMGEAaORhAGnQYQGJLGEBPRBhANXcYQCGAGEAIsBhAaFkYQOwpGEBzehhA
5EoYQFRRGECVgBhAhHQYQD8lGEAxexhA72EYQNd4GED9tBhAbXkYQJw8GEAECBhAcXsYQK6i
GEBabRhAb0EYQMlQGEBlWBhAHX4YQAZoGEC1PxhAsmsYQBVNGEBGPRhA0JoYQIR9GEB4pxhA
J0QYQDhnGEDlaxhAEIcYQAxjGEAufBhAQxwYQKFcGEAsGRhAEqkYQAw+GEBoQhhAwUAYQJdH
GEC1URhA9CgYQB8kGECWbhhAqc8XQNRqGEAa/BdAjTUYQMmsGEAJiBhAiTYYQB+HGEBHSBhA
LEoYQP1XGEA5WRhAZjQYQNNbGEBDZBhAfKcYQPNmGEA8fhhAk6AYQJ89GEDAKxhAuHYYQAco
GEBtXhhAHHEYQPIoGEDwMxhAzD8YQLRMGEBJ5BdAkmIYQHA5GED9/RdAy0UYQH8WGEC1NxhA
+YoYQMgwGEBJihhAYxEYQOMYGEA+ahhAFDsYQKJAGEBuRRhA2kkYQKf4F0BbTxhALUQYQPwh
GEBFHhhAiB8YQEpxGECrDxhACTkYQOl9GEAoNxhA5U4YQKMLGECwBRhAjT8YQDEjGEBvJhhA
KEQYQPAsGECaJBhAmzIYQJ57GEBROBhAPh0YQIUpGECCdxhAmOgXQDJKGECMIxhA3QIYQAE2
GED2IhhAlCMYQGHQF0A8TBhAmk4YQOMDGECaKhhAuikYQANhGEAtHxhAs2IYQMxCGECQUBhA
IEcYQKknGEBYbxhALk4YQGQuGEAoMhhAxgEYQEFcGEAjTxhAPUEYQOUkGEBt4RdAjjAYQFr0
F0Cm6xdA/fUXQNsNGEB65RdAdhMYQKkRGEDFORhA1DwYQIAPGEA3BBhAWxwYQHIhGECdGhhA
1E4YQOENGEDqRRhAqx8YQKjFF0A2CBhAPEUYQN5YGEDyQhhAAhcYQDdGGECOGRhAHGYYQNkj
GEDhIRhA6kcYQF79F0Bs/xdAJR4YQOX7F0AFTBhAXR8YQCwyGECKsxdAQyAYQJYgGEBp9BdA
tFgYQHcnGECBChhAQkUYQMDsF0AFEBhAn0sYQHc6GEC7QxhA1SEYQIRNGEAgChhANNUXQNL+
F0Cu8xdAIh8YQBEiGEBS0hdAVOYXQCY8GEDuCRhAY0IYQIxLGEDXYhhAPh8YQBQVGEASHhhA
mCYYQC/hF0AwKRhAc+8XQPAiGECMLRhAnwoYQJMiGEBBDBhAk/cXQJjeF0CxThhAnUsYQG74
F0DxSRhA4+8XQFUeGEDpHBhAg78XQKljGEC5ThhAzNcXQB4HGEBy6BdAdhUYQJbQF0DpJxhA
zdoXQD37F0B/HRhAqMgXQBPtF0Bi8RdAZJAXQPAgGEDl1xdAxeIXQDL4F0AA6RdAdt8XQOiw
F0AowxdAPgIYQJ3kF0CRuhdAYtIXQHj2F0ALzRdA8voXQEQLGEB05RdAGBIYQLUgGED//xdA
2wcYQFbLF0DWoxdABs4XQNyXF0DB+RdAkcgXQIHCF0D08RdAa8wXQMvSF0AfBhhAiewXQPGg
F0C5xBdA7KkXQNiiF0CkMxhA4soXQGrSF0DH5RdANuQXQIQNGEAl6hdA9B8YQBm+F0A/rRdA
57kXQIE+GEBvAxhATKoXQK2mF0A9oBdAl5MXQMabF0DM8RdAv8wXQObSF0B+vxdA+rkXQGHS
F0D60hdALtMXQHvEF0A+FBhAOMMXQM7HF0A68BdANZ4XQKS0F0AyzBdAR9gXQG23F0D44RdA
lckXQOD2F0Bl4RdA/NAXQHvYF0DQwhdA</AssayYData></Step><Step><CommonData><SampleLocation>7</SampleLocation><SampleID></SampleID><SampleGroup></SampleGroup><SampleInfo></SampleInfo><SampleRow>O</SampleRow><SamplePlate>1</SamplePlate><WellType>BUFFER</WellType><Concentration>-1</Concentration><ConcentrationUnits>µg/ml</ConcentrationUnits><MolarConcentration>-1</MolarConcentration><MolarConcUnits>nM</MolarConcUnits><MolecularWeight>-1</MolecularWeight><Temperature>30</Temperature><StartTime>887461</StartTime><AssayTime>100</AssayTime></CommonData><FlowRate>1000</FlowRate><StepType>DISASSOC</StepType><StepName>Dissociation</StepName><StepStatus>OK</StepStatus><ActualTime>100.007</ActualTime><CycleTime>0.2</CycleTime><AssayXData Points="500">TgJNRDwPTUQ0G01EOClNRDY2TUQuQk1ELE9NRBlcTUQhaE1EFXZNRBODTUQLj01ECZxNRAep
TUT/tE1E8sJNRPDPTUTo201E4OdNROT1TUTcAU5E2g5ORNgbTkTFKE5EzTRORMFCTkS/T05E
t1tORLVoTkSidU5Eq4FORJ6PTkScnE5ElKhORJK1TkSQwk5EiM5ORHvcTkR56U5EcfVORG8C
T0RtD09EZRtPRFkpT0RXNk9ETkJPRFdOT0RKXE9EQmhPREZ2T0Q+gk9EPI9PRDSbT0QnqU9E
MLVPRB3CT0Qbz09EE9tPRBHoT0QF9k9EAwNQRAsPUET4G1BEBylQRO40UETyQlBE4E9QROhb
UETWaFBE1HVQRNyBUETPj1BEx5tQRMWoUETDtVBEscJQRLnOUESt3FBEpOhQRJz0UESgAlFE
ng9RRJYbUUSKKVFEgjVRRIpBUUR+T1FEe1xRRHlpUURxdVFEb4JRRGeOUURlm1FEWalRRFe2
UURIwVFETM9RRErcUURC6FFENvZRRC4CUkQ2DlJEIxtSRCcpUkQfNVJEE0NSRBtPUkQTW1JE
B2lSRAV2UkT8gVJEAZBSRPibUkTwp1JE5LVSROLCUkTazlJE3txSRNboUkTN9FJE0QJTRL8P
U0THG1NEvydTRLM1U0SxQlNEqE5TRK1cU0SkaFNEnHRTRKCCU0SOj1NEhptTRIqpU0SCtVNE
ecFTRHfOU0Rr3FNEc+hTRGH1U0RfAlREVw5URFscVERZKVREUDVURE5CVEQ8T1RERFtURDhp
VEQ2dlRELoJURCyPVEQqnFREF6lURB+1VEQTw1REC89URAncVEQB6FREBfZURPwBVUTwD1VE
6BtVRMspVUTeNFVE4kJVRNpOVUTYW1VExWhVRM10VUTLgVVEv49VRLebVUS1qFVEs7VVRKvB
VUSez1VEnNxVRJToVUSS9VVEkAJWRIgOVkR7HFZEeSlWRII1VkR5QVZEbU9WRGtcVkRpaVZE
V3ZWRF+CVkRXjlZESpxWREipVkRAtVZERMNWRDzPVkQ021ZEMuhWRCX2VkQdAldEJQ5XRBkc
V0QRKFdEDzVXRBNDV0QLT1dE+FtXRPZoV0TudFdE8oJXRPCPV0Tom1dE5qhXRNS1V0TRwldE
z89XRM3cV0TF6FdEw/VXRMECWESvD1hErRxYRKQoWESiNVhEmkFYRJ5PWEScXFhElGhYRJJ1
WESAglhEiI5YRHWbWER5qVhEcbVYRGnBWERtz1hEZdtYRGPoWERX9lhEWQFZREYOWUREG1lE
QihZRDY2WUQ+QllELE9ZRCpcWUQoaVlEJXZZRB2CWUQbj1lEGZxZRAepWUQPtVlEA8NZRPrO
WUT421lE9uhZRPT1WUTsAVpE4A9aROIaWkQBKFpE1DVaRMtBWkTJTlpEx1taRL9nWkS9dFpE
sYJaRKiOWkSmm1pEpKhaRJy0WkSawVpEjs9aRIzcWkSK6VpEgvVaRIACW0R+D1tEexxbRGkp
W0RxNVtEX0JbRF1PW0RbXFtEWWlbRFd2W0ROgltETI9bRDqcW0RCqFtENrZbRDTDW0QlzltE
I9tbRBfpW0Qf9VtEHQJcRAsPXEQTG1xEAShcRAU2XET8QVxE+k5cROhbXETwZ1xE3nRcROKC
XETgj1xE2JtcRNaoXETDtVxEwcJcRL/PXES93FxEtehcRLP1XESxAl1Erw9dRJwcXUSkKF1E
kjVdRJBCXUSOT11EjFxdRIRoXUSCdV1EeYFdRG2PXURrnF1EY6hdRGe2XURfwl1EV85dRFTb
XURI6V1EQPVdRD4CXkQ8D15EOhxeRDgpXkQ2Nl5EI0NeRBtPXkQZXF5EF2leRBV2XkQTg15E
C49eRAmcXkT2qF5E/rReRPLCXkTwz15E4tpeROboXkTe9F5E0gJfRM8PX0THG19ExShfRL00
X0TBQl9Ev09fRLdbX0SvZ19EonVfRKqBX0SYjl9EnJxfRJSoX0SMtF9EkMJfRH7PX0R83F9E
eelfRHH1X0RvAmBEbQ9gRGscYERZKWBEVzZgRFlBYERMT2BESlxgREJoYERGdmBEPoJgRDyP
YEQqnGBEKKlgRB+1YEQdwmBEG89gRBncYEQX6WBEBfZgRAMDYUT6DmFEAxthRPYoYUT0NWFE
7EFhROBPYUToW2FE4GdhRNR1YUTSgmFEz49hRL2cYUTFqGFEw7VhRLHCYUSvz2FErdxhRKTo
YUSc9GFEoAJiRJ4PYkSWG2JEiiliRII1YkSKQWJEfk9iRHxcYkR5aWJEcXViRG+CYkRdj2JE
ZZtiRFmpYkRXtmJETsJiREbOYkQ63GJEOOliRED1YkQ0A2NELA9jRCMbY0QoKWNEJTZjRBND
Y0QLT2NECVxjRAdpY0T+dGNEA4NjRPqOY0T4m2NE5qhjROS1Y0TiwmNE2s5jRNjbY0TW6GNE
1PVjRMECZES/D2REvRxkRHkpZES9NGREsUJkRK9PZEScXGREpGhkRKJ1ZESQgmREjo9kRIyc
ZESEqGREgrVkRIDCZER3zmREa9xkRGnpZERh9WREWQFlRF0PZURbHGVESCllRFA1ZUQ+QmVE
Rk5lRDpcZUQ4aWVENnZlRC6CZUQsj2VEGZxlRBepZUQVtmVEE8NlRAvPZUQD22VEB+llRPT1
ZUQ=</AssayXData><AssayYData Points="500">u1UXQMkBF0C7OhdAjoIXQGQ7F0BCgBdAb7sXQGVpF0C/XhdA41kXQFRbF0CHZxdAVFwXQJR+
F0BuexdA0YkXQBljF0AjSxdAEnQXQL4zF0AiahdAwIAXQBvUF0BAPxdAl44XQM2kF0CnihdA
I3QXQIaiF0CeWxdAo34XQMltF0D0gBdATlkXQIqfF0BJSBdA93kXQCw8F0CqYRdAG3MXQPur
F0BtChdAA3MXQG1EF0BoWRdAwG8XQMOtF0DmsRdAFB0XQE5FF0DnaxdA24kXQG1nF0BWbhdA
ZUwXQBelF0AofhdAu3IXQAyDF0AqWhdA3i8XQJ9XF0BHghdA7UAXQAOCF0CHgRdAJZcXQO6s
F0AtfRdAumIXQK2NF0A5dRdAdaAXQIBaF0ANYxdAaooXQAGbF0DaQRdA2k4XQGGlF0CyTBdA
02kXQJYgF0BUYBdA1lcXQA02F0ABjxdARHEXQPqRF0B7fBdAFTUXQAp3F0DyhhdAv7YXQPho
F0AtTBdA5zAXQI0jF0CDRhdA/FYXQKMxF0C+bBdAejkXQElcF0A4whdAViwXQNP7FkBCPBdA
hnwXQGsNF0D7TxdAS2gXQLVKF0BjQBdAI5MXQIh5F0DDTRdAPWUXQMJgF0BxohdA2VkXQK1f
F0DqFhdAC3YXQNOlF0AAXhdAMWEXQBptF0A3VxdA3TcXQJB8F0BSaxdA7ikXQEGMF0BBTxdA
GVoXQPRdF0BbDxdAjnQXQJaLF0CNOhdAuXMXQChwF0AFJRdAcF8XQGaGF0D9SBdAgDQXQNh0
F0ABdhdAg2MXQL8iF0CTbRdAFDAXQDBNF0CvXxdAEDkXQGxKF0BVRhdAhG4XQH9sF0AN8RZA
sBYXQNOTF0AseRdAShsXQI1jF0DbVBdA83IXQFpkF0CBXRdAO0MXQPVQF0CPYxdAcUYXQDpU
F0CLYRdAQRUXQGJzF0BKWhdADGIXQNj2FkBICxdAmEAXQMsCF0DNKRdAaDoXQPgkF0CFLhdA
IyQXQL0qF0DTxhZAQ2IXQOXjFkB2NBdAPC8XQE9WF0AdGhdAw1QXQIg+F0ASQRdAEUQXQKVE
F0DS+hZAF1gXQH0eF0BWAxdA93oXQNMuF0AjKxdAbgYXQCsOF0DHOhdA4g0XQG9FF0BAIxdA
UkYXQGjAFkAHHhdA6XsXQItYF0CkGhdAay4XQGUXF0Al6xZAAjcXQAXlFkBoDxdAWDwXQIzX
FkD95hZAnVwXQD9mF0D54RZAVkoXQPAaF0CARxdA9CYXQOTyFkA2NRdA0GwXQPZeF0CxKxdA
aiEXQNkNF0DWRRdAU0wXQBhAF0DmWhdANEoXQKV9F0CJVBdAiBoXQOFaF0BBHRdAYxkXQC5L
F0C9MhdA/kAXQBdmF0ClPBdAe2kXQGzaFkBNfxdAXv8WQGfqFkCLARdApSoXQN5rF0DACBdA
BicXQKAIF0AhXxdAsLoXQKQIF0DxMhdAXg8XQP4lF0A6PhdA/BgXQOg7F0DTUhdAjz4XQF0f
F0B8ARdAJTsXQDTnFkAgKBdAoysXQIEJF0CJUxdAnSoXQB7jFkDwzxZAABgXQIlPF0CATRdA
++YWQKDwFkCzQRdAgkkXQOXwFkCLSBdAXysXQL3tFkB1IRdAzz8XQCseF0CoxRZAIxgXQJVZ
F0AaJRdAD1sXQPVNF0AHcxdA7Q8XQKg5F0AdRhdAPGYXQEL7FkALxhZA1SgXQLE0F0CVSRdA
/zsXQA7EF0DHHhdAgQoXQLI3F0B3PhdADRkXQH4OF0CMLxdADjgXQIlbF0D+5hZAbRIXQBpX
F0A4BxdA3/gWQJfoFkA8DBdAEAsXQMVrF0CpWBdAHhEXQCgkF0AM6hZA4xAXQGAaF0DECxdA
MeQWQDhnF0AtGRdAaOgWQBN/F0C2HBdAXz8XQIP5FkCcNhdA3DQXQHAFF0C/GRdA3EMXQKQ/
F0BLFBdAb/gWQIP5FkDo+xZAzkAXQCG8FkBLhhdAmR4XQHcHF0CuIhdABSUXQJQWF0AKLBdA
3wAXQNJIF0BT7hZAWz4XQADeFkC5LRdAqekWQIEqF0CcORdAIQIXQMYyF0A17BZAAvkWQEL+
FkAENBdA0joXQAEQF0ACGBdAWkQXQFQDF0CE/xZAJhYXQFrvFkA8HhdAqdMWQGEbF0D6zRZA
2eUWQO0sF0DHDRdAmgEXQCnkFkA9zxZAL0QXQKq4FkAR+BZATyAXQGARF0Cf/hZAZd4WQE5o
F0A0UBdApsMWQNgPF0DrEhdAxg4XQKkyF0D9ChdAlsgWQHIqF0DsChdAIysXQN4WF0D0NBdA
6CwXQKw6F0B36xZARwcXQJNHF0B2FBdAgi4XQOvWFkB5BhdAHNwWQAURF0BiFxdADwsXQCnx
FkDFJhdAdbYWQJUkF0DvthZATxcXQInyFkAHUBdAB/EWQDTKFkDy3RZAzCYXQKTsFkDtMBdA
j7MWQOoIF0C6MhdAoasWQIUMF0CPJBdA5hEXQBjZFkB7DhdAXSoXQG8WF0DtCxdAf9UWQFgM
F0BV5BZAzfUWQAQLF0CAOxdAeywXQDWfFkD9EhdAUAMXQAm3FkChIBdAlgMXQF1LF0AeDxdA
NtIWQDnhFkDd7BZASooXQLoEF0BoBxdAvy0XQOolF0CYDBdAejIXQAQ/F0DbGRdA2BUXQGUU
F0A=</AssayYData></Step><Step><CommonData><SampleLocation>9</SampleLocation><SampleID></SampleID><SampleGroup></SampleGroup><SampleInfo></SampleInfo><SampleRow>O</SampleRow><SamplePlate>1</SamplePlate><WellType>BUFFER</WellType><Concentration>-1</Concentration><ConcentrationUnits>µg/ml</ConcentrationUnits><MolarConcentration>-1</MolarConcentration><MolarConcUnits>nM</MolarConcUnits><MolecularWeight>-1</MolecularWeight><Temperature>30</Temperature><StartTime>993868</StartTime><AssayTime>60</AssayTime></CommonData><FlowRate>1000</FlowRate><StepType>BASELINE</StepType><StepName>Baseline</StepName><StepStatus>OK</StepStatus><ActualTime>60.01</ActualTime><CycleTime>0.2</CycleTime><AssayXData Points="300">wQJmRL8PZkS9HGZEuylmRKg2ZkSmQ2ZEqE5mRJxcZkSaaWZEknVmRJaDZkSOj2ZEhptmRISo
ZkR3tmZEdcNmRG3PZkRl22ZEaelmRGH1ZkRfAmdEUhBnREocZ0RIKWdERjZnRERDZ0RCUGdE
MF1nRDhpZ0QldmdEI4NnRMuRZ0QZnGdEHapnRBW2Z0QNwmdEANBnRP7cZ0T26GdE+vZnRPIC
aETqDmhE7hxoROYoaETTNWhE3EFoRM9PaETHW2hEy2loRMl2aETBgmhEuY5oRLebaES1qGhE
qLZoRKbDaESez2hEnNxoRIrpaESI9mhEhgNpRH0PaUR7HGlEeSlpRHc2aURlQ2lEY1BpRGtc
aURZaWlEUHVpRFSDaURSkGlESpxpREipaUQ2tmlEPsJpRDLQaUQp3GlEJ+lpRB/1aUQjA2pE
Gw9qRBkcakQNKmpEDzVqRPxBakT6TmpE+FtqROxpakT0dWpE7IFqROCPakTenGpE1ahqRNq2
akTRwmpEz89qRL3cakS76WpEufZqRLcDa0SvD2tErRxrRKopa0SYNmtElkNrRJhOa0SWW2tE
imlrRIJ1a0R/gmtEc5BrRHWba0RzqGtEZ7ZrRF/Ca0Rdz2tEW9xrRFLoa0RQ9WtETgJsREwP
bERAHWxEOClsRDA1bEQ0Q2xEMlBsRClcbEQdamxEFXZsRBODbER5kWxECZxsRA2qbET+tGxE
A8NsRPDPbET422xE5uhsROr2bETcAW1E4A9tRN4cbUTVKG1E0zVtRMFCbUTJTm1Et1ttRLtp
bUSzdW1EpoNtRK+PbUSmm21EmqltRJi2bUSQwm1ElNBtRIzcbUSE6G1Ed/ZtRHUDbkRzEG5E
axxuRGkpbkRhNW5EZUNuRFJQbkRbXG5EUmhuREZ2bkREg25EPI9uRDqcbkQ4qW5EMLVuRCPD
bkQh0G5EGdxuRB3qbkQV9m5EDQJvRBEQb0T+HG9E9ihvRPQ1b0TyQm9E6k5vRO5cb0TsaW9E
5HVvROKCb0TPj29E2JtvRMupb0TJtm9EwcJvRL/Pb0S93G9EqulvRKL1b0SmA3BEng9wRJYb
cESaKXBEmDZwRJBCcESEUHBEe1xwRHNocER3dnBEdYNwRG2PcERrnHBEWalwRGG1cERUw3BE
UtBwRErccERI6XBERvZwRD4CcUQyEHFEMB1xRCcpcUQlNnFEI0NxRBtPcUQZXHFEDWpxRAV2
cUQNgnFEAJBxRP6ccUT2qHFE6rZxRPLCcUTqznFE3txxRNzpcUTT9XFE0QJyRM8PckTHG3JE
uylyRLk2ckSxQnJEr09yRKxcckSkaHJEqHZyRJaDckSej3JEjJxyRIqpckSCtXJEhsNyRH3P
ckR73HJEeelyRGf2ckRvAnNEYxBzRFscc0RZKXNEUDVzRFRDc0RMT3NESlxzRDhpc0Q2dnNE
LoJzRDKQc0QwnXNEJ6lzRCW2c0QTw3NEG89zRA/dc0QN6nNEBfZzRAMDdEQAEHRE+Bt0ROwp
dETqNnRE7EF0ROBPdETeXHRE1mh0RMl2dETRgnREyY50RMebdES7qXREs7V0RKbDdESvz3RE
ptt0RKTodESY9nRE</AssayXData><AssayYData Points="300">qNkWQCEDF0BiyxZArRcXQNMWF0CJzRZAEQsXQDNAF0C3sxZAzO4WQGI8F0CNLhdALu0WQEHi
FkBY6BZAtaoWQAYEF0AU+BZAcPIWQCURF0CH3xZA8wEXQBW3FkCV5BZApEcXQKAEF0DH4xZA
ONAWQC7fFkA7DhdANwkXQNkTF0Bw3xZAnQEXQF/5FkAbIhdA47UWQKbhFkDPDxdAVdUWQAHy
FkD/1hZAMgMXQAb5FkAH4xZAtoUWQOfPFkCD5xZAJq4WQBbTFkCh0BZAQdkWQMi+FkCEzBZA
78AWQLEHF0B09BZANO0WQLr4FkDcKxdAKBsXQFv+FkD80BZA5/kWQO7pFkD2/BZA0xEXQHSu
FkC1/BZAFh0XQLTuFkDAKxdAdNcWQNwSF0CfEhdAaNAWQEmlFkDg1hZAf7QWQFXaFkBqDxdA
VxYXQE7WFkCmvBZAisQWQDvvFkD2zxZAKcEWQJk3F0C/ExdAiRIXQGyqFkCK/xZAEO4WQBfK
FkBWBBdAbf0WQBXEFkAxCBdAq9wWQHyKFkBXmxZAobAWQH/ZFkB95RZAmP0WQI/YFkAQ0BZA
TdEWQP8GF0BfLRdApMEWQK38FkC+4BZAAcYWQFrPFkCVyxZANRMXQGYsF0CPBhdAF/MWQIL9
FkBjLRdA8vcWQFjqFkAN0BZAFZ4WQLjWFkAj7RZAe8QWQBb6FkD1ARdAFQkXQNGqFkA5ARdA
n9oWQPzpFkDwDhdAFcEWQG1DF0APvhZAUsQWQAPZFkDX3hZATOcWQPUDF0AXoxZANsgWQKwQ
F0BLCRdAi7QWQNz+FkDW2BZAyuoWQDnYFkCb9RZAoLwWQI2hFkDBkxZAmMIWQF/rFkBBjRZA
TsYWQLb6FkD5wBZAUJMWQLbuFkC8+hZAO9sWQAnCFkDPzBZABdoWQOoOF0Ad3BZA38AWQNDB
FkDzGRdA560WQBfdFkCunhZA448WQOmLFkD3nxZAGKwWQNX/FkAUzhZATecWQErNFkDf7RZA
UB0XQCKMFkDTuxZAy9wWQC7lFkBxABdABvkWQLO4FkDTgxZAKBIXQDbSFkCc6RZANgQXQLB0
FkDbnhZABxMXQAPCFkCH4BZAlNkWQDoDF0B54xZAK5cWQK3mFkARshZAw9YWQKO3FkCQvBZA
pMMWQMDIFkDDORdA8LIWQGPKFkCy4BZATDQXQKf1FkDy0hZA3tcWQP6+FkCuwhZAcuEWQBK3
FkCR/xZA5dcWQFgBF0DhqxZA/csWQFvnFkDs+RZAa5wWQBmjFkCyARdAANkWQJSzFkC9ghZA
dmYWQDXbFkBY0RZAXZoWQD6fFkA5+xZAsLQWQMQgF0AOMBdAyr8WQDLCFkA1gRZA8u4WQCrh
FkDz2BZANg8XQFCxFkBSBhdA/tgWQKPHFkBz2xZAiAUXQILAFkAcFxdAB8oWQEr7FkA78RZA
YsIWQIrsFkBIDBdAbMYWQKLrFkASzRZAVsoWQFCBFkA28xZA9eUWQDHnFkBczBZAsdQWQLCy
FkCvcRZAhrkWQNvMFkDP7hZAFP8WQD3aFkAC2hZAZe4WQI/LFkBrXRZA8e4WQAnPFkA7qxZA
Ha0WQCfDFkAq0xZA</AssayYData></Step><Step><CommonData><SampleLocation>19</SampleLocation><SampleID></SampleID><SampleGroup></SampleGroup><SampleInfo></SampleInfo><SampleRow>O</SampleRow><SamplePlate>1</SamplePlate><WellType>KSAMPLE</WellType><Concentration>-1</Concentration><ConcentrationUnits>µg/ml</ConcentrationUnits><MolarConcentration>-1</MolarConcentration><MolarConcUnits>nM</MolarConcUnits><MolecularWeight>-1</MolecularWeight><Temperature>30</Temperature><StartTime>1060854</StartTime><AssayTime>120</AssayTime></CommonData><FlowRate>1000</FlowRate><StepType>ASSOC</StepType><StepName>Association</StepName><StepStatus>OK</StepStatus><ActualTime>119.992</ActualTime><CycleTime>0.2</CycleTime><AssayXData Points="600">ZQN1RGMQdURbHHVEWSl1REw3dURVQ3VEQlB1REBddUQ+anVENnZ1RCqEdUQykHVEKpx1RB2q
dUQbt3VEE8N1RBfRdUQP3XVEB+l1RPv2dUT4A3ZE8A92RPQddkTsKXZE5DV2ROhDdkTWUHZE
3lx2RMtpdkTUdXZE0oJ2RL+PdkTDnXZEu6l2RLO1dkS3w3ZEpNB2RJzcdkSg6nZEmPZ2RJAC
d0SUEHdEgh13RIopd0R+N3dEdUN3RG1Pd0RxXXdEb2p3RGd2d0RbhHdEU5B3RFucd0ROqndE
TLd3RETDd0RC0HdEQN13RDjpd0Q29ndEKgR4RCEQeEQZHHhEHSp4RBU2eEQTQ3hEB1F4RP9c
eEQHaXhE+nZ4RPiDeETwj3hE5J14ROypeETktXhE2MN4RNbQeETN3HhEy+l4RMn2eETBAnlE
tRB5RLMdeUSrKXlEqTZ5RKdDeUSeT3lEol15RJBqeUSYdnlEhoN5RISQeUR8nHlEeal5RH63
eUR1w3lEbc95RGHdeURp6XlEV/Z5RFsEekRTEHpEShx6RE4qekQ8N3pEREN6RDJQekQwXXpE
KGl6RCx3ekQqhHpEIZB6RA+dekQNqnpEFbZ6RAnEekQH0XpE/9x6RP3pekT69npE8gJ7ROYQ
e0TkHXtE3Cl7RNQ1e0TYQ3tE0E97RMNde0S7aXtEuXZ7RLGCe0S1kHtEs517RKupe0SptntE
p8N7RJ7Pe0SS3XtEkOp7RIj2e0SGA3xEhBB8RHwcfERvKnxEZzZ8RGVDfERjUHxEYV18RFlp
fERMd3xEVYN8REKQfERAnXxEPqp8RDa2fEQ6xHxEMtB8RDDdfEQd6nxEG/d8RCMDfUQREH1E
Dx19RA0qfUQFNn1E+EN9RPZQfUTuXH1E7Gl9ROp2fUTign1E5pB9RNSdfUTcqX1EybZ9RMfD
fUS/z31Ew919RMHqfUSz9X1EtwN+RKQQfkStHH5EoCp+RJg2fkSQQn5ElFB+RIxcfkSKaX5E
iHZ+RHWDfkR+j35EcZ1+RG+qfkRtt35EZcN+RGPQfkRQ3X5EWel+REz3fkRKBH9EPA9/REAd
f0Q+Kn9ENjZ/RCpEf0QhUH9EKlx/RB1qf0Qbd39EE4N/RAeRf0QJnH9EB6l/RPq2f0Tywn9E
8M9/RPTdf0Tm6H9E5PV/ROwBgETwB4BEZw6ARGkVgERlG4BEYSGARGMogETZLoBEWDWARNk6
gERYQYBEUkiARE5OgERIVYBETFuAREhhgERCaIBEPm6ARL10gES/e4BEu4GARLeHgES5joBE
L5WARDSbgESqoYBEpqeARCWugEQntYBEI7uARKLBgEQhyIBEHc6ARJzUgESW24BEFeKARBHo
gESQ7oBEjPSARAv7gEQEAoFEgwiBRH8OgUR7FIFEfRuBRPwhgUT4J4FE8i6BRHM0gUTyOoFE
7EGBROhHgURnToFE5lSBRFxbgURhYYFEWmiBRFZugUTVdIFEVHuBRFCBgUTPh4FEyY6BRMWU
gUREm4FEw6GBRL+ngUQ+roFEOLWBRLe7gUSywYFEMciBRLDOgUQv1YFErtuBRCXigUQp6IFE
Je6BRB/1gUSe+4FEmgGCRBkIgkSYDoJElBSCRI4bgkQNIoJECSiCRIgugkSDNIJEAjuCRARC
gkQASIJEf06CRPZUgkT6WoJEcWGCRHNogkRvboJE7nSCRG17gkTkgYJEY4iCROKOgkTelIJE
XJuCRNuhgkRaqIJE0a6CRNW0gkRMu4JEy8GCRErIgkTJzoJESNWCRETbgkTD4YJEv+eCRLnu
gkQ49YJENPuCRLIBg0QyCINELQ6DRKwUg0SmG4NEoiGDRCEog0SgLoNEnDSDRBs7g0QVQoNE
GUiDRJBOg0QPVYNEjluDRA1ig0SMaINEiG6DRAZ1g0R9e4NE/IGDRHuIg0R3joNE9pSDRHWb
g0T0oYNEa6iDRG+ug0RptYNEZbuDROTBg0Tgx4NE4s6DRN7Ug0TZ2oNE0+GDRNfng0RO7oNE
UPWDREz7g0RIAYREQgiEREYOhERAFYREvxuERLshhEQ6KIREuS6ERDg1hESuO4REskGERClI
hESoToREJ1WERKZbhEQlYoREIWiERB1uhEQXdYRElnuERBWChEQRiIREkI6ERA+VhEQLm4RE
iqGERIOohER/roREg7SERH27hER5wYRE+MeERPLOhETu1IREbduEROzhhERr6IRE6u6EROb0
hERl+4RE2wGFRFoIhUTZDoVEWBWFRFQbhUTTIYVEUiiFRNEuhUTNNIVERDuFRMNBhURCSIVE
Pk6FREBVhUQ8W4VEOGGFRLdnhUSwboVErHSFRK57hUSqgYVEpoeFRKiOhUQflYVEnpuFRB2i
hUQZqIVEFa6FRBe1hUSWu4VEDcKFRIzIhUSIzoVEBtWFRIXbhUQE4oVEg+iFRH/uhUT+9IVE
dfuFRPQBhkRzCIZE8g6GRGsUhkRtG4ZE7CGGROgnhkRnLoZEYTWGROI6hkRYQYZE10eGRFZO
hkRQVYZEVFuGRFBhhkTPZ4ZERm6GRMV0hkREe4ZEw4GGREKIhkS5joZEOJWGRLebhkSyoYZE
MqiGRLCuhkSstIZEpruGRCXChkSmx4ZEoM6GRJzUhkSe24ZEHeKGRJTohkQV7oZED/WGRI77
hkSSAYdECAiHRAQOh0SDFIdEhRuHRIEhh0QAKIdE+i6HRPY0h0TyOodE9EGHRGtIh0TqTodE
7lSHRGVbh0TkYYdEY2iHROJuh0RYdYdE2XqHRNOBh0RSiIdE0Y6HRFCVh0RMm4dEy6GHREqo
h0TJrodExbSHRL+7h0RAwYdEv8eHRLnOh0S11IdENNuHRC3ih0Su54dELe6HRCf1h0Qj+4dE
JQKIRCEIiEQdDohEnBSIRJYbiEQVIohEESiIRJAuiEQPNYhEjjuIRARCiESDSIhEiE6IRP5U
iER9W4hE/GGIRPhniET6bohEc3SIRG17iETsgYhE6IeIRGeOiERplYhE4pqIRGGhiERaqIhE
X66IRN60iERUu4hEUMGIRM/HiETRzohEzdSIREzbiETD4YhEx+eIRD7uiERA9YhEv/uIRLsB
iUQ6CIlEsA6JRC8ViUQrG4lELSKJRCkoiUSoLolEJzWJRJ47iUSiQYlEGUiJRB1OiUSUVIlE
lluJRJJhiUQRaIlEkG6JRIx0iUQLe4lE</AssayXData><AssayYData Points="600">f+8WQJf6FkAuwBZA5N4WQGNAF0Cr1BZAfjgXQGQUF0CoIxdAPQ8XQEAvF0D1KRdAgywXQGFD
F0DOMxdASyoXQErjFkDU+xZAldEWQAnnFkBwQhdAYdcWQFQMF0CyCxdAkRAXQADhFkBrSBdA
z9YWQHDvFkDm9hZAjlIXQIzfFkC98RZAXdgWQEERF0BKZxdA+ekWQEz+FkBZ4BZAwNkWQGk5
F0D4HBdA9xgXQLNGF0AAORdAUSUXQAgrF0CJ+BZAdygXQD3QFkC/1RZAFfgWQHvwFkCJHBdA
eQkXQO7eFkBGGRdAjyEXQGryFkAf3RZAaLMWQEwVF0BHNBdAPBQXQOnjFkBeEBdAhhsXQGEZ
F0BrvRZAsBwXQBcZF0BP9BZAI/wWQFIMF0D3FxdArycXQNf6FkAgBRdAqvMWQJEaF0CUwRZA
XfQWQOa6FkBf2BZATBAXQAzLFkBpOxdAcuEWQIfHFkB0sBZAIrgWQCzPFkCy/hZAgtQWQB7N
FkC20BZAcw8XQF4PF0Du2BZAruYWQOTxFkDE7RZAcg4XQLbMFkDH1BZAL/AWQOEYF0Bt5hZA
OwMXQDK2FkB5nxZAKcQWQMztFkCyAxdAzO4WQPw3F0AAxBZA/eMWQK5/FkB4EhdAk/0WQE7r
FkCHAxdAcA4XQErhFkB9rBZA28sWQLrnFkCe0RZAqq4WQHzdFkC61hZARQkXQCmwFkAlOxdA
bbAWQLkDF0CdshZAKdIWQNoOF0Cj2RZAKLYWQO+1FkCc5xZAIvUWQCrzFkDIwRZAfBkXQBvZ
FkCm7BZA4gMXQE4hF0At2RZAtREXQKDwFkCjzRZAn54WQF/AFkBw6BZACOYWQB2pFkARshZA
VRIXQKokF0AwBhdAo8sWQFjCFkAEHBdANa8WQGsVF0BG0BZAEt0WQNkOF0Cc9BZAWOQWQIfG
FkC67hZAqSQXQLmzFkDS+BZAGscWQPXUFkAKyRZA9acWQALKFkCZ/hZAkgUXQKsdF0Ak+hZA
4OUWQN0YF0B31xZAf9wWQEDhFkBA6RZA8LgWQBvUFkAnhRZA+OMWQBzlFkBmxBZAtH0WQIYy
F0De/BZAegsXQKX5FkC3BhdAx9AWQMzoFkCY5hZA2AUXQPPkFkDVKBdAdwIXQAmfFkAr4hZA
tBIXQJIVF0DRrBZAousWQOXAFkDIyRZAlMoWQKazFkBZ8hZAw8gWQKOyFkBCABdAbP4WQAef
FkAE0BZACAwXQGLUFkDN0BZAw7kWQHXSFkDq5hZAosEWQIy8FkCSmBZAgugWQIj1FkB0zBZA
SQgXQJ7NFkDwqBZAKfoWQLKvFkD/kxZAOeYWQH3VFkCqzxZAktIWQFHSFkB6wBZAbOUWQGmT
FkBymBZAzqQWQEiCFkD0jRZAxH4WQPUMF0ANvxZAuMIWQCWHFkAA+hZAtpUWQC6PFkC3qxZA
6pEWQDCuFkBapxZATmoWQDuxFkDZ+xZAQskWQNGyFkCpqBZAKcAWQDf7FkAsxhZA7s8WQOuO
FkDizBZA7McWQBXLFkBKyxZAWh0XQGHmFkAiqhZAVdcWQAe5FkBS3RZAn8IWQF3uFkBlGRdA
P8AWQAO2FkB8whZAzcUWQG3bFkCcwxZA/cEWQIeXFkDfshZAOrwWQKCqFkBvshZAi88WQGlp
FkBviBZAW7AWQAmMFkBqdxZAbM0WQGiiFkCd2xZA18EWQNisFkArqRZA3HwWQMh6FkBlcxZA
PYIWQCGkFkBvwRZANIoWQLnCFkCIzhZAffsWQADWFkB+7RZAPhcXQPPCFkCVehZAMMgWQFRw
FkCrchZAsZQWQLTHFkANtxZAupAWQJN6FkDsdRZAcJ8WQMm5FkAzoBZAJZEWQDutFkCuSxZA
6csWQCPJFkB7nBZAKssWQPWdFkDSwBZAAWQWQKKFFkDTnhZACcwWQHyJFkBfdhZAZ4UWQMS3
FkA32hZAXNYWQAi5FkDXiRZA+60WQCDwFkD13RZAmNoWQAtqFkDurBZAfEkWQAWeFkBDxhZA
c4oWQNBgFkCxthZAe2wWQGl+FkB0kxZA2IYWQKqcFkC0vhZA+q0WQGH1FkB1fxZACGgWQGFE
FkB7nBZA7D4WQHLPFkBoaBZADY8WQN/HFkDCyBZA1V8WQAG4FkBXoBZAUYcWQK9bFkBfxBZA
+bwWQDbLFkC9hRZAKsIWQDOHFkD8wBZAI3oWQOG3FkCbqxZA030WQOx0FkDbuxZAzbgWQAuG
FkB6YRZA8IMWQJOsFkAXlRZAMs8WQNBrFkDVdhZACoYWQKmqFkAvjxZAQcUWQKuIFkB1XhZA
pm4WQKK+FkAQexZAMGkWQL2GFkDlZhZAgs4WQJecFkCr/xZAhpgWQEKEFkBBWxZA778WQKmk
FkCmbhZAN3QWQIJvFkDcoxZAMK0WQPeBFkABzxZAwTsWQDuqFkCDqhZAJpwWQCdrFkB64BZA
Np8WQCuSFkBB2BZAXYEWQId9FkDnVxZAFIwWQEGfFkDqsBZAd4sWQDVuFkBrixZAeLoWQBNQ
FkD0kRZAfncWQH7aFkCqnhZA8pkWQC6XFkAs1RZAnHkWQHiHFkBWgxZAzN0WQIhVFkDV4xZA
Wp0WQKxbFkDd0RZAf6oWQLgmFkCHlBZAtlsWQFi2FkC8IhZAnmUWQH20FkCsZBZApqAWQLZn
FkDzwhZAFHsWQNs4FkCuoBZAc5sWQBSgFkCCiBZA6FEWQIdNFkDXrBZA/tYWQNWqFkBYfBZA
95gWQGWUFkAqnBZAvbgWQO2IFkBZ1RZAGGoWQGOkFkDGiRZA28UWQOyRFkCxExZA+KcWQFF0
FkAk0xZAj6QWQM03FkBkYRZAaV0WQHufFkCoZBZAIJ0WQEx8FkDhfhZANXwWQB1MFkDRkBZA
n44WQHmgFkCWeRZAYp0WQIGNFkB9WBZAfzMWQIFEFkC4mRZA1KcWQD1nFkChsBZAkIMWQAai
FkBbcxZAyz4WQO+EFkCOqBZAzpgWQCSbFkAvsBZA7WMWQNyTFkBAPhZA120WQHuKFkDbaBZA
baAWQBN9FkDJnxZAUnQWQFNrFkDQmhZA7DgWQCFNFkA8gxZAzXYWQBUsFkBsNxZAbT8WQBo5
FkAjKhZAz4sWQCZ5FkBQKhZADZQWQFt2FkAfihZA724WQMNyFkDanBZA9jIWQEJqFkBhIxZA
vXYWQMRWFkDXbhZAQ68WQBh2FkAxghZA</AssayYData></Step><Step><CommonData><SampleLocation>9</SampleLocation><SampleID></SampleID><SampleGroup></SampleGroup><SampleInfo></SampleInfo><SampleRow>O</SampleRow><SamplePlate>1</SamplePlate><WellType>BUFFER</WellType><Concentration>-1</Concentration><ConcentrationUnits>µg/ml</ConcentrationUnits><MolarConcentration>-1</MolarConcentration><MolarConcUnits>nM</MolarConcUnits><MolecularWeight>-1</MolecularWeight><Temperature>30</Temperature><StartTime>1187666</StartTime><AssayTime>100</AssayTime></CommonData><FlowRate>1000</FlowRate><StepType>DISASSOC</StepType><StepName>Dissociation</StepName><StepStatus>OK</StepStatus><ActualTime>100.008</ActualTime><CycleTime>0.2</CycleTime><AssayXData Points="500">cYGJRG2HiURnjolE5pSJROKaiUTkoYlEXaeJRNutiUTVtIlEVLuJRNPBiUTPx4lETs6JRM3U
iURM24lESOGJRL/niUQ+7olEQvSJRDz7iUQ4AYpEtweKRLAOikQyFIpEsBqKRKohikSmJ4pE
JS6KRKQ0ikSgOopEH0GKRBlIikQdTopEF1WKRBNbikQPYYpEEWiKRA1uikSMdIpEC3uKRAeB
ikR9h4pEf46KRHuUikT6mopEeaGKRPCnikT0rYpE7rSKROq6ikRpwYpE6MeKROTNikRj1IpE
XduKRFjhikTX54pE0+2KRFL0ikRU+4pEUAGLRM8Hi0RGDotExRSLREQbi0TDIYtEvyeLRD4u
i0S9NItEuTqLRLNBi0SuR4tELU6LRKxUi0QrW4tEJ2GLRCFoi0QlbotEnHSLRBt7i0QXgYtE
loeLRJiOi0SUlItEE5uLRA+hi0SOp4tEiK6LRIO0i0QCu4tEgcGLRH3Hi0T8zYtE9tSLRPLa
i0Rx4YtE8OeLROzti0Tu9ItEZfuLRGkBjETgB4xE5A2MRFoUjERdG4xEWCGMRNcnjERWLoxE
zTSMRNE6jETLQYxEx0eMREZOjETFVIxEwVqMREBhjEQ6aIxENm6MRLV0jESweoxEL4GMRDKI
jEQtjoxErJSMRCObjEQnoYxEIaiMRKCujESctIxEG7uMRJrBjESWx4xEkM6MRA/VjEQL24xE
iuGMRAnojEQE7oxE/vSMRH37jER5AY1EfQeNRHcOjURzFI1E8hqNRHEhjUToJ41E7C2NROY0
jURlO41EYUGNRF1HjUTcTY1EWlSNRNlajUTTYY1Ez2eNRE5ujUTNdI1EyXqNREiBjURCiI1E
Po6NRL2UjUQ8m41EOKGNRDqojUQ8r41EtbSNRDS7jUSqwY1ErseNRKjOjUSk1I1EoNqNRB/h
jUSe541EHe6NRBf1jUSY+o1EFwGORI4HjkSQDo5EDxWORAsbjkSBIY5EACiORAQujkR7NI5E
fTuORHlBjkT4R45Ed06ORHNUjkRtW45EaWGORG1njkRnbo5E5nSOROJ6jkTcgY5E4IeORNyN
jkTVlI5EVJuORFChjkTPp45ETq6OREq0jkTJuo5Ew8GORELIjkQ+zo5EvdSORDzbjkQ44Y5E
MuiORLDujkQy9I5EqPqORKoBj0SmB49EoA6PRKQUj0SgGo9EmiGPRBkoj0QVLo9EFzWPRBM7
j0QPQY9ECUiPRIhOj0SDVI9EhVuPRIFhj0R9Z49Ef26PRPZ0j0T6eo9E9IGPRHWHj0TsjY9E
7pSPROqaj0TkoY9EZaePRF+uj0TetI9E2bqPRNzBj0TXx49E082PRNXUj0RM249EUOGPREro
j0RG7o9EQvSPRET7j0TDAZBEvweQRLkOkES9FJBENBuQRLMhkEQyKJBELS6QRKw0kEQrO5BE
J0GQRKZHkESgTpBEnFSQRJhakESaYZBEEWiQRBVukEQPdZBEC3uQRAaBkEQJiJBEiI6QRIOU
kER9m5BEgaGQRH2nkER3rpBEc7SQRPK6kERxwZBE8MeQROzNkETm1JBE4tqQRGHhkETg55BE
X+6QRFr0kERU+5BE0wGRRM8HkURODpFEzRSRREwbkURIIZFEQiiRREYukURCNJFEPDuRRLtB
kUS3R5FEuU6RRLVUkUSwWpFEqmGRRClokUQtbpFEpHSRRCN7kUQfgZFEIYiRRB2OkUSclJFE
G5uRRJKhkUSWp5FEkK6RRA+1kUQLu5FEisGRRIbHkUQEzpFE/tSRRH3bkUR54ZFEdeeRRPTt
kURz9JFE8vqRROwBkkToB5JE5A2SROYUkkRlG5JEYSGSROAnkkRWLpJEWjSSRFQ7kkTTQZJE
z0eSRE5OkkRKVJJEyVqSRMNhkkS/Z5JEPm6SRL10kkS5epJEOIGSRDKIkkQ2jpJEH5WSRLCa
kkQnoZJEpqeSRKiukkSktJJEI7uSRB/BkkQZyJJEmM6SRJTUkkQT25JEkuGSRI7nkkSI7pJE
BvWSRAL7kkSBAZNEAAiTRPwNk0T+FJNE+hqTRHEhk0TwJ5NEby6TRGs0k0RtO5NEaUGTROhH
k0TkTZNEY1STROJak0TcYZNE12eTRNNtk0TVdJNE0XqTRFCBk0TPh5NERo6TRMWUk0TBmpNE
QKGTRDqok0Q+rpNEvbSTRDS7k0QvwZNEMsiTRLDOk0Ss1JNEK9uTRKLhk0Sm55NEoO6TRJz0
k0SY+pNEmgGURJYHlEQVDpREDxWURAsblEQPIZRECSiURAQulESDNJREAjuURP5AlER9R5RE
/E2URHNUlER1W5REcWGURG1nlERvbpREa3SURGV7lERhgZREZYeURF+OlETelJRE2ZqURNOh
lERSqJRE062URM20lETJupRESMGURErIlETDzZREQtSURDzblERA4ZREv+eURDbulEQy9JRE
sPqURLMBlUSuB5VEqA6VRKQUlUSoGpVEHyGVRJ4nlUQdLpVEFzWVRJg6lUQXQZVEEUiVRA1O
lUQPVZVEC1uVRAZhlUQJaJVEf26VRIN0lUR9e5VE/oCVRHWHlUR3jpVEc5SVRPKalURxoZVE
baeVROytlUTmtJVE4rqVRGHBlUTgx5VE3M2VRFrUlURU25VEUOGVRM/nlURO7pVESvSVREz7
lUQ=</AssayXData><AssayYData Points="500">qaIVQBhxFUB53BVABsUVQM2zFUApBhZAGiMWQErMFUDpyxVAPIwVQIUtFkCu/hVADhIWQJT1
FUAvEhZAxjkWQOskFkBwDRZA/JYVQHIeFkA7iBVAJxMWQHTPFUC3BRZAeS4WQHsAFkDl9hVA
sccVQATSFUA/JhZAUu0VQFYWFkDlpxVAxRoWQGvHFUBCRhZA260VQBXZFUDr+RVAgAAWQNsc
FkBwBBZAetEVQLj3FUCpxhVAn+YVQPfxFUD6hBVA2QIWQGMqFkBl0BVAjpMVQMDPFUDN9xVA
4ucVQFHlFUDAxRVAz7AVQIAWFkA1zBVAKLMVQCnoFUCmvxVAQTgWQE/mFUC+IRZAM8sVQPLl
FUD9zRVA+M4VQKkPFkBs8hVAtM4VQJniFUCsIhZAwtAVQML1FUB03hVAZgQWQH7IFUC8ARZA
cdkVQGPaFUCy6RVAP6oVQOoHFkAJWxZAot0VQIblFUAgvBVApgQWQLYgFkAdbhZAqekVQFvn
FUCNKBZAfskVQAQNFkA09BVAaCYWQHcNFkBIthVA3dQVQDrhFUAf+BVAIQMWQIrAFUBPxxVA
OM8VQC6uFUAA1hVA4AAWQA/gFUAn8hVATfAVQCTEFUBXDRZAIC0WQH3oFUAWvhVA+LQVQCHu
FUCd5BVAXTYWQB6jFUBG+hVARJ8VQIP+FUCNyBVAuCwWQPKwFUAYCxZA3BkWQBPBFUCG3hVA
7QwWQOPtFUBp3RVAlQoWQG6xFUAOvhVAlJgVQEj+FUBV4hVA1ukVQEnjFUD9lxVAo+IVQJ2n
FUBC5RVAcL8VQLnVFUAMWxZAwdoVQP8dFkANFBZAFf8VQHfPFUDOeRVAnhsWQMHlFUAMyhVA
SPoVQGAcFkAIFRZAqU4WQM67FUBrohVADuIVQAAYFkCw1BVAJcQVQNatFUBtBBZAcfMVQKvU
FUCeARZAK+gVQKwTFkBt8RVAz90VQPRRFkAzvRVAs98VQAApFkDHixVATtMVQDLaFUCjxhVA
Y+EVQLjIFUA0DxZAreEVQL3GFUBbsBVAJvQVQKHjFUBg4hVAk8sVQISsFUD83hVAddMVQIDG
FUBXHhZAB80VQPf5FUD2FBZAfbQVQP74FUAgghVAOuMVQBzyFUAirRVAOJMVQOC3FUDO8BVA
nJcVQDAcFkA8uRVAnuoVQGvvFUBE8hVA6eUVQFq+FUDVvRVAO9MVQKEJFkAbwBVAm9UVQKO3
FUC2tRVAttgVQCHvFUCFphVA67sVQM8qFkAP9hVALdMVQABUFkCh3hVAiBAWQN28FUA81RVA
RPwVQMCTFUAfsxVABrMVQOzNFUDXBxZAJuYVQNIBFkA+sRVAgOUVQGILFkAPJBZApsYVQF7I
FUCoABZAdcoVQIi6FUDm4RVAmYcVQLjfFUDCEBZAABkWQEfNFUCdxRVA4HsVQMLLFUC5uxVA
w8cVQH+3FUAnvRVATsoVQHyKFUAz5hVAxSAWQITqFUCH9RVAIWMVQHy/FUCToxVAgMYVQG/x
FUDP/BVALOkVQHGrFUBx9RVAnHkVQG3JFUDQ8RVAIeMVQAPvFUBA8RVAxaoVQNnQFUC2vRVA
XhcWQMi9FUAR2RVAT7EVQGrtFUBithVAC8kVQPmJFUC7uhVAcuIVQAfgFUBV4BVA3MQVQMWq
FUDDpxVAHLcVQJ0GFkBe9BVA2+YVQFy2FUBfuBVAQ+sVQKvHFUBDvRVAHzEWQJX9FUBVrhVA
a9EVQErXFUAT2BVANcoVQDOZFUA2lBVAAPcVQGvdFUDSihVAP6EVQE2xFUAElhVA7MEVQPnG
FUCK4BVAiN4VQGjiFUB9yRVAResVQKK3FUDauhVAQ+kVQMWpFUAn1BVAirMVQATfFUBs1RVA
iqgVQKLSFUDM4RVAZuMVQMF3FUBAGhZAbPYVQLGHFUDl1BVAmK4VQPfiFUBoehVAe8gVQMip
FUCE9BVA7qoVQA3VFUC1ARZAAOcVQBrnFUAC7hVAbrcVQMkyFkAtJxZAXMAVQOW4FUDchxVA
K7IVQNN3FUDX7RVA1PoVQNEHFkDTYRZAAPYVQMPwFUBwuRVA7rsVQLvPFUDrGhZA7g0WQDR6
FUAHuRVAWLQVQEPrFUCKfRVAq7IVQIDoFUDloxVAeBEWQNfeFUB6nhVA9dEVQGuqFUDh1hVA
7tkVQODUFUDjwBVA4tMVQKTLFUC9nhVAyvcVQG/6FUCDexVAA4EVQEDyFUC02hVAB9kVQPGP
FUAz8xVAAOkVQJXEFUDTvxVAu8QVQBopFkAP1xVAYccVQE/IFUCytxVAzq4VQF2fFUCamBVA
R4cVQCSvFUCDnBVAbpQVQFzyFUAYxBVAVaYVQGjVFUAZ+BVAEtYVQPLcFUC53BVArd0VQJHV
FUD6tBVASRMWQFuAFUDX7BVA19UVQEEgFkCX8xVA07gVQGCwFUCt3BVAd9AVQMB+FUCkiRVA
dpAVQM2oFUCu8RVAGuUVQGWpFUBf6BVAw5UVQFG1FUDG/RVA5YkVQLfGFUDaaRVAi8IVQBTD
FUAmdBVAdf8VQN+ZFUBMuhVA1dIVQO/SFUDhyhVAch0VQLrtFUA42RVAtLUVQJ6TFUA92RVA
za0VQCR4FUARwBVAXdIVQKecFUB28xVAqX8VQAd8FUAEsRVABq8VQKTEFUAk0hVA8NEVQB++
FUA=</AssayYData></Step><Step><CommonData><SampleLocation>11</SampleLocation><SampleID></SampleID><SampleGroup></SampleGroup><SampleInfo></SampleInfo><SampleRow>O</SampleRow><SamplePlate>1</SamplePlate><WellType>BUFFER</WellType><Concentration>-1</Concentration><ConcentrationUnits>µg/ml</ConcentrationUnits><MolarConcentration>-1</MolarConcentration><MolarConcUnits>nM</MolarConcUnits><MolecularWeight>-1</MolecularWeight><Temperature>30</Temperature><StartTime>1293745</StartTime><AssayTime>60</AssayTime></CommonData><FlowRate>1000</FlowRate><StepType>BASELINE</StepType><StepName>Baseline</StepName><StepStatus>OK</StepStatus><ActualTime>60.0101</ActualTime><CycleTime>0.2</CycleTime><AssayXData Points="300">sgGWRDEIlkSoDpZErBSWRKYblkQlIpZEISiWRKAulkQfNZZElTuWRBRClkQQSJZEj06WRA5V
lkQKW5ZEDGKWRAholkSHbpZE/nSWRH17lkR5gZZEe4iWRHeOlkRzlJZEbJuWRHChlkTvp5ZE
6a6WROW0lkThupZE48GWRN/HlkRezpZE1dSWRFTblkTT4ZZEUuiWRE7ulkRI9ZZETPuWREgB
l0RBCJdEwA6XRD8Vl0S+G5dENyGXRLYnl0SwLpdEtDSXRK47l0SqQZdEpkeXRKhOl0SkVJdE
I1uXRBxil0QhaJdEHG6XRBZ1l0QSe5dEkYGXRBCIl0SPjpdEBpWXRIWbl0SBoZdEg6iXRH+u
l0R7tJdEfbuXRPTBl0RzyJdEbs6XRO3Ul0Rs25dE6+GXROfnl0Rm7pdE5fSXRFz7l0TbAZhE
1weYRNkOmERYFZhE0RqYRNMhmERKKJhETi6YRMQ0mETGO5hEP0GYRL5HmETATphEvFSYRDtb
mESyYZhEtmeYRC1umEQvdZhEK3uYRCWCmEQpiJhEJY6YRB+VmESem5hEHKKYRBiomESXrphE
FrWYRI27mEQMwphEi8iYRAzOmEQG1ZhEhduYRIHhmER76JhEf+6YRHv0mET6+phE9AGZRO8H
mURuDplE7RSZROkamURoIZlEYiiZRF4umURgNZlEXDuZRFhBmURaSJlE0U6ZRNVUmURUW5lE
y2GZREpomURFbplESHWZREN7mUTCgZlEOYiZRLiOmUS0lJlEtpuZRLKhmUSup5lEsK6ZRCe1
mUQru5lEosGZRCHImUQczplEH9WZRBrbmUSZ4ZlEGOiZRI/umUSL9JlECvuZRAwCmkQICJpE
hw6aRP4UmkQCG5pE/CGaRHsomkR3LppE9jSaRHU7mkT0QZpE70eaROlOmkTlVJpEZFuaRONh
mkRiaJpEXm6aRFh1mkRUe5pEWIGaRFKImkTRjppEzZSaREybmkTLoZpExqeaRMCumkQ/tZpE
O7uaRLrBmkQ5yJpENc6aRC/VmkSu25pEquGaRCnomkSo7ppEJ/WaRKb7mkQlAptEIQibRJcO
m0QWFZtElRubRBQim0STKJtEjy6bRA41m0SFO5tEBEKbRABIm0R/TptE/lSbRPpam0T8YZtE
cmibRHdum0TtdJtE8nqbRGiBm0RqiJtE6Y6bROWUm0Rkm5tEYKGbRN+nm0TZrptEWLWbRFS7
m0TTwZtEUsibRMnOm0RI1ZtExtubRMLhm0RB6JtEwO6bRD/1m0Q7+5tEugGcRDEInEQ1DpxE
LxWcRK4bnESqIZxEKSicRKgunESkNJxEnjucRJlBnEQYSJxEl06cRJNUnEQSW5xEDGKcRBBo
nESHbpxEBnWcRIV7nESBgZxEg4icRH+OnET+lJxEdZucRPShnERyqJxEbq6cRO20nERsu5xE
aMGcRGLInEThzpxE3dScRFzbnETb4ZxE1+ecRNnunERQ9ZxEVPucRMsBnURKCJ1ERQ6dREgV
nURDG51EPyGdREEonUQ9Lp1EvDSdRLY7nUSyQZ1ErkedRLBOnUQvVZ1EpludRCVinUQhaJ1E
oG6dRB91nUSee51E</AssayXData><AssayYData Points="300">Lh0VQBw9FUC1eBVA4MkVQPaSFUBxdBVArYAVQHx/FUC4VRVAfPIVQMaSFUDthhVAFVUVQFyH
FUCI1RVACLEVQJ1VFUA5vxVAT1kVQNldFUChaBVA0moVQBhxFUBRWRVAergVQNxfFUC6ihVA
VncVQJCEFUCggxVAjHYVQIk0FUB/PBVAt1QVQOJnFUCoMhVACWIVQB5qFUAebhVACF0VQNSN
FUCqZxVApokVQA5JFUAJiRVA/AUVQBCbFUAxXhVAzq8VQOGIFUD4JBVAF2oVQC6pFUBahRVA
iZ8VQHCbFUAUeRVAGUsVQMRtFUD/mxVAaFkVQDlXFUA9MBVA8LcVQN5xFUDNMxVAtlMVQKtl
FUDkgBVAEVYVQPhpFUAGURVAV0IVQKpbFUDughVAz0MVQBYSFUAnhRVALAkVQCeuFUAzThVA
D1QVQIZGFUBtqBVAx2MVQBcrFUAsjBVAvkoVQCurFUCdYhVAzoEVQKkdFUBKfhVARUkVQIZB
FUBGmhVAPGoVQBpGFUBRwhVAC2MVQCaWFUAapRVA45EVQBCwFUDLPhVAL1QVQK9HFUBVdxVA
zSIVQHIoFUA8WhVAiDQVQKBrFUC0cRVAWCsVQOxgFUD8ThVAhmgVQIdJFUCDPBVAOy0VQDhN
FUDzQxVAnrQVQORFFUBnZRVAmakVQAIIFUAATxVAcwkVQMVzFUDtMBVA0qsVQK8jFUDTghVA
UWMVQBVWFUAJchVAYQwVQDRPFUB8ZBVAEIgVQOs/FUDaMhVArzoVQEhZFUC3QRVA64YVQNty
FUBBPhVARmUVQGobFUBRmhVAazcVQOp3FUCc1hRAokIVQOqRFUAimhVAnBUVQGo6FUArMhVA
VE8VQIlPFUAOcBVANdMVQFV0FUBlbhVAh1sVQCVdFUBSNBVAxy4VQJmyFUDRexVA0WMVQBdm
FUAXixVAYUIVQEaxFUDpRxVAyA4VQBkhFUDqKRVAWykVQNtgFUCCJBVA7GkVQL2GFUBiQhVA
egAVQAVzFUBAmhVA8BAVQOhdFUAcUxVAFOkUQIQvFUC6HRVA/EoVQC1bFUD0iRVAe18VQG8h
FUD5ORVAQFwVQGtIFUAASxVA1FsVQKgvFUChOhVAKE4VQOkxFUDxYRVAaBEVQI6qFUDoshVA
CMEVQPdvFUDuRRVAuXwVQCxqFUASbhVAsD4VQHtIFUCZXRVACh8VQLDZFEBu4hRArQUVQNJU
FUBnRhVAjKMVQGIpFUDqIhVAjZgVQNdfFUABCBVArCQVQCEaFUChDhVA2JEVQP0jFUCSFxVA
FvAUQNwYFUCoXxVAQFkVQGleFUDaHxVA6yQVQPBIFUA62xRAhiQVQKJVFUBINxVAVS4VQM2J
FUAfexVATyAVQL2JFUBMMxVAwz8VQDxaFUC1YRVAYR8VQEp9FUBPiBVAuyoVQCssFUDsLBVA
HDUVQHE3FUDgWxVAdBkVQOiEFUBqgRVAkUEVQAW3FUCBjhVAvgwVQAs+FUCTMhVAQUsVQEM6
FUCvYRVA8WkVQIdUFUCS+BRANH0VQME4FUB7ERVAyA8VQIo4FUAaIhVAb/4UQNIhFUDSVhVA
9PwUQKrxFEAFKxVA</AssayYData></Step><Step><CommonData><SampleLocation>21</SampleLocation><SampleID></SampleID><SampleGroup></SampleGroup><SampleInfo></SampleInfo><SampleRow>O</SampleRow><SamplePlate>1</SamplePlate><WellType>KSAMPLE</WellType><Concentration>-1</Concentration><ConcentrationUnits>µg/ml</ConcentrationUnits><MolarConcentration>-1</MolarConcentration><MolarConcUnits>nM</MolarConcUnits><MolecularWeight>-1</MolecularWeight><Temperature>30</Temperature><StartTime>1360715</StartTime><AssayTime>120</AssayTime></CommonData><FlowRate>1000</FlowRate><StepType>ASSOC</StepType><StepName>Association</StepName><StepStatus>OK</StepStatus><ActualTime>120.007</ActualTime><CycleTime>0.2</CycleTime><AssayXData Points="600">BIKdRACInUR/jp1EgZWdRPibnUR3op1E+KedRG6unURxtZ1EbLudRGbCnURqyJ1EZs6dRGDV
nUTf251E2+GdRN3onUTZ7p1E1fSdRM/7nUROAp5ESgieREwPnkTFFJ5EQxueREYinkRBKJ5E
wC6eRDc1nkQ7O55EskGeRLRInkSwTp5EL1WeRK5bnkSqYZ5EKWieRCNvnkSidZ5EnnueRJqB
nkQYiJ5EEo+eRBaVnkQQnJ5EkaGeRIuonkQKr55EibWeRIW7nkQEwp5Ee8ieRH/OnkR51Z5E
ddueRPThnkRz6J5Ebu6eRO30nkTn+55E4wGfRGIIn0ThDp9E3RSfRFwbn0RWIp9EWiifRNEu
n0RQNZ9ETDufRE5Cn0TNSJ9EyU6fREhVn0RDW59EumGfRLxon0S4bp9EN3WfRDN7n0Q1gp9E
rIifRCuPn0QnlZ9EppufRCWin0QhqJ9EI6+fRB+1n0Seu59EFMKfRBjIn0SPzp9EkdWfRI3b
n0QM4p9Ei+ifRIfun0Qn9Z9EAPyfRPwBoER7CKBE+g6gRPYUoETwG6BE6yGgRGoooETpLqBE
aDWgROc7oEReQqBEYkigROFOoETdVKBE11ugRFZioERSaKBE0W6gRFB1oERMe6BEy4GgRMWI
oETAjqBEvJSgRL6boES6oaBEOaigRDOvoEQ3taBErrugRC3CoEQpyKBEK8+gRKrVoESm26BE
HeKgRJzooESX7qBEmvWgRBj8oEQUAqFEkwihRAoPoUSJFaFECByhRAQioUSDKKFEAi+hRIE1
oUT4O6FE/EGhRHtIoUTyTqFE7VShRPBboURuYqFEamihRGZuoURgdaFEZHuhRF6CoUTdiKFE
2Y6hRFiVoUTXm6FE06GhRM2ooUTJrqFEzbShRMe7oURGwqFEQcihRDvPoUQ/1aFEttuhRDXi
oUS06KFEM++hRC/1oUSu+6FELQKiRCkIokQjD6JEohWiRJ4bokSaIaJEnCiiRJcuokSRNaJE
EDyiRJFBokQQSKJECk+iRAZVokQIXKJEBGKiRABookT6bqJEiXWiRPh7okR3gqJEc4iiRG6O
okRxlaJE55uiRGaiokTlqKJE4a6iRGC1okTfu6JEVsKiRNXIokRWzqJEUNWiRM/bokTL4aJE
zeiiRMnuokTE9KJEx/uiRD0Co0RBCKNEOw+jRDcVo0QzG6NENSKjRDEoo0SwLqNEqjWjRKY7
o0SqQaNEpEijRCNPo0QfVaNEGFyjRBRio0STaKNEEm+jRJF1o0QQfKNEiYGjRIuIo0QCj6NE
BpWjRACco0T8oaNEAKijRPquo0R5taNEdbujRG7Co0RqyKNEbs6jRGjVo0Tn26NE4+GjROXo
o0Th7qNE3fSjRNf7o0RWAqREUgikRNEOpERQFaRETBukRE4ipETEKKREyS6kRD81pES+O6RE
PUKkRLxIpEQzT6REN1WkRDNbpESyYaRErGikRKhupESqdaREpnukRKKBpESciKREG4+kRBaV
pEQYnKREFKKkRBCopEQSr6REibWkRI27pEQEwqREg8ikRH/OpESB1aREANykRPzhpER76KRE
8u6kROv1pERs+6RE6wGlRGoIpUTpDqVEaBWlRN8bpUTjIaVEWiilRNkupUTVNKVE1zulRFZC
pURSSKVE0U6lRM1UpURMW6VERmKlRMRopUTAbqVEP3WlRL57pUS6gaVEtIilRDOPpUQvlaVE
rpulRC2ipUQpqKVEI6+lRKK1pUSeu6VEHcKlRJzIpUQaz6VEmtWlRJXbpUQM4qVEi+ilRArv
pUSJ9aVEhfulRH8CpkSDCKZEfw6mRHkVpkT4G6ZE9CGmRHMopkRuLqZE7jSmRPA7pkRmQqZE
akimROFOpkRgVaZEXFumRF5ipkTdaKZE2W6mRFh1pkTPe6ZE04GmRM2IpkRMj6ZESJWmRMeb
pkTCoaZEvKimRMCupkQ3taZEtrumRLLBpkS0yKZEM8+mRC/VpkSm26ZEJeKmRCHopkSg7qZE
H/WmRJ77pkQdAqdEGAinRJcOp0SRFadEEBynRAwip0SLKKdECi+nRAY1p0QAPKdEBEKnRHtI
p0T6TqdEeVWnRPhbp0T0YadEc2inRPJup0RodadE53unRGaCp0RiiKdE4Y6nRGCVp0Rcm6dE
VqKnRNWop0TRrqdEULWnREy7p0TLwadExMinRMnOp0Q/1adEvtunRLrhp0Q56KdEO++nRDf1
p0Qz+6dENQKoRKwIqEQrD6hEqhWoRKYbqEQlIqhEISioRBovqESaNahEGDyoRBRCqESTSKhE
Ek+oRJFVqEQIXKhEiWGoRINoqEQCb6hE/nSoRAB8qET8gahE+IeoRPqOqET2lKhEdZuoROuh
qERqqKhEZq6oRGi1qERku6hE48GoRN3IqETZzqhE3dSoRNfbqERW4qhE1eioRNHuqERQ9ahE
x/uoREYCqUTECKlERA+pRD8VqUS+G6lEPSKpRLQoqUQzL6lEsjWpRDM7qUQtQqlErEipRKhO
qUQnValEplupRKJhqUScaKlEl26pRBZ1qUQYfKlEkYGpRBCIqUQKj6lEDpWpRIWbqUQEoqlE
AKipRH+uqUSBtalE+LupRHfCqURzyKlE8s6pRHHVqUTw26lEbuKpRGroqUTp7qlEYPWpRGT7
qUReAqpE3QiqRFYOqkRmFqpEzxuqRNMhqkTNKKpEyS6qRMQ0qkTHO6pERkKqREFIqkTATqpE
N1WqRDtbqkSyYapEtGiqRLBuqkQvdapErnuqRKqBqkSkiKpEI4+qRB+VqkSem6pEHaKqRJyo
qkQSr6pEkbWqRBC8qkSRwapEi8iqRArPqkSJ1apEhduqRATiqkR76KpE+u6qRHn1qkR1+6pE
dwKrRHMIq0RuDqtEaBWrROcbq0TrIatEYiirROEuq0TdNKtEXDurRFZCq0RaSKtE0U6rRFBV
q0RMW6tETmKrRM1oq0TJbqtESHWrRMd7q0Q9gqtEvIirRDuPq0Q3latEM5urRDWiq0SsqKtE
sK6rRKq1q0Smu6tEosGrRKTIq0Qjz6tEH9WrRBjcq0QU4qtEGOirRI/uq0SR9atEjfurRAwC
rESLCKxEhw6sRIEVrEQAHKxE/CGsRHsorET6LqxE9jSsRPA7rERuQqxEakisROlOrERoVaxE
51usRONhrETdaKxE4W6sRFh1rETXe6xE</AssayXData><AssayYData Points="600">PFEVQKqwFUCIyBVAmMQVQCvbFUAeoBVAiR8WQDjfFUCkMhZAhAIWQC7hFUBpCRZAScoVQA0r
FkCx9hVA/dAVQOezFUAm3hVAfIEVQBMsFkBzhRVACgUWQAgjFkBC5RVAPtEVQEzmFUCrAhZA
l7EVQLu/FUBZ6RVAjdgVQLbyFUAkwRVA6q4VQJb1FUAErhVA/ZgVQCjAFUDDvhVAgAAWQDXt
FUAIHhZA6Z0VQGzdFUBeBhZAQtUVQPzWFUDm8hVA0ugVQETwFUAC7BVAhNIVQBL+FUBcPxZA
YBcWQNP3FUDjDBZAW8QVQJsdFkA89hVAnckVQC+jFUBztxVAigwWQJGyFUDt3hVAiusVQFzn
FUBFCxZAJzAWQO66FUBP0xVAevQVQBocFkC9wRVAidgVQBulFUBs/BVAERgWQFLmFUA9QBZA
K0IWQEh+FUBR1xVAGjoWQDLvFUDODxZAvIUVQBjUFUBb6xVACdUVQDX2FUDRuRVAwFEWQPu5
FUCdDBZApNIVQLb1FUBG+RVAwHkVQD/BFUDNihVAgOcVQBkCFkBdoBVAq70VQKHxFUBa6RVA
WO0VQBcQFkD67hVA+sUVQPr3FUD61xVAHAsWQAjPFUAeBBZAj5gVQM7iFUBGrRVAfcMVQEoU
FkBvBxZAzNEVQNXnFUCJ9hVADOEVQMoMFkAmnBVAVg8WQH7rFUBxCBZA/dcVQHLFFUDH7hVA
cwEWQN/GFUCm5BVAOx4WQJjzFUBV8xVARO8VQB4NFkBeCRZAjycWQCvhFUCNDBZActAVQGzV
FUBryhVAltQVQOHHFUD+qBVA+fAVQBqWFUBPrRVAqucVQAYcFkBnyhVAvwkWQOx3FUCaBhZA
KMQVQEcbFkDk2hVAKOMVQDzMFUAg4RVAasgVQKejFUDg5xVA79cVQBCzFUDqhxVABt8VQIDO
FUAx4BVAfOIVQIfkFUDqxxVAmuUVQHrwFUDC3BVAbC8WQIG2FUAWwBVA5a4VQJoaFkCjGBZA
n9EVQIjwFUC4LhZAeFsWQLrlFUC18xVAV8YVQBwDFkClyBVAFBAWQM7dFUCywhVAdSMWQJjh
FUDwCRZA6S0WQFHZFUBxvRVAI5oVQB7RFUALnBVAUuYVQFYYFkAXKBZA78oVQHnAFUBZ/RVA
6+oVQMHtFUCqvxVAPWkVQInxFUA56xVAWN0VQDz8FUA1UhVAu8wVQJfjFUAM/xVA0vEVQC3O
FUDF3hVA4gEWQC3sFUDK5RVAuOQVQBcNFkA3phVA0fUVQEmJFUCgyBVAE6MVQGG1FUDl+BVA
72EVQKKwFUCr0RVAY/oVQKjDFUCxfBVAspgVQPuIFUBXwhVAIRYWQG5uFUDqeRVAjq8VQDXo
FUA5pRVAHtsVQGzNFUCB1RVArL0VQKa7FUDd4hVAis4VQBmIFUBhvxVALugVQAygFUB40BVA
eigWQCurFUAFihVAk8EVQJvuFUCd1RVAm/UVQMDvFUDY1BVAOuwVQMS9FUDWwRVA2eMVQOe+
FUDG+xVADK0VQCOXFUBu2BVAp40VQKLiFUAzBRZALr8VQN7FFUCOrhVAU+4VQC7gFUC4ohVA
254VQH7bFUAf2BVAbssVQBbrFUAc8BVAJ/8VQKAmFkAd8hVAmMEVQAsIFkAOphVAwLAVQNfg
FUDGFhZAFNIVQNTuFUA95xVAgawVQK6KFUCa8xVAYp8VQH+eFUD5rBVAPJIVQH3QFUB/vhVA
ypoVQEP7FUBegxVAa6MVQFDqFUC0txVA/boVQHCLFUCZoBVAH/cVQEkrFkAXpxVAqHwVQM5I
FUBJ2xVAhAsWQJl9FUDHwBVAMgUWQLpzFUBZzRVATdwVQJ6tFUCltRVA8eUVQGuWFUCN6RVA
ocoVQIqsFUB/oRVA4wkWQELAFUBI5BVAvaQVQE3bFUBBrxVA1qcVQOXiFUB+uBVAxI4VQPjN
FUDOURVABWsVQBXTFUDgVhVAFGkVQPn+FUBhlhVAkH0VQPIDFkA3dhVAOvcVQCO5FUAkcxVA
2tAVQIjPFUB0qBVAYLcVQP+XFUDlqBVABtoVQGq+FUDSnBVAFLkVQKWkFUBdhhVAwncVQA29
FUCJ6xVASdwVQKitFUBWyRVA+uAVQDbGFUChiRVAMrUVQO3iFUAdnxVAmMMVQJaEFUD+1xVA
4bAVQAahFUAY1RVA9toVQDO/FUDuvxVAGasVQETMFUCO1xVAh8IVQBGlFUD03BVAHc8VQEPf
FUDOLBZAuvAVQK/WFUCT7hVAuqoVQIe/FUCkzRVABGIVQDj4FUAfxxVAvqAVQH3FFUDO9BVA
rv0VQH3sFUC3xxVAs8IVQKLNFUB/ChZAQb4VQNFyFUCmmRVABY0VQHECFkCk3xVAf9IVQOHH
FUBAzhVA3OUVQMsCFkAnaBVAFbAVQMDYFUAT5BVAnksVQPGqFUBhkBVA9MsVQMbFFUAkjBVA
RQkWQK3QFUBuyhVAnOwVQKeIFUD4nhVAfa0VQJ6mFUA1/hVAXL8VQMQiFkAklRVAqd4VQFjj
FUDRlRVAo8oVQO/LFUA10hVAssEVQHXrFUA/WxVA6K4VQAziFUA2qBVAmc0VQDXGFUBdpxVA
qtYVQDPvFUC0txVAEyMWQBngFUBR3xVAR8IVQLvuFUCp7hVA4IkVQGUFFkC2DRZAbO4VQGHx
FUCluxVAxMIVQHuPFUCLohVAhp0VQHz3FUBM6hVA6bIVQIL5FUArvhVAAb8VQOiJFUBmWxVA
qF4VQDmcFUDUsxVAJsIVQE6FFUC1xRVAvZYVQDu9FUD0tBVAP6wVQFGDFUDlrhVAXKkVQC+n
FUBK3hVAKn8VQJKzFUAu0RVABgAWQIegFUAPuxVA67AVQD+uFUD4rxVAr54VQHTZFUBuuxVA
EfkVQOTCFUDfuhVA5bAVQN4AFkA8eBVAnpMVQLhiFUDYmRVAVsUVQHuzFUBMnxVAoPwVQNWJ
FUBGmBVAdfcVQNhaFUBC7xVAe5QVQDmdFUDimhVAj+8VQKO/FUDOshVA+scVQOLBFUBKuhVA
F9wVQPHWFUAivBVAVoAVQA7jFUAXuxVAasYVQJwqFkDnvxVA3Y8VQCLOFUCQnBVAxqYVQMDG
FUDkwhVAp5kVQKa0FUCZhRVAiMAVQBHEFUBn4RVA/XEVQDrlFUCntBVAPqkVQD7IFUDJ+hVA
48EVQLSVFUA7tRVADr0VQEezFUCbnxVA</AssayYData></Step><Step><CommonData><SampleLocation>11</SampleLocation><SampleID></SampleID><SampleGroup></SampleGroup><SampleInfo></SampleInfo><SampleRow>O</SampleRow><SamplePlate>1</SamplePlate><WellType>BUFFER</WellType><Concentration>-1</Concentration><ConcentrationUnits>µg/ml</ConcentrationUnits><MolarConcentration>-1</MolarConcentration><MolarConcUnits>nM</MolarConcUnits><MolecularWeight>-1</MolecularWeight><Temperature>30</Temperature><StartTime>1487667</StartTime><AssayTime>100</AssayTime></CommonData><FlowRate>1000</FlowRate><StepType>DISASSOC</StepType><StepName>Dissociation</StepName><StepStatus>OK</StepStatus><ActualTime>100.008</ActualTime><CycleTime>0.2</CycleTime><AssayXData Points="500">PYKsRLyIrES4jqxEspWsRLabrEQtoqxErKisRCuvrEQmtaxEKbysRJ/CrESbyKxEn86sRJnV
rEQY3KxEFOKsRA7prEQS76xEDvWsRAj8rESHAq1EgwitRIUPrUSBFa1EfButRHYirUT1KK1E
+S6tRHA1rUTvO61E60GtRO1IrUTpTq1EaFWtRN9brUTjYa1EYmitRNlurURYda1E13utRFaC
rURRiK1E0I6tRMqVrURJnK1ERaKtREGorUTArq1EurWtRL67rUS4wq1EtMitRLDOrUSy1a1E
MdytRC3irUSs6K1EIu+tRCb1rUQg/K1EnwKuRJsIrkQaD65EmRWuRJUbrkSPIq5EiyiuRAov
rkSJNa5EhTuuRARCrkT+SK5EAk+uRHhVrkR8W65E82GuRPVorkTxbq5EcHWuRO97rkTrga5E
5YiuRGSPrkRgla5E35uuRF6irkRaqK5EVK+uRNK1rkTOu65ETcKuRMzIrkTIzq5EytWuREHc
rkRF4q5EvOiuRMDurkQ39a5EOfyuRDUCr0S0CK9EsA6vRKoVr0SuG69EqCKvRKMor0QiL69E
HjWvRJ07r0SXQq9Em0ivRJdOr0QWVa9EjVuvRAxir0QOaa9ECm+vRIl1r0QAfK9EBIKvRP6I
r0R8j69EeJWvRPebr0Ruoq9EcqivRGyvr0Rota9E57uvRGbCr0RiyK9E4c6vRNvVr0Rc269E
2+GvRFHor0TQ7q9ET/WvRM77r0TKAbBESQiwREMPsERHFbBEQRywRD0isES8KLBEOy+wRDc1
sES2O7BEsEKwRDFIsEQrT7BEqlWwRKVbsESfYrBEo2iwRJ9usESZdbBEGHywRBSCsEQWibBE
Eo+wRA6VsESNm7BEh6KwRIuosEQCr7BEgbWwRHy7sET7wbBEesiwRPnOsET11LBEdNuwRG7i
sERq6LBE6e6wROP1sERk+7BE4wGxRN0IsUTZDrFE2xWxRNcbsUTSIbFE1SixREsvsURPNbFE
STyxREVCsURBSLFEQ0+xRMJVsUS+W7FEPWKxRLRosUS4brFEsnWxRDF8sUSwgrFEKYixRCuP
sUShlbFEIJyxRJ+isUQeqbFEl66xRJm1sUQYvLFEFMKxRA7JsUQKz7FEDtWxRAjcsUQE4rFE
g+ixRHzvsUSB9bFEfPuxRHYCskT1CLJE8Q6yRHAVskTvG7JE6yGyROUoskRkL7JEYDWyRN87
skReQrJE3UiyRFxPskTSVbJE11uyRE1iskTMaLJES2+yRMp1skRJfLJERYKyRMSIskQ7j7JE
upWyRLabskS4orJEtKiyRLCuskSytbJEKbyyRCTCskSjyLJEIs+yRB7VskQg3LJEn+KyRJvo
skQa77JEkfWyRJX7skSPArNEDgmzRAoPs0SJFbNECByzRH8is0T+KLNE+S6zRHg1s0T3O7NE
dkKzRPVIs0RsT7NEcFWzROdbs0TrYbNE5WizRGRvs0RgdbNE33uzRFaCs0RaiLNEVI+zRNKV
s0TOm7NETaKzRMyos0TIrrNEwrWzREG8s0Q9wrNEvMizRDvPs0Q31bNEttuzRLDis0S06LNE
K++zRKr1s0Qp/LNEqAK0RKMItEQiD7REmRW0RBgctESXIrREFim0RBIvtESRNbREEDy0RIdC
tEQGSbRECk+0RIFVtEQAXLRE+2G0RP5otET5brREeHW0RHR7tERugrREaoi0RGyPtETrlbRE
55u0ROOhtERiqLREXK+0RNu1tETXu7REVsK0RNXItERUz7REytW0REnctERF4rRExOi0REPv
tETC9bREQfy0RD0CtUS8CLVEuA61RLIVtUQxHLVELSK1RKwotUQrL7VEqjW1RKU7tUSfQrVE
m0i1RJ9OtUQWVbVElVu1RBRitUQOabVEEm+1RIl1tUSNe7VEBIK1RAaJtUQCj7VEgZW1RACc
tUR2orVE9ai1RHSvtURwtbVE77u1RG7CtUTtyLVEZM+1RGjVtUTf27VEXuK1RN3otURc77VE
WPW1RNf7tUTSAbZEzAi2RNAOtkTKFbZExhu2RMIhtkTEKLZEwC62RD81tkS+O7ZENUK2RDlI
tkSwTrZEL1W2RK5btkSoYrZErGi2RCJvtkShdbZEIHy2RJ+CtkQeibZEGo+2RJmVtkQQnLZE
j6K2RIuotkQKr7ZEibW2RAi8tkQEwrZE/si2RHzPtkT+1LZE99u2RPPhtkRy6LZEbO+2RHD1
tkRs+7ZEZgK3RGoIt0ThDrdE4xW3RFwbt0TbIbdE3Si3RNkut0RPNbdEzju3RMpBt0RJSLdE
S0+3RMJVt0RBXLdERWK3RLxot0Q7b7dEunW3RDl8t0Q1grdEtIi3RCuPt0SqlbdErpu3RKii
t0QgqLdEIq+3RKG1t0Sdu7dEHMK3RBbJt0SXzrdEDtW3RBDct0QM4rdEi+i3RArvt0QG9bdE
hfu3RH8CuER6CLhEfA+4RHgVuEQAHLhEbiK4RO0ouERsL7hEaDW4RPc7uERmQrhE5Ui4RFxP
uETbVbhEXFu4RNthuETVaLhEVG+4RE91uERJfLhEyoG4REmIuERDj7hEP5W4RL6buEQ9orhE
Oai4RLiuuESytbhEtru4RC3CuESsyLhEqM64RCbVuEQo3LhEJOK4RB7puESf7rhEFvW4RBj8
uEQ=</AssayXData><AssayYData Points="500">69YUQBi8FEBxsxRAFb8UQGr6FECcChVAfjYVQFftFEAL2RRAVDQVQJ3YFEDB+BRAsPUUQJ0Q
FUAhNBVAW90UQJcXFUAW5RRA+7IUQBvSFEA5vBRA9eMUQCD2FEB4HRVA7hcVQBztFEBS8RRA
De0UQD8CFUAQABVA/CoVQDwDFUDK1xRAAOEUQHMvFUCRtBRAx88UQPrdFEBWpRRAzQ8VQHrU
FEBP0hRAWtkUQPK6FECS0hRApPIUQHuuFEBi0BRAA+gUQP22FEBUuxRA4OMUQEDwFEBuLBVA
LxcVQITuFEDx9xRAQCcVQA/bFEB3phRAygUVQLEDFUCH8xRA3bMUQBktFUBPPRVA+NsUQGAK
FUAd0BRA3NQUQNrzFECECRVAXPgUQKvwFEDj4BRAX/MUQPOuFEAoAxVA2hQVQF/xFEA+MBVA
2t4UQL77FEAF+BRAzbcUQGrIFEApHhVAPMkUQCIfFUCf6xRAPwcVQPbqFEBTDxVA/yUVQMz+
FED+LxVAg88UQFjuFEA3wRRAdgIVQM7fFED45xRA7/AUQJ0SFUAc8BRA+yEVQDH7FECX2xRA
EqAUQBOoFEA3CRVAJtUUQEUaFUBN7RRARQIVQOTNFEBi/RRA9MYUQH9BFUAE6BRAqMUUQAW1
FECYEhVApzsVQAMAFUAu1RRAJxkVQPpQFUBe0hRAh5YVQK/VFEA7/hRA2tIUQAj3FEBn8BRA
LAwVQPAPFUBU0hRAng8VQIvLFEAKChVAvikVQM4wFUAbHBVAHqEUQFAXFUBUHRVATc4UQGTl
FECyshRA7QAVQLUaFUAZ4BRAGOcUQErOFEAI6xRAHgIVQAsEFUBfzRRA/74UQOZTFUDLrhRA
r98UQD4oFUBRHxVAANMUQNnwFECE6BRAhwwVQCoyFUBJdhRA6BQVQEsMFUCuzRRANOYUQH/2
FEBY5RRAl94UQNYMFUAQBRVARCsVQHK7FEAtyhRAj+kUQB36FEDvBRVAeVMVQO7WFEB8txRA
89QUQK7lFEBPORVArecUQPLDFEBW6RRAaDgVQAdeFUCbHRVAWL8UQBt6FECnSRVAKJ4UQHyn
FEBXFhVAndUUQC8FFUDk1xRA2RIVQOn7FEAIwhRAxw4VQF4hFUCKhxRA8wcVQJW0FEA93xRA
XLYUQNb4FEBlqRRAz/cUQKooFUBwFBVAojgVQPUaFUA11xRAAdcUQKU9FUD6uBRAkBAVQBkF
FUBY+xRAzvkUQAtLFUBFLhVAIf8UQIcLFUAJPBVAYAkVQGncFEDE2xRA/N0UQOsJFUCKMRVA
DBoVQGr3FEBe9BRAihsVQFnsFEBUJxVA444UQIIHFUAN1BRAuhoVQCP0FECr/BRAxAEVQFYB
FUAg/RRAIAAVQDY8FUDDFBVAl9YUQCfKFEBeDhVAzzIVQHXgFEAaIhVAx/IUQDzZFECR7RRA
8fgUQDP9FEC2FRVAjQEVQD0sFUDDFhVA/O8UQFPQFEACyRRAUAcVQIUDFUCq9RRARZYUQETB
FEArBBVA5BcVQH8TFUDI3BRAc+QUQHD+FEDA3BRAMbQUQNzGFEAfshRAXBgVQJjRFEBAlhRA
1OsUQIM4FUDIzxRAoRQVQIe0FEBMnhRAnAkVQM2AFUDbKRVAcNUUQGSYFEDK4BRAYqQUQCTn
FEBEDRVAzZsUQDEtFUDB3xRACrgUQHP1FEBBFBVARhUVQMPyFED90hRAUuUUQOvuFEBW6xRA
fRIVQOEDFUAMChVAEdgUQNK4FEBRERVAdfcUQBgTFUC6EBVAKwMVQEksFUDa1xRAbckUQLnx
FEB+0xRA8P8UQL7RFEAvCxVA1RMVQMTzFEBjxRRAlr0UQAAUFUAvxhRArv0UQI4JFUDYuBRA
mBoVQDAdFUAxhBRAtvEUQIsVFUBt8hRAGRcVQFXZFEA+7xRA+t0UQIKkFEDayhRAQtoUQFDL
FEB7uhRADqEUQDz6FEDm9hRAXQsVQBG9FECy0xRAm+YUQMDjFECUABVAgB4VQCLoFEACUBVA
7QAVQLDyFEDn3RRAxwEVQHVEFUBRxRRATMAUQOziFEAQ0xRA75MUQEgpFUDR+BRAFOAUQKrW
FECnnxRAj+4UQIfTFEDO6xRAGxEVQK3kFEAyshRA1QoVQDrtFEDd2RRA4hcVQALuFEB51BRA
IfQUQNr3FECzzxRAj5oUQMrUFEBGwBRAHR0VQDU5FUD7CBVAdesUQNbWFEBTBBVAPhEVQEHB
FECnvhRAqdMUQA2oFEAUvRRAn+kUQLZUFEDbJxVAq/YUQE3oFEClyhRAQ40UQDrtFEBEABVA
RLsUQDsYFUB49xRAyuYUQHPSFEA1QhVAgpQUQJMSFUDpJxVALuoUQDXyFEBIExVAkCEVQIFt
FEDJ/RRAaSMVQOrtFEC/3RRAdrYUQLfcFEBK+xRAdbMUQI3SFEAdxxRAB34UQK8oFUAT3hRA
hfAUQLS4FEBk7BRAss8UQC21FEAGohRAltIUQMSnFECtIBVAiewUQILkFEBPdRRAee0UQMrP
FEDR8hRAnH4UQJ+6FECnxxRApcYUQDr0FEC8tBRACswUQCfXFEBfthRAYqIUQGLxFECcnBRA
1eEUQDfoFEDUHxVAQbsUQK+pFECYGBVAOIsUQI2lFECUVxRAoqgUQCisFEBg1RRAPPIUQOz2
FEA=</AssayYData></Step><Step><CommonData><SampleLocation>13</SampleLocation><SampleID></SampleID><SampleGroup></SampleGroup><SampleInfo></SampleInfo><SampleRow>O</SampleRow><SamplePlate>1</SamplePlate><WellType>BUFFER</WellType><Concentration>-1</Concentration><ConcentrationUnits>µg/ml</ConcentrationUnits><MolarConcentration>-1</MolarConcentration><MolarConcUnits>nM</MolarConcUnits><MolecularWeight>-1</MolecularWeight><Temperature>30</Temperature><StartTime>1594058</StartTime><AssayTime>60</AssayTime></CommonData><FlowRate>1000</FlowRate><StepType>BASELINE</StepType><StepName>Baseline</StepName><StepStatus>OK</StepStatus><ActualTime>59.9939</ActualTime><CycleTime>0.2</CycleTime><AssayXData Points="300">fgK5RP0IuUR8D7lEeBW5RHIcuUTxIrlE7Si5RGwvuURnNblE5ju5ROhCuUTkSLlEY0+5RNpV
uUTeW7lE2GK5RFdpuURTb7lE0nW5RFF8uUTIgrlER4m5REOPuUQ/lblEQZy5RDyiuUQ/qblE
ta+5RLm1uUQwvLlEr8K5RKvIuUQg0LlEqdW5RKXbuUSf4rlEHum5RCLvuUSZ9blEm/y5RBQC
ukQWCbpEEQ+6RJAVukSKHLpECyK6RIIoukSEL7pEgDW6RHo8ukR+QrpEeki6RPlOukTzVbpE
cly6RPFiukRqaLpE6G66ROJ1ukTme7pE4IK6RNyIukTgjrpE2pW6RNabukRVorpET6m6REuv
ukRPtbpESby6REXCukTEyLpEvc+6RD/VukS927pEt+K6RLPoukQy77pEsfW6RK37ukQsArtE
Jgm7RCoPu0ShFbtEIBy7RJ8iu0QeKbtEnS+7RBQ2u0QYPLtEjkK7RA1Ju0SMT7tEiFW7RIpc
u0QDYrtEBWm7RHxvu0SAdbtE93u7RPmCu0RyiLtE8Y67RHCVu0RqnLtEbqK7ROSou0TorrtE
X7W7RN67u0RdwrtE3Mi7RFvPu0RX1btE1tu7RNDiu0RP6btES++7RMr1u0RJ/LtEwAK8RMQI
vES9D7xEuRW8RDgcvES3IrxELim8RDIvvEQsNrxEKDy8RCRCvEQmSbxEglC8RKFVvEQgXLxE
n2K8RJtovESVb7xEkHW8RA98vEQLgrxEDYm8RAmPvESIlbxEB5y8RH6ivET9qLxEfK+8RPu1
vER6vLxEdsK8RPXIvERsz7xE69W8RGrcvERl4rxE5Oi8RGPvvETi9bxE3vu8RNgCvUTUCL1E
Uw+9RNIVvUTOG71EyCK9REcpvURDL71ERzW9REE8vUQ8Qr1EPkm9RDpPvUS5Vb1EtVu9RK9i
vUQuab1ErW+9RKl1vUSle71EJIK9RB6JvUSdj71EHJa9RBicvUSXor1EFqm9RJWvvUQLtr1E
iry9RIbCvUQFyb1EhM+9RAPWvUSC3L1EfuK9RP3ovUR8771EePW9RHL8vUTxAr5Eagi+RGwP
vkTrFb5E5hu+RGUivkRfKb5EWy++RFc1vkRZPL5E2EK+RE9JvkRTT75EylW+RElcvkTIYr5E
R2m+RENvvkTCdb5EQXy+RLeCvkQ2ib5EMo++RLGVvkQwnL5Er6K+RC6pvkQqr75EJLa+RKW7
vkSfwr5EHsm+RJvQvkQc1r5Ekty+RJfivkSS6L5EjO++RAv2vkQH/L5EhgK/RAUJv0QBD79E
+xW/RHocv0R2Ir9E9Si/RHQvv0TzNb9Ecjy/ROhCv0TkSL9EY0+/ROJVv0RhXL9EXWK/RFdp
v0Rbb79E2nW/RFF8v0TQgr9EzIi/REuPv0RHlb9ESZy/RMiiv0TEqL9EQ6+/RLm1v0S+u79E
NMK/RDbJv0S1z79EsdW/RDDcv0Sn4r9Eq+i/RKXvv0Qk9r9EIPy/RJ8CwEQWCcBElQ/ARBQW
wESSHMBEjiLARA0pwESML8BECzbARAc8wER+QsBE/UjARHxPwER4VcBEelzARHZiwERyaMBE
dG/ARHB1wETme8BE</AssayXData><AssayYData Points="300">FI4UQBhFFEA1hxRANC0UQBZfFEAswBRA62oUQDGnFEDTXxRAYK8UQEqWFEBK1BRAZMAUQBGp
FEBCmBRAKmwUQBTVFEAXexRAZaIUQMhiFECfpxRAz3oUQG21FEBgvRRAe40UQGKhFEDubBRA
JIIUQIyYFEB/ZRRAyYQUQJGlFEB4txRA5ZIUQKPXFECmnxRAKj0UQMlgFEAyhRRA/EUUQEe/
FECvoRRAq18UQFloFEDighRAiMAUQAxrFEBuZRRAkZMUQMCmFECNkRRAlzMUQNltFEDsORRA
fogUQOlaFEBeghRAz2gUQCaJFEB5DRRAg4kUQN02FEByFBRAza0UQKFOFEDhZBRA2lEUQAbB
FEA5KBRAuDcUQJlPFECzlBRAn7cUQDlBFEBISRRASo0UQI14FEDyWRRAoysUQMM2FECofBRA
M1wUQC50FEAKfhRAenUUQF92FEDZLxRAZnAUQBOFFEApjRRA8zUUQEMaFEAFVhRAH7AUQL9U
FEBIIBRAMJUUQJyBFEATUxRA3HEUQHUVFEDULhRAEpIUQItJFEDeixRAF2MUQB4BFEBFsxRA
fT4UQA0vFEAgaBRA0D8UQK11FEDPIRRAxk0UQANtFEC4gxRA1i0UQF3pE0CANxRAhVYUQORT
FEANjRRAtDIUQAUlFED8ERRAQ+4TQLBEFEBGRRRApWcUQA1NFEAdXRRAWRkUQPUaFEANEhRA
3hcUQD9zFEBCBRRAx38UQBKzE0DqJBRAGTgUQCxXFEDt6xNAhCkUQOtmFECSIBRA0goUQIcy
FECaJhRATGoUQDpDFEAeHBRAYSMUQKBNFECZhBRAwygUQN9xFEBQBhRAuQcUQFsbFEAvBBRA
wxMUQLg5FEDOHRRACRUUQIQvFEDvIxRAGzYUQGktFEAZbhRAYgsUQF5dFEAMEBRAyRoUQB8h
FEAT8xNA3hsUQEQCFEBiIRRAyA8UQNzRE0Ag+RNAHSEUQMNbFEAbYBRAyAkUQEYLFECTGxRA
HkYUQA74E0ChLRRAPz8UQPMEFECGOBRAh0cUQIvgE0CiUBRAjxUUQIozFEDRThRAPAgUQGhP
FEBJbRRAdFQUQP70E0Da/hNAzfUTQBATFEAOfBRAsBQUQDf/E0BZ7xNALzEUQNvnE0CaFhRA
+0QUQBkUFECsCxRAme8TQG4OFECkURRARicUQJXdE0DSDxRA4RoUQF43FEARCBRACkMUQEGS
FEB/0hNAdpEUQPbiE0BEQRRA5UMUQJYuFEBI2BNAhkQUQK4jFEDRQhRAVOsTQMAXFEA2DBRA
xBAUQKQXFECKQhRAfR0UQL/RE0B/PRRAQyUUQLolFEC2FBRA1xgUQJwtFED5ShRA9dUTQLnx
E0BXXxRA31IUQAw0FEBzEhRAAx4UQBJEFEB+ERRAUWcUQOtKFEBuUBRAXP0TQMF5FEAxJRRA
mSwUQIVPFEA9/xNAV9MTQOvxE0Ac+RNA41gUQDU0FEByEhRAChQUQDnDE0AZZBRATg8UQIkp
FEALDRRAqS8UQBkuFECwQBRAGNMTQEk1FEBNOxRAliQUQC0sFEBrJBRAhScUQCgpFEBCNhRA
1hcUQPwSFEAsERRA</AssayYData></Step><Step><CommonData><SampleLocation>23</SampleLocation><SampleID></SampleID><SampleGroup></SampleGroup><SampleInfo></SampleInfo><SampleRow>O</SampleRow><SamplePlate>1</SamplePlate><WellType>KSAMPLE</WellType><Concentration>-1</Concentration><ConcentrationUnits>µg/ml</ConcentrationUnits><MolarConcentration>-1</MolarConcentration><MolarConcUnits>nM</MolarConcUnits><MolecularWeight>-1</MolecularWeight><Temperature>30</Temperature><StartTime>1661044</StartTime><AssayTime>120</AssayTime></CommonData><FlowRate>1000</FlowRate><StepType>ASSOC</StepType><StepName>Association</StepName><StepStatus>OK</StepStatus><ActualTime>119.992</ActualTime><CycleTime>0.2</CycleTime><AssayXData Points="600">TILARMuIwERKj8BERpXARMWbwES/osBEQKjARLauwES5tcBEtLvARK7CwESyyMBErs7ARKjV
wEQn3MBEI+LARCXpwEQh78BEHfXARBf8wESWAsFEFQnBRJQPwUQNFcFEixvBRAoiwUSJKMFE
gy/BRH81wUSDO8FEfULBRHlIwUT4TsFE8lXBRHNbwUTyYcFE7GjBROhuwURndcFE5nvBROKB
wUTkiMFEWo/BRF6VwURYnMFEVKLBRFCowURSr8FEybXBRM27wUTHwsFEw8jBRMfOwUTB1cFE
vdvBRDziwUS76MFEtu7BRLD1wUS0+8FEKwLCRKoIwkSmDsJEJRXCRCccwkQjIsJEoijCRBkv
wkQdNcJElDvCRJZCwkSSSMJEi0/CRJBVwkSLW8JEhWLCRARpwkQAb8JEf3XCRP57wkT6gcJE
9IjCRHOPwkRvlcJE7pvCRG2iwkRpqMJEa6/CRGe1wkTdu8JEXMLCRFjIwkTXzsJEVtXCRNXb
wkRU4sJEUOjCRM/uwkTJ9cJExfvCREQCw0TDCMNEvw7DRLkVw0Q4HMNEPCLDRLIow0QxL8NE
LTXDRC88w0SmQsNEqkjDRCFPw0SgVcNEnFvDRJ5iw0QdacNEGW/DRJh1w0SUe8NEE4LDRA2J
w0QIj8NEh5XDRAacw0QCosNE/KjDRHuvw0R3tcNE9rvDRHXCw0T0yMNEc8/DRG/Vw0Tu28NE
ZeLDRGnow0Rj78NE4vXDRN37w0RcAsRE2wjERNcOxETRFcREUBzEREwixETLKMRESi/EREY1
xERAPMRERELERLtIxEQ6T8RENVXERLRbxES2YsREsmjERK5uxESodcREJ3zERKaCxEQlicRE
IY/ERKCVxEQfnMRElqLERBWpxEQRr8REkLXERA+8xEQKwsREDMnERIPPxEQE1cRE/tvERH3i
xER56MRE+O7ERPr1xERz+8REdQLFROwIxUTwDsVE6hXFROYbxUTiIcVE5CjFRN8uxUReNcVE
WDzFRFRCxURYSMVEUk/FRNFVxURQXMVETGLFRMtoxURCb8VERnXFREB8xUS/gsVEOIjFRDqP
xUS5lcVEtJvFRK6ixUSqqMVErq7FRKi1xUQnvMVEI8LFRB3JxUSezsVEHdXFRBfcxUQT4sVE
kujFRBHvxUQM9cVEjPvFRIUCxkQECcZEgw/GRH8VxkT+G8ZE+iHGRPwoxkRzL8ZE8jXGRO47
xkRtQsZE7EjGROhOxkTiVcZE5lvGRFxixkRgaMZEWm/GRNl1xkRYfMZEVILGRFCIxkRKj8ZE
yZXGRMWbxkREosZEw6jGRL+uxkQ+tcZEvbvGRDzCxkSyyMZEts7GRDXVxkQv3MZEruLGRKro
xkQp78ZEoPXGRB/8xkSeAsdEHQnHRBkPx0SYFcdEFxzHRI4ix0SSKMdEjC/HRIc1x0QGPMdE
AkLHRARJx0QAT8dE+lXHRP5bx0T6YcdE9GjHRHNvx0RvdcdE7nvHROqBx0RpiMdE6I7HROKV
x0Tdm8dE2aHHRNuox0Rar8dE0bXHRFC8x0RMwsdEy8jHRErPx0TJ1cdESNzHRL/ix0TD6MdE
Ou/HRLn1x0Q4/MdEtgLIRC8IyEQxD8hEsBXIRKwbyESmIshEoijIRCEvyESgNchEnDvIRBtC
yEQVSchEGU/IRBVVyEQPXMhECmLIRIloyESMb8hEh3XIRIN7yER9gshE/IjIRHuPyET6lchE
9pvIRHWiyETsqMhEa6/IROq1yETmu8hEZcLIROTIyERiz8hE2dXIRFjcyETZ4chE0+jIRFLv
yERO9chEUPzIRMkByUTLCMlESg/JRMEVyUTFG8lEvyLJREAoyUS2LslEuTXJRDg8yUQzQslE
skjJRClPyUQlVclEJ1zJRKZiyUQlaclEIW/JRJh1yUQXfMlEloLJRBWJyUSUj8lEDJXJRA+c
yUSOoslEiajJRIOvyUR/tclEe7vJRPrByUT8yMlE+M7JRPLVyUT228lE8uHJROzoyURr78lE
Z/XJROb7yUTiAcpEYAjKRFoPykTZFcpE1RvKRFQiykTTKMpEzy7KRNE1ykRIPMpERELKRMNI
ykRCT8pEwVXKREBcykS2YspEu2jKRLZuykSwdcpEL3zKRCuCykSqiMpEKY/KRCWVykQfnMpE
nqLKRJqoykQZr8pEmLXKRJS7ykSWwspEFcnKRBHPykSH1cpEBtzKRALiykQE6cpEg+/KRH/1
ykT++8pEdQLLRHkIy0RzD8tE8hXLRO4by0RtIstE7CjLRGIvy0RnNctEYDzLRFxCy0RYSMtE
Wk/LRNlVy0TVW8tEVGLLRMtoy0TPbstEyXXLREh8y0REgstEw4jLREKPy0Q+lctEOJzLRLai
y0SyqMtEMa/LRLC1y0Ssu8tEpsLLRCXJy0Qhz8tEJdXLRB/cy0Qb4stEHenLRBnvy0SY9ctE
D/zLRI4CzESJCMxECA/MRIcVzEQGHMxEAiLMRPwozER7L8xEdzXMRHs7zER1QsxEcUjMRPBO
zETqVcxE7lvMRGVizETkaMxE327MROJ1zERgfMxEXILMRNuIzERSj8xEVpXMRFCczERMosxE
SKjMREqvzETBtcxExbvMRL/CzERAyMxEv87MRDbVzEQ43MxEtuLMRLLozEQp78xELfXMRKz7
zEQjAs1EJQnNRCEPzUSgFc1EFxzNRBsizUSSKM1EES/NRAw1zUQPPM1EjkLNRIlIzUSDT81E
f1XNRINbzUR9Ys1E/GjNRPhuzUT6dc1E9nvNRPKBzUTsiM1E6I7NRGeVzURpnM1E4qHNRGCo
zUTfrs1E2bXNRN27zURUws1EUMjNRM/OzURO1c1EzdvNREzizURI6M1Ex+7NRMH1zUS9+81E
vwLORLsIzkS2Ds5EsBXORC8czkQrIs5ELSnORCkvzkQlNc5EJzzORJ5CzkSiSM5EGU/ORJhV
zkSUW85ElmLORBVpzkQRb85EkHXORAZ8zkQKgs5EBInORIOPzkR/lc5Ee5vORPqhzkR5qM5E
+K7ORPK1zkTuu85E6sHOROzIzkRrz85EZ9XORGDczkRc4s5EYOjORFrvzkTZ9c5E1fvORFQC
z0TTCM9Ezw7PRMkVz0RIHM9ERCLPRMMoz0S/Ls9EPjXPRDg8z0S2Qs9EskjPRLZOz0SwVc9E
rFvPRK5iz0SqaM9EKW/PRCV1z0Ske89E</AssayXData><AssayYData Points="600">vfUUQM4FFUDZUBVAhoUVQEMlFUApOxVA+TgVQLBXFUBgOBVAaDkVQPoCFUDIHhVAcIcVQDtN
FUBmYxVA9iwVQNdtFUC9ahVABmkVQBtfFUDO4RRAMGMVQKd0FUCAWxVA0EQVQJRPFUBpBRVA
VW8VQE+nFUD6GBVAE0cVQGoNFUDdnRVAbXEVQHsrFUClZhVAbvMUQN2UFUChDhVAb2IVQCNc
FUDrOBVA/jMVQAYcFUCEDRVA688UQBP0FEAlERVA9SUVQOYUFUAqGBVAaBQVQDB2FUAgLBVA
ZVIVQJBpFUA1QhVAAisVQE3zFEAKgRVAAdkUQLJfFUCCRBVAnTIVQKpdFUAVCxVAzCgVQJYs
FUDaZxVA7W8VQHZsFUBAgRVAjeEUQK84FUASZBVAr68UQGsjFUDRAhVAVCwVQLTMFEBk+xRA
FDwVQNcAFUA2URVAFzQVQBdGFUBQPxVAClUVQKIbFUCXPhVAxXoVQCVhFUA/7xRAZW8VQEAa
FUDzhxVAtF0VQMeEFUAVHBVAyScVQNgxFUBEYRVAMjwVQIFpFUDOKxVAiWwVQPeDFUCvMRVA
Ex0VQPcbFUCoOhVAbiwVQPxFFUCU9xRAyAkVQLdCFUBbFxVAdR8VQHxOFUAmaxVAD0oVQNER
FUDmPRVAYkEVQK1fFUCMRRVAfowVQAxfFUBZdRVA3GsVQNKTFUARTxVAejgVQGMWFUCvKBVA
yEgVQOOIFUDZQhVAtycVQAcIFUDxcRVAWiYVQMM3FUDFFxVA3RkVQHMtFUDGRhVAP/0UQN8x
FUAJORVAxC4VQEx3FUBJNhVAx0AVQItBFUBShBVAfzcVQLECFUCEbRVAR4UVQK9hFUCjXxVA
1TEVQDYQFUDsHhVAkUwVQAQWFUDdShVA60IVQEsiFUCcDBVAJ2EVQASYFUDrDxVArRwVQKsz
FUDcFxVA/AIVQNjZFEBeBxVA3qgVQBnuFEB6GxVApPQUQP/tFEDPDxVAVgMVQMKIFUD26BRA
jUkVQOM2FUCMBhVA6HUVQFIMFUB8MBVAf2YVQNHqFEArGBVAcQQVQG2UFUDMIhVAkTMVQDUr
FUB8/RRAEXcVQKG8FEAdTBVAsvoUQIENFUDN/xRAChgVQF3ZFEBPFhVAL3wVQHEpFUAWKxVA
thYVQLkGFUBcKBVAfSoVQANTFUD8/xRAHBwVQHItFUD9QBVAPpoVQH1JFUAM8xRA1OYUQDkw
FUBJ+xRAIuoUQFtHFUD2FxVAaxcVQEMhFUAk8BRAKVgVQBvxFECnIxVAMP0UQMrwFEBFRBVA
XywVQHoJFUAOWxVATwEVQF/oFECWUxVA+DcVQLMrFUDIaBVARPkUQCM+FUDdSRVAlQUVQPgC
FUBHYRVAxT8VQGRKFUCPCxVAMzMVQOAnFUB0ZhVAEhwVQK12FUBqNRVAHgIVQJszFUAgBBVA
5TkVQFpKFUBiCRVAYw4VQGI3FUCL2xRA8TwVQC5lFUCHWxVAe1AVQLQQFUC9NBVAgRgVQNv5
FECWGRVARAIVQJESFUCLIhVAFi0VQOMRFUA/DhVAtTgVQK7zFECoCRVAkkkVQNofFUBjAhVA
cNsUQI4bFUCBKxVAHOcUQJtnFUAgWBVABTIVQAZCFUAS+RRAiCcVQKkyFUAISRVAAdcUQPhM
FUDeORVAP0gVQJ0gFUD1GBVAxXgVQP3rFED7QhVAfxEVQBdeFUAqShVAikgVQL5RFUAHKBVA
xUYVQCUoFUBpIxVAUUoVQPddFUAePRVAwz0VQCdOFUDIChVA5DMVQHKYFUDNHBVACGUVQJjb
FEDoNRVAbeoUQAdHFUDgoxVAVj0VQK/HFEC4ThVAXFQVQMkxFUBrOxVA1SgVQBpOFUDZiRVA
GT8VQMo2FUDIUhVAzTcVQNNkFUDFLRVAeHcVQCQsFUB3ZxVAT0cVQGJAFUCkphVAy5EVQMwl
FUAidRVAg24VQC37FEBXUhVA8+YUQC5SFUCNUBVA00AVQJYxFUDQbBVAxGwVQINYFUC9XBVA
87QVQMNXFUC8bxVALjEVQLhVFUB/2xRAJ10VQBVWFUDmERVAnVoVQBcgFUBvOxVA4C8VQBo8
FUDRERVAtmcVQImFFUD26BRAmmkVQC6TFUB9HxVAwSUVQIo/FUDIDRVAkDUVQKpNFUDcIBVA
QoAVQC4VFUBjixVAPCYVQGMnFUAXTBVAb1MVQMw6FUBnDxVACvcUQN0ZFUCc1xRAtwIVQMJL
FUBdMBVA7UAVQFhOFUAd+BRAUBQVQHNAFUCaOBVAOxUVQCglFUDXJBVANwkVQOUjFUDhCxVA
hREVQDlNFUCzKRVAd14VQDneFEAK+xRAUAYVQMY1FUAqFhVA/TkVQLIBFUC29xRAAyIVQH7v
FEDMDBVATukUQMM1FUB7AhVAYTQVQBMmFUCtFBVApmMVQCEgFUAlMBVAAvsUQKEfFUCH8xRA
VnIVQD00FUCaLRVAOiEVQOkGFUDlHhVA6BQVQO0pFUDo8xRAstoUQMp4FUBuARVA1MMUQM7z
FEAQXRVAzdsUQNtUFUCaBRVAFS8VQPojFUBC5hRA6/QUQBddFUC5zBRAewUVQN8BFUChDRVA
fQcVQAs9FUCiKBVAdSAVQGQRFUDNGRVAIEwVQMz4FEBH2xRAKBMVQLBHFUAnJBVAPTQVQDoi
FUBCoxVAavAUQKpQFUAGRhVA0w8VQE3HFEAuLhVAzPAUQEYfFUDNVhVA5wEVQPj8FEDcURVA
wT0VQGANFUCO7BRAaxIVQE7nFEAAGhVA+0AVQDIfFUBRHRVAMWoVQMQIFUCtOBVAgicVQCgd
FUBH1hRAFyoVQAQNFUDxxxRA48cUQMxbFUAPQxVAYucUQHoQFUDzKxVAvv0UQFltFUBaMRVA
ZBoVQC8TFUBZNhVAhCwVQHwZFUCEQhVA9NwUQLzsFEDdJhVABGEVQObRFEBzBRVAKegUQApX
FUAhYBVAY1oVQHdJFUA8SRVA1UcVQAUsFUCfBBVAly4VQIcKFUA66xRAaDkVQJkaFUBC9BRA
BSEVQMQIFUBM5xRANvgUQGBDFUDxRRVA8PUUQAwSFUDXRRVASTwVQA4ZFUB3FRVAsn0VQOIS
FUDQUBVAWfoUQP08FUDy4RRAbkkVQIkVFUDNUBVArgMVQBUfFUCz6RRAmFQVQMJUFUApQBVA
VA4VQJAhFUAoERVAgwwVQIw/FUDwJhVA</AssayYData></Step><Step><CommonData><SampleLocation>13</SampleLocation><SampleID></SampleID><SampleGroup></SampleGroup><SampleInfo></SampleInfo><SampleRow>O</SampleRow><SamplePlate>1</SamplePlate><WellType>BUFFER</WellType><Concentration>-1</Concentration><ConcentrationUnits>µg/ml</ConcentrationUnits><MolarConcentration>-1</MolarConcentration><MolarConcUnits>nM</MolarConcUnits><MolecularWeight>-1</MolecularWeight><Temperature>30</Temperature><StartTime>1787980</StartTime><AssayTime>100</AssayTime></CommonData><FlowRate>1000</FlowRate><StepType>DISASSOC</StepType><StepName>Dissociation</StepName><StepStatus>OK</StepStatus><ActualTime>100.008</ActualTime><CycleTime>0.2</CycleTime><AssayXData Points="500">CoLPRImIz0SFjs9Eh5XPRP6bz0QCos9EeajPRPiuz0TztM9E9rvPRHTCz0RwyM9EbM7PRGbV
z0Rq289EZOLPROPoz0Tf7s9E2/TPRN37z0RcAtBEWAjQRFIP0EROFdBEUhvQREwi0ETLKNBE
xi7QREU10ES8O9BEwEHQRLpI0EQ5T9BENVXQRLRb0EQzYtBEL2jQRClv0ESoddBEpHvQRCOC
0ESiiNBEnY7QRJeV0ESbm9BEEqLQRJGo0EQQr9BEDLXQRA680EQKwtBEicjQRIXO0ER/1dBE
/tvQRPrh0ER56NBE+O7QRPP00ETt+9BEbALRRGgI0UTnDtFE+hXRROUb0URkItFE2yjRRN8u
0URWNdFE1TvRRNFB0UTTSNFEz07RRE5V0UTNW9FEQ2LRREdo0URBb9FEPXXRRDl70UQ7gtFE
uojRRLaO0UQ1ldFErJvRRCui0UQnqNFEKa/RRKi10USku9FEI8LRRJnI0USdztFEl9XRRBbc
0UQS4tFEDujRRBDv0UQM9dFEi/vRRIUC0kQGCNJEfQ7SRPwU0kR7G9JEdCLSRHko0kR0LtJE
bjXSRO070kRsQtJE60jSROdO0kTjVNJE3VvSRFxi0kTbaNJE127SRFZ10kTVe9JE0YHSRMuI
0kRJj9JEy5TSRMSb0kRDotJEP6jSRL6u0kS4tdJEObvSRLjB0kSyyNJErs7SRC3V0kQp29JE
qOHSRCfo0kSm7tJEHPXSRJv70kQaAtNEFgjTRBgP00SPFdNEkxvTRBIi00SJKNNEhS7TRIc1
00QGPNNEhULTRP5H00T4TtNEd1XTRPZb00TxYdNEcGjTRO9u00TrdNNE5XvTROmB00RoiNNE
347TRBSV00Tdm9NEXKLTRFio00TXrtNE07TTRFK700TIwdNER8jTRMbO00RF1dNExNvTRMDh
00S66NNEOe/TRDX100S0+9NEMwLURLII1EQpD9REqBXURKQb1EQjItREHijURCEv1ESgNdRE
mzvURBpC1EQWSNREEE/URI9V1ESLW9RECmLURIlo1ESFbtREBHXURP571ET6gdRE/ofURHSO
1ETzlNREcpvURGyi1ERwqNRE567URGa11ERiu9REZMLUROPI1ETfztREXtXURNXb1ERU4tRE
UOjURFLv1ERO9dREzfvURMgB1UTCCNVEQQ/VRD0V1US8G9VEOyLVRLoo1UQ5L9VENTXVRDE7
1UQrQtVEL0jVRClP1USoVdVEpFvVRKBh1USiaNVEnW7VRBx11UQWfNVEEoLVRJGI1UQQj9VE
j5XVRAac1UQKotVEgajVRACv1UR/tdVE/rvVRH3C1UR5yNVE+M7VRG7V1UTt29VE6eHVROvo
1UTn7tVEZvXVRGL71URcAtZE2wjWRFwO1kRuFdZE1RvWRNEh1kTTKNZESi/WRE411kRKO9ZE
Q0LWRMJI1kRBT9ZEPVXWRDlb1kS4YdZEsmjWRDFv1kSwddZErHvWRCuC1kSqiNZEIY/WRKCV
1kSkm9ZEGqLWRJmo1kQYr9ZEl7XWRJO71kQSwtZEicjWRAjP1kSH1dZEg9vWRIXi1kT+59ZE
AO/WRHf11kR7+9ZEdALXRHAI10RsDtdEbhXXRO0b10RkItdEaCjXRGQu10TjNNdEWjvXRFxC
10TbSNdE107XRNNU10TNW9dETGLXRMpo10RKb9dERXXXRMR710RDgtdEuojXRDmP10Q1lddE
tJvXRDOi10SyqNdEMa/XRKi110Ssu9dEqMHXRKLI10Qgz9dEoNXXRJvb10Qa4tdEmejXRJXu
10SP9ddEDvzXRAoC2ESJCNhECA/YRIcV2ET+G9hEfSLYRHko2ER9LthEdzXYRPY72ER0QthE
cEjYRO9O2ERmVdhE5VvYRGRi2ETjaNhE327YRF512ETde9hEVILYRNOI2ERSj9hE0ZXYRM2b
2ERMothEyqjYREGv2ERFtdhExLvYRDvC2EQ3yNhEts7YRLjV2EQx29hEM+LYRKro2EQp79hE
JfXYRKT72EQjAtlEHgjZRCAP2USXFdlEmxvZRJch2USRKNlEEC/ZRI812UQOPNlECkLZRIlI
2UQAT9lEf1XZRP5b2UR9YtlEeWjZRPhu2URuddlE7XvZRGyC2URoiNlEZI7ZRGaV2UTlm9lE
4aHZRGCo2UTXrtlE27TZRNW72URUwtlE08jZRM/O2URO1dlEzdvZRMjh2UTC6NlEQe/ZRD31
2US8+9lEOwLaRLoI2kQxD9pEsBXaRKwb2kQrItpEqijaRCkv2kSoNdpEpDvaRBpC2kSZSNpE
GE/aRJdV2kQWXNpEEmLaRJFo2kSNbtpEh3XaRAZ82kQCgtpEgYjaRACP2kT8lNpE9pvaRHSi
2kRwqNpE767aRG612kRqu9pE6cHaROPI2kTnztpEXtXaRN3b2kRc4tpE2+jaRNfu2kRW9dpE
1fvaREwC20TKCNtESg/bREUV20TEG9tEQyLbRMIo20Q5L9tEPTXbRLQ720QzQttEL0jbRDFP
20SwVdtEKVvbRCti20QnaNtEpm7bRKB120Sbe9tEl4HbRJmI20QYj9tEFJXbRA6c20QKottE
DqjbRAiv20SHtdtEBrzbRH3C20SByNtE+M7bRHfV20T229tEdOLbRHDo20Tv7ttEbvXbROX7
20Q=</AssayXData><AssayYData Points="500">h54TQNasE0C2sRNATOoTQOOqE0ALBBRAVJETQET+E0BUBBRAB/oTQHynE0CdIBRAh6YTQEXF
E0BBBhRAYdkTQL/BE0DC0BNAc/UTQOiVE0Cm1BNAOfYTQAfqE0D35BNAnokTQJOaE0DC8hNA
K+ETQB6PE0CW2hNArrcTQKnNE0C/9hNAYroTQFLRE0DH+xNArwwUQGcaFEA02BNAJJgTQPEP
FEAWBBRAtOYTQIKSE0A46RNAnPYTQHOIE0ACQhRA7J0TQFOoE0CKohNAZPoTQJKpE0DE5xNA
HsITQAKHE0D0zxNAa8UTQBGcE0AS1BNAl4wTQDq+E0DyjhNAJtkTQKoEFEDqmhNAA+gTQIjE
E0CG4BNAGLYTQOqlE0AS3BNA96UTQN7qE0CPjRNAYvMTQArqE0DQtBNA+/kTQL0pFECrcxNA
PNsTQFzjE0DwvBNAO60TQDTXE0DFyxNAosATQOW+E0Bi0xNAUfoTQPZ+E0BH7BNAFcUTQOAE
FECY8RNAkx4UQOu5E0C8/xNAb7kTQGHTE0AI/xNAmesTQN/IE0CmwxNApa0TQPsmFEAW0BNA
/8ETQHPGE0DNzhNAotgTQODJE0CTxxNAgJYTQA4yFEBSzxNAesYTQGT/E0BLExRA6u4TQMvp
E0C0whNAexcUQEOhE0CsCxRA7asTQH/aE0DmzRNALAUUQN+7E0BK/BNAprATQKgUFEBYwxNA
zO4TQJrRE0AVqhNAg64TQCbAE0CWyRNAet8TQECOE0ANjxNABcQTQCmvE0BCzxNALOETQA/k
E0DQ1RNAjNYTQCvIE0Dt7xNA+/YTQNe3E0DI9RNA9sYTQGWYE0BxzRNAxd8TQM7TE0Cj2RNA
YfITQMOkE0D6+xNAUOcTQOfIE0C8pBNAg5cTQBiuE0CMuBNAlggUQCCWE0ACtxNAr88TQPrN
E0AKhRNAfdoTQICkE0AV1xNAjbMTQAztE0BbuBNAduITQCIZFECP6RNAY68TQG12E0DdxxNA
GHwTQPfFE0CxWxNAeqQTQL6AE0CViBNAavATQM/TE0CmzBNAeOoTQJu0E0DA2xNAqtITQAnb
E0CUyhNAFfITQM23E0BLqBNAu6UTQG++E0CXzhNAatITQBKoE0CoYRNAi98TQBOGE0AS3hNA
ycUTQIP+E0CYehNAorsTQHG4E0CL1hNAMqUTQJy6E0BhpxNAyAAUQM9/E0De6RNAOp8TQNq2
E0D5ehNAoggUQJ13E0BK+BNA18wTQEGXE0CRiRNA5IgTQAe5E0Dp0hNAktcTQPPWE0BSohNA
u+ETQGrTE0CG0xNAfuUTQGCIE0DurxNAIKoTQGxSE0AC1xNAzuMTQJrDE0Bh+BNA1sITQEmi
E0CKtBNAFMcTQBDVE0CU2BNAb9sTQBAMFEDu5BNAUdcTQBvWE0CvfRNATdITQCqmE0BguRNA
QZYTQCuYE0DqexNA3pcTQD4mFECy1hNAQYMTQNywE0DInBNAAJATQDj4E0AZGxRA39YTQJ3l
E0Ab6xNAFdMTQCvpE0DhrxNA/vATQPilE0CauxNAL/sTQBm4E0C41hNAk7ITQDvzE0DOvxNA
Q/ETQJu9E0B6thNAsqgTQBjWE0CAnRNALwMUQDSVE0Ce4BNAX+4TQPjBE0A51xNAm84TQBb6
E0Di2BNADa4TQN3GE0BGuBNATYoTQB7IE0BiARRA2XYTQJvHE0D+jhNAMcQTQPfCE0DV7BNA
wwQUQNnKE0DLiBNA0dUTQEGQE0CDkxNA9MsTQL3AE0ADyRNAQK8TQLqTE0DCwBNAagYUQGjU
E0CQ3BNAZd0TQM1UE0DcphNAFrMTQBzOE0Br1RNAa6gTQL/oE0Cz1BNAipETQPi+E0BCpxNA
iq4TQAz/E0AXyhNAoDQUQD7/E0BV3BNAnpETQGy5E0Am1xNAsaQTQN/5E0AvqBNAmcMTQBd0
E0DMUxNAIMsTQJ+4E0DNyRNAeKYTQLq0E0D6rRNAXsgTQNHbE0APyBNARt4TQAX8E0AP6hNA
ZlcTQCLuE0CP3RNAk8ETQNoeFEAxihNAqNcTQN69E0A80hNAidsTQDzKE0CT4BNA6Q4UQMiA
E0DjyhNAibcTQGnKE0Bq3hNAGP0TQJMBFEDX9BNAQNgTQKbfE0A4AxRA3eMTQHrJE0Ad0hNA
cx8UQPyTE0CiiRNAn90TQPgVFEAbwxNA4r4TQF+cE0Bb5xNArcETQC6HE0AjcxNAd9oTQGrd
E0DpzxNA+vYTQGPJE0DylRNAK2ITQP0YFEDBEhRANZgTQKqBE0B48xNAmZgTQGYzFEBzohNA
B9QTQHaVE0BJqBNAsAsUQMWTE0A2+BNA+NQTQAu2E0DQ+RNAL8sTQPQDFEAm2xNAN9cTQGYF
FECArRNAJ8ETQPC2E0CUyRNAOK0TQEbKE0B/xRNA2sATQJn1E0BOyxNAmYgTQK+TE0ByDRRA
tbATQCS5E0DlmRNAh9sTQGH9E0COuRNA58gTQAioE0CVtBNAVcMTQMqME0BX6RNA9roTQIOF
E0C2rxNAyHkTQDN9E0BLfxNA20MTQCV3E0AH8BNA73kTQDfbE0DZ3xNAopQTQCbQE0D7HRRA
8agTQMiwE0Bp3xNAiZ8TQPSYE0AjwxNAu64TQM66E0BsuhNAosoTQL3pE0AdjBNAX+ATQPin
E0A=</AssayYData></Step><Step><CommonData><SampleLocation>2</SampleLocation><SampleID></SampleID><SampleGroup></SampleGroup><SampleInfo></SampleInfo><SampleRow>O</SampleRow><SamplePlate>1</SamplePlate><WellType>BUFFER</WellType><Concentration>-1</Concentration><ConcentrationUnits>µg/ml</ConcentrationUnits><MolarConcentration>-1</MolarConcentration><MolarConcUnits>nM</MolarConcUnits><MolecularWeight>-1</MolecularWeight><Temperature>30</Temperature><StartTime>1895136</StartTime><AssayTime>60</AssayTime></CommonData><FlowRate>1000</FlowRate><StepType>BASELINE</StepType><StepName>Baseline</StepName><StepStatus>OK</StepStatus><ActualTime>59.9939</ActualTime><CycleTime>0.2</CycleTime><AssayXData Points="300">SwLcRMoI3ETGDtxEwBXcRD8c3ES+ItxEuijcRDkv3ES4NdxEszvcRK1C3ESxSNxErU7cRKdV
3EQmXNxEImLcRCRp3EQgb9xEHHXcRBZ83ESVgtxEkYjcRBCP3ESPldxEipvcRI2i3ESIqNxE
/67cRH613ET9u9xE+cHcRPvI3ER6z9xEdtXcRPXb3ERs4txEaOjcRGrv3ETp9dxE5fvcRGQC
3UTaCN1EWQ/dRFUV3URXHN1EUyLdRE8o3URRL91EyDXdRMw73UTGQt1EwkjdRL5O3UTAVd1E
P1zdRDti3US6aN1EMG/dRDR13UQufN1EKoLdRKmI3UQoj91Ep5XdRKOb3USdot1EHKndRBiv
3USXtd1EFrzdRBLC3UQMyd1Eis/dRIbV3USK291EhOLdRAPp3UT/7t1E+fXdRP373UT5Ad5E
8wjeRHIP3kRuFd5E7RveRGwi3kRoKN5EYi/eROA13kTcO95EW0LeRNpI3kTWTt5E2FXeRE9c
3kRTYt5EymjeRElv3kRFdd5ER3zeRMaC3kTCiN5EQY/eRLiV3kS8m95EtqLeRLGo3kQwr95E
LLXeRC683kQqwt5EqcjeRCDP3kSf1d5Em9veRJ3i3kQc6d5EGO/eRI/13kQO/N5EEgLfRAwJ
30SKD99EhhXfRAUc30R8It9EgCjfRHov30R2Nd9E9TvfRPFB30TzSN9E707fROlV30TtW99E
6WHfRONo30Rib99EXXXfRNx730Rbgt9EV4jfRNaO30TQld9ET5zfREui30TKqN9ESa/fREW1
30Q/vN9EvsLfRLrI30Q5z99EuNXfRLPb30S24t9EsejfRK3u30Sn9d9EJvzfRCIC4EQkCeBE
IA/gRBwV4ESbG+BElSLgRJEo4ESTL+BEjzXgRIo74EQJQuBEDEngRAdP4ESGVeBE/VvgRPlh
4ER4aOBEem/gRHZ14ERye+BEbILgRHCI4ETnjuBE6ZXgROWb4ETgoeBE46jgRFmv4ERdteBE
V7zgRFPC4ERPyOBEUc/gRNDV4ETM2+BES+LgRMLo4ETG7uBEwPXgRD/84EQ7AuFEugjhRDkP
4UQ0FeFEsxvhRK0i4USpKOFEpS7hRKc14USjO+FEIkLhRBxJ4UQYT+FEHFXhRBZc4USVYuFE
kWjhRIpv4USPdeFEinvhRISC4UQDieFE/47hRH6V4UT9m+FE+aHhRPOo4URyr+FEbrXhRHK7
4URswuFEaMjhROfO4UTg1eFE5dvhRODh4UTa6OFE1u7hRFX14URX/OFEUwLiRE8I4kTODuJE
RRXiRMQb4kTGIuJEwijiRL4u4kTANeJEvDviRDtC4kSxSOJEME/iRCxV4kQuXOJErWLiRKlo
4kQob+JEn3XiRJt74kQaguJEHIniRBiP4kQUleJEFpziRBKi4kSRqOJEiq/iRIa14kSCu+JE
hMLiRIDI4kT/zuJE+dXiRPXb4kT54eJE8+jiRO/u4kRu9eJE7fviRGwC40RoCONEYg/jRF0V
40TcG+NEWyLjRNoo40TWLuNE0DXjRE8840RLQuNEykjjRElP40RFVeNEP1zjRL5i40S6aONE
vm7jRLh140Sze+NE</AssayXData><AssayYData Points="300">v6wUQJUnFEB7yRRAIscUQAvKFED40hRAU4kUQLZ1FEB6pBRAedoUQMvNFEBqzxRAVgMVQFYX
FUAmrxRA7sgUQIXmFEA6lBRADxkVQGy6FEB22BRA6dQUQDEiFUCFwxRAa7oUQAv0FEBG9BRA
T7wUQOP8FEBZ+hRASbkUQLLXFEBk6hRAKKIUQCSuFEClnRRAuKUUQMC4FEB3gBRAXRgVQETf
FEDa8BRA4KAUQMiVFECF3hRAJGcUQAulFECK9RRAmp4UQKidFEDQyRRAxvsUQEjhFEBLjxRA
s+YUQAvQFEC0pRRAdtoUQOggFUCPABVAou0UQCjXFEDsyRRACJIUQHbVFECDzRRA7eAUQP71
FEBVyBRA5qUUQK6tFECj1BRAMekUQMb5FEBiuBRAXMQUQL6oFEArhhRAhcYUQICzFECB8RRA
KOAUQFDFFEDpmxRA9tAUQMXLFECm5BRAT6UUQMHKFECHlRRArYoUQBKzFEDKphRABpQUQD62
FEBQ9xRAJJQUQK6gFEDR1xRA3bUUQLv8FEBiqxRAJwgVQESlFECpvBRAayEVQGmeFEAnBxVA
8MAUQCutFEBk4hRAd8MUQPTjFEDVlhRAdaUUQIUnFUDBdxRAKogUQIKqFECymBRA2J0UQIr/
FEABchRAFtUUQEi+FEAZ/RRAluwUQPAHFUAOrBRANy0VQEyNFEA7ZhRAHFcUQGrSFECyxhRA
9soUQPOfFED3uhRALwYVQMLDFEAVvhRAY9wUQEHEFEDQFBVAuYEUQKuBFEAxoRRAFLgUQAjB
FEA14RRAwewUQGGtFEDp3RRAwn4UQPX6FEBR5RRA9twUQDfvFEBb1RRAi/YUQJ6gFEB+BRVA
V+wUQBhxFEAspxRAWOMUQHzNFEAsyRRAfJsUQMrkFEDm1RRAuq8UQE3OFEAKrhRANeUUQATo
FEBP0RRArbMUQGPXFEA6NRVA2qoUQAfmFEAItRRAvswUQIMvFUASsRRAhRkVQFV9FECNuhRA
MvQUQMohFUA9MRVA9QwVQEbMFECNrRRAfLsUQCexFECeEBVA5fkUQHkkFUD9FhVAO7EUQEHX
FEDJ7hRAiO8UQIr8FEB9xhRA2uUUQOXBFEBJ+hRAGZ4UQGfyFECqrhRAi5sUQMTIFEAZxhRA
cL4UQBt4FEBJthRAgAYVQCKtFECdbBRAi8UUQHnEFEAW5RRAMuMUQG3lFEAh5RRA+IQUQPTw
FEBoxBRAG6QUQOTyFEDsBhVAjPAUQBnfFECDhhRAyuUUQJTvFECc9xRAcbgUQEmtFEAprhRA
KcwUQNbZFEB/1RRAM9QUQBOuFED7yBRAXNEUQOm9FEAQsxRAjvEUQCW8FEAgxxRAc78UQGSj
FECKzBRAlPIUQIWuFEBYpxRA6N8UQJzAFEAnzRRAIawUQHi3FEDSuxRA/sIUQBSBFEDlzBRA
I6oUQE3TFEBDDRVA6gcVQKrkFEChwxRAj6gUQP0SFUAqqBRAHbAUQCy8FEC+xBRAbzEVQEnE
FEC5vRRAdOEUQEOGFEB3lBRA2/wUQAsVFUDFvBRA/MsUQK6pFEAL8hRAF/QUQJWyFECx3hRA
GfMUQJzUFEDHEBVA</AssayYData></Step><Step><CommonData><SampleLocation>8</SampleLocation><SampleID></SampleID><SampleGroup></SampleGroup><SampleInfo></SampleInfo><SampleRow>O</SampleRow><SamplePlate>1</SamplePlate><WellType>KSAMPLE</WellType><Concentration>-1</Concentration><ConcentrationUnits>µg/ml</ConcentrationUnits><MolarConcentration>-1</MolarConcentration><MolarConcUnits>nM</MolarConcUnits><MolecularWeight>-1</MolecularWeight><Temperature>30</Temperature><StartTime>1961591</StartTime><AssayTime>120</AssayTime></CommonData><FlowRate>1000</FlowRate><StepType>ASSOC</StepType><StepName>Association</StepName><StepStatus>OK</StepStatus><ActualTime>120.007</ActualTime><CycleTime>0.2</CycleTime><AssayXData Points="600">IYLjRJiI40SUjuNElpXjRBWc40QRouNEkKjjRAev40QLteNEBbzjRIPC40R/yONE/s7jRH3V
40R52+NEc+LjRPLo40Tu7uNE6vTjROz740ToAeREZwjkROYO5ERdFeREYRvkRFsi5ERWKORE
1S7kRFQ15ETTO+REz0HkRMlI5ERIT+RERFXkRMNb5ERCYuREPmjkRDhv5ES3deREs3vkRDKC
5ESxiORErI7kRK+V5ESqm+REKaLkRKCo5EQfr+REG7XkRB285EQZwuREmMjkRJTO5ESO1eRE
itvkRAni5ESI6OREB+/kRAL15EQF/OREewLlRH8I5UT2DuVEdRXlRHEb5URzIuVE6ijlRO4u
5URlNeVE5DvlROhB5UTiSOVEYU/lRF1V5UTcW+VEW2LlRFZo5URQb+VETHXlRFB75URKguVE
yYjlRMWO5US/leVEu5vlRL+h5US5qOVEOK/lRDS15USzu+VEMsLlRC3I5USszuVEptXlRCXc
5USe4eVEoOjlRB/v5UQb9eVEFfzlRBkC5kQVCOZEDw/mRI4V5kSKG+ZEhCLmRIgo5kSELuZE
fTXmRPw75kT4QeZE+kjmRPZO5kTyVOZE7FvmRGti5kRnaOZEaW/mRGV15kRhe+ZE4IHmRNqI
5kTejuZE2pTmRNOb5kTPoeZETqjmRFCv5kRMteZESLvmRErC5kTByOZEvc7mRL/V5kS72+ZE
t+HmRLno5kQw7+ZENPXmRKr75kQpAudEJQjnRCcP50SmFedEohvnRCEi50SYKOdEnC7nRJY1
50QVPOdEEULnRJBI50QPT+dEC1XnRAVc50SEYudEf2jnRHtu50R9dedE/HvnRPiB50TyiOdE
7o7nRPKU50Tsm+dEa6LnRGeo50TmrudEZbXnRGG750RbwudE2sjnRNXO50RU1edE09vnRM/h
50TJ6OdESO/nRET150TD++dEQgLoRD4I6ERAD+hEtxXoRLsb6ES3IehEsSjoRKwu6ESuNehE
qjvoRClC6EQlSOhEH0/oRJ5V6ESaW+hEGWLoRJho6ESUbuhElnXoRA186EQRguhEiIjoRAeP
6EQClehEBZzoRISi6ER/qOhE9q7oRHW16ERxu+hEc8LoRPLI6ETuzuhEbdXoROTb6ETo4ehE
4ujoRGHv6ERd9ehE3PvoRFsC6UTRCOlE1Q7pRFQV6UTLG+lEzyHpRMko6URIL+lERDXpRMM7
6URCQulEPkjpRDhP6US3VelEs1vpRDJi6USxaOlErG7pRKZ16UQlfOlEIYLpRKCI6UQfj+lE
G5XpRBWc6UQZoulEkKjpRA+v6USOtelEDbzpRAnC6USIyOlEhM7pRH3V6USB2+lE+OHpRPro
6UT27ulEdfXpRHH76UTwAepE6gjqROYO6kRlFepE5BvqROAh6kTiKOpEWC/qRNo06kTTO+pE
UkLqRE5I6kRQT+pETFXqREhb6kRKYupERmjqRMVu6kS/depEu3vqRLeB6kS5iOpEOI/qRLeV
6kSzm+pErqHqRC2o6kQnr+pEI7XqRCW86kSewepEHcjqRBfP6kQb1epEFdzqRBHi6kQN6OpE
jO7qRI716kSK++pEhALrRH8I60R7DutEfRXrRPwb60T4IetE8ijrRPYu60TyNOtE7DvrRGtC
60RnSOtE5k7rRGVV60RhW+tEW2LrRF9o60TVbutEVHXrRFB760RSgutE0YjrRM2O60THletE
SJvrRMeh60TBqOtEva7rRDy160S7u+tEt8HrRDbI60Qwz+tEK9XrRC7c60Qp4utEJejrRCfv
60Se9etEovvrRBkC7EQVCOxElA7sRJYV7ESSG+xEESLsRIgo7ESMLuxECzXsRAQ87EQAQuxE
f0jsRP5O7ET6VOxE9FvsRHNi7ERvaOxE7m7sRG117ERpe+xEa4LsRGeI7ETmjuxEXZXsRGGb
7ETXoexE2qjsRNWu7ERUtexEy7vsRM/B7ETJyOxESM/sRETV7ETD2+xEQuLsRMHo7EQ47+xE
NPXsRLP77EQyAu1ELgjtRDAP7USmFe1EqhvtRCEi7UQlKO1EpC7tRJ417USaO+1EGULtRJhI
7USUTu1EE1XtRMtb7URKYu1ERmjtREBv7UREde1Eu3vtRBGC7URWiO1EWI/tRFSV7URQm+1E
UqLtRLGo7US9ru1EPLXtRLu77US3we1ENsjtRDDP7UQr1e1EqtvtRCni7UQl6O1EH+/tRJ71
7USa++1EGQLuRJgI7kSUDu5ElhXuRA0c7kQRIu5EiCjuRAcv7kQCNe5EBDzuRIRC7kR/SO5E
/k7uRHVV7kR5W+5Ec2LuRG9o7kTubu5EbXXuRIp77kSEgu5Ef4juRISO7kR9le5E/JvuRPih
7kTyqO5Ec67uRPK07kTsu+5E8MHuRGfI7kRpz+5E4tTuRGHb7kQA4u5Ef+juRP7u7kT69O5E
efvuRHMC70TyCO9E7g7vRG0V70RpG+9E6CHvROIo70TeLu9EXTXvRNw770TXQe9ELkjvRMVO
70THVe9EQFvvREJi70S5aO9EvW7vRLd170Sze+9EroHvRLGI70Qwj+9EK5XvRCWc70Smoe9E
JajvRB+v70Qbte9EmrvvRBnC70QVyO9ElM7vRI7V70SK2+9ECeLvRIjo70QH7+9EffXvRIH7
70R7AvBEdwjwRHMO8ER1FfBE9BvwRPAh8ETqKPBE7i7wROo08ETkO/BEY0LwRF9I8ERhT/BE
XVXwRFhb8ERSYvBE0WjwRM1u8ETPdfBESHvwRMeB8ETBiPBExY7wRDyV8ES7m/BEv6HwRDao
8ES1rvBErrXwRLO78ESuwfBEqMjwRCfP8EQj1fBEJdzwRCHi8EQd6PBEF+/wRJb18ESS+/BE
lALxRJAI8USMDvFEjhXxRAQc8UQJIvFEfyjxRP4u8UT6NPFE/DvxRHtC8UR3SPFE9k7xRPJU
8URxW/FE6GHxRGdo8UTmbvFE4nTxROR78UTggfFEX4jxRFiP8URUlfFEUJvxRFKi8UTRqPFE
za7xREy18UTDu/FEx8HxRMHI8URAz/FEPNXxRLvb8UQ64vFENujxRDDv8USu9fFEqvvxRCkC
8kSoCPJEpA7yRCMV8kQdHPJEGSLyRJgo8kQXL/JEEzXyRBU88kQRQvJEkEjyRIxO8kSGVfJE
gVvyRABi8kR/aPJE/m7yRPp08kT0e/JE</AssayXData><AssayYData Points="600">0KsTQK/NE0B/ABRAog8UQBS+E0Cm4RNAkxcUQBMEFEAnSxRAFfUTQONWFEB06hNApf4TQNbb
E0AuVBRAe+wTQDIjFEBjxRNAUFEUQL4wFEB19BNA4QEUQJM3FED1LRRA6hsUQIROFEDyABRA
mCcUQGAmFECPNxRAr2UUQDEhFEAO+RNA8jAUQMfsE0BxLhRA1jcUQBEvFEAKIBRAJ1wUQFb1
E0BYGxRA40cUQGpAFEBlERRAFxAUQLUaFEAuFhRAfyoUQAA9FEDTRRRA2z4UQD6BFECgJhRA
MwoUQPBLFEBiiBRAMuwTQNFNFED/FBRAC+ATQLv9E0ApKhRAx2wUQOH8E0CuOhRAGn0UQCfk
E0AcMBRAJyYUQHocFEB1/RNAdA8UQIm+E0AkMxRAIFwUQKcUFEAsEBRAvTsUQDQRFEDAIBRA
mBoUQDMeFECx6RNAFlsUQA4LFECQQBRAwTsUQKdGFECIOxRA1xEUQCvqE0BUIRRAYZ0UQP43
FECSDxRADxUUQA5iFEBWLhRABTUUQGstFEDVURRAyCoUQHGCFEBNlxRACkAUQFrtE0ARFBRA
pyQUQLExFEDwBxRAREMUQK1LFECJHRRACDwUQL5eFEAK8hNAKjwUQPxCFEAN/xNAwe8TQBws
FEDeVRRArzAUQBvoE0DnOxRAVF4UQEhCFEA3jhRAwVMUQKdBFEAMQRRA02YUQClaFED76hNA
DmQUQC8XFEDYMhRAaPUTQK9sFEAAGhRA6lwUQAQqFEAjaxRAtUUUQMgQFEDM9BNAmV0UQLIT
FEBwGRRAIAYUQFQ5FEBeDBRANEcUQGwdFEDgQhRAOt4TQLo5FEBWCBRAZxQUQC8lFEA7VBRA
lykUQHtDFECAdhRA1jkUQIYLFEA58xNARDsUQN34E0C8+RNAxHEUQL1QFEBxBhRArWMUQKGF
FEB6+BNA9loUQC5kFEDR+hNAvwkUQJ4dFEAE+BNAIywUQIJnFEBMXxRA6UAUQJ0tFEBG9RNA
fFEUQP8iFEBaJhRAzE0UQPoVFEDmRRRAHoAUQJBRFEBScxRAxtsTQFIZFEAuTxRA4ywUQMKC
FEBmKxRASzEUQMZYFED1gBRAZE8UQDAfFEC+JxRA4RQUQHsfFEDiChRAaEsUQAtCFECW6BNA
EPwTQPElFED5DRRAaesTQJQSFEDqkBRAjzIUQNbmE0BGORRAdEkUQC+OFECBNBRAQ2sUQIs8
FEDwbxRAdGgUQEtVFECRRRRAxZ4UQIYzFEAnDhRAMX8UQNWSFEB/VhRAvGkUQDhXFEAafBRA
e6IUQNxKFEA8HhRAGS8UQJR1FEA+ghRAs5kUQGY6FEDrgRRAyocUQI82FEDUURRArFgUQO1k
FECuRRRAWV0UQNU0FEC6ShRA8DoUQL1MFEA7vRNAVO4TQCaQFEDmlRRAoT4UQIRVFEBnUhRA
+mYUQEsrFEAtSBRACDIUQOZrFED/OBRATE8UQEI8FEB9XBRA9EQUQPaEFECyiBRAq0kUQHsf
FEAfdxRAlWMUQJl1FEAuNRRAXiUUQOw2FEAfYxRACWIUQKw8FEDsYBRAORoUQHpFFEAJahRA
j3YUQOhyFEBxRRRA7GMUQH8mFECabBRAwjwUQLcJFEAUSxRA1FoUQOMXFEAlERRACCQUQMNX
FECjSBRA4uwTQOEKFEDZNBRA4lYUQLWEFEBJDBRA9HgUQJs9FEDiehRA5TgUQD5/FEAFYBRA
plcUQAdNFECOOBRAGzYUQGiDFEAzNxRAuX8UQIxcFEDrEhRAdOcTQKo+FEBCLBRAABMUQL74
E0B4RhRAT0sUQOJGFEDFUhRAjxQUQO4qFECJYxRA5WQUQAJBFED6YRRAS2wUQBhsFEAjLBRA
YwsUQIgJFECychRA2EkUQDFWFEBiJRRAhlwUQPb9E0DySRRAsUIUQNyTFEBYSRRAbCEUQJKM
FEBm5RNANisUQJ9PFEAgKxRAXwUUQGhXFEAlARRAQy8UQPN8FEBUOxRAVVsUQB8/FEAW+BNA
QE4UQChUFEDMPhRAXzoUQGBMFEBYLRRACjEUQLEXFEC1YBRAgz4UQEBlFEAHGBRAZCsUQNw1
FEA2aRRABVwUQKTxE0D3kxRAMBoUQIo6FEC6VxRALloUQEtmFEAQRBRACfYTQPwcFECWdBRA
mpgUQFJMFECLOhRAUXQUQKeNFED5ZhRAGH8UQPgwFECAkhRAxzcUQBY4FEDxYBRABGIUQLKR
FEAnTBRALj0UQBJpFECyYRRAoy0UQAEuFEDZVhRAUkcUQHlEFEBUBRRAv3IUQKt0FED6gxRA
JEcUQP5ZFECpMxRA+WgUQOZDFEBpaxRABGoUQL9WFEBZhRRAJ3wUQD1NFEAHhxRA/lkUQIRu
FEBBlBRA/jwUQKiTFEAtZRRAYR0UQJVjFEBYIRRAFUEUQFFiFECqDRRA9nsUQNRaFED3WBRA
PRYUQAY3FEDqGBRAxEkUQO+EFEAHihRA9DUUQBWFFEBeXxRAYlwUQCNkFECzORRAsG8UQKwo
FEBHdBRA1hMUQC1WFEBwMRRAVy8UQMwmFEBVUhRA5GYUQL8WFECLRBRA+0YUQJYIFECPNBRA
ZCwUQGxuFEDPRhRAv3cUQKBuFEC+cxRA6okUQPRZFEBAcRRAHRsUQJ80FEDgmRRAYlkUQJOr
FEBpYxRAKaQUQMJqFEC9ORRA1k8UQKxhFEDuYRRAPYkUQKWNFECe/xNANnIUQLQnFECcYhRA
gkUUQPRUFEAMZBRA0HAUQH49FEDmPBRAbF0UQJdhFEAZLRRAqYUUQGoqFEDHHRRA+TwUQN2S
FEBsPBRAz0gUQMb6E0A4TRRAHxMUQDlKFEBTUBRA1iIUQL9iFECRcRRAuh0UQPxmFECrHhRA
nUcUQGmEFEAvRRRAzCsUQPYFFEADPxRA3ywUQHdNFEA6BhRAFjYUQLRaFEAtHhRAxVAUQA0q
FECSOBRAOy8UQGdlFECGNxRAdkgUQMRNFEDbWBRATkkUQF8WFEDMYRRAwTsUQKKEFEAcdBRA
uQUUQGR2FEAyEhRAJzYUQPkpFEAXSRRAyB0UQNJFFED7dxRAKhsUQC4GFED+QhRAd1QUQAOH
FEADERRAYjkUQOFSFEDyTRRAQDAUQJJMFEBnKBRAIyAUQMpJFEAuPxRAODwUQJU1FEDJUhRA
6GcUQKmPFEAgixRA4EEUQHA5FEAKSRRA</AssayYData></Step><Step><CommonData><SampleLocation>2</SampleLocation><SampleID></SampleID><SampleGroup></SampleGroup><SampleInfo></SampleInfo><SampleRow>O</SampleRow><SamplePlate>1</SamplePlate><WellType>BUFFER</WellType><Concentration>-1</Concentration><ConcentrationUnits>µg/ml</ConcentrationUnits><MolarConcentration>-1</MolarConcentration><MolarConcUnits>nM</MolarConcUnits><MolecularWeight>-1</MolecularWeight><Temperature>30</Temperature><StartTime>2088373</StartTime><AssayTime>100</AssayTime></CommonData><FlowRate>1000</FlowRate><StepType>DISASSOC</StepType><StepName>Dissociation</StepName><StepStatus>OK</StepStatus><ActualTime>100.008</ActualTime><CycleTime>0.2</CycleTime><AssayXData Points="500">WoLyRFaI8kRQj/JETJXyRMub8kTEovJEyajyRMSu8kS+tfJEPbzyRDnC8kQ7yfJEN8/yRDPV
8kQt3PJErOLyRKjo8kQn7/JEpvXyRKL78kSkAvNEGwnzRB8P80QbFfNEFBzzRBAi80SPKPNE
kS/zRI0180SJO/NEg0LzRIdI80T+TvNEAFbzRPxb80T4YfNE+mjzRPZu80R1dfNE63vzRGqC
80RmiPNEaI/zROeV80Tjm/NEYqLzRNmo80TdrvNE17XzRFa880RSwvNE0cjzRFDP80RM1fNE
y9vzRMTi80TA6PNEvO7zRL7180S6+/NEOQL0RDMJ9ERoD/RErhX0RC0c9EQpIvREqCj0RCcv
9ESmNfREojv0RJxC9ESXSPREFk/0RJVV9EQUXPREEGL0RApp9EQOb/REhXX0RIl79EQAgvRE
f4j0RIGP9ET4lfRE/Jv0RPih9ER3qPRE7a70RGy19ETru/REasL0RGbI9ERgz/REXNX0RNvb
9ERa4vRE2ej0RNXu9ETX9fRE0/v0RFIC9UTJCPVESA/1REMV9URGHPVEQSL1RMAo9UQ/L/VE
OzX1RLo79US0QvVEsEj1RC9P9USuVfVEqlv1RCli9UQjafVEH2/1RJ519USZe/VEGIL1RJeI
9UQWj/VElZX1RAyc9UQIovVECqn1RAav9USFtfVEBLz1RADC9UR/yPVEec/1RHXV9UT02/VE
c+L1RG7o9UTt7vVE5/X1ROP79URiAvZE4Qj2RN0O9kRcFfZE2xv2RFoi9kTRKPZEUC/2RM81
9kTLO/ZESkL2RMlI9kTETvZEQ1X2RD1c9kRBYvZEuGj2RDdv9kQzdfZEsnv2RKyC9kSwiPZE
y4/2RKaV9kSim/ZEIaL2RCOp9kQfr/ZEc7b2RBS89kQYwvZEj8j2RJHP9kSN1fZEDNz2RAji
9kSH6PZEBu/2RH319kT8+/ZE+AH3RPoI90R5D/dEdRX3RPQb90RqIvdEbij3ROUu90TnNfdE
4zv3RGJC90ThSPdE3U73RFxV90RWXPdEUmL3RNFo90RQb/dETHX3RMt790TEgvdEwIj3RMSO
90S+lfdEupv3RDmi90S4qPdEN6/3RDO190QtvPdEKcL3RKjI90Qnz/dEptX3RKLb90Sc4vdE
Gun3RBbv90SV9fdEFPz3RBAC+ESPCPhEiQ/4RIUV+ESJG/hEgyL4RH8o+ET+LvhE+DX4RPw7
+ET4QfhE8kj4RPZO+ERsVfhEblz4RGpi+ERmaPhEaG/4RGR1+ETje/hEWoL4RNmI+ETVjvhE
15X4RFac+ERSovhE0aj4REiv+ERMtfhEwrv4RMTC+ETAyPhEvM74RLbV+ES62/hEOeL4RDPp
+EQv7/hEK/X4RC38+EQpAvlEqAj5RB8P+USeFflEmhv5RJwi+USXKPlEFi/5RJU1+UQUPPlE
EEL5RApJ+UQGT/lEhVX5RARc+USDYvlEf2j5RHlv+UT4dflE9Hv5RPiB+UTyiPlE7Y75ROeV
+URmnPlEYqL5RGao+URgr/lEXLX5RNu7+URawvlE2cj5RNXO+UTP1flE09v5REri+UTJ6PlE
SO/5REP1+UQ9/PlEQQL6RLgI+kQ3D/pEMxX6RLIb+kS0IvpEsCj6RC8v+kSmNfpEJTz6RCFC
+kQjSfpEH0/6RJ5V+kSaW/pEk2L6RJdo+kQOb/pEjXX6RIl7+kSLgvpECon6RAaP+kSFlfpE
/Jv6RACi+kR3qPpEea/6RHW1+kT0u/pEc8L6RG7I+kTtzvpE59X6ROPb+kRi4vpE4ej6RN3u
+kRc9fpEVvz6RFIC+0RWCPtEUA/7RM8V+0TLG/tExCL7RMko+0TELvtEvjX7RD08+0Q5QvtE
O0n7RDdP+0QzVftELVz7RKxi+0SoaPtEJ2/7RKZ1+0Sie/tEIYL7RBqJ+0TLj/tElZX7RBSc
+0QQovtEj6j7RImv+0SNtftEibv7RIPC+0SHyPtE/s77RADW+0T82/tE+OH7RPro+0Rw7/tE
dfX7RG78+0RqAvxEZgj8RGgP/ETfFfxE4xv8RGIi/ETZKPxE3S78RFQ1/ERWPPxEUkL8RE5I
/ERIT/xETFX8RMJb/ERBYvxEwGj8RLxu/ES+dfxEunv8RDmC/EQzifxEL4/8RCuV/EQtnPxE
rKL8RKio/EQnr/xEnrX8RKK7/EScwvxEGsn8RBbP/ESV1fxEFNz8RBDi/EQK6fxEDu/8RIX1
/EQE/PxEgwL9RH8I/UT+Dv1E+BX9RPQb/UT4If1Ebij9RO0u/URsNf1E6zv9RGpC/URmSP1E
5U79RGRV/UTbW/1EWmL9RNlo/UTVbv1Ez3X9RE58/URKgv1EyYj9REiP/URElf1ERpz9RLyi
/UTAqP1EN6/9RLa1/USyu/1EtML9RDPJ/UQvz/1ErtX9RCXc/UQp4v1EI+n9RB/v/USe9f1E
Hfz9RBgC/kSXCP5Eqg/+RI0V/kQMHP5ECCL+RIco/kQGL/5EhTX+RAQ8/kR7Qv5Ef0j+RHlP
/kT4Vf5E9Fv+RHNi/kTyaP5E7W7+ROd1/kRmfP5EYoL+ROGI/kTdjv5EXJX+RFac/kRaov5E
0aj+RFCv/kRMtf5Ey7v+RM3C/kTJyP5ExM7+RL7V/kS62/5EOeL+RLjo/kS07v5EM/X+RDX8
/kQ=</AssayXData><AssayYData Points="500">+tYUQIXSFEDUvhRAFrsUQOcnFUDf8xRAqdoUQCPrFEC59xRAAwMVQN0EFUDYRxVA8uQUQOPv
FEBdqhRAsfQUQJ8sFUBzvBRAQ+UUQIMXFUBe0BRA+9cUQOHdFEBzCxVAyvcUQBW3FEAx8hRA
3asUQPvMFECKHRVArwEVQGX/FEDpoxRAE0IVQN4TFUB6JxVA2rYUQMSvFEC8vBRA+yUVQKkf
FUDT7xRAV+EUQE7cFEBWHxVAar8UQB/IFEC2AhVAYKwUQBvlFEBr2hRA6CEVQIKsFEAJ4xRA
g8wUQFHrFEBM0hRA8fIUQI3LFEBB+hRAsOoUQLwEFUDEABVAFqQUQJEfFUDgDhVAHhEVQGQC
FUD5BhVAv0kVQAHxFEAhoBRAj9oUQHIEFUCq5BRAANsUQAD5FEAHthRAC9wUQCUuFUCe8xRA
f/wUQOrEFEDUPxVAQ/oUQAX+FECv1BRAQOcUQHs3FUDO5xRAE84UQJHHFEBV3xRApLYUQAIT
FUDJxxRAt+cUQM3uFEDBtRRAes4UQHMOFUCu+xRAFsUUQGrZFEDdAhVAIewUQKzuFEB62xRA
QekUQHgqFUBp+xRAfLoUQF0UFUDdtRRAldEUQKDHFEAR+xRAYuAUQH/iFED96hRAdw4VQI+z
FEA29RRAH9EUQOwKFUBHPRVAWPsUQO0TFUCo+BRAQdsUQO0iFUDs1BRA+LYUQOhDFUDs8BRA
UvAUQETzFEAKChVAd9IUQKYpFUAVphRAcKgUQPHrFEC0wxRAGAUVQMuyFECh8BRAK/0UQB7c
FEAFeBRA4s8UQC0XFUDbvRRAgtMUQL0eFUCS3RRAXvQUQIwdFUDb7xRAsfUUQB2pFED74hRA
9+wUQBojFUClmhRAnyAVQA0oFUDXMRVAsy4VQCTMFEC79xRAPvoUQGzyFECD3xRAqgcVQG2k
FEDjIxVA9gEVQB+RFEDYthRAB6IUQFv3FED/ARVAH9kUQLjwFECnyxRAQOYUQCXQFEBbNBVA
xvQUQCa/FEB66xRA998UQNMwFUCr1BRAOnkUQMYfFUA8txRAVccUQGISFUBXkRRAsw8VQDmJ
FECa4RRAgicVQI/OFEDo8xRA9c0UQCfAFEBiwBRAXeIUQJ/bFEDq5xRAKMIUQDdlFECL2xRA
U/QUQECYFEBCpBRA4QEVQH/BFEAqRxVADxYVQGe1FECVqxRASXEUQI3TFECNlxRA6d8UQHii
FEDaGBVA06UUQIgCFUBSGBVA87wUQIbgFEBxuBRAwiAVQAPJFED71hRAYocUQBWkFEAuaxRA
vPAUQA3EFEBOrRRAcZkUQMXFFEC/wBRAqZcUQBDjFEDdpRRAC/UUQIECFUBKqRRAg9sUQHXa
FEC5CRVA9aQUQCMNFUDa/RRAsK0UQGgDFUC4xxRAzrkUQB+zFEDExBRAMnoUQN+xFECN+RRA
QgIVQPbxFEBxvBRA8OoUQDLOFEBv6RRAcRgVQKCTFEAurRRAtdIUQMgTFUCYzhRAqbsUQDXd
FECQnBRA6YAUQIbEFEDYpBRAycgUQAI2FUDJxxRAYSQVQBj9FECYxxRAyXYUQOUjFUD/+BRA
1oEUQHnBFECG4hRAk78UQCnjFEBP3xRArKgUQCANFUAYAxVAR/IUQDyfFEDYvxRAotYUQGix
FEAK7xRAFcsUQAPEFEAQ/BRApCcVQAoKFUBAVhVAoMgUQGfZFECjuRRA6/gUQGjbFEC6FBVA
g8wUQA0uFUCqDRVA9NoUQIzbFEAfFRVAnAAVQMXvFEDv1hRAfuYUQGsEFUBlCBVAK9kUQNwE
FUDG1BRAiOAUQLUcFUD5AhVAtrgUQGAsFUB7EBVAps8UQFCpFECO3xRAGaAUQKYOFUBJ6xRA
hvYUQNjOFEDw8BRAzOwUQLTAFEA2phRAMroUQDwRFUDVvBRAXAoVQJ3qFECJ3hRABB0VQNy9
FEAwwxRACQoVQEDqFEB6GxVAOuYUQOXzFEBcthRA2ccUQM8nFUDQ3xRAb8wUQI8MFUA9oxRA
duMUQEHIFECtzRRAFckUQFV4FEAwBRVAJ98UQOjlFECYsxRAT8AUQBPSFEA6CBVAyJgUQLKm
FEASyxRA6eQUQJgUFUABtxRAq5sUQK/BFECo/RRA4QYVQEe8FEBa3xRAytcUQP7DFECvtRRA
7cYUQEu3FECGwhRAjAMVQAmnFEBcABVA/I0UQG6WFECLsBRAh7IUQFWvFEAxMhVAZ8UUQP/g
FEBs/xRANJ4UQO4MFUDq0hRASu8UQEq6FEAU+xRAqI8UQEKcFECUixRAg+MUQBOoFEBofxRA
RLIUQE7FFED4fhRAwJwUQEioFEAfwBRA/L8UQMTEFECXuRRAlsgUQO+6FEB5vhRAUKwUQC+J
FECcmRRAHbQUQDu9FEBS0hRAKI0UQN+gFEB25hRAtaMUQDMMFUCdrhRADeAUQLa/FECw0BRA
tc4UQPrAFEDXnBRAP6oUQFXHFEAcfhRAIq4UQPXfFEDtvBRABkQVQJmfFEBU1xRAdYcUQIbI
FECjsRRAIZwUQAGaFECaphRAk74UQBt7FEATuxRAiJUUQH3WFEBxjhRADLsUQGuBFEDZEBVA
qKQUQEW8FED50hRAbcEUQFeVFEA9+xRAtLQUQFSaFEDC/BRA9M4UQLC8FEDpoRRA15UUQF2b
FEA=</AssayYData></Step><Step><CommonData><SampleLocation>4</SampleLocation><SampleID></SampleID><SampleGroup></SampleGroup><SampleInfo></SampleInfo><SampleRow>O</SampleRow><SamplePlate>1</SamplePlate><WellType>BUFFER</WellType><Concentration>-1</Concentration><ConcentrationUnits>µg/ml</ConcentrationUnits><MolarConcentration>-1</MolarConcentration><MolarConcUnits>nM</MolarConcUnits><MolecularWeight>-1</MolecularWeight><Temperature>30</Temperature><StartTime>2194608</StartTime><AssayTime>60</AssayTime></CommonData><FlowRate>1000</FlowRate><StepType>BASELINE</StepType><StepName>Baseline</StepName><StepStatus>OK</StepStatus><ActualTime>60.0099</ActualTime><CycleTime>0.2</CycleTime><AssayXData Points="300">mwL/RBIJ/0QWD/9EEBb/RAwc/0SLIv9ECin/RIkv/0SENf9Efjz/RIJC/0T5SP9EeE//RHRV
/0TzW/9E9WL/RPFo/0Rob/9E53X/RON7/0Rigv9E4Yj/RGCP/0Tflf9E2pv/RFmi/0RTqf9E
T6//RM61/0RNvP9EScL/RBDK/0RHz/9EvtX/RD3c/0Q54v9EuOj/RLrv/0S29f9ENfz/RFYB
AEVYBABFkwcARRQLAEUSDgBFUhEARZEUAEWPFwBFzxoARUseAEVJIQBFiSQARYcnAEXGKgBF
Qy4ARUUxAEWBNABFwDcARQA7AEU/PgBFf0EARX1EAEW8RwBF90oARfpNAEV2UQBFtlQARbRX
AEXzWgBFM14ARTFhAEWuZABFrGcARetqAEUrbgBFKXEARWh0AEXldwBF53oAReV9AEVigQBF
YIQAReGHAEUgiwBFHo4ARV6RAEWZlABFm5cARRibAEVYngBFVqEARZWkAEXRpwBFEKsARVCu
AEVOsQBFjbQARYu3AEXKugBFS74ARUnBAEVHxABFxMcARcbKAEUCzgBFg9EARYHUAEV/1wBF
ANsARf7dAEU94QBFuuQARXvnAEW26gBFN+4ARTXxAEWy9ABFsPcARbL6AEXt/QBFbgEBRWwE
AUXtBwFF6woBRekNAUVmEQFFZBQBRaQXAUUlGwFF4R0BRSAhAUUUJQFFnycBRd8qAUUaLgFF
GDEBRZk0AUWXNwFF1zoBRVQ+AUUUQQFFVEQBRdFHAUXPSgFFDk4BRU5RAUVLVAFFi1cBRQhb
AUUGXgFFh2EBRYVkAUWDZwFFBGsBRUNuAUVBcQFFvnQBRX93AUW6egFFO34BRTmBAUV5hAFF
uIcBRfOKAUUzjgFFMZEBRbKUAUWwlwFF75oBRe2dAUVqoQFFbKQBRainAUXnqgFF5a0BRSWx
AUWmtAFFpLcBRSC7AUUevgFFIMEBRZ3EAUXdxwFF28oBRRrOAUVa0QFFWNQBRdXXAUUU2wFF
Et4BRVLhAUWR5AFFj+cBRc/qAUVL7gFFSfEBRYn0AUXI9wFFCPsBRQb+AUVFAQJFhQQCRYMH
AkXCCgJFPw4CRT0RAkV9FAJFvBcCRboaAkX6HQJFdiECRXQkAkW0JwJF8yoCRfEtAkVyMQJF
rjQCRbA3AkXrOgJFKz4CRSlBAkWqRAJF6UcCRedKAkXlTQJFYlECRWBUAkXhVwJFIFsCRR5e
AkUcYQJFwmQCRZtnAkXbagJFFm4CRVZxAkVUdAJF1XcCRRR7AkUSfgJFUoECRY2EAkWPhwJF
DIsCRUuOAkVJkQJFiZQCRYeXAkXGmgJFQ54CRYOhAkWBpAJFwKcCRQCrAkX+rQJFPbECRbq0
AkW4twJFtroCRTe+AkU1wQJFdMQCRbTHAkXvygJF8c0CRW7RAkWu1AJFrNcCRaraAkXp3QJF
KeECRabkAkXl5wJF4+oCRSLuAkVi8QJFYPQCReH3AkUc+wJFHv4CRVoBA0WZBANFlwcDRRgL
A0UWDgNFVhEDRZUUA0XRFwNFzxoDRVAeA0VOIQNFjSQDRYsnA0UIKwNFCi4DRUUxA0WFNANF
gzcDRcI6A0VDPgNF</AssayXData><AssayYData Points="300">gRcUQJeGFECRCBRAwR4UQBBvFECjNxRAl4AUQPB2FEB/XhRA4SMUQKZDFEAbdxRA5x4UQKIu
FEAHmRRAsfsTQKNhFEBgehRA8hYUQDn4E0CRoBRASTEUQLVFFECvRRRAnDkUQDc0FEAOWBRA
XhoUQCEoFED2gxRAMFYUQMtNFEBcPBRAVisUQMBvFEBSSxRAZX8UQPguFEA+VRRAjyMUQEAv
FEDTBRRAMSIUQKEcFECoTBRAXAoUQJ8rFECXLBRAV3cUQJVSFEALghRAHEoUQI9CFEC/CBRA
7DYUQDpMFECvoBRA4oUUQM0MFECRhRRAZ4wUQPJ3FECbTRRApVMUQLGOFEA5TxRAtioUQKWJ
FEB0TxRAPmMUQEtbFEBCTRRAKgYUQAwcFEASURRA3FYUQMMtFEBPCxRAK2UUQO1yFEAdQRRA
1SgUQLRkFEAbJhRAwmMUQMwsFEC5LRRAlOcTQDQ1FEAh4RNANBkUQOcIFECbOxRA3gsUQJ8G
FEBgXRRAo9QTQF8IFEAiCxRAczsUQIoYFEDGUhRA0DEUQOdrFEACdBRA01QUQNVVFED8BhRA
tmgUQC8ZFEDhERRAz2gUQAceFED0UhRAziQUQOxJFEAUTBRAG+wTQLC8FEAUcxRA4SIUQOkT
FEC0PRRA5NwTQHP9E0Cm8RNAjeQTQI/vE0DPgRRA6zwUQIcvFEAcNRRAlxkUQN84FEAFYhRA
cC0UQLrzE0DWQBRAqPMTQHoLFEBQMxRAklwUQOAxFEAuQBRA/XYUQN47FED42xNAqXoUQO7+
E0ArGRRARj0UQAAfFECWDBRAM2UUQCoTFECfCRRAjQ4UQLJmFEAVlRRAiJwUQN1bFEBt6hNA
WzIUQIMMFEDP3RNAeM4TQFA5FEAnJRRAVkMUQEPxE0BLWBRAcHIUQAKBFEDOThRAh64TQFNM
FEBLXhRA2jIUQOQvFEDhPhRAJgEUQN9RFEA1GRRAjwUUQAMAFEAO8xNAGuITQKhSFED86BNA
vSsUQLogFEDGExRAxAgUQPBIFECc6BNACxEUQCoUFEBSMxRAXyUUQAYWFECAhhNAI+QTQKAC
FECzLBRAAvUTQGIeFEB70xNAe7kTQKPZE0ACFxRAcuATQA0NFEDNBhRAxgIUQK0CFECSMxRA
X68TQBfiE0DhERRA6gEUQKLVE0AAQBRAM0IUQOfkE0BEAhRASvITQKjFE0CpVBRAjBMUQDwc
FEDk+hNAhBwUQBHjE0DHChRA8DsUQJ4hFEBiMxRAxzIUQGv8E0DCORRAnlsUQBGGFEA4wRNA
hNkTQISmE0BNzhNAYkwUQKQeFEBKuBNASwcUQGIJFEA25xNAOgoUQHAYFEDjHRRAgQgUQD5G
FEDzPxRA1U0UQH5UFED5XxRA50IUQG0LFEBD8hNAbPgTQD5+FECIGRRABw0UQOrUE0AA9xNA
itITQD3rE0CtQRRA6+oTQKUxFEDIhBRAaBAUQNMrFECuGRRA8tMTQF9OFEAMRxRAKzUUQJol
FEAOTBRALfgTQMr5E0BQARRA8NYTQNRDFECxLxRAji4UQLsaFEAnSRRA41sUQFS/E0CMSBRA
pTwUQNDOE0AhAxRA</AssayYData></Step><Step><CommonData><SampleLocation>10</SampleLocation><SampleID></SampleID><SampleGroup></SampleGroup><SampleInfo></SampleInfo><SampleRow>O</SampleRow><SamplePlate>1</SamplePlate><WellType>KSAMPLE</WellType><Concentration>-1</Concentration><ConcentrationUnits>µg/ml</ConcentrationUnits><MolarConcentration>-1</MolarConcentration><MolarConcUnits>nM</MolarConcUnits><MolecularWeight>-1</MolecularWeight><Temperature>30</Temperature><StartTime>2261235</StartTime><AssayTime>120</AssayTime></CommonData><FlowRate>1000</FlowRate><StepType>ASSOC</StepType><StepName>Association</StepName><StepStatus>OK</StepStatus><ActualTime>119.991</ActualTime><CycleTime>0.2</CycleTime><AssayXData Points="600">dkEDRbVEA0WzRwNFMEsDRXBOA0VuUQNFrVQDRe1XA0XrWgNFaF4DRadhA0WlZANF5WcDRSRr
A0UibgNFYnEDRd50A0XgdwNF3noDRVt+A0VZgQNFmYQDRRqIA0UYiwNFFo4DRZORA0XSlANF
0JcDRRCbA0VPngNFTaEDRc6kA0UJqANFDKsDRUeuA0WGsQNFhLQDRQW4A0VBuwNFQ74DRUHB
A0W+xANFwMcDRT3LA0V8zgNFetEDRXjUA0X51wNF99oDRTfeA0Wz4QNFseQDRa/nA0Xv6gNF
Lu4DRW7xA0Wt9ANF6fcDRef6A0Vo/gNFpwEERaUEBEXlBwRFIAsERSIOBEWfEQRF3hQERdwX
BEUcGwRFWx4ERVkhBEWZJARFFigERRQrBEUWLgRFkzEERZE0BEXQNwRFTTsERU8+BEVNQQRF
ykQERchHBEUHSwRFR04ERUVRBEWEVARFAVgERf9aBEU/XgRFfmEERXxkBEW8ZwRFOWsERTtu
BEV2cQRFtXQERbN3BEVFewRFdH4ERa+BBEWxhARF7YcERSyLBEUqjgRFapEERamUBEXplwRF
55oERWSeBEVmoQRFoaQEReCnBEXeqgRFHq4ERZ+xBEWdtARF3LcERRi7BEUavgRFVcEERdbE
BEXUxwRFFMsERVPOBEVR0QRFkdQERQ7YBEUM2wRFS94ERYrhBEXK5ARFyOcERUXrBEVD7gRF
RfEERcL0BEUB+ARF//oERT/+BEV+AQVFfAQFRfkHBUU5CwVFNw4FRbgRBUW1FAVFsxcFRfMa
BUVwHgVFbiEFRXAkBUXtJwVF6yoFRSouBUWnMQVFqTQFRac3BUUkOwVFIj4FRWJBBUXjRAVF
4EcFRd5KBUVbTgVFm1EFRZlUBUUaWAVFGFsFRRZeBUWXYQVF0mQFRdBnBUUQawVFT24FRU1x
BUXOdAVFDngFRQx7BUUJfgVFhoEFRYiEBUXEhwVFRYsFRUOOBUVBkQVFwpQFRcCXBUX/mgVF
fJ4FRXqhBUV4pAVF+acFRfeqBUU3rgVFdrEFRbG0BUWvtwVFdrsFRXC+BUVuwQVFrcQFRe3H
BUXrygVFaM4FRafRBUWl1AVF5dcFRSTbBUUi3gVFYuEFRd7kBUXc5wVF2uoFRVvuBUVZ8QVF
1vQFRRb4BUUY+wVFFv4FRZMBBkWRBAZF0AcGRU0LBkVPDgZFTREGRcoUBkXIFwZFBxsGRUce
BkWGIQZFhCQGRQEoBkUDKwZFQy4GRX4xBkW+NAZFvDcGRT07BkV4PgZFekEGRbVEBkX1RwZF
80oGRXROBkWzUQZFsVQGRfFXBkUsWwZFLl4GRathBkWpZAZF6WcGRedqBkVobgZFZnEGRaV0
BkXgdwZF43oGRR5+BkWfgQZFnYQGRdyHBkUciwZFGo4GRVmRBkXWlAZF1JcGRRSbBkVTngZF
UaEGRZGkBkUOqAZFDKsGRUuuBkWKsQZFyrQGRci3BkVFuwZFR74GRUXBBkXCxAZFAcgGRf/K
BkWAzgZFftEGRXzUBkW81wZFOdsGRTfeBkV24QZFteQGRbPnBkXz6gZFcO4GRXLxBkVw9AZF
7fcGRev6BkUq/gZFqwEHRakEB0WnBwdFJAsHRWQOB0ViEQdF4xQHReAXB0XeGgdFXx4HRZsh
B0WZJAdFGigHRRgrB0UWLgdFlzEHRdI0B0XUNwdFFDsHRU8+B0VRQQdFzkQHRcxHB0UMSwdF
CU4HRYpRB0WIVAdFyFcHRUVbB0VDXgdFQWEHRYBkB0XAZwdF/2oHRXxuB0V6cQdFeHQHRbh3
B0U5ewdFNn4HRbOBB0W2hAdFs4cHRTCLB0VwjgdFbpEHRa2UB0XtlwdF65oHRWieB0WnoQdF
paQHReWnB0UkqwdFIq4HRaOxB0WhtAdF3LcHRd66B0VbvgdFWcEHRZnEB0UWyAdFGMsHRRbO
B0VV0QdFkdQHRdDXB0UQ2wdFT94HRU3hB0WN5AdFCegHRQzrB0VH7gdFhvEHRYT0B0UF+AdF
QfsHRUP+B0V+AQhFvgQIRbwHCEU9CwhFfA4IRXoRCEW6FAhF9RcIRfcaCEV0HghFsyEIRbEk
CEWvJwhFMCsIRWwuCEVuMQhFqTQIRek3CEXnOghFJj4IRadBCEWlRAhFo0cIRSBLCEUiTghF
XVEIRd5UCEXcVwhFHFsIRVteCEVZYQhF1mQIRRZoCEUUawhFU24IRZNxCEWRdAhFDngIRRB7
CEUOfghFioEIRcqECEXIhwhFSYsIRUeOCEVFkQhFhJQIRQGYCEVBmwhFP54IRX6hCEW+pAhF
vKcIRfuqCEV4rghFdrEIRXi0CEX1twhF87oIRTK+CEWvwQhFcMQIRa/HCEUsywhFKs4IRavR
CEWp1AhFp9cIRSTbCEVk3ghFZuEIRePkCEXg5whF3uoIRV/uCEWb8QhF2vQIRdj3CEUY+whF
V/4IRZcBCUWVBAlFFggJRdIKCUVTDglFjxEJRZEUCUUOGAlFDBsJRQkeCUWKIQlFyiQJRcgn
CUUHKwlFQy4JRUExCUWANAlFATgJRf86CUV8PglFfkEJRXxECUX5RwlFOUsJRTZOCUV2UQlF
tlQJRbNXCUUwWwlFcF4JRa9hCUWtZAlF7WcJRSxrCUVsbglFp3EJRaV0CUXldwlFJHsJRWR+
CUVigQlF3oQJReCHCUXeiglFHo4JRZuRCUWZlAlF2JcJRRibCUUWnglFVaEJRdKkCUXQpwlF
EKsJRU+uCUVNsQlFzrQJRQm4CUVJuwlFR74JRYbBCUXGxAlFBcgJRUXLCUVDzglFgtEJRb7U
CUX91wlFPdsJRTveCUV64QlFeOQJRfnnCUU06wlFNu4JRbPxCUWx9AlFr/cJRTD7CUUu/glF
bgEKRa0ECkXpBwpF6woKRSYOCkWnEQpFpRQKRaMXCkUkGwpFIh4KRZ8hCkXeJApF3CcKRRwr
CkVbLgpFmzEKRdY0CkUWOApFFDsKRVM+CkWTQQpF0kQKRRJICkUQSwpFT04KRYpRCkXKVApF
CVgKRQdbCkUFXgpFhmEKRYRkCkXEZwpFQWsKRT9uCkVBcQpFvnQKRbx3CkX7egpFO34KRXqB
CkW2hApF9YcKRTSLCkV0jgpFcpEKRbGUCkXxlwpFLJsKRWyeCkWroQpFqaQKRemnCkUoqwpF
ZK4KRaOxCkWltApF4LcKRSC7CkUevgpF</AssayXData><AssayYData Points="600">HTwTQJuwE0B23xNAFJcTQKF0E0DDxhNA0MkTQJgMFEDbyxNAf6YTQM3vE0C6HxRAmcMTQEHH
E0D4qhNAg98TQJDVE0ApDRRAQwQUQLumE0BWshNAtyoUQOwWFEDI0BNAhe8TQCOmE0BsQhRA
SNsTQAe9E0A3zhNAzdETQB3GE0AiBRRAXcQTQJSgE0D8yRNA7OATQC3UE0DIlhNA98YTQK29
E0AY1xNAx5ATQMm7E0DSzRNA86wTQOYOFEBOxRNAb9ATQP3bE0AigBNAyiEUQIL3E0BHyxNA
nsATQDHWE0DKshNAJeMTQCPME0C1zBNAO/4TQMkiFECj2RNAD9ETQJbYE0DD4RNAeQ0UQD3d
E0ABwhNAg1cTQD/EE0CBpBNAytYTQHXHE0APzxNAw+kTQJnxE0AQ3BNAio8TQFWnE0CM8BNA
2LoTQN0GFEBuyBNAaxsUQBjTE0B/iBNAn8MTQF7dE0Bu1hNABLcTQM3ME0CxAxRAWbYTQHdN
E0AuvhNArQcUQLOnE0C01BNA/twTQFTyE0AU0xNA6b4TQEt5E0CUqxNAKNkTQATLE0AcHBRA
g7gTQCu4E0CBzxNATgIUQBKxE0D+2hNALsETQEXGE0CA9RNApQ0UQM6mE0B8pRNAgiYUQEuT
E0DO0xNAns4TQIPNE0CgshNAuK4TQAWkE0CckxNAgtQTQNjlE0BFhBNA6aMTQL3fE0CA1RNA
r/gTQFrFE0Ao6BNA1fATQOMkFEBO7BNA464TQBnfE0AWmhNA84gTQOaXE0AOjRNACJwTQOco
FEBK/hNAZasTQDzxE0CEpBNAd6kTQMLbE0A56hNAbOUTQCsKFEDg1hNAVasTQPPLE0BaixNA
wqcTQKiUE0AvTBRA89cTQE6hE0BKzBNAIrcTQDiME0Ck4RNAOqcTQLOzE0C76hNAJtcTQOe6
E0AwtRNABKATQLaiE0CbERRA5qATQNS1E0DGJhRAnqgTQJW9E0DWxBNAxOETQKrIE0AkkxNA
XKgTQP2iE0BmuhNANLMTQIu3E0A1GhRA/cUTQNaKE0Cy2xNA68kTQNqLE0AvoRNA+/MTQHrL
E0DXfBNA0PMTQErVE0B1gxNALzAUQMyrE0Dw0BNAs60TQAmAE0BBuhNAHrITQJalE0CUgBNA
FcwTQByHE0CKpxNAkCUUQEXEE0BsqRNA9METQCvAE0AJxBNAELkTQOPRE0AauBNA/QoUQO7H
E0AUzRNA6pcTQCwQFED/5RNAZN0TQJGoE0BSgxNAnKQTQIjtE0CW9RNAL6QTQInOE0Bg7hNA
gqITQK29E0B8mBNALfQTQDwWFEDjtxNAHuQTQE66E0DfrhNAnNcTQFjeE0DyoBNAhJkTQI2N
E0AjIhRADfoTQC9+E0DBBRRAxrMTQBnFE0C79hNAjD8UQDnqE0C3ORRAJtkTQKTVE0AkwBNA
atATQErHE0Cz+xNATL4TQN/GE0C1ChRAzqATQPG2E0DuAhRAwsoTQEeLE0CUqBNAH4oTQJHA
E0AA4hNAsxYUQFnDE0AejBNAj9cTQCu9E0AGGxRAI+4TQEeME0DC0hNAgPETQCD7E0AvvxNA
71wUQOjsE0BWthNACL8TQBgRFEB6+RNAzhEUQEijE0Bj6hNAvscTQF8cFED+zhNAIx4UQEar
E0Ct8hNA7OsTQPa/E0BtqxNAee0TQOqYE0BS7hNAsuQTQHPiE0BEtRNATPATQEMlFEBhIxRA
b7YTQPUHFED61xNANfcTQELrE0A1sxNAaLUTQObPE0C92hNAig8UQMXeE0Ak2hNA+gAUQEXH
E0AxrBNADvATQJ/wE0AMgBNAHcoTQNcSFED/7hNA3dETQNHcE0BQ/hNAO7wTQGfLE0D/hxNA
bMcTQAbZE0DnwhNA1ssTQOXdE0C65RNAQdoTQOeIE0BK8BNAG/ATQMSmE0Cl+xNAwwIUQCSo
E0DmsRNAGi8UQGbTE0AAshNAOfATQF22E0AnnRNAXdkTQJHNE0AhCxRAdRgUQFULFEDtwxNA
POITQK6gE0C9ARRA8OMTQCwSFED6vhNAF8UTQJ42FECDORRADNITQNDTE0BB5RNAS8oTQHN1
E0BO2BNAHvYTQPDEE0AnyBNAWBwUQOMJFECo+xNAScYTQMUPFECP1hNA+OETQK/EE0Dd6hNA
mboTQPIjFECwmhNAWRoUQErAE0Di9RNAy6wTQE4XFEDz0RNAOdMTQEo+FEBf6xNAuyMUQCDy
E0DD1xNAAdkTQNXIE0DVAhRAQ8UTQCrGE0ABURRAjQAUQEysE0CX+hNAsi8UQIK6E0AcWRRA
zKoTQIuuE0Ar4RNA7tYTQB/kE0Cf2xNA+QIUQF5qE0CUEhRAmrcTQMfpE0A33hNAXfQTQIPz
E0AB5hNAqeYTQFrjE0CYCxRAMiYUQNWWE0A9BhRArtcTQNYjFEDBARRASx8UQKa6E0DO1hNA
eAQUQPAiFECE4xNAePATQJzaE0Au9BNAsPATQGfkE0Ct+hNAuxkUQHc4FEDtLRRAov4TQLfK
E0A6/BNAglAUQC/wE0AzzRNAUJATQOrCE0BU8xNAV+UTQPHzE0Cd0RNA888TQHMwFEAcIBRA
d8QTQEVmFEAW0xNAd6wTQOglFEDwvhNAWQkUQN7eE0AD4BNAXggUQGAKFECOPBRAvtITQHNj
FED92RNAC7cTQOECFEDB0hNAXhYUQIjOE0AwvBNAuicUQIzvE0DI7hNAkt4TQEa/E0D/CBRA
WyAUQF75E0CeCRRAXbwTQNztE0BD4xNA8fATQFcdFEBx4RNAyd0TQM7JE0C82xNAnrwTQAnC
E0DJCBRA6e8TQBbzE0DDvhNASgAUQG4nFEBXDBRA4uETQPu4E0DQARRAJhsUQN4cFECc9BNA
OcETQBkMFEC7PBRAQSEUQBn8E0DIHxRAhQ8UQH45FEAdKBRAkP0TQMG5E0AACxRAzUAUQP4t
FED6/BNAJr8TQJn6E0A6DhRANzYUQOfbE0CkuhNAz0QUQC5HFEDs4xNAg0wUQHOtE0AX9RNA
xeATQKDkE0CG7RNAYyMUQAUnFEA+tBNAm+cTQPXfE0CL4xNAud0TQAINFEAm1RNApf4TQFQY
FEC/ARRA4wcUQLBAFEAD9RNAUOATQHVKFEDdSxRABPkTQPjyE0CIABRACQ0UQN8hFECSKBRA
mwoUQGGtE0AZIxRAPwcUQMX5E0B4yRNA</AssayYData></Step><Step><CommonData><SampleLocation>4</SampleLocation><SampleID></SampleID><SampleGroup></SampleGroup><SampleInfo></SampleInfo><SampleRow>O</SampleRow><SamplePlate>1</SamplePlate><WellType>BUFFER</WellType><Concentration>-1</Concentration><ConcentrationUnits>µg/ml</ConcentrationUnits><MolarConcentration>-1</MolarConcentration><MolarConcUnits>nM</MolarConcUnits><MolecularWeight>-1</MolecularWeight><Temperature>30</Temperature><StartTime>2387812</StartTime><AssayTime>100</AssayTime></CommonData><FlowRate>1000</FlowRate><StepType>DISASSOC</StepType><StepName>Dissociation</StepName><StepStatus>OK</StepStatus><ActualTime>99.993</ActualTime><CycleTime>0.2</CycleTime><AssayXData Points="500">UcEKRZDECkXQxwpFD8sKRU/OCkWK0QpFiNQKRcjXCkUH2wpFR94KRUXhCkWE5ApFxOcKRcLq
CkUB7gpFfvEKRXz0CkV69wpFufoKRTr+CkU4AQtFeAQLRbMHC0W1CgtF8Q0LRTARC0VwFAtF
7RcLRe8aC0XtHQtFaiELRakkC0XpJwtF5yoLRSYuC0VlMQtFoTQLReA3C0UgOwtFHj4LRV1B
C0WdRAtFm0cLRRhLC0UaTgtFVVELRZVUC0XUVwtF0loLRRJeC0WOYQtFT2QLRY5nC0XOagtF
CW4LRYpxC0WIdAtFhncLRQd7C0UFfgtFRYELRYCEC0XAhwtF/4oLRT+OC0V+kQtFuZQLRbuX
C0X3mgtFNp4LRXahC0W1pAtF9acLRfOqC0UyrgtFbrELRa20C0XttwtFrboLRSq+C0VqwQtF
qcQLRafHC0UkywtF5M0LRSTRC0Wh1AtFn9cLRd7aC0Ue3gtFHOELRVvkC0XY5wtF1uoLRRbu
C0VV8QtFU/QLRZP3C0UP+wtFT/4LRU0BDEWMBAxFzAcMRQsLDEVLDgxFhhEMRYQUDEXEFwxF
AxsMRUMeDEVBIQxFwiQMRcAnDEW+KgxFOi4MRXoxDEV4NAxFtzcMRfc6DEX1PQxFdkEMRXRE
DEWvRwxF70oMRfFNDEUsUQxFrVQMRatXDEXrWgxFJl4MRShhDEVjZAxF5GcMRSRrDEUibgxF
YXEMRZ10DEXcdwxFHHsMRVt+DEVZgQxFmYQMRdiHDEUUiwxFFo4MRVGRDEWQlAxFjpcMRQ+b
DEVPngxFTaEMRYykDEWKpwxFyqoMRUeuDEVFsQxFhLQMRcS3DEXCugxFAb4MRX7BDEV8xAxF
vMcMRfvKDEX5zQxFONEMRXjUDEW31wxF89oMRTLeDEVy4QxFseQMRfHnDEXv6gxFLu4MRWrx
DEWp9AxF6fcMReb6DEUm/gxFZQENRWMEDUXgBw1FIAsNRR4ODUVdEQ1FnRQNRZsXDUUcGw1F
Gh4NRRghDUWVJA1FlycNRdIqDUVTLg1FUTENRU80DUXQNw1FzjoNRQ0+DUWKQQ1FiEQNRYZH
DUUHSw1FR04NRYJRDUWEVA1FwFcNRf9aDUX9XQ1FfmENRb5kDUV6Zw1F+2oNRTZuDUU4cQ1F
tXQNRbN3DUWxeg1FMn4NRXKBDUVwhA1F7YcNRa2KDUXtjQ1FapENRWiUDUWnlw1FJJsNReSd
DUUkoQ1FoaQNRaOnDUXeqg1FX64NRV2xDUWZtA1F2LcNRRi7DUVXvg1FFMENRVPEDUXUxw1F
0soNRU/ODUVN0Q1FT9QNRczXDUXK2g1FCd4NRYrhDUWI5A1FhucNRQPrDUVD7g1FQfENRcL0
DUV+9w1FvvoNRT/+DUU9AQ5FeAQORbcHDkW1Cg5F9Q0ORXYRDkV0FA5FsxcORbEaDkXxHQ5F
LCEORa0kDkXtJw5F6yoORektDkVlMQ5FpTQORaM3DkUkOw5FIj4ORSBBDkWhRA5F3EcORd5K
DkVbTg5FWVEORVdUDkXYVw5FGFsORRZeDkVVYQ5FU2QORZNnDkUPaw5FDW4ORU1xDkVLdA5F
zHcORcp6DkVHfg5FhoEORYSEDkWChw5FwooORQGODkVBkQ5FvpQORbyXDkW+mg5FOp4ORXqh
DkV4pA5Ft6cORfeqDkX1rQ5FcrEORbG0DkWvtw5F77oORS6+DkUswQ5FqcQORavHDkXmyg5F
Js4ORWXRDkVj1A5F5NcOReLaDkUi3g5FXeEORV/kDkWb5w5FHOsORRruDkVZ8Q5FV/QORdT3
DkXW+g5FEv4ORVEBD0WQBA9FjgcPRQ8LD0VLDg9FTREPRYgUD0XIFw9FxhoPRUceD0WGIQ9F
hCQPRcQnD0X/Kg9FAS4PRX4xD0W+NA9FvDcPRfs6D0U6Pg9FOEEPRbVED0WzRw9F80oPRTJO
D0VyUQ9FsVQPRe1XD0XrWg9FKl4PRShhD0WpZA9Fp2cPReZqD0Umbg9FYXEPRWN0D0Xgdw9F
IHsPRR5+D0VdgQ9FnYQPRZuHD0UYiw9FV44PRRiRD0WVlA9Fk5cPRdKaD0VTng9FUaEPRU+k
D0XMpw9FC6sPRQmuD0WKsQ9FiLQPRYa3D0UHuw9FQ74PRUHBD0XCxA9FwMcPRb7KD0X9zQ9F
etEPRXzUD0W81w9F99oPRTbeD0U04Q9FteQPRfHnD0Wx6g9FLu4PRW7xD0Vs9A9F7fcPRev6
D0Xp/Q9FagEQRaUEEEWnBxBFJAsQRSIOEEUgERBFoRQQReAXEEXeGhBFHh4QRVkhEEVbJBBF
2CcQRRgrEEUWLhBFFDEQRZU0EEWTNxBFDzsQRU8+EEVNQRBFjEQQRcxHEEULSxBFCU4QRYZR
EEWEVBBFhlcQRQNbEEVDXhBFQWEQRb5kEEXAZxBFvmoQRTpuEEV6cRBFeHQQRbd3EEX3ehBF
9X0QRXKBEEWxhBBFr4cQRe+KEEUujhBFLJEQRbGUEEXplxBF65oQRemdEEVloRBFY6QQReSn
EEUkqxBFIq4QRWGxEEWdtBBFn7cQRdq6EEVbvhBFWcEQRVfEEEXYxxBFFMsQRRbOEEVR0RBF
kNQQRY7XEEUP2xBFT94QRU3hEEWM5BBFyOcQRcrqEEVH7hBFhvEQRYT0EEXE9xBFA/sQRQH+
EEU=</AssayXData><AssayYData Points="500">0Z4TQNnUE0CKGhRAwxcUQNxCFEAhHRRAGfsTQAzNE0A9IxRAiQkUQDjVE0DN2xNAEPITQHsP
FEBI+xNAN+wTQJj6E0CnJRRAvgsUQOzZE0D3kxNAPRsUQOMWFEBH7RNA4sgTQAHSE0DqdBRA
r9sTQI/iE0C0+RNAZf0TQLAgFEAi2xNAwQAUQB/1E0D77xNA0dsTQOkhFEDm7BNA/xMUQN/w
E0DnKxRAExYUQKr8E0BF9hNAJ+YTQN4RFECFDxRA9f4TQIUTFEBbuxNAVgMUQO4DFEBkCBRA
iusTQGoBFEAE/hNArwkUQJUcFECTzRNAZaQTQAzRE0Cf4BNAsfsTQK7JE0DuERRATQYUQEwy
FECjQBRAUCsUQPSkE0CeABRAJBkUQBgqFEDmqxNAC8QTQLLXE0ArJxRAGycUQPLME0ANJxRA
hAYUQAoTFEC//hNAh5YTQFG5E0BQBxRAFPsTQKhOFEAgNBRA9tQTQBPXE0CbxxNAPN0TQKjH
E0DpJhRACAQUQBPRE0A8/hNApLITQJKlE0Cv+BNAMOoTQGsMFEDMMhRA/+sTQHjZE0DnBBRA
O6oTQLzyE0ATyRNAVA0UQMvmE0C9NBRAC/UTQAwTFEBFHRRAO9oTQCIxFEAUIRRAVCwUQGbZ
E0Bg5RNAH+wTQHHKE0DP7xNAW/ITQL3xE0CUvBNAlYgTQMotFEAE8hNAEL8TQKnWE0BrqBNA
Z0AUQA0LFEDh+BNAhvUTQLAPFEA6BhRAP+QTQDP8E0AVwBNAbwUUQGs7FEBK4hNAQuITQC7L
E0DSABRAOeUTQFj1E0DyzRNAr6cTQPj/E0BQIRRAFAgUQNu3E0BK7hNAxQMUQOE8FECoYxRA
8fATQN3qE0Dj3BNA5jQUQB7bE0Cx4xNAmIoTQPQTFEDO0BNAsfgTQAPnE0DF4xNA7BMUQHYU
FECK3xNAVc8TQJwqFEAs+xNA1OQTQDQTFECT2xNAKs4TQCUCFEAoIRRAKPcTQFCtE0CPFhRA
7R0UQIdCFEBk5BNAGyYUQLOyE0AkDRRAM/cTQCO1E0Cw9RNA6AYUQAkhFEDzKxRAjf8TQF7e
E0DaAhRA5SAUQCHeE0DU8xNA6dUTQODrE0AurxNAhwQUQO3cE0BrxhNAKSAUQGAnFEBz0RNA
7QgUQPX1E0Ds8xNAvNUTQNz/E0A9BBRA39ITQD7oE0A10xNAqEcUQHMDFEDTnhNAN28UQCAG
FEBC+BNAjtcTQOEoFECa9BNAqwoUQE8VFEDA3BNATw0UQDDTE0DGCBRAfsoTQADBE0D0+hNA
WwIUQCgXFEAbTxRAeBUUQGojFEAoWBRAC+cTQArUE0DwohNAS+wTQFQfFEBaBRRAx/0TQBP2
E0A8BBRA2gIUQNneE0AGDhRALiMUQIj1E0C7BBRAyN0TQOz7E0BQIhRAgN4TQDn8E0AhAhRA
ZfITQKjmE0CaxhNAKvETQKTjE0DA+hNAaTQUQHzQE0DiBRRAtgsUQCceFECs+RNAINgTQH8K
FEBsaBRAw7gTQPaiE0DHPRRAjQ4UQOn3E0Db2xNAoE0UQMQKFEBWHRRALuYTQGPeE0D3rBNA
DPATQMImFED7+BNAhCoUQBe2E0Aw8BNARygUQPrOE0B71RNADMkTQGMSFECDARRAyyAUQGHz
E0CTuRNA2+0TQMQfFEA7QBRA2z0UQNYZFEAO2xNAg/YTQIXSE0C+ERRA9OsTQAXoE0AfChRA
0PcTQN0XFECQzBNAJD0UQFE+FECVNBRA8f8TQEYfFECN2BNA/v4TQCYtFEB8uhNALwgUQHNE
FEDT+xNASf8TQNUCFEAY+xNA8xkUQMULFECr/RNAQuYTQP0NFEAh6xNAhvwTQHIAFEB9KhRA
1EkUQOgMFEDUEhRA3RcUQON5E0Bb4RNADOITQNMEFEC2BBRAOCoUQAkqFECCIxRAzBoUQIm1
E0BgKhRANe0TQFUbFEDkZhRA9wwUQOcYFEAi+hNAEy8UQMTuE0Cw8RNAzjEUQDEkFEB4IRRA
HOMTQKHzE0BwqhNA2AYUQOHpE0BtERRADsYTQFTyE0DZ6BNA6gwUQFbZE0AtzxNAsioUQN7U
E0BQ/hNA9/ETQAUgFEAtExRA4B4UQKorFEDssBNA5OMTQJNzFEAfNhRAty8UQCYuFEB4yRNA
HAMUQIsZFEDgCxRAjM8TQMsAFECf/BNAw0gUQFLQE0DpvBNAjgAUQHEwFEAn/xNAE3UUQJ4b
FEAusxNA8ykUQHwQFEBvzBNAFdwTQAA1FEBXQhRA8e0TQMDfE0CzFBRAatwTQMfdE0DR9RNA
DuATQHTrE0D9GRRAjikUQEM5FEDnKRRA8I8TQK4PFEB7HBRAHAAUQOPZE0BiwhNAoOgTQGr7
E0DG5hNAwCAUQAK1E0BqhxNAONwTQFEZFEDW+hNAuQkUQC74E0Al9hNA1hUUQDvVE0BEAhRA
V/8TQHjWE0DlBxRAXxAUQCXLE0Cc9hNAKpMTQBDBE0CDDRRAwNcTQEP3E0Bw/xNA5+ITQLbW
E0Cg/xNAtDAUQHXgE0DRHhRARvUTQBeuE0A3vBNA4PATQMcOFEBeFhRAM8UTQG4dFEA2FBRA
ObgTQA0UFEBM5hNAf84TQIixE0D3CRRA8o4TQJ7+E0DtAhRAIL8TQPTyE0AxthNAacATQF4N
FEA=</AssayYData></Step><Step><CommonData><SampleLocation>6</SampleLocation><SampleID></SampleID><SampleGroup></SampleGroup><SampleInfo></SampleInfo><SampleRow>O</SampleRow><SamplePlate>1</SamplePlate><WellType>BUFFER</WellType><Concentration>-1</Concentration><ConcentrationUnits>µg/ml</ConcentrationUnits><MolarConcentration>-1</MolarConcentration><MolarConcUnits>nM</MolarConcUnits><MolecularWeight>-1</MolecularWeight><Temperature>30</Temperature><StartTime>2493923</StartTime><AssayTime>60</AssayTime></CommonData><FlowRate>1000</FlowRate><StepType>BASELINE</StepType><StepName>Baseline</StepName><StepStatus>OK</StepStatus><ActualTime>59.9939</ActualTime><CycleTime>0.2</CycleTime><AssayXData Points="300">NAERRXMEEUWvBxFF7goRRewNEUVtERFFaxQRRWkXEUXmGhFFJh4RRSghEUVjJBFFoycRReIq
EUUiLhFFIDERRV80EUWaNxFF2joRRRk+EUUXQRFFmEQRRdhHEUWUShFFEU4RRVFREUVPVBFF
0FcRRc5aEUXMXRFFC2ERRYhkEUWKZxFFB2sRRQVuEUUDcRFFhHQRRcN3EUXBehFFPn4RRTyB
EUU+hBFFu4cRRfuKEUU6jhFF95ARRXiUEUV2lxFF8poRRTKeEUVxoRFFLqQRRa+nEUXuqhFF
7K0RRSyxEUVntBFFabcRRaW6EUUmvhFFJMERRWPEEUWjxxFFocoRReDNEUVd0RFFW9QRRZrX
EUXa2hFF2N0RRVXhEUWU5BFFkucRRdLqEUUR7hFFD/ERRZD0EUXM9xFFzvoRRQn+EUULARJF
RgQSRccHEkXFChJFBQ4SRUQREkVCFBJFvxcSRb0aEkX9HRJFPCESRTokEkV6JxJF9yoSRfUt
EkU0MRJFczQSRXE3EkWxOhJFMj4SRTBBEkVvRBJFq0cSRa1KEkUqThJFKFESRWdUEkWnVxJF
5loSRSJeEkVhYRJFoWQSRZ5nEkXeahJF3G0SRV1xEkWYdBJFlncSRdZ6EkXUfRJFE4ESRZSE
EkWShxJF0ooSRQ2OEkUPkRJFT5QSRcyXEkXKmhJFx50SRUihEkVGpBJFhqcSRQOrEkUBrhJF
QLESRYC0EkV+txJF/7oSRTq+EkU4wRJFeMQSRbfHEkX3yhJFNs4SRTTREkVz1BJFs9cSRbHa
EkUu3hJFbeESRS7kEkWr5xJFqeoSRejtEkVl8RJFY/QSRWX3EkXi+hJF4P0SRSABE0WcBBNF
ngcTRZwKE0UZDhNFFxETRVcUE0XYFxNF1hoTRRUeE0VRIRNFkCQTRdAnE0XOKhNFDS4TRU0x
E0VLNBNFxzcTRQc7E0XHPRNFREETRYREE0WCRxNFA0sTRQFOE0X/UBNFfFQTRbtXE0W5WhNF
Ol4TRfdgE0U2ZBNFt2cTRbVqE0X1bRNFMHETRTJ0E0VtdxNF7noTRex9E0UsgRNFa4QTRWmH
E0WpihNFJo4TRWWRE0WllBNFYZcTReKaE0UdnhNFIKETRZykE0WapxNFmKoTRRmuE0VZsRNF
V7QTRdS3E0WUuhNF1L0TRVHBE0WQxBNFjscTRc7KE0UNzhNFC9ETRYjUE0WG1xNFxdoTRQXe
E0UD4RNFQuQTRb/nE0X/6hNF/e0TRTzxE0V89BNFevcTRfv6E0U2/hNFOAEURTYEFEW3BxRF
8goURfANFEVtERRFbxQURW0XFEXqGhRFKh4URSghFEWpJBRFZScURaUqFEUmLhRFYTEURV80
FEWeNxRFnDoURdw9FEVdQRRFmEQURZpHFEXWShRF2E0URRdRFEWUVBRF1FcURdJaFEURXhRF
TWEURU9kFEXMZxRFymoURQluFEUHcRRFiHQURcN3FEXFehRFBX4URUCBFEU+hBRFv4cURf+K
FEX9jRRFPJEURXiUFEV6lxRF95oURTaeFEU0oRRFc6QURXGnFEWxqhRFLq4URSyxFEVrtBRF
q7cUReq6FEXovRRF</AssayXData><AssayYData Points="300">w2ITQGAyE0A9PhNApEcTQF6EE0ApiBNAg1oTQKtdE0ApaBNA1YATQPGsE0AhURNAL3ATQJSy
E0CjUBNA3ewSQGRUE0DEUxNANbgTQCN+E0D8oxNAupwTQDhvE0DvdxNA1WQTQPiIE0BLfhNA
92sTQNRzE0DBfxNAvjUTQN80E0CvghNARHcTQCVZE0BPRhNAsmwTQH58E0AAMxNAxl8TQChU
E0AsIhNAgSsTQKR+E0DOjBNAUIMTQAQ0E0D/PBNArPgSQK85E0C0RBNASi4TQPs5E0DjvRNA
B1QTQJRCE0C8XxNABFMTQFYuE0DvYBNAUkMTQFdfE0BYgxNAylwTQJ8xE0AelhNAUkETQPlQ
E0AkYxNAY7UTQO0ZE0CydxNAvVITQBQdE0AyMBNA6mUTQMVTE0C9bxNAKjITQPc9E0BoIhNA
k5ATQJEfE0CbNRNAFD4TQJ8wE0DQbhNAu1ATQL8ME0CHRxNANAsTQFsHE0DPSBNA6nwTQFAW
E0AkTBNAHiUTQFCaE0CJMRNAJTETQIEjE0DTKBNArEoTQHuyE0DMZBNAXYETQExpE0DSKRNA
e0UTQE4sE0At/BJAu1gTQA1zE0AEYBNAHywTQK52E0DcOxNA1mYTQN1nE0CO/xJAkigTQNGf
E0CieRNAiSMTQFJaE0A3SBNADzITQBJnE0AbdxNAoG4TQIw5E0CKTBNAHj8TQEVjE0BPJRNA
qE0TQLoGE0DojhNAzFwTQGshE0AYihNAIQsTQMBXE0BcFhNAiioTQGUSE0C/rhNAqC8TQCCO
E0DaPxNAQIATQD1CE0BbbRNAF0kTQCYyE0C+ZBNAzRwTQNk5E0BeeBNA3ScTQN0TE0BTURNA
Bk8TQE34EkDgahNAkSoTQDEvE0A2XBNA5G0TQPwxE0CsWhNA0joTQHJWE0B1VxNAykATQHdP
E0CMVBNA5GATQIL4EkDrORNAlRsTQHFDE0AwXxNA7jQTQLdmE0BrNBNA1V0TQEFFE0ChHBNA
NV0TQE1mE0BAGRNA+SQTQLxyE0DqixNA3YUTQEdbE0AtiRNAoAYTQC5CE0DudxNAmjETQAU5
E0DtDhNAoU4TQNA0E0BgKxNAcB4TQMJXE0B6ZRNALTATQApDE0DOlxNAGjsTQH2BE0CEFxNA
dIsTQClJE0BHERNA7K8TQIckE0AZAxNAlTQTQKDsEkCuWhNAEDwTQDxCE0BKRhNAWC8TQPR8
E0BkOhNAokMTQC5UE0CPhhNAT2UTQE4zE0AUKBNAU2YTQDouE0CuGBNAX0UTQEozE0BlVhNA
DucSQAUyE0AYQBNAJx4TQBXhEkC7MhNAnzUTQDgyE0DjDxNALS4TQGNwE0AMRRNAEVsTQFxP
E0DHNRNAhgcTQFE+E0BuORNAtR8TQEYfE0A62hJAImMTQK1rE0AWHhNAJhgTQKz2EkAiPxNA
x4UTQHQXE0CQ7RJA4GcTQFshE0BJXRNA0yYTQBdXE0BXPRNApQcTQHk7E0DvcxNATjgTQC0b
E0DTmhNAGg4TQBsgE0AWKRNAiZUTQP5eE0CkVxNAtzUTQPf/EkBDYhNAlXsTQIhuE0CYJxNA
6CwTQDmUE0BRHxNA</AssayYData></Step><Step><CommonData><SampleLocation>12</SampleLocation><SampleID></SampleID><SampleGroup></SampleGroup><SampleInfo></SampleInfo><SampleRow>O</SampleRow><SamplePlate>1</SamplePlate><WellType>KSAMPLE</WellType><Concentration>-1</Concentration><ConcentrationUnits>µg/ml</ConcentrationUnits><MolarConcentration>-1</MolarConcentration><MolarConcUnits>nM</MolarConcUnits><MolecularWeight>-1</MolecularWeight><Temperature>30</Temperature><StartTime>2560534</StartTime><AssayTime>120</AssayTime></CommonData><FlowRate>1000</FlowRate><StepType>ASSOC</StepType><StepName>Association</StepName><StepStatus>OK</StepStatus><ActualTime>119.992</ActualTime><CycleTime>0.2</CycleTime><AssayXData Points="600">G8EURVrEFEWaxxRFmMoURRXOFEUX0RRFUtQURZLXFEXR2hRFEd4URVDhFEVO5BRFjucURYzq
FEUJ7hRFSPEURUb0FEWF9xRFxfoURcP9FEVAARVFfwQVRX0HFUW9ChVF/A0VRfoQFUV3FBVF
txcVRbkaFUX0HRVFNCEVRTIkFUWzJxVFsSoVRfAtFUUvMRVFazQVRW03FUXqOhVFqj0VReZA
FUVnRBVFpkcVReJKFUXkTRVFH1EVRR1UFUVdVxVF3loVRRleFUUbYRVFVmQVRZZnFUWYahVF
FW4VRVRxFUVSdBVFkncVRc16FUXPfRVFTIEVRUqEFUVIhxVFiIoVRQmOFUUHkRVFg5QVRYGX
FUWDmhVFAJ4VRUChFUU+pBVFv6cVRb2qFUW7rRVFOLEVRXe0FUW3txVFd7oVRfS9FUU0wRVF
MsQVRa7HFUXuyhVFrs0VRSvRFUVr1BVFadcVRebaFUXo3RVF5uAVRWPkFUWi5xVFoOoVReDt
FUUf8RVFHfQVRV33FUXZ+hVF1/0VRRcBFkVWBBZFVAcWRdUKFkURDhZFExEWRU4UFkWOFxZF
jBoWRQ0eFkVMIRZFSiQWRUgnFkXFKhZFBC4WRQIxFkWDNBZFgTcWRcE6FkUAPhZFPEEWRT5E
FkW7RxZFuUoWRbdNFkU4URZFd1QWRXVXFkW1WhZF8F0WRfJgFkUtZBZFrmcWRaxqFkXsbRZF
K3EWRSl0FkWmdxZF5noWReR9FkUjgRZFY4QWRWGHFkXeihZFHY4WRRuRFkUdlBZFmpcWRdma
FkXXnRZFVKEWRVakFkWSpxZF0aoWRRGuFkUPsRZFkLQWRY63FkWMuhZFy70WRUjBFkVGxBZF
SMcWRcXKFkXDzRZFAtEWRX/UFkWB1xZFvdoWRfzdFkX64BZFe+QWRbvnFkW56hZF+O0WRTTx
FkU29BZFs/cWRfL6FkXw/RZFLwEXRS0EF0VtBxdF6goXRegNF0UnERdFJRQXRaYXF0XmGhdF
5B0XRSMhF0VfJBdFYScXRZwqF0UdLhdFGzEXRRk0F0WaNxdFmDoXRdM9F0VUQRdFUkQXRZJH
F0XRShdFz00XRUxRF0VKVBdFTFcXRclaF0UJXhdFSGEXRUZkF0WGZxdFwWoXRQBuF0X+cBdF
f3QXRb93F0V7ehdF/H0XRfqAF0V3hBdFt4cXRbWKF0WzjRdFNJEXRTKUF0VxlxdF7poXRa6d
F0XuoBdFa6QXRWmnF0WoqhdF6K0XReawF0UltBdForcXRaC6F0UhvhdFH8EXRR3EF0WexxdF
2coXRRnOF0UX0RdFGdQXRZbXF0XV2hdF090XRVDhF0UR5BdFjucXRc3qF0XL7RdFC/EXRYz0
F0VI9xdFiPoXRQT+F0UHARhFQgQYRYEHGEV/ChhFvw0YRUARGEU+FBhFfRcYRbkaGEW7HRhF
9iAYRXckGEW3JxhFtSoYRfQtGEUvMRhFbzQYRa43GEXuOhhF7D0YRepAGEVrRBhFaUcYReZK
GEUlThhF5lAYRWNUGEWiVxhFoFoYReBdGEUfYRhFHWQYRV1nGEWYahhF120YRRdxGEVWdBhF
VHcYRZR6GEURfhhFD4EYRU6EGEWOhxhFzYoYRQ2OGEVIkRhFiJQYRYaXGEXFmhhFBJ4YRUSh
GEVCpBhFgacYRcGqGEW/rRhFPLEYRXu0GEV5txhFuboYRfi9GEX2wBhFc8QYRbPHGEWwyhhF
8M0YRe7QGEUt1BhFrtcYRazaGEXo3RhFJ+EYRSnkGEVl5xhF5uoYReTtGEUj8RhFY/QYRZ73
GEXe+hhFHf4YRRsBGUVaBBlFmgcZRdkKGUUVDhlFExEZRVIUGUWSFxlF0RoZRc8dGUVMIRlF
TiQZRYonGUXJKhlFxy0ZRUgxGUVGNBlFRDcZRYM6GUUAPhlFAkEZRX9EGUV9RxlFe0oZRfxN
GUX6UBlFOlQZRbdXGUW1WhlFt10ZRTRhGUVzZBlFs2cZRe5qGUXwbRlFL3EZRWt0GUWqdxlF
6noZReh9GUXmgBlFZ4QZRaKHGUWkihlFIY4ZReKQGUVflBlFnpcZRZyaGUXcnRlFG6EZRRmk
GUWWpxlFlKoZRdOtGUVUsRlFUrQZRVC3GUXNuhlFDb4ZRQvBGUWMxBlFiscZRYjKGUUJzhlF
RNEZRYPUGUWB1xlFwdoZRQDeGUVA4RlFPuQZRbvnGUW96hlF+O0ZRTjxGUV39BlFdfcZRbX6
GUX0/RlFNAEaRTIEGkWuBxpF7goaRewNGkXqEBpFaxQaRaoXGkWoGhpF6B0aRSMhGkUlJBpF
oicaReIqGkXgLRpFHzEaRV80GkVdNxpFnDoaRRk+GkUXQRpFVkQaRZZHGkXRShpFEU4aRVBR
GkVOVBpFjlcaRc1aGkUNXhpFC2EaRYhkGkWKZxpFiGoaRQRuGkVEcRpFQnQaRYF3GkXBehpF
v30aRTyBGkV7hBpFeYcaRbmKGkX4jRpF9pAaRXeUGkWzlxpFtZoaRfCdGkUvoRpFLaQaRa6n
GkXqqhpF7K0aRSuxGkVntBpFprcaRea6GkXkvRpFI8EaRWPEGkVhxxpF3soaRR3OGkUb0RpF
WtQaRZrXGkXZ2hpFFd4aRVThGkVS5BpFkucaRZDqGkUR7hpFUPEaRU70GkWO9xpFyfoaRcv9
GkVIARtFiAQbRUQHG0XFChtFBA4bRQIRG0V/FBtFvxcbRb0aG0X8HRtFPCEbRXskG0W3JxtF
uSobRfQtG0U0MRtFczQbRbM3G0XyOhtF8D0bRS9BG0VrRBtFqkcbRepKG0XoTRtFJ1EbRWdU
G0VlVxtF4lobRSFeG0XiYBtFX2QbRZ5nG0WcahtFHW4bRRtxG0UZdBtFlncbRdV6G0XTfRtF
E4EbRVKEG0VQhxtF0YobRQ2OG0VMkRtFjJQbRYqXG0XJmhtFCZ4bRUihG0WDpBtFhqcbRcGq
G0UArhtFQLEbRX+0G0W/txtFe7obRfy9G0U4wRtFOsQbRbfHG0W1yhtF9M0bRTTRG0Uy1BtF
rtcbRbDaG0Xs3RtF7uAbRSnkG0Vp5xtFqOobRejtG0Xm8BtFJfQbRWX3G0Wg+htF4P0bRR8B
HEVfBBxFngccRdkKHEUZDhxFFxEcRVYUHEWWFxxF1RocRRUeHEVQIRxFTiQcRY4nHEWMKhxF
DS4cRUwxHEVKNBxFSDccRcU6HEXHPRxF</AssayXData><AssayYData Points="600">OxsTQIaHEkAD3RJAJxQTQGU7E0BrUxNAtvASQAfhEkBDTxNA20sTQFRPE0DT3hJAHzITQJMt
E0DcbBNAF1QTQM5jE0BpNRNA5UETQBNoE0AfNxNA6zkTQJgBE0DwOhNAHFYTQAA7E0ClIBNA
0TUTQNkpE0CpMRNAwvkSQKwaE0BS6RJAVD8TQHEOE0CKPRNA4kwTQMgEE0ADPxNAgTUTQCAz
E0DfHBNAh08TQHJVE0BdNBNAel4TQIcvE0DtXRNAlpYTQPX6EkCWkRNASkoTQBBsE0DNTBNA
/4wTQPtDE0B9KBNAne8SQLlSE0CPBRNAEu4SQHBbE0A2KBNAFkUTQBsgE0CvQRNARS8TQIEt
E0BPXRNAnRITQMUeE0CYZxNAuDwTQPWLE0AuPRNAgf4SQJYpE0C/iRNADTcTQF9xE0BadhNA
1/ESQE4QE0D4ChNAs2ATQHgyE0CWXRNAODYTQK9RE0DTKxNAfEwTQL0IE0CfMhNAnP8SQPkk
E0DcORNAnYUTQOD2EkA3NBNAOUkTQHY1E0CYOhNAUx8TQEU9E0A1JBNABewSQPzTEkCLFxNA
ZS0TQPM3E0AdSBNAShgTQAY5E0D1MRNAOdYSQIETE0Cs8BJA/yoTQOZEE0Cf9xJAFl8TQB0U
E0DeOxNANDsTQNMbE0BcRBNABRUTQCFQE0BAHhNA5D0TQKQFE0BmuRJAEy0TQHMdE0B9MBNA
ZWUTQAVTE0B7PRNAqWQTQDtyE0Ab+BJAYfoSQGNXE0BOKhNAii8TQALmEkAvWBNAohQTQLA9
E0BlRBNATewSQHgGE0AglRNAlmQTQKUVE0Av8RJAd1ATQIJgE0CAExNAv2oTQKs2E0BqERNA
DwYTQEcrE0DxRRNArwsTQHghE0D1HxNATjcTQP0iE0B+RxNAT9ISQAh1E0DcUBNAkzoTQAkg
E0C7cxNAWTsTQAwoE0AZSxNAv9sSQN8SE0B1ixNA1tISQHJME0AfDxNALTgTQLETE0ATCxNA
ERcTQNDhEkA6QxNAhvQSQG4iE0Ac6hJAADMTQHJGE0BpPBNAbRITQNxDE0B2YBNAm0MTQMcH
E0DnSBNA1WgTQBBSE0CCaBNAHx4TQFDzEkDy2BJAocMSQAj9EkC3NBNAOicTQCf1EkD+FhNA
TlQTQCSYEkBO/RJAuCATQBs4E0CSDRNALyMTQDw7E0Aj+hJA1DgTQNVUE0ChDxNAGgUTQEYC
E0DcPBNAry0TQHYcE0A18xJAz/wSQGCPE0BMOhNA+XoTQHU5E0Ak7hJAj0ETQD8/E0Cp2hJA
yTcTQIgSE0CfIRNAlSkTQFVKE0DN4xJAywcTQK0OE0CdDBNAJNgSQHw6E0CoOxNAfjcTQPTx
EkCZCBNATTcTQBHkEkAdGBNAAPoSQEoNE0AnNRNAwfMSQNdfE0AYKxNA+FATQGwhE0CZWBNA
eSATQDgaE0DbFhNAlusSQIHMEkCgTRNAHm0TQERwE0AaGhNAAGUTQC/0EkBTCRNAZCoTQIjv
EkAzChNAHPcSQH4ME0AFQxNAJf8SQBZKE0C4ChNAexMTQEhDE0BUABNAXu0SQMb7EkDJ3BJA
WpsSQDz5EkBB+hJAwRYTQCbUEkBMAxNABEsTQLn9EkD4RxNAJEcTQLsUE0DJ1RJAqPwSQAX0
EkBdRxNAU9ASQLYHE0A2MhNAsigTQHsoE0BiNBNAHB4TQGhDE0BeMRNA+ygTQN08E0A5UBNA
tU0TQHZoE0AQ3BJAVSsTQORLE0B9RhNAvRYTQDleE0BuKhNAGQYTQGZQE0DaNhNAMBUTQEwY
E0Ax/BJAlycTQLBBE0BIHRNAmaASQC85E0C3KxNAsyQTQCxQE0D3MxNAovsSQBLlEkDJRBNA
UF8TQELmEkDuvhJAtgkTQOQ4E0DbLBNApfwSQILfEkAUZRNA1AQTQA/9EkCu6xJApQUTQPUK
E0Di2RJA+fgSQF1GE0DuxxJAPR8TQJYAE0AyGhNAXvASQP82E0Br+BJAEQoTQEL7EkBeMBNA
ykoTQPtkE0AmLhNAFMYSQCInE0BbHxNAAuYSQFfnEkBl9BJAW2QTQMEVE0BmNBNAySITQAgt
E0CqGBNA454TQAveEkBUIxNAnhoTQHI5E0BaDhNAlTYTQOsbE0CKyRJA/h8TQMFQE0DhRxNA
8G4TQCHHEkCFThNAHB8TQF4bE0C0RRNAjv8SQMTQEkCcLRNAHyETQCBRE0BhNxNAz+USQLXw
EkA3bRNAuM0SQGIoE0D5XxNAyQsTQKsqE0CU8RJAbfsSQDk8E0B/GhNAK2ETQELnEkARARNA
UgwTQJtbE0C8KhNAINkSQGfNEkCkMBNAyiETQCdIE0CdXBNA7dUSQLhzE0C14BJAzRYTQMvh
EkDONBNAhAQTQAQ7E0CBEhNAMP8SQPwdE0AbUhNANxUTQIv8EkAIIxNA5jITQI9ME0DXPhNA
8/8SQAMjE0Ah/BJA7OQSQDT2EkD3ERNAUMgSQHNQE0DkCxNARScTQNw9E0BU2hJApiMTQBvI
EkC5MhNAVQITQA1KE0Ac+xJAQxATQFImE0C9MRNAVfwSQKNrE0DUSxNAHDQTQPIhE0CwDhNA
9CYTQHofE0A+LxNADyUTQFFME0BC+RJA8PsSQHdKE0BZMhNA42ITQCQ7E0CtLhNA1T0TQBDx
EkA2NxNAQgYTQL1aE0B0ZBNAgwkTQN9gE0B1SxNAaOwSQH/mEkDFJBNACTETQB0sE0D2exNA
eh4TQOnWEkBQShNAxAYTQO4FE0DtZxNAEA4TQGQeE0B4mhNA/3QTQGX5EkCuMRNAp1ITQMNs
E0ADZxNAM3MTQHjgEkCMMBNAT2ATQIZjE0CuOhNAzisTQBJKE0B6MxNAyQ4TQIs2E0DnQhNA
aCwTQD0PE0CrtxNAdtwSQBclE0A5LxNAiDETQN0UE0AL+RJAsAATQHR1E0BoBxNAiSMTQOnk
EkDBIBNAtkQTQFlvE0CSAxNADQ8TQM8rE0CSFxNAcjITQBE+E0Dq3RJAc9gSQPz8EkD/FBNA
hR8TQCQVE0ClJBNA5SsTQO5vE0D/UxNAnwYTQJG1E0CMBBNAa/ASQG1ME0DruRJAGBMTQAY2
E0DpCBNAeAQTQJMOE0CAJRNApAQTQJr+EkCFJxNA2DoTQCUjE0BRJRNAjBsTQEqBE0BmYhNA
3N0SQBwWE0CLNRNAxWgTQD4cE0A7KhNA</AssayYData></Step><Step><CommonData><SampleLocation>6</SampleLocation><SampleID></SampleID><SampleGroup></SampleGroup><SampleInfo></SampleInfo><SampleRow>O</SampleRow><SamplePlate>1</SamplePlate><WellType>BUFFER</WellType><Concentration>-1</Concentration><ConcentrationUnits>µg/ml</ConcentrationUnits><MolarConcentration>-1</MolarConcentration><MolarConcUnits>nM</MolarConcUnits><MolecularWeight>-1</MolecularWeight><Temperature>30</Temperature><StartTime>2687127</StartTime><AssayTime>100</AssayTime></CommonData><FlowRate>1000</FlowRate><StepType>DISASSOC</StepType><StepName>Dissociation</StepName><StepStatus>OK</StepStatus><ActualTime>100.008</ActualTime><CycleTime>0.2</CycleTime><AssayXData Points="500">+kAcRTlEHEV5RxxFd0ocRfRNHEX2UBxF9FMcRTNXHEWwWhxFrl0cRS9hHEUtZBxFK2ccRWtq
HEWqbRxF5nAcRWd0HEVkdxxFYnocReN9HEUfgRxFXoQcRVyHHEWcihxF240cRdmQHEValBxF
lpccRVaaHEXTnRxFE6EcRRGkHEWSpxxFkKocRc+tHEXNsBxFSrQcRUy3HEXJuhxFib0cRcXA
HEVGxBxFRMccRYPKHEXDzRxFwdAcRQDUHEU81xxFe9ocRbvdHEX64BxFOeQcRTfnHEW06hxF
9O0cRTPxHEUx9BxFcfccRbD6HEWu/RxFKwEdRSkEHUUrBx1FqAodRegNHUXmEB1FYhQdRSMX
HUViGh1F3x0dRSchHUVeJB1FXCcdRZwqHUWaLR1FFzEdRVY0HUVUNx1FlDodRdM9HUXRQB1F
UkQdRY1HHUWLSh1Fy00dRQpRHUUIVB1FiVcdRcVaHUXHXR1FxWAdRUZkHUWBZx1Ff2odRQBu
HUX+cB1F/HMdRX13HUW4eh1Fu30dRTeBHUU1hB1FM4cdRbSKHUX0jR1F8pAdRTGUHUUvlx1F
b5odReydHUUroR1FKaQdRWmnHUWoqh1Fpq0dRSOxHUVitB1FYLcdRaC6HUXfvR1F3cAdRVrE
HUWaxx1FmModRZbNHUUX0R1FVtQdRVTXHUWU2h1Fz90dRdHgHUVO5B1FjecdRYvqHUXL7R1F
CvEdRQj0HUWF9x1FxfodRcP9HUUCAR5FQgQeRUAHHkW9Ch5F/A0eRfoQHkU5FB5FeRceRXca
HkX4HR5FMyEeRTUkHkVxJx5FcyoeRa4tHkUvMR5FLTQeRW03HkVrOh5Fqj0eRepAHkUlRB5F
ZEceRaRKHkWiTR5FI1EeRV5UHkVgVx5FnFoeRdtdHkVYYR5FWmQeRZpnHkWYah5F120eRRNx
HkUVdB5FknceRZB6HkXPfR5FDoEeRU6EHkVMhx5FyYoeRYmNHkXJkB5FBJQeRYWXHkWDmh5F
AJ4eRQKhHkUApB5FfaceRb2qHkX8rR5F+rAeRTm0HkV5tx5Fd7oeRfS9HkUzwR5FMcQeRXHH
HkWwyh5Frs0eRSvRHkUt1B5FadceRajaHkXo3R5F5uAeRWfkHkVk5x5FYuoeRd/tHkUf8R5F
HfQeRZ73HkWc+h5Fmv0eRRcBH0VWBB9FVAcfRZQKH0WWDR9F0RAfRREUH0VQFx9FkBofRY0d
H0XNIB9FDCQfRUgnH0XJKh9Fxy0fRcUwH0VGNB9FgTcfRYM6H0UAPh9F/kAfRfxDH0V9Rx9F
vUofRbtNH0U3UR9F+FMfRTdXH0W0Wh9F9F0fRfJgH0UxZB9FcWcfRW9qH0WubR9FK3EfRSl0
H0Undx9FZ3ofRaZ9H0XmgB9FJYQfRWCHH0Veih9Fno0fRd2QH0UdlB9FmpcfRZiaH0WanR9F
J6EfRVakH0VUpx9FlKofRdOtH0XRsB9FTrQfRY23H0WLuh9Fy70fRQrBH0UIxB9FhccfRcXK
H0XDzR9FxdAfRULUH0VA1x9Ff9ofRb/dH0X+4B9F/OMfRTznH0V36h9Ftu0fRfbwH0U19B9F
M/cfRbD6H0Xw/R9F7gAgRS0EIEVtByBFawogRewNIEUnESBFKRQgRWQXIEWkGiBFoh0gRSMh
IEViJCBFYCcgRV4qIEXbLSBF3TAgRVo0IEWaNyBFmDogRZY9IEUXQSBFFUQgRVRHIEWQSiBF
z00gRc1QIEVOVCBFjVcgRYtaIEXLXSBFBmEgRQhkIEWFZyBFxWogRcNtIEUCcSBFQnQgRUB3
IEW9eiBF/H0gRfqAIEU6hCBFeYcgRXeKIEX0jSBFM5EgRTGUIEVxlyBFsJogRa6dIEUvoSBF
LaQgRW2nIEVrqiBF6K0gReawIEUltCBFZLcgRWK6IEWivSBFH8EgRV7EIEVcxyBFnMogRdvN
IEXZ0CBFWtQgRZbXIEWU2iBF090gRRfhIEUR5CBFkucgRdHqIEXP7SBFCvEgRUr0IEVM9yBF
yfogRcf9IEUGASFFRgQhRYUHIUWDCiFFvw0hRf4QIUUAFCFFPBchRb0aIUX8HSFF+iAhRTok
IUV1JyFFcyohRfQtIUUzMSFFMTQhRXE3IUWsOiFFrj0hRStBIUUpRCFFJ0chRahKIUXoTSFF
5lAhRWJUIUVgVyFFYlohRd9dIUUfYSFFHWQhRZpnIUWcaiFFmm0hRRdxIUVWdCFFVHchRZR6
IUXTfSFF0YAhRU6EIUWNhyFFzYohRY2NIUUKkSFFSpQhRUiXIUXFmiFFx50hRcWgIUVCpCFF
gachRX+qIUUAriFF/rAhRfyzIUV5tyFFuLohRba9IUU3wSFFNcQhRTPHIUW0yiFFss0hRfLQ
IUUt1CFFbdchRWvaIUXs3SFFK+EhRSnkIUVp5yFFpOohRePtIUXh8CFFYvQhRWD3IUVe+iFF
3/0hRRsBIkUdBCJFmgciRZgKIkWWDSJFFxEiRVYUIkVUFyJF0RoiRZIdIkXRICJFDCQiRY0n
IkWLKiJFyy0iRQoxIkUINCJFhTciRcU6IkXDPSJFAkEiRQBEIkVARyJFvUoiRfxNIkX6UCJF
OlQiRXlXIkW4WiJFtl0iRTNhIkU1ZCJFM2ciRbBqIkXwbSJF7nAiRS10IkUrdyJFa3oiReh9
IkU=</AssayXData><AssayYData Points="500">aPISQLLGEkDryhJAEBsTQOAlE0Cj/xJAM9MSQObnEkASMhNA29oSQCXhEkBDNhNApSQTQEX/
EkDIBBNAUwoTQIwbE0CaGRNAqbsSQMq+EkDIORNAXCcTQCYTE0DFwhJAgqQSQBkGE0DmKBNA
nwYTQL6TEkAm/BJA3CYTQOIPE0AIABNA5voSQB72EkBPABNAmRMTQCoeE0C4DBNA9z0TQGc4
E0DHXBNAhg8TQE7kEkBaGhNAI/USQIrdEkDZBhNAP+ISQIr9EkBwxxJAFPoSQF55E0AWyBJA
TM4SQLb9EkBhExNAQswSQB5cEkDA2RJAThwTQKwUE0DIyhJADvUSQJoHE0C+uRJATO4SQCAl
E0CTzRJAbBATQCu9EkDUFBNAtuASQCYXE0AJ7RJAicwSQBvVEkBBChNAAt0SQCVRE0Cm/BJA
KAsTQLLOEkD17RJAzwgTQLgGE0B9PBNAx+QSQB/4EkB50hJAQMYSQJvsEkAJCBNAv7cSQGvv
EkA6ZBNAmwsTQPAOE0DrBhNAWskSQJBlE0BaGhNAW+YSQKoXE0Bv8RJAsRITQJYqE0Do9BJA
SewSQD4CE0BaHhNAGVsTQLYAE0CeChNAOyQTQOolE0BSRBNAVNsSQL0FE0CpMxNAwA8TQAkQ
E0C/SxNAMWMTQCgOE0AyNRNACNMSQDvvEkASYxNAVwcTQPHSEkCfSBNAXsgSQDsTE0A2WRNA
AiUTQDEWE0D55RJA8zITQNcjE0AXRxNAhRcTQCrDEkC/9hJAOe0SQDdkE0D/xxJADKsSQL8h
E0A1RBNA+eUSQF3SEkAAxBJADEQTQBBOE0BWJxNAiRgTQI3IEkAYJhNAPNgSQGXmEkCR/RJA
iDcTQAi0EkDIvRJA3DATQPHkEkDTBRNAnA4TQBXaEkCC3hJAOtoSQEr9EkCbPhNA6g0TQFbc
EkBW8hJA68kSQAIdE0CFARNAvgkTQAnbEkA82xJAJvgSQJDdEkB/7hJAU/cSQNdfE0CNChNA
RBYTQH1PE0DgAhNAiioTQLsTE0Bj/BJAcRATQDP8EkAu/BJAIy8TQBnuEkDeWxNA0LMSQLUk
E0BnTBNAbPMSQJrtEkBKFhNAhD0TQGgHE0BlFRNAvQ4TQPkEE0Dh6BJASyUTQDwFE0CnKxNA
ri0TQDs4E0CQ+hJAcM8SQGPsEkCxPRNACRYTQCr5EkBhBhNAH/kSQJULE0BB+xJA8tISQHg1
E0AtpxJA0P4SQEACE0CHQRNAtAsTQH34EkBsExNAtjoTQIUHE0DqOBNAkyATQOk9E0BaWBNA
nCkTQEI3E0Bd8xJAUVsTQOdIE0AX+BJABS0TQBIfE0DnUxNAeVoTQKsKE0A3PRNAN8QSQLf2
EkBEDxNArAgTQHpfE0DbCBNADQATQNQXE0B6GBNAwiYTQMsCE0ChGhNA/DITQClOE0CoGhNA
h1wTQNUdE0CvMxNAEiwTQBlME0Du6RJAWi4TQJczE0B5WBNA1ugSQGThEkCcWRNAP0ATQG5G
E0DNHBNAZz4TQFFDE0D+GxNABikTQHwOE0BBEhNADQ8TQC1KE0CEPxNAvQYTQLcKE0D8dRNA
OGITQLl0E0Bp9RJAKRITQNMHE0CwRRNARkcTQNkLE0AoTxNAwDYTQKMHE0AhKhNAcTETQL0W
E0C8UxNAWjMTQKIaE0DlChNAhQsTQAl3E0BfJBNAPXYTQBrfEkCLOBNAPC4TQNRGE0AdTRNA
WeQSQPYuE0BYLRNABvsSQJYbE0BGTBNAGCITQIRcE0D2KhNA2yATQJIpE0Dq6hJAo2wTQK7a
EkDHORNAs1cTQEtOE0BzIhNAqPwSQHozE0CsNBNAdOYSQE4lE0BzCRNAcNoSQNxGE0CxTRNA
hiITQGAvE0B2YxNAjRUTQAtRE0ArIBNAVGATQFIlE0CJExNAXzYTQHQeE0AO6hJAj9MSQA5p
E0AhThNAE3ETQH4nE0DP2xJApiATQF73EkBfMBNASBwTQMjlEkAsIxNA0iUTQGlUE0AIABNA
JdISQEa3E0AdIxNA4QYTQK63EkA56hJA6DwTQK4OE0ARKRNArUETQLb7EkDMRxNAze4SQOg7
E0AyHhNA4SkTQGn1EkDgRBNA6G0TQBsCE0DxWRNA2u0SQAPrEkCNGBNAS/0SQDBFE0C8DxNA
StYSQLv+EkBTExNAwCkTQABAE0DQ8RJAOTMTQCNHE0D3+xJAIwETQIsnE0ApFxNAYNoSQAcu
E0Dw6xJA6iETQII6E0CeKRNADhETQGlhE0CdExNAq4ATQAkyE0BNQRNAgw0TQJEkE0BKMRNA
HAoTQKBFE0CxGBNAIzcTQJ05E0AxVhNAaikTQOITE0Dd/BJAmPYSQP78EkDRCRNA8DQTQM5I
E0Bb4BJACi0TQIYDE0C1KBNAySETQIIWE0CJDxNA4R4TQJMrE0CjKRNA7r0SQEgtE0Dl9hJA
7GQTQDkLE0BHcRNAXCkTQAkJE0A9IBNAFj8TQHL4EkDY/xJAreUSQI65EkDE8BJAUpkSQBoW
E0AxIhNAJPoSQNTxEkAEOhNA1BkTQL8GE0CWyxJAIwITQJjrEkAT1BJAaBYTQEcME0ADXBNA
Rf4SQCUmE0BVZBNAw/4SQCQzE0AHOhNAwDUTQLtvE0AzUhNA3U0TQMvYEkB8/xJAXPwSQPQk
E0A=</AssayYData></Step></KineticsData></ExperimentResults>
