# Supplementary material for: Legionella effector MavC targets the Ube2N~Ub conjugate for noncanonical ubiquitination
Source: Nat Commun. 2020 May 12;11:2365. doi: 10.1038/s41467-020-16211-x (PMC7217864; doi:10.1038/s41467-020-16211-x)
Supplement: Supplementary file 4 — Source Data [file 41467_2020_16211_MOESM4_ESM.zip › SourceDataFile_NCOMMS-19-35633A/BLI-SourceData/UbSSUbE2N with MavC FL/190807_003.frd]

<?xml version="1.0" encoding="UTF-8" standalone="yes"?>
<ExperimentResults><ExperimentInfo Name="MavCFL UbSSUbE2N"><ExpDescription></ExpDescription><RTDVersion>2.0</RTDVersion><RunID>3D11CAFE-4A0A-4BE9-8A75-1116D9BEE6E9</RunID><ExperimentType>KINETICS</ExperimentType><ExperimentSubType>KBASIC</ExperimentSubType><StartDateTime>2019-08-07T22:15:04</StartDateTime><MachineName>1212-222PC01</MachineName><UserName>Labuser</UserName><LotNumber></LotNumber><PlateName>190807</PlateName><PlateName2></PlateName2><SensorName>G9</SensorName><SensorPlate>1</SensorPlate><SensorType>Ni-NTA</SensorType><SensorRole>LIGAND</SensorRole><SensorInfo></SensorInfo><WritingSW>DataAcquisition.exe 9.0.0.66</WritingSW><InstrumentType>OctetRED384</InstrumentType><InstrumentFW></InstrumentFW><IntegrationTime>2.1</IntegrationTime><DSPType>CPF</DSPType><DSPStitching>1</DSPStitching><InfoHash>1903831087</InfoHash></ExperimentInfo><AssayParamsInfo/><KineticsData><Step><CommonData><SampleLocation>1</SampleLocation><SampleID></SampleID><SampleGroup></SampleGroup><SampleInfo></SampleInfo><SampleRow>M</SampleRow><SamplePlate>1</SamplePlate><WellType>BUFFER</WellType><Concentration>-1</Concentration><ConcentrationUnits>µg/ml</ConcentrationUnits><MolarConcentration>-1</MolarConcentration><MolarConcUnits>nM</MolarConcUnits><MolecularWeight>-1</MolecularWeight><Temperature>30</Temperature><StartTime>0</StartTime><AssayTime>60</AssayTime></CommonData><FlowRate>1000</FlowRate><StepType>BASELINE</StepType><StepName>Baseline</StepName><StepStatus>OK</StepStatus><ActualTime>59.994</ActualTime><CycleTime>0.2</CycleTime><AssayXData Points="300">AAAAAO58Pz4pXM8+2c4XP6jGSz/ByoE/2c6XP/ypsT8tss0/y6HlP7Kd/z/NzAxAnMQYQI/C
JUAhsDJAFK4/QAisTED8qVlA8KdmQIGVc0C6SYBAtMiGQJzEjECWQ5NAj8KZQIlBoEBSuKZA
TDetQDMzs0AtsrlAJzHAQCGwxkAIrMxA46XTQPyp2UDjpd9ArBzmQLge7UCgGvNAmpn5QIGV
/0A9CgNBK4cGQTeJCUGcxAxBGQQQQQwCE0GJQRZBj8IZQfT9HEHn+x9BZDsjQeF6JkFeuilB
2/ksQT81MEFMNzNBsHI2QS2yOUGq8TxBJzFAQaRwQ0GYbkZBFK5JQXnpTEH2KFBB6SZTQfCn
VkFaZFlBYOVcQVTjX0HRImNBTmJmQUJgaUEv3WxBI9tvQaAac0EdWnZBmpl5QY2XfEEK139B
RIuBQQIrg0F56YRBc2iGQTEIiEHwp4lBokWLQWDljEFaZI5BGQSQQdejkUGWQ5NBVOOUQRKD
lkEMAphBvp+ZQcUgm0E735xB+n6eQbgeoEHufKFBcT2jQSPbpEEpXKZBoBqoQZqZqUGTGKtB
F9msQRBYrkHP969BjZexQYcWs0FGtrRBvHS2QXsUuEE5tLlBMzO7QfLSvEGkcL5BYhDAQSGw
wUHfT8NBFK7EQZhuxkFWDshBCKzJQcdLy0HBysxBf2rOQT0K0EH8qdFB9ijTQW3n1EFzaNZB
befXQeOl2UHdJNtBnMTcQR+F3kEZBOBBEoPhQYlB40FI4eRBQmDmQQAA6EH6fulBuB7rQTvf
7EHufO5B9P3vQaab8UFkO/NBI9v0QeF69kGgGvhBmpn5QVg5+0EK1/xByXb+QUQLAEIj2wBC
PYoBQn9qAkJeOgNCNwkEQrTIBEL2qAVCc2gGQvAnB0IxCAhCrscIQo2XCUJtZwpCRjYLQsP1
C0IE1gxCgZUNQmBlDkI/NQ9CGQQQQpzEEELXoxFCtnMSQjMzE0ISAxRC8tIUQtGiFUJOYhZC
iUEXQgYBGELl0BhCxaAZQqRwGkIhMBtCAAAcQt/PHEJcjx1CmG4eQnc+H0L0/R9C080gQrKd
IUIvXSJCajwjQkoMJELHyyRCppslQoVrJkICKydCPQooQh3aKEKamSlCeWkqQlg5K0LV+CtC
F9ksQpOYLUJzaC5CTDcvQisHMEIK1zBCh5YxQsl2MkJGNjNCw/UzQv7UNELdpDVCWmQ2Qjk0
N0IZBDhClsM4QtejOUKwcjpCMzM7QgwCPELs0TxCaJE9QqpxPkKJQT9CBgFAQuXQQEK+n0FC
QmBCQn0/Q0JcD0RC2c5EQrieRUKYbkZCFC5HQlANSELNzEhCUI1JQilcSkJqPEtC5/tLQiPb
TEKmm01CI1tOQl46T0I9ClBCHdpQQpqZUUJ5aVJCWDlTQtX4U0IQ2FRC8KdVQhBYVkJMN1dC
KwdYQqjGWELjpVlCZmZaQj81W0IfBVxC/tRcQnuUXUK8dF5COTRfQrbzX0Ly0mBC0aJhQk5i
YkKPQmNCDAJkQonBZELLoWVCSGFmQicxZ0IAAGhC389oQlyPaUI7X2pCfT9rQvr+a0LZzmxC
sp1tQpFtbkIOLW9C</AssayXData><AssayYData Points="300">AAAAAD79dbuzVfu6jcA0Om3ttju/+g48PpA8OuuFijtvaZ47xz4OOgrovTsF58w74oMqPEar
8zv/7x08AInuO0H2kzuOoIg7tQzRO4G/EjyOY/s782rJO1tJvjsARQ8850sBPOZ7Jjw/o6I7
u07zO/L9hjvE4BU8xg/mO2maBTy8vN07SvCnO/ocHzw9L/w7WKvnO3Z5+zs+7BI8eSrXO4ya
AzzU/hA8xOEfPBiHKzybnjo8H4buO2tHBTyH6n88t6gHPPKlEzynZvU74yslPCsJHzw7sSI8
55EiPGD9DDzgrTE8I9cbPPneHzx3b+A7Ls3XO5IYCTxshuQ7sSpMPJtvHDx2xUA8uyBZPB7g
KzyVgF4800dLPJUa4jsppSM8eJAnPECuUDz95g08YhUyPHaBMDyfb2E8U1B9PJpvgDzYVgo8
Ib8xPEx7EDxLn1k8Q6YePIc1DzzFsVQ8ZOmAPDtaXDx3djw8MeJQPASAXzwZpUA8OvubPHHJ
gDwfZkA8zKIjPDFnizylQHI8FrcsPHfggDyDlGM8ovuHPEVEQDxiF3s86IOUPL1fUDwlyHk8
iDM6PAvBZDxA1ms8KjWYPAGBgTz7LjY8HNuCPKCKjjzajm48EMOYPEp5mTzbzEA8XduNPOU0
pTzudXA8ZcyTPA+NhjwJYI08YgaJPGLwhjyzMJM8wcdyPBZlnzxG+rE8bnuVPG2+pjyZM4k8
dWtOPJbfpjw10Hc8LvSmPKYIkzzjqZc8OkiaPN6RjDyWvK488COQPHiuqDyAXbs8I+ywPLAA
ozxxyZk8ITavPABrlTyL+r88HPBwPEjkmzwJ/JU8gZ6VPNkyoDxeW3Q8p1+UPCU6yDzGIKk8
ZpOGPGnHrTwv+JQ87ZSwPOiLqDyzqag8hhKlPNbGqDxDX6k8JQHPPJImrTyCaZ88Qyy/PCBQ
wzyNONk8hxHMPGWjvjzzq7M81cOmPFxz1DzxmrM8/I7OPF3LsTyDgKE8Ou/fPH/LxDwh3dI8
5nu6PB882zxETtA8Y1ixPPuZrjwiTL88Cn/YPJqR+DxGLNM8DMHHPPlP0DzyctI8ibWpPMcg
0Dx3aK486FOqPEKn0jxqobs8foKyPBFUzzzE19I8buvkPDoerjz6rdc843zWPLNU4Tzeqdw8
0GzHPB2m6jypC608IRrhPHXgvDzr5v88NWazPDuHujzOHss8KS/gPMBZzDxDNtU8+M/ZPIt8
7Tz6Gtw8kkrRPLgAtDxW2so8TogBPRYu8jx0e/w8f4PXPFDi1zx64Ms8WU/1PPHrAz0/49Y8
nF0KPXI04TxqTvg8FvcAPUg8zTwUV+c8Vwr4PPtL0TzPWeI8OZcFPUsq8DxFBfc8b/X0PFVD
8DxNzuI8LpbMPANi4Tze7AI9SKz0POSs1TzKjQA9E+P9PFwp8TwfJfI8bFP3PEAiCj1TdN88
Cy0FPZh6Dj0WlOA8bSQCPUfa8Txxtus8/pjyPK12Bj2/Nvo8f7wBPWV/+zz/+/E8JtUFPT0Y
AT2pigI99WgGPYSA8TyIZP48lJrbPEbNCD1mNRI9S6jjPMX6Az33DQM9DQsDPWK7BD3VnwQ9
rlcKPcMaBD3UpvU8</AssayYData></Step><Step><CommonData><SampleLocation>3</SampleLocation><SampleID></SampleID><SampleGroup></SampleGroup><SampleInfo></SampleInfo><SampleRow>M</SampleRow><SamplePlate>1</SamplePlate><WellType>KLOAD</WellType><Concentration>-1</Concentration><ConcentrationUnits>µg/ml</ConcentrationUnits><MolarConcentration>-1</MolarConcentration><MolarConcUnits>nM</MolarConcUnits><MolecularWeight>-1</MolecularWeight><Temperature>30</Temperature><StartTime>87109</StartTime><AssayTime>300</AssayTime></CommonData><FlowRate>1000</FlowRate><StepType>LOADING</StepType><StepName>Loading</StepName><StepStatus>OK</StepStatus><ActualTime>300.015</ActualTime><CycleTime>0.2</CycleTime><AssayXData Points="1500">2/lvQl66cEKZmXFCeWlyQvYoc0IxCHRCrsd0QjGIdUIKV3ZCTDd3Qsn2d0KoxnhCJYZ5QgRW
ekLjJXtCHwV8QpzEfEJ7lH1C+FN+Qtcjf0K2839Cy2GAQjfJgEJ5KYFCFpmBQgYBgkLFYIJC
YtCCQqQwg0JikINCAACEQvBnhEKux4RCzzeFQo2XhUJM94VC6WaGQtnOhkKYLodCh5aHQnf+
h0I1XohCVs6IQhQuiUIElolCwvWJQmBlikIfxYpCDi2LQi+di0Lu/ItCrFyMQpzEjEKLLI1C
+JONQhgEjkLXY45ClcOOQrYzj0Ijm49CZPuPQtFikELAypBCfyqRQqCakUKPApJCTmKSQj3K
kkKqMZNC7JGTQokBlEJ5aZRCN8mUQicxlUKTmJVC1fiVQnNolkJi0JZCITCXQhCYl0IAAJhC
vl+YQlzPmEKeL5lCCpeZQkz3mULqZppCqMaaQpgum0KHlptCd/6bQjVenELTzZxCwjWdQoGV
nUJw/Z1CYGWeQh/FnkK8NJ9CrJyfQmr8n0JaZKBCSsygQggsoUKmm6FClgOiQtdjokJEy6JC
MzOjQvKSo0ISA6RC0WKkQsDKpEItMqVCHJqlQl76pULLYaZCusmmQqoxp0JokadCiQGoQvZo
qEK0yKhCpDCpQpSYqUJS+KlCcmiqQt/PqkIhMKtCjZerQn3/q0K+X6xCXM+sQkw3rUIKl61C
+v6tQupmrkKoxq5CRjavQjWer0L0/a9C42WwQtPNsEKRLbFCL52xQnD9sUIvXbJCnMSyQrw0
s0J7lLNCnAS0QlpktEIYxLRCtjO1QqabtUKWA7ZCVGO2QkTLtkIzM7dC8pK3QpACuEJ/arhC
kMK4Qi0yuUIcmrlC2/m5QnlpukK6ybpCJzG7QhaZu0IGAbxCxGC8QubQvEKkML1CYpC9QgAA
vkLwZ75Crse+Qs83v0KNl79CTPe/QmxnwELZzsBCGi/BQoeWwUJ2/sFCZmbCQiXGwkJGNsNC
sp3DQsL1w0JgZcRCUM3EQg4txUL+lMVC7vzFQqxcxkLMzMZCOjTHQnuUx0IYBMhC12PIQpbD
yEK2M8lCppvJQmT7yUJUY8pCwMrKQgIry0KgmstCkALMQk5izEI+ysxCqjHNQuyRzUKJAc5C
eWnOQjfJzkInMc9CFpnPQgYB0ELEYNBCYtDQQiAw0UJikNFCz/fRQvBn0kKux9JCni/TQgqX
00JM99NCPF/UQtnO1EKYLtVCh5bVQnb+1UI1XtZC083WQsI110KBlddCcP3XQmBl2EIexdhC
QDXZQqyc2ULu/NlCWmTaQkrM2kIILNtCKZzbQhgE3ELXY9xCRMvcQjMz3UIim91C4frdQgJr
3kLAyt5CfyrfQqCa30Je+t9CymHgQuzR4EKqMeFCaJHhQokB4kJ5aeJCN8niQqQw40KUmONC
1fjjQnJo5EJi0ORCIDDlQhCY5UJ9/+VCvl/mQlzP5kJMN+dCCpfnQvr+50LqZuhCVs7oQkY2
6UIElulC9P3pQrJd6kLTzepCwjXrQoGV60Jw/etC3WTsQh7F7EK8NO1Ce5TtQmr87UJaZO5C
SszuQggs70L4k+9ClgPwQlRj8EJEy/BCMzPxQvKS8UKQAvJC0WLyQj7K8kItMvNCHJrzQtv5
80L8afRCusn0Qqox9UIWmfVCBgH2QvZo9kLm0PZCpDD3QpSY90JS+PdC8Gf4QuDP+EKeL/lC
jpf5Qnz/+UI8X/pCXM/6Qsg2+0IKl/tCdv77QmZm/EIkxvxCFC79QgSW/UL0/f1C5GX+QlDN
/kKSLf9CMJ3/Qu78/0JWLgBDZmYAQ16aAEMUzgBDDAIBQ+sxAUPjZQFD25kBQ9PNAUPLAQJD
qjECQ2BlAkNYmQJDUM0CQ0gBA0M/NQNDBmEDQxaZA0P2yANDxQAEQ7w0BEOcZARDvJQEQ4vM
BEODAAVDYjAFQzFoBUNSmAVDMcgFQwAABkP4MwZD8GcGQ+ebBkPHywZDvv8GQ3UzB0OVYwdD
TJcHQ0TLB0M7/wdDMzMIQ+lmCEPhmghD2c4IQ7j+CEOwMglDqGYJQ6CaCUNWzglDd/4JQ28y
CkMlZgpDHZoKQ/zJCkMMAgtD6zELQ8thC0OamQtDkc0LQ3H9C0OBNQxDYGUMQz+VDENQzQxD
BgENQ/40DUMfZQ1D1ZgNQ83MDUPFAA5DpDAOQ3NoDkOTmA5DSswOQ0IAD0MhMA9DMWgPQxCY
D0MIzA9DAAAQQ7YzEEOuZxBDppsQQ4XLEEN9/xBDdTMRQ21nEUNMlxFDG88RQ/r+EUMbLxJD
6WYSQ+GaEkPAyhJDuP4SQ7AyE0OPYhNDXpoTQ1bOE0M1/hNDLTIUQwxiFEMElhRD080UQ/T9
FEOqMRVDomUVQ4GVFUORzRVDiQEWQz81FkNgZRZDFpkWQw7NFkPu/BZD/jQXQ91kF0PVmBdD
zcwXQ4MAGEN7NBhDWmQYQ1KYGENKzBhDKfwYQzk0GUPwZxlDEJgZQ8fLGUO+/xlDtjMaQ65n
GkOmmxpDhcsaQ33/GkMzMxtDK2cbQyObG0MCyxtD+v4bQ/IyHEPRYhxDoJocQ5jOHEN3/hxD
mC4dQ2ZmHUNemh1DVs4dQzX+HUMtMh5D42UeQ9uZHkPTzR5DywEfQ6oxH0OiZR9DmpkfQ1DN
H0NIASBDPzUgQx9lIEMWmSBD9sggQ+78IEO8NCFDnGQhQ5OYIUOLzCFDavwhQ3s0IkNzaCJD
UpgiQ0rMIkMAACND3y8jQ/BnI0PPlyNDrscjQ77/I0O2MyRDbWckQ2SbJENEyyRDO/8kQzMz
JUMrZyVDI5slQ9nOJUP6/iVDsDImQ6hmJkOgmiZDmM4mQ3f+JkNvMidDZmYnQx2aJ0MUzidD
9P0nQxQuKEPjZShD25koQ7rJKEOJASlDqjEpQ4lhKUNYmSlDUM0pQy/9KUP+NCpDH2UqQ/6U
KkP2yCpDxQArQ6QwK0O0aCtDk5grQ4vMK0NCACxDOTQsQzFoLEMQmCxDCMwsQwAALUP4My1D
rmctQ6abLUOuxy1Dff8tQ3UzLkNUYy5DZJsuQ0TLLkMj+y5D8jIvQ+lmL0PJli9D2c4vQ7j+
L0OYLjBDqGYwQ16aMEN/yjBDTgIxQy0yMUMMYjFDHZoxQxTOMUP0/TFD6zEyQ6JlMkPDlTJD
kc0yQ4kBM0NoMTNDYGUzQ1iZM0MOzTNDBgE0Q/40NEPdZDRDvJQ0Q83MNEPFADVDpDA1Q3No
NUNSmDVDc8g1Q0IANkM5NDZDGWQ2Q+ebNkMIzDZD5/s2Q7YzN0OuZzdDjZc3Q4XLN0N9/zdD
XC84QytnOEMjmzhDAss4Q/r+OEPyMjlD0WI5Q+GaOUOYzjlDuP45Q28yOkNmZjpDXpo6Q1bO
OkNOAjtDLTI7QwxiO0PbmTtD0807Q7L9O0PDNTxDomU8Q4GVPEOSzTxDSAE9QycxPUMfZT1D
F5k9Q/bIPUMGAT5DvTQ+Q91kPkPVmD5Di8w+Q2v8PkN7ND9Dc2g/Q1KYP0NKzD9DQgBAQyEw
QEPwZ0BD6JtAQ8fLQEOm+0BDtjNBQ65nQUOOl0FDhctBQzz/QUMbL0JDK2dCQyObQkMCy0JD
+v5CQ7AyQ0PRYkNDoJpDQ5jOQ0N3/kNDbzJEQ2dmRENGlkRDFc5EQw0CRUPsMUVD5GVFQ9uZ
RUO7yUVDiQFGQ6oxRkOJYUZDWJlGQ1DNRkMv/UZDQDVHQx9lR0P+lEdDzcxHQ8UASEO9NEhD
nGRIQ5SYSEOLzEhDa/xIQzo0SUMxaElDEZhJQwjMSUMAAEpD3y9KQ/BnSkPPl0pDx8tKQ33/
SkN1M0tDVGNLQ2WbS0NEy0tDI/tLQzMzTEPqZkxDCpdMQ8HKTEO5/kxDmC5NQ5BiTUOgmk1D
f8pNQ3f+TUNvMk5DJWZOQwSWTkMVzk5DDQJPQ+wxT0PkZU9DmplPQ7vJT0Nx/U9DgTVQQ0hh
UENYmVBDUM1QQy/9UEP+NFFD3WRRQ/6UUUPNzFFDxQBSQ6QwUkNzaFJDlJhSQ3PIUkNCAFND
OjRTQxlkU0MRmFNDCMxTQ+j7U0O2M1RDrmdUQ46XVEOux1RDff9UQ1wvVUNUY1VDI5tVQ0TL
VUMj+1VD8jJWQ+pmVkPJllZD2c5WQ7n+VkOYLldDZ2ZXQ16aV0M+yldDTgJYQy0yWEMNYlhD
HZpYQ9PNWEOy/VhDqjFZQ6JlWUOBlVlDks1ZQ4kBWkNpMVpDSGFaQxeZWkM4yVpD7vxaQ/40
W0PdZFtDvZRbQ83MW0Os/FtDYzBcQ3NoXENSmFxDMchcQ0IAXUP4M11DGWRdQxGYXUPHy11D
pvtdQ7YzXkOuZ15DjpdeQ4XLXkM8/15DXC9fQytnX0Mjm19DAstfQ/r+X0PyMmBD0WJgQ8mW
YEOYzmBDd/5gQ1YuYUNnZmFDRpZhQz7KYUMNAmJD7DFiQw1iYkPbmWJDu8liQ7L9YkOqMWND
omVjQ4GVY0NQzWNDSAFkQycxZEMfZWRDF5lkQ/bIZEPFAGVDvTRlQ5xkZUOUmGVDi8xlQ2v8
ZUN7NGZDMWhmQ1KYZkMxyGZDAABnQ98vZ0PXY2dD6JtnQ8fLZ0Om+2dDdTNoQ5ZjaENMl2hD
RMtoQ9ECaUMbL2lDK2dpQwqXaUMCy2lDuf5pQ7AyakOQYmpDoJpqQ3/KakN3/mpDbzJrQ05i
a0NGlmtDFc5rQw0CbEPsMWxDy2FsQ9uZbEO7yWxDsv1sQ2kxbUNgZW1DQJVtQ1DNbUMv/W1D
JzFuQx9lbkPVmG5D9shuQ8UAb0OkMG9DnGRvQ5SYb0NzyG9Da/xvQzo0cEMZZHBDEZhwQwjM
cEPo+3BD3y9xQ65ncUPPl3FDhctxQ6b7cUNcL3JDVGNyQyObckNEy3JDPP9yQxsvc0PqZnND
yZZzQ8HKc0O5/nNDmC50Q5BidENemnRDf8p0QzX+dEMtMnVDDWJ1QwSWdUPTzXVD9P11Q+wx
dkOiZXZDw5V2Q3nJdkOJAXdDaTF3Q2Bld0NYmXdDOMl3Qy/9d0P+NHhD3WR4Q72UeEPNzHhD
gwB5Q6QweUNzaHlDUph5QzHIeUNCAHpDOjR6QxlkekMRmHpDx8t6Q+j7ekOeL3tDrmd7Q46X
e0OFy3tDff97Q1wvfENUY3xDCpd8QwLLfEPh+nxD8jJ9Q9FifUPJln1DmM59Q3f+fUOYLn5D
Z2Z+Q16afkM+yn5DDQJ/Qy0yf0MNYn9D25l/Q9PNf0Oy/X9D4RqAQ9EygEPASoBDvGSAQ6SA
gEOTmIBDj7KAQ4vMgEN75IBDd/6AQ38agUNuMoFDXkqBQ0VmgUM1foFDMZiBQzm0gUMpzIFD
GOSBQwAAgkMQGIJD6zGCQ/RNgkPjZYJD032CQ9uZgkO2s4JDx8uCQ6LlgkOe/4JDjReDQ5Uz
g0ORTYNDgWWDQ31/g0NYmYNDaLGDQ0PLg0NM54NDO/+DQysXhEMzM4RDI0uEQx9lhEMGgYRD
9piEQ+WwhEPtzIRD3eSEQ9n+hEPAGoVDsDKFQ8BKhUOoZoVDpICFQ5OYhUOPsoVDi8yFQ3vk
hUNiAIZDXhqGQ04yhkNKTIZDRWaGQzV+hkMdmoZDGLSGQwjMhkP444ZDAACHQ+8Xh0PrMYdD
002HQ8Jlh0PTfYdDupmHQ6qxh0Omy4dDouWHQ57/h0ONF4hDdTOIQ2RLiENgZYhDXH+IQ1iZ
iENIsYhDUM2IQyvniEM7/4hDFhmJQxIziUMCS4lDCmeJQ+WAiUP2mIlD0bKJQ83MiUO85IlD
xACKQ7QYikOwMopDrEyKQ4dmikOXfopDf5qKQ26yikNqzIpDWuSKQ2IAi0NSGItDTjKLQylM
i0M5ZItDFH6LQx2ai0MMsotDCMyLQwTmi0Pf/4tD7xeMQ9czjEPTTYxDwmWMQ75/jEO6mYxD
qrGMQ5HNjEOB5YxDkf2MQ3kZjUN1M41DZEuNQ0xnjUNcf41DTJeNQzOzjUMvzY1DH+WNQycB
jkMWGY5DBjGOQ+1MjkPpZo5D2X6OQ9WYjkPEsI5DwMqOQ7zkjkOkAI9DoBqPQ6Qwj0OLTI9D
h2aPQ3d+j0N/mo9DbrKPQ17Kj0NF5o9DQQCQQzEYkEM5NJBDKUyQQxhkkEMhgJBD/JmQQwyy
kEP0zZBD4+WQQ9P9kEPbGZFD1zORQ8dLkUOiZZFDnn+RQ66XkUOJsZFDkc2RQ4HlkUNw/ZFD
eRmSQ2gxkkOyTZJDTGeSQzt/kkMrl5JDM7OSQy/NkkMf5ZJDBgGTQ/YYk0MGMZND7UyTQ+lm
k0PZfpND1ZiTQ9Gyk0PAypNDqOaTQ6QAlEOTGJRDjzKUQ4tMlEN7ZJRDYoCUQ16alENOspRD
PcqUQ0XmlEM1/pRDMRiVQxg0lUMITJVDGGSVQwCAlUP8mZVD67GVQ+fLlUPj5ZVD0/2VQ88X
lkO2M5ZDpkuWQ6JllkOef5ZDjZeWQ5WzlkNwzZZDYOWWQ1z/lkNYGZdDSDGXQ1BNl0MrZ5dD
O3+XQxaZl0MSs5dDI8uXQwrnl0MGAZhD9hiYQ+UwmEPNTJhD3WSYQ8SAmEO0mJhDsLKYQ6DK
mEOo5phDgwCZQ5MYmUNuMplDakyZQ1pkmUNWfplDXpqZQ06ymUNKzJlDJeaZQzX+mUMdGppD
GDSaQwhMmkMEZppDAICaQ++XmkPXs5pDx8uaQ8LlmkO+/5pDuhmbQ6oxm0ORTZtDomWbQ31/
m0ONl5tDaLGbQ2TLm0Ns55tDUP2bQ0wXnENIMZxDL02cQytnnEMaf5xDCpecQxKznEMCy5xD
/uScQ+UAnUPVGJ1D5TCdQ81MnUO8ZJ1DxICdQ6CanUOwsp1Di8ydQ4fmnUN3/p1DfxqeQ2Iw
nkNeSp5DZmaeQ0GAnkNSmJ5DObSeQz3KnkMY5J5DIACfQxAYn0P3M59DCEyfQ/djn0PzfZ9D
zpefQ8qxn0PTzZ9DtuOfQ7L9n0OZGaBDqjGgQ4VLoEOBZaBDcH2gQ2yXoEN0s6BDZMugQ0vn
oEM7/6BDSxehQzMzoUMvTaFDHmWhQwaBoUMWmaFDBrGhQ+3MoUPd5KFD2f6hQ9UYokPEMKJD
wEqiQ6hmokOXfqJDn5qiQ4OwokN/yqJDh+aiQ3b+okNyGKNDWjSjQ15Ko0NaZKNDQYCjQzGY
o0MtsqNDKcyjQxjko0MU/qND/BmkQ+sxpEPnS6RD12OkQ9N9pEO6maRDtrOkQ6XLpEOh5aRD
nf+kQ40XpUOVM6VDhUulQ4FlpUN9f6VDbJelQ1SzpUNPzaVDP+WlQzv/pUMrF6ZDJzGmQ7hO
pkMeZaZD+X6mQ/WYpkPlsKZD4cqmQ8jmpkPZ/qZD1RinQ7Ayp0OfSqdDm2SnQ6OAp0OTmKdD
j7KnQ2rMp0N65KdDVv6nQ14aqENNMqhDSUyoQ0VmqEM1fqhDHJqoQwyyqEMIzKhDBOaoQ/P9
qEP8GalD6zGpQ+dLqUPCZalDvn+pQ66XqUO2s6lDss2pQ6HlqUOd/6lDjReqQ4kxqkNwTapD
YGWqQ1x/qkNYmapDR7GqQ0PLqkMr56pDGv+qQxYZq0MGMatDAkurQ/5kq0PlgKtD9ZirQ9Gy
q0PhyqtDvOSrQ8QArEO0GKxDsDKsQ6xMrEObZKxDg4CsQ3KYrENusqxDasysQ2bmrENW/qxD
PRqtQzk0rUMpTK1DJGatQxR+rUMQmK1DGLStQwjMrUME5q1D3/+tQ+8XrkPKMa5D002uQ8Jl
rkOyfa5DupmuQ5WzrkORza5DgeWuQ33/rkN4Ga9DaDGvQ3BNr0NLZ69DXH+vQzeZr0Mzs69D
IsuvQyvnr0MnAbBDChewQxIzsENBULBD3WSwQ+WAsEPVmLBDxLCwQ8zMsEO85LBDuP6wQ58a
sUOjMLFDn0qxQ4dmsUN2frFDcpixQ1q0sUNJzLFDWuSxQ0EAskM9GrJDOTSyQylMskMkZrJD
AICyQxCYskP3s7JD882yQ/fjskPf/7JD2xmzQ8oxs0OyTbNDoWWzQ7J9s0OZmbNDlbOzQ4XL
s0ON57ND</AssayXData><AssayYData Points="1500">R4bsPINBET1DLCA9FRIQPckSMj1Bpzw9Ocs8PUnfTT1Grz09oZFePY2cbT0m6YI9IiqCPYqt
ij0K+oA9e0eOPQEunj2/SKM9sQ2lPZ7zqj38lbY9E1S8PTxSvD3VPsE9v+PKPUc22j11edM9
jP/hPV7P6z0tlOc9Gir6PfKR8z25Lvw9F68BPi2JBT6GpAM+s3cKPnInCT61lA4+BJ8PPlvs
Ej6/9hQ+iEQbPmXLHD6WzyM+G90ePqxtJj7GdiY+MlkqPvYoKz5tJTE+pI4wPl//Mj7nmDY+
Pso7Pr99Pz63kz4+Bq9GPgG5RD5/1Uc+UTJLPokIVD5IIVQ+99ZUPtaOWj4hvlw++y1dPgjl
Xz7ue2I+p4hePlOsbD4nU28+yi1oPnjJcj657HQ+xpx4Pu5meT5ZqHs+kQ5/PgaPej7w74E+
WGKDPj3phT40uYc+9DqGPix9iD7SLYs+Bw6NPnlVjT66oow+znWOPlz4kD5+BZA+sSaVPgFs
lj51cJU+w2uXPlJdmD6xxZg+QPGaPsXimj6gt5w+ZYygPhiOoD5nFaI+iLmiPk4Soz4ya6Y+
8D2mPvbXqT7Oiqk+TaqpPmHmqj5FCa8+p/avPq86sT75f7E+h32yPl2rtT6oE7Y+bH+4PuVn
tz7rvrg+i3O7PgcGvD7Uqrw+m7S/PirFvz72Q78+4nvEPoZYxj6ducI+E0LGPuwbyT4FV8g+
L5zKPoBeyj4Npss+VWzPPjgIzz6AQtE+Y0zQPhyF0T4XFdU+DVXWPoUV1j4Pw9g+zUHXPv9x
2T6Ketw+pu7cPjRd3T57HuA+3wnfPv7F4j4EjOI+qC7hPind4z628eQ+Pr3mPjaV6z4RIOs+
TlLqPjSb6T7wDuw+bS7vPoQq7z5MnvM+LArzPpx78j5mjPU+8rz0Pk6f9z466Pg+HPT4PrQk
+z4V5fo+mLP/PkRJ/z5sPQA/JNQAP16RAD8+DgE/HBcDP9NRAj/UMAM/PdIDP4coBT/BIAU/
2VEFPz0/Bj8eXwc/W7cGP7+ZBz+erwg/vTIJP0ofCj8TOwo/59kLPxLPCz+aXgw/kAIMP9HV
DD86oA0/VP0OP6PvDz+pUA8/zh4PP/eaET9rpxA/3VISPwBuET9AzRE/98UUPyLAEz9gqxQ/
AP8UPziDFT+BzhY/+o0WPziLFz8Zkxg/5/8YP3PUGD/ydhk/lT0ZP45YGj9rSxs/0HMcP9gP
HD8mcx0/IxkdPwjJHT8khx4/A5YfP4utHj/42yA/VQcgPw78IT/V5CE/oeIhP8yJIz9IIyQ/
VNojP0hcJT9FriQ/TiIkP/3YJT+qDyc/znAnP+pJJz+ZWSc/gfAnPzpbKj9WsCk/ymMpP5ON
Kz+mLiw/EzksP6A7Kz/4Pyw/LhktPwvLLj+dYi4/pWAvP2XoLz9B9TA/N4swPyiXMT/H4zA/
XCQzP566Mj9u2TQ/x+8zP7aJMz/CjTM/jVg2P3LpNT8hHTY/CEg3PyLPNj/OoTc/aN04Pza5
OD+phDk/cJg6P16FOz8tfzo/+hE9P6DHOz/EZzw/Xk8+Pw3pPT/WFj4//So/P1CdPj9fiz8/
/TZCPxaGQD8720A/y2NBP9NwQT9uOkI/+O9CP0VKRD9Z4EM/8chDP9GTRT/y7EU/7itFP72I
Rj+eNEc/B/xGP9SqSD/9Tkc/cQhJP1MQST8x5kk/rz5JP4keSz92aUs/pcFMP6GTTD8iEUw/
pZVNP8+gTT+Q704/kuRPP17sTz/uFU8/ZRVQP2/yUD9fg1I/pKhRP9jdUT/iGlM/OdBSP3tN
Uz+1iVM/lI5VP+3SVD/v/VU/ZSxWP2aAVj+16VY/GgRXP9k4Vz+/J1k/K/dYP535WD/pwlk/
jPJZP5i7Wj+ScVs/MHNbP4fyWz9LKl4/UKFcP2wNXT+4dV4/439eP+0vXz+/XF8/OI1gP1gp
YD+2q2A/QZFhP7f5YD/ilmE/Vr1iPzjdYj8rNmQ/EqRjP3z6Yz/cPmU/rYNmP6g0Zj8eX2Y/
k7ZnPxfiZz+X3WY/DW9pP2WoZz/pY2k/OD9qP7jnaj/r4mo/JsdqP94Aaj9bnWw/Fl9sPzGP
bD+TkWw/Si1tPz8gbj+qCm8/WG9vP4rYbz+f7G4/aj1wP9VacT+QZXA/09pxPxQscz/oWXM/
7YdyP1HKcz+Bx3Q/yGt0P6tMdT/NLHY/6Kt1PwdUdj+UrHY/95h2P1eWdz8G/Hc/XPZ3P4H9
eT+MDnk/IaV5Py20eT+qkHo/D2Z7PwQ5fT+aLXw/oB18P37xfD8O3n0/Aq99PzvzfT+bkX4/
tUt/P9OYfz8zxn8/OyOAP2EdgD9kgYA/DlSBP8A5gT9c9oA/pXeBP0d8gT8v6oE/QtWBPzja
gT9H6YE/1Q2DP9u4gj97lYM/chODP8Dogz8BcYM/GlGEP2ZOhD9ZeYQ/0WOEPzGYhD+gaYU/
KLqFPwpBhT94kIU/FQiGP37rhT//RIY/RpGGP56jhj+cB4c/laaHP/t6hz8+R4c/u7aHP7n0
hz970Ic/EXWIPzjUiD/Ws4g//YKJP/4diT/meYk/1nCJP3l7iT+QfYo/wUyKPwM6ij9e7Io/
VsmKP7sniz90fos/UKKLP4Pviz9Avos/rxKMP38zjD/Ix4w/2teMP/0njT8ZE40/E7GMP8Ug
jj+Ih40/vsyNP/U8jj+fFY4/vyaOP4FYjj9RRo8/3dqOP9yFjz/7yo8/sp2PP0gTkD+hsJA/
IlOQPzfzjz8/1pA/C2eQP87MkD+dX5E/y6aRPx8vkT/595E/HeKRP1kOkj/UUpI/eIeSP9M6
kz/7uJI/pmyTPw5skz9ZWpM/p6uTP97ekz/BupQ/whmUP0yHlD/l4pQ/nWyUP1P+lD8kq5U/
uGGVPxy5lT9wHZY/1+WVP6AOlj9iHZc/sCGXP0Kolj/bV5c/+9GWPz7Mlz+iY5g/E8mXP5BS
mD/N+Jc/aW2YP9w6mT+sWJg/oSWZP+/KmD9X+Jg/hgaZPxRpmT8Mrpk/NcCZP7uDmT96QJo/
95eaP067mj9oJZs/YPaaPz6ymz8SUps/KaebP6xlnD8uHJw/uJycP8vNnD81gpw/Pd6bP0Jv
nT80jp0/BAqdP8vVnT/EdJ0/QAKePypPnj+mNZ4/HnWeP3VXnj8eFZ8/+L2eP0q/nj8z0J8/
cT2fP9Svnz/5wqA/Aw+gPysOoD/WXaA/0NygP6AWoT9NW6E/qWuhP2U/oT9Dq6E/t5WhPws5
oT9TaqI/PTeiP30loj9b3aI/vqmiP6ztoj9jcqM/FG+jPympoz/pnqM/qzejPzv2oz8HqqQ/
ZBCkPzmmpD9w96Q/AhalP1HEpD+uaKU/TcGlP2nCpT8+9qU/rzmmP/Vnpj9/mKY/87emP9Aj
pj+sqKY/PLWnP1Qbpz8haqc/qbOnP8mPpz+DBag/9wmoPwe+pz+q9qg/DsGoP6HYqD+U0ag/
vgupP0AWqT9cc6k/jRKqP6TTqT93xak/R0KqPz9iqj/5SKo/LdSqP4V+qj9hZas/1BOrP5F4
qz9XRas/Uf6rP5bjqz8BQKw/DCqsPytTrD84RKw/Pc6sPzZirT9LWK0/hrOtP65UrT/5IK0/
21OtP2rwrT8ptq0/3cytP/1srj8oaK4/oaeuPznqrj85IK8/tByvP0harz8HqK8/HX2vP6ls
sD8o5q8/wo2wP1lSsD9xg7A/99uwP18KsT9ocbE/B3WwP/hXsT8GbLE/dSKxP8KgsT8EK7I/
Qx2yP/z2sT8atLI/ULuyP+Qosz+iY7M/G6izP5/Hsj+X/7M/yc+zP+T1sz/F1rM/6JezP+4X
tD8QerQ/Q3u0P915tT8QsLQ/vIq1PwCztD9FbLU/ER+1P8F/tT9i+LU/36u1P917tj+No7Y/
mrq2PwbCtj+0crY/j163P+cstz9uerc/VxC4PzBdtz/Ejrc/g+O3PwKauD/lB7g/wzm4Pwei
uD/nvLg/VQq5P9s0uT9A7rg/ATq5PzMWuT8Qzrk/W9q5P70yuj8soLo/Z5K6P1y6uj/Vyro/
WLy6P79Ouz9Q/7o/mIy7PxeEuz9Ek7s/nqO7PwEVvD8EYLw/bEu8P2Xduz9eab0/ktG8P5V1
vD9Iybw/nzm9P2AgvT9uE70/soq9P7XGvT+ofr4/vu69PzRnvj+zlr4/t0e+P+tqvj86ib4/
Srm+P8h5vz/0H78/utO/Pxw3vz/g1r8/rdS/P4XSvz8Ft78/B6LAP1PfwD/YgMA/YkPAPyAP
wT9HycE/vL7BP+EEwT9PZ8E/X+vBP/93wT9bNsI/JE7CPyENwj8bxcI/AsDCP1c/wz+zycI/
KjbDP6nJwj+1psM/mOLDP393wz8gbsM/jHTEP8QwxD8zucQ/lG7EPxaRxD/aycQ/+KrEP66p
xD8J68Q/1ijFP0+KxT99MMY/To/FP1PwxT8qkMU/CpnFP/L4xj/Cd8Y/rqPGP8FUxj83C8c/
ncbGP7J2xz/ll8c/4iDIP4bexz/lasg/zXjIP9wIyD/xC8g/SVTIP5QNyD9ilMg/N0/IP48g
yT8B3cg/CBfJP2LIyT+bAsk/6IvJP0e5yT8I2Mk/1mjKP/Sayj+HhMo/4wXLP7xGyj+2W8s/
gY7KP0cXyz+3O8s/PVHLP0TFyz8nS8s/9dHLPz/gyz+aX8w/QA7MPxadyz+dqsw/DdHMP8XG
zD/lRs0/Z7XMP111zT9yJc0/GYzNP69kzT9ceM0/okbOPzT5zT92gc4/FuHOP2ZAzj+lnM4/
I7DOPzV9zj8SEM8/UznPPwAwzz/0cs8/DrLPPxTnzz+asM8/slnQP2gm0D94K9A/lD/QP4gY
0D+p9tA/6TDRP+yT0D/YldA/GyPRP6uL0T+MnNE/r33RP18t0T98r9A/ECLSP5Nm0j/xD9I/
4YnSP1N+0j/Mb9I/XqXSP3Hg0j8dTtM//oHTP6Tb0z+VJdM/lkHTP6mv0z/5XNM/VunTP33O
0z9DQdQ/+m/UPzAH1T+7JtQ/ifDUP67R1D/MANU/aR7VPxe41T8Hd9U/wyXWPyVR1j/6m9U/
MLPVP+cg1j8CC9Y/Dv3VPyMv1j8q1NY/YnfWP1801z+hpdc/dLPWP+d71z/Dr9c/tF3XP8aX
1z/wrtc/F1TYP0PB1z+K4tc/Re3XP/Ek2D9Wu9g/F8vYP8kY2T9Isdg/B6HYPyhR2T+BUtk/
6bLZP9Fj2T8QENo/rLrZPzXJ2T9S+dk/gIXaP1lj2j+PYNo/T53aP5812j8nMNo/ENLbP+YQ
2z8fJ9s/TeXbP/0Q3D/g29s/YfXbPzsH3D++/ds/BxPcP9Lz2z+C7dw/FCvdP55y3D9adNw/
0LXcPyon3T8Q4tw/VmDdP3Jj3T/HKt0/C83dP1LO3T9B6d0/gjjePzwi3j9GE94/QAPeP2gt
3j++ut4/+6veP8cT3z/4Xt4/RPLeP+Cc3z+Mk98/yTvgPybZ3z/z1d8/svHfPxiA4D+t5t8/
PcjgPzB14D9oW+A/JD/gP8lO4T8x++A/0AbhPwx44T9uXuE/KrTgPzLK4T9Gg+E/MNbhP6i/
4T/t7+I/1JjhP82C4j/uruI/+TriP6h84j+YreI/M6niP+mv4j/Gv+M/EaLjP/qw4z+MIuQ/
kP3jP9Rj5D/x2+M/T6XjP8hM5D/xHeQ/lVXkPxmG5D+PM+Q/zHrkPyhZ5T+bBeU/+3HlP8PH
5D9YMuU/zg3mP8Wb5T+IF+Y/vGXlP94A5j/79eU/c8TmPxgh5j9zGuY/jRXnPxsm5z8G4eY/
xoPnP2Vp5z+fROc/oUjnP5SF5z93Iec/dz/oP/HR5z9t8ec/ZcDnP5D/5z8nq+g/9/fnPw8L
6T+oVeg/7KToP0C26D9Wq+k/m8noP/ky6T/e++g/s8npP03K6T9qxOk/AjzqP0pR6j8NuOo/
/I7pP3bZ6j9uZ+o/Bd3qPzUf6z8FKes/+2HqP98q6z/34+o/DNrqP8xp6z9rTus/FwvrPw1V
7D+dUOw/QgrsPyoT7D+MAOw/ZfbrPysC7D9AZOw/H3fsP7Xl7D9GFO0/rB/tP1Qw7T+tqe0/
qUHtP3q77T+0re0/TNntPxZf7T+dfe0/9QzuP/8R7j9FY+4/eNHtP9g/7j+see4/jBXvP9Fj
7j+SLe8/qAzvP/pE7j9EUe8/VdvuP50c7z+S2O8/kaPvPy2e7z+G7+8/QDTwPzy+7z9D7+8/
ix7wP5678D8Iy/A/WQDxP6rZ8D9y4fA/dd7wPwvM8D9pQvE/tlDxPxeP8T8XW/E/fZzxPxuS
8T8fO/I/Mt/xP2Xk8T/aLfI/2nbyP1er8j8NNPI/FA/zP2gc8z+2BvM/fn/zP3B48z+JNvM/
BxTzPz5N8z++efM/5H3zPw7H8z+PPPM/rmnzPzIp9D+ByvM/twH1P6J/9D8yX/Q/NW70Pyvr
8z/Vv/Q/YWr0PwhN9T9YFPU/8Fj1PyY79j+YmvU/G5T1PwzG9T/OYfY/Bwv2Py709T/XD/Y/
z9f1P9+s9j9xcPY/HEL2Pw1+9j/B5/Y/w/f2P8SW9j+zJPc/iKD3PyU99z84U/c/mMP3PyYB
9z/fDPg/K8X3P6f39z+nJ/g/Mgn4P1Hg9z+NYvg/GoT4P51z+D/CX/k/Dor4P94E+T+Yj/k/
Lfn4P9kB+T9ga/k/+575PxRr+T8wNvo/ipL5P4fR+T+BKvo/dMv6P3Pe+T9gtPo/Rzb6P4h6
+j9CX/o/NZn6P6+A+j9MVvs/BbH6PyQl+z+TQfs/3Zr7Py1M+z8z9vo/k8z7P0Td+z+1Fvw/
QdD7P/5e/D9jFfw/LwX9P+zS/D+xifw/s3n9P5uI/D8WQfw/Wb/8P86S/D8NN/0/1yf9P5cR
/T+xkP0/rrL9Pyuv/T/uef0/J5L9PzXk/T/G/P0/aj/+P1/Q/T+Mw/0/kRX+P1Pd/j9ed/4/
oPP+P6kl/z86Zf8/Jcv+P47T/j95Dv8/fTr/P4cb/z9m6v8/557/P280/z/hdf8/H0gAQKgq
AEA4JgBA5a3/P28oAECMXwBANA8AQEdwAEAkNgBAXIMAQGF1AECWkwBAUK8AQHleAEBC7gBA
98IAQGzaAEDDJgFAwsMAQBXbAEBc5gBAWC4BQPA/AUA4NgFAQUABQPhlAUCHaQFAbnABQBs1
AUAekQFA924BQAxRAUCmRgFAs8MBQAj7AUBJmAFAJ9sBQNf5AUCh+gFAGDICQOftAUDfHwJA
RBoCQEwKAkCPPAJAmU4CQIZsAkCGBwJA5WACQIJ6AkBffAJAXIkCQPLAAkAxowJADsYCQI7e
AkDPrgJACuUCQMj5AkDIIANAeS4DQKIYA0Af4AJAADwDQPwdA0DhZwNAnFQDQJI3A0A1RQNA
j2YDQKvfA0CKtQNAYFsDQPupA0BjtgNAwJgDQK/qA0CSugNAud4DQPtZBEDDWQRAGtQDQBkg
BEDlAwRALXQEQAQLBEAjQgRAuUQEQEYoBEBlUARAVo0EQPu7BEAGxARA6q8EQA2qBEDCOAVA
TZ0EQESjBEDHKQVAygAFQNHMBECWNAVAn3oFQKcvBUDPLwVAOCAFQDQEBUD2TAVAnn4FQC4T
BUCwTwVAT+IFQOdnBUBjdQVAWH0FQBgDBkDT1wVAs50FQLwGBkC0NQZAleAFQACyBUDB/QVA
TBcGQEvfBUA7GgZA6VIGQGLeBUDWLgZArkYGQJahBkDvoAZAeVUGQPdbBkDFpwZAjMIGQNK3
BkDGqAZAaugGQMDxBkCn1gZAJewGQIjGBkDS4AZAciMHQFngBkBy8QZAqx4HQMpeB0B2XwdA
eBwHQFdmB0Cp+QZA00IHQOKgB0DLpgdA+rIHQBWfB0BpqgdA2MwHQPTGB0Bk/QdAYY8HQPzd
B0CKOwhAEQMIQH4oCECWGQhAvikIQK13CEDJaQhAWl0IQHFPCECIKwhA0oMIQCFzCEA7eQhA
gHIIQNyTCEDMsghAudgIQNOmCECC2QhAZrQIQPO0CEDj/ghAe7kIQNc4CUDoRglAJN0IQPP9
CECcdAlA</AssayYData></Step><Step><CommonData><SampleLocation>5</SampleLocation><SampleID></SampleID><SampleGroup></SampleGroup><SampleInfo></SampleInfo><SampleRow>M</SampleRow><SamplePlate>1</SamplePlate><WellType>BUFFER</WellType><Concentration>-1</Concentration><ConcentrationUnits>µg/ml</ConcentrationUnits><MolarConcentration>-1</MolarConcentration><MolarConcUnits>nM</MolarConcUnits><MolecularWeight>-1</MolecularWeight><Temperature>30.1</Temperature><StartTime>393242</StartTime><AssayTime>60</AssayTime></CommonData><FlowRate>1000</FlowRate><StepType>BASELINE</StepType><StepName>Baseline</StepName><StepStatus>OK</StepStatus><ActualTime>60.009</ActualTime><CycleTime>0.2</CycleTime><AssayXData Points="300">JwG0QxcZtEPyMrRD7ky0Q+pmtEPRgrRD4Zq0Q9GytEO4zrRDtOi0Q6QAtUOsHLVDnDS1Q4tM
tUNzaLVDb4K1Q16atUNatLVDVs61Q0bmtUNOArZDShy2Qzk0tkMVTrZDEGi2QwCAtkMInLZD
BLa2Q/TNtkPw57ZDywG3Q9sZt0O2M7dDv0+3Q65nt0Oef7dDmpm3Q5azt0OSzbdDbee3Q2kB
uENYGbhDYDW4Q1xPuENMZ7hDSIG4QyObuEMzs7hDG8+4QxfpuEMGAblDAhu5Q/40uUPuTLlD
1Wi5Q9GCuUPBmrlDsLK5Q7jOuUOo5rlDsAK6Q6AaukN7NLpDa0y6Q3NoukNigLpDXpq6Q1q0
ukM1zrpDRua6Qy0Cu0MdGrtDGTS7QxVOu0MQaLtDAIC7Q+ibu0PjtbtD0827Q8/nu0PLAbxD
uhm8Q8M1vEOeT7xDrme8Q4mBvEOFm7xDdbO8Q3HNvEN56bxDaQG9Q2QbvUNANb1DL029Qzdp
vUMngb1DI5u9QxKzvUP6zr1DCue9Q+UAvkPhGr5D3TS+Q81MvkPVaL5DxYC+Q8GavkOctL5D
rMy+Q4fmvkOPAr9Dixy/Q3s0v0N3Tr9DUmi/Q2KAv0NKnL9DObS/QzXOv0Ml5r9DLQLAQx0a
wEMENsBDFU7AQ/BnwEPff8BD6JvAQ9ezwEPTzcBDz+fAQ7//wEO6GcFDojXBQ5JNwUONZ8FD
iYHBQ3mZwUN1s8FDXM/BQ0znwUNIAcJDRBvCQzMzwkMvTcJDF2nCQyeBwkMXmcJD/rTCQ/rO
wkPq5sJD8gLDQwIbw0PRMsNDzUzDQ7Row0OkgMNDoJrDQ5y0w0OLzMNDh+bDQ28CxEN/GsRD
WjTEQ1ZOxENGZsRDQoDEQ0qcxEM5tMRDKczEQxDoxEMhAMVD/BnFQwQ2xUP0TcVD42XFQ+yB
xUPbmcVD17PFQ77PxUOu58VDnv/FQ6YbxkOiNcZDkk3GQ3lpxkNogcZDeZnGQ2C1xkNcz8ZD
TOfGQzz/xkNEG8dDMzPHQy9Nx0MXacdDBoHHQ/aYx0P+tMdD7szHQ+rmx0PRAshDwRrIQ7Ay
yEO4TshDqGbIQ6SAyEOLnMhDe7TIQ4vMyENz6MhDYgDJQ14ayUNmNslDVk7JQ0ZmyUMtgslD
KZzJQxm0yUMVzslDEOjJQwAAykP8GcpD4zXKQ9NNykPjZcpDy4HKQ7qZykO2s8pDns/KQ67n
ykOe/8pDhRvLQ3Uzy0N9T8tDbWfLQ2iBy0NYmctDQLXLQ1DNy0Mr58tDJwHMQyMbzEMSM8xD
G0/MQwpnzEMGgcxD9pjMQ920zEPNzMxDyebMQ8UAzUPBGs1DsDLNQ6xMzUOoZs1DpIDNQ4uc
zUN7tM1Da8zNQ3PozUNiAM5DXhrOQ0Y2zkM1Ts5DJWbOQy2CzkMdms5DGbTOQxXOzkPw585D
AADPQ+gbz0PXM89D003PQ89nz0PLgc9DupnPQ6K1z0OSzc9DjefPQ4kB0EN5GdBDdTPQQ3FN
0ENtZ9BDSIHQQ1iZ0EMzs9BDL83QQyvn0EMnAdFDIxvRQxIz0UP6TtFD6mbRQ+aA0UPhmtFD
3bTRQ83M0UO06NFD</AssayXData><AssayYData Points="300">LAMKQOUACkCu8wlAeMsJQCIPCkBcMwpA9dAJQKv+CUB4SQpASjIKQORfCkCoJQpADzoKQBYH
CkCYFwpAA+sJQFDlCUBCEApAh/kJQOoPCkDG/AlAbrQJQMmjCUDC1glAy8AJQEyfCUCguwlA
weIJQFStCUAh+wlAfcQJQFDfCUAkewlAEeMJQLS+CUAm2AlAUHEJQPWFCUAWsQlAyXUJQIy+
CUDFfAlAhHAJQHuECUDsxwlAeHMJQIS6CUB8YQlAbX4JQPBxCUBhqAlASjQJQOd4CUC6cQlA
AZYJQLg8CUA1bglAUoIJQF47CUBVkwlAuWYJQKagCUAimglAjWgJQK46CUCnQglAg/wIQPwZ
CUAAjQlAx24JQJYbCUC21AhAKtwIQJH5CECyJQlAIyIJQDo5CUAkSglAozsJQGkNCUBHIQlA
20kJQNwgCUDLPwlAGzAJQDNGCUBz+whA9/IIQIPxCECtDwlAYvsIQNv8CEAlBQlAeN8IQH7Z
CEDr2ghACPMIQDoYCUDivghA5t8IQOfJCECa1QhAawAJQNukCECMFwlAFdoIQHflCECx8whA
9dYIQDzICEC2xAhAAcIIQGnSCEA0tAhAL7sIQLSfCEDsswhAlgUJQBuWCEA3xAhAddoIQLrR
CEAckAhAC8sIQNSgCEC3vQhACqAIQHXzCEBrpAhAZdEIQCFsCEDyxwhAeIYIQNOkCEDNYghA
CFcIQBi7CECSeghApI8IQK5jCED5qghAuYgIQBmtCEBQoQhAi4sIQLljCEBGXghAynIIQOl/
CEBBQwhAclgIQCmDCEDyHwhAb4YIQPgmCEByZghA0qMIQOnrB0AKXAhAxEEIQHt9CEDVTwhA
UXcIQJ5JCEAJHwhAfw8IQOM9CECjaghAinIIQD4LCECjMAhA+0sIQOHpB0ACRAhAI0oIQAMx
CEA/dghABkYIQEJqCEBlXAhAxhMIQLYTCEDUcAhAwzEIQKzuB0BaQghAKusHQGvtB0BeRghA
wz8IQP7rB0Ar6gdAKtkHQJ4/CECB9QdAlg8IQEY4CECuDAhAxEYIQGDUB0AQvAdAUPoHQGsU
CED40QdACbgHQKm+B0D1yQdAnb0HQDH0B0BK0wdARvsHQKwXCEA+1gdA5doHQEzkB0BoxwdA
jdoHQGEKCEBq4gdAr7oHQBHEB0BSzAdACtoHQPDnB0CSwAdAFb4HQK3JB0A0zgdAL7gHQFnI
B0DdigdABOIHQPhgB0B5XwdA59EHQMeTB0A+6AdAEa8HQCBsB0Bb1AdAxroHQDqDB0C7lwdA
nYsHQOa2B0AA7gdAQK0HQMw/B0AZZAdAJ9EHQHCaB0BarwdASd4HQJCGB0CkjQdAHrAHQCiG
B0B9kgdAvVoHQH1WB0DtuAdASaUHQFtVB0BiZQdAbnsHQGhzB0CtNwdAu60HQLaKB0BXPgdA
nngHQKVrB0C6SQdAQV0HQC12B0CWMgdAsWYHQGwUB0AIWwdA3VIHQJBWB0AKhgdAUDMHQElN
B0BzaAdAhhgHQIA+B0DLYwdABTEHQF1eB0AjeQdAo/UGQM5NB0DY3QZANQIHQE5bB0CtbAdA
LCkHQOINB0A+UgdA</AssayYData></Step><Step><CommonData><SampleLocation>15</SampleLocation><SampleID></SampleID><SampleGroup></SampleGroup><SampleInfo></SampleInfo><SampleRow>M</SampleRow><SamplePlate>1</SamplePlate><WellType>KSAMPLE</WellType><Concentration>-1</Concentration><ConcentrationUnits>µg/ml</ConcentrationUnits><MolarConcentration>-1</MolarConcentration><MolarConcUnits>nM</MolarConcUnits><MolecularWeight>-1</MolecularWeight><Temperature>30.1</Temperature><StartTime>460212</StartTime><AssayTime>120</AssayTime></CommonData><FlowRate>1000</FlowRate><StepType>ASSOC</StepType><StepName>Association</StepName><StepStatus>OK</StepStatus><ActualTime>120.007</ActualTime><CycleTime>0.2</CycleTime><AssayXData Points="600">TgLSQ0oc0kM6NNJDNU7SQx1q0kMMgtJDCJzSQwS20kP0zdJD8OfSQ9cD00PHG9ND1zPTQ79P
00OuZ9NDqoHTQ5Kd00OitdNDks3TQ3np00NpAdRDZRvUQ2031ENcT9RDTGfUQzOD1EMvndRD
H7XUQxvP1EMX6dRDBgHVQw8d1UPqNtVD2U7VQ+pm1UPRgtVDwZrVQ7201UPF0NVDtOjVQ6QA
1kOLHNZDnDTWQ3dO1kN/atZDb4LWQ16a1kNGttZDVs7WQzHo1kMtAtdDKRzXQxk010MhUNdD
/GnXQwyC10Pom9dD5LXXQ9PN10Pb6ddD1wPYQ8cb2EO2M9hDnk/YQ65n2EOJgdhDkp3YQ4G1
2ENxzdhDeenYQ2kB2UNlG9lDTDfZQzxP2UMrZ9lDM4PZQyOb2UMftdlDBtHZQ/bo2UMGAdpD
7hzaQ+o22kPZTtpD1WjaQ9GC2kPBmtpDqLbaQ6TQ2kOU6NpDkALbQ4sc20N7NNtDYlDbQ15q
20NOgttDXprbQ0a220PL0dtDMejbQxkE3EMpHNxDGTTcQwBQ3EPwZ9xD7IHcQ+ib3EPktdxD
083cQ7vp3EPLAd1DphvdQ6I13UOeT91DjmfdQ5aD3UNxnd1DgbXdQ1zP3UNY6d1DSAHeQ1Ad
3kNMN95DPE/eQzhp3kMTg95DI5veQwq33kMG0d5D9ujeQ/IC30PuHN9D3TTfQ8VQ30O0aN9D
sILfQ6yc30Oott9DmM7fQ5To30NvAuBDfxrgQ2c24ENiUOBDUmjgQ06C4ENKnOBDOrTgQzXO
4EMd6uBDGQThQ/wZ4UMENuFDAFDhQ/Bn4UPXg+FDx5vhQ9ez4UO/z+FDu+nhQ6oB4kOSHeJD
ojXiQ5JN4kN5aeJDaYHiQ2Sb4kNtt+JDXM/iQ0zn4kMzA+NDLx3jQ0A140MbT+NDF2njQwaB
40MOneNDCrfjQ+bQ40Pq5uND0QLkQ80c5EO9NORDxVDkQ7Ro5EOkgORDrJzkQ4e25EN3zuRD
c+jkQ28C5UNeGuVDZzblQ0JQ5UNSaOVDOoTlQz6a5UMZtOVDSNHlQxDo5UMMAuZD/BnmQ+Q1
5kP0TeZD22nmQ9eD5kPHm+ZDw7XmQ7/P5kOu5+ZDlgPnQ5Id50OBNedDcU3nQ3lp50N1g+dD
ZJvnQ0y350M8z+dDTOfnQzMD6EMvHehDHzXoQwZR6EMXaehDBoHoQ+6c6EPqtuhD2c7oQ9Xo
6EPFAOlDwRrpQ6g26UO4TulDlGjpQ5CC6UN/mulDe7TpQ4PQ6UNe6ulDbwLqQ0oc6kNGNupD
NU7qQzFo6kM6hOpDKZzqQxm06kMA0OpD/OnqQ+wB60PoG+tD5DXrQ9NN60PbaetDtoPrQ8eb
60OitetDns/rQ47n60OWA+xDkh3sQ4E17EN9T+xDbWfsQ2mB7ENQnexDQLXsQzzP7EM46exD
JwHtQyMb7UMKN+1D+k7tQ/Zo7UPygu1D7pztQ+q27UPZzu1D1ejtQ7AC7kPBGu5DqDbuQ6RQ
7kOUaO5DkILuQ4yc7kN7tO5DYtDuQ17q7kNOAu9DPhrvQ0Y270M1Tu9DHWrvQwyC70MInO9D
BLbvQ/TN70Pw5+9D1wPwQ+gb8EPXM/BDv0/wQ65n8EOqgfBDsp3wQ6K18EOSzfBDeenwQ3UD
8UNxHfFDYDXxQ1xP8UNYafFDSIHxQy+d8UMrt/FDL83xQxfp8UMSA/JDAhvyQwo38kPmUPJD
6mbyQ9GC8kPimvJDvLTyQ8XQ8kO06PJDpADzQ6wc80OcNPNDmE7zQ39q80ODgPNDXprzQ2a2
80NWzvNDUujzQzoE9EMpHPRDJTb0QxVO9EMQaPRDGYT0Qwic9EMEtvRD4M/0Q9vp9EPXA/VD
xxv1Q8M19UO/T/VDumn1Q6qB9UOSnfVDlrP1Q33P9UN56fVDaAH2Q2Qb9kNMN/ZDUE32Q0xn
9kM0g/ZDI5v2Qx+19kMbz/ZDCuf2QwYB90PuHPdD/jT3Q+ZQ90PVaPdDxYD3Q82c90PJtvdD
pND3Q7To90OQAvhDjBz4Q4c2+EODUPhDf2r4Q2+C+ENrnPhDRrb4Q0LQ+EMx6PhDOgT5Qx0a
+UMZNPlDIVD5QxBo+UMMgvlD6Jv5Q/iz+UM8z/lDz+f5Q8sB+kPHG/pDwzX6Q7JN+kOOZ/pD
loP6Q4Wb+kOBtfpDfc/6Q23n+kNUA/tDUB37Q0w3+0MvTftDOGn7QzSD+0Mjm/tDH7X7Q/rO
+0P26PtD8gL8Q+4c/EPdNPxD5lD8Q8lm/EPFgPxDrJz8Q6i2/EOYzvxDlOj8Q5AC/UN/Gv1D
ezT9Q2JQ/UNSaP1DToL9Q0qc/UM6tP1DQtD9Qx3q/UMtAv5DKRz+QwQ2/kP0Tf5D/Gn+Q/iD
/kPom/5D17P+Q7/P/kO66f5DtgP/Q7Id/0OiNf9Dnk//Q5pp/0OWg/9DhZv/Q223/0Ncz/9D
TOf/Q6QAAESoDgBEoBoARJgmAESLNABElEAARIFNAER/WgBEfWcARHt0AERzgABEcY0ARGSb
AERiqABEWrQARFjBAERWzgBETtoARELoAERA9QBENwEBREANAUQzGwFEMSgBRCk0AUQdQgFE
JU4BRB1aAUQQaAFEDnUBRAaBAUQEjgFEApsBRPqmAUT4swFE7MEBROPNAUTh2gFEYugBRN30
AUTbAQJE0w0CRNEaAkS+JwJEvDQCRLRAAkS4TgJEsFoCRK5nAkSsdAJEmoECRKKNAkSQmgJE
jacCRIWzAkSJwQJEh84CRHXbAkR95wJEa/QCRGgBA0RgDQNEZBsDRGIoA0RaNANEUkADREZO
A0ROWgNEQmgDREB1A0Q3gQNENY4DRCObA0QrpwNEH7UDRB3CA0QfzQNEEtsDRArnA0QI9ANE
/AEERAQOBET8GQRE8CcERO40BETmQARE400EROFaBETZZgREzXQERMuBBETJjgREwZoERL6n
BES8tAREtMAERKjOBESm2wREnucERJz0BESaAQVEkg0FRJYbBUSNJwVEhTMFRHlBBUR3TgVE
b1oFRHNoBURkcwVEYoAFRGaOBURemgVETKcFRFC1BURIwQVEQM0FRD7aBUQ85wVEOfQFRDcB
BkQlDgZEHRoGRCEoBkQfNQZEF0EGRA5NBkQCWwZEAGgGRPhzBkT8gQZE9I0GROyZBkTwpwZE
7rQGRObABkTZzgZE0doGRMnmBkTN9AZE</AssayXData><AssayYData Points="600">U9IHQJGsCEAmhwpAiywMQNbaDUBc/w5A+xwQQJOTEECvkRFAn0QSQC0CE0AoZxNAFtATQLTd
E0CvYxRAgjwUQHy4FEAbkBRAhMkUQLjfFECNMxVAMysVQHO2FECWKxVAvXMVQMxkFUCKOBVA
eWUVQAFuFUDXkhVAa4YVQPWdFUDZsBVAFKkVQHvlFUCRjRVAUEgVQAyuFUDykBVAVq4VQKLm
FUDGlBVAoqYVQMGOFUDWpxVAuQgWQBCQFUCCzRVAVZ4VQA/vFUBefBVAK6UVQImUFUBi8BVA
wMQVQPi4FUDxIxZAU3sVQPg4FkCWkxVAkwIWQLO3FUB5qhVA6ckVQO3XFUCicBVAPLYVQPnY
FUB6jhVAN9AVQBx2FUCtlxVAPrYVQM6UFUCNpxVA/ZYVQGCMFUCsmRVAluUVQBa4FUBEqhVA
cXAVQFHXFUAbcRVAE88VQDq1FUC0rRVAsQEWQIuAFUDXrxVABcIVQOJ7FUDaeRVAq7cVQKqd
FUAW6RVAe8wVQMGLFUDPtxVA1n0VQDWrFUD0xxVArewVQPvyFUCcmBVABJoVQBemFUD8zBVA
sWEVQEGSFUDpmhVABKoVQG7UFUD5pRVA/8sVQLKgFUCgZhVAHdoVQJ6fFUDTUxVAlVQVQA5Y
FUDgshVAhpEVQOJ5FUAtghVA5HwVQDOWFUAVqhVAb90VQF+LFUDJdhVA8sEVQMyFFUBLYBVA
zKAVQDGHFUBMQBVAG3kVQLeOFUAeXRVAyHsVQMt+FUCRiBVAhakVQJebFUDElRVAK2YVQAGS
FUDMpRVAQyAVQD6gFUD1qRVASFIVQK6NFUCtZhVAD0UVQK9OFUAvoBVAs3wVQFaCFUAMoxVA
ZWgVQE9xFUCfjRVAPlsVQLYQFUBahxVAw2UVQBktFUDMahVA60gVQCGKFUCwVBVA5UYVQO57
FUAJQRVApTQVQMZlFUC7UxVANXgVQCNvFUATPhVA02MVQD1AFUDEURVAR6EVQLU8FUBiPBVA
RqgVQEIyFUDkUhVAFkcVQPgBFUAkMhVAKHYVQL4UFUCMWRVAYBAVQNFZFUChTRVALfwUQOxb
FUCI7hRAPccUQNLwFEAQbxVANQUVQGgKFUDqNhVAPzEVQGpLFUCMMxVAATYVQAcxFUB0NRVA
9RsVQFMYFUBpYxVAtvYUQGhFFUDhXRVAxgsVQGPTFECSABVAO/0UQMsMFUCu9RRAEPoUQBn+
FEBx+hRA2jsVQBv9FEDa1RRACvsUQIPoFEBpRRVAC1AVQODpFECe5hRAMisVQN1pFUBOGBVA
TdEUQJ5GFUAvCRVAiukUQF/+FEBXQxVAAf8UQNwQFUAmKBVA4LQUQB0sFUAKNhVANAYVQIj+
FEDUChVA+yoVQFdbFUDlWxVAOzMVQEMNFUAHFhVARAEVQMMDFUBJFRVAmO0UQN7pFEAn0BRA
T9cUQN3hFECYBRVAfPgUQC3LFEAW/xRAjgYVQCW0FECG8RRA/vcUQO3UFECYsRRAHf0UQEH0
FEAbBBVATaIUQL/MFED08xRABwEVQHcbFUDmyRRAMckUQN7EFEC4zBRAIiUVQOFrFUCdphRA
cOgUQPcNFUDS2BRAyCwVQILiFEC04xRA0fQUQEa2FECPiRRAQ9UUQOiiFEAE5BRAgasUQPcZ
FUCzvhRANHMUQOu5FED/eRRAQKcUQADhFEAijxRAescUQA8lFUDiyRRADqgUQE7qFEDclBRA
V34UQNzTFEAgiRRAaKkUQDHpFEBS3hRAfPEUQOO+FEDD1BRAoL0UQNV6FEDOpxRAD6gUQHlj
FEBrgRRAcDUUQPnZFEC6vRRAC3oUQNytFECCshRAb3wUQBy1FECHrhRAJakUQEu/FEBOrxRA
T38UQG1nFEC+XxRA/W8UQGuOFECBUBRApbYUQLu8FEBjdxRAsXgUQIFVFEDarhRAQJoUQOKf
FEDtZxRAu94UQAe7FEDfZBRAAXIUQN+jFECpOBRAODYUQAdpFEC0shRAX1QUQBSAFEAydxRA
QHwUQJZ4FEDWWhRA5YcUQMV9FED5hBRAE5kUQPqOFEApXBRACmcUQOqIFECElhRAKJEUQIda
FEBtehRAipIUQMNIFED/jxRAPjUUQNheFEBIShRAwrwUQHd1FEA3cxRAqlYUQP0+FEBpPxRA
wnEUQCpEFEBhYhRAtRoUQNI5FEBiSxRA4U4UQG1CFED+QxRAKyEUQANzFEAokRRAijsUQKsA
FECXWBRAMi4UQFYUFEDNphRA3jgUQLUDFEDuRhRAWYEUQJswFEAJaBRAbB0UQKRhFED5UBRA
hhkUQCwKFEAaPxRATzUUQI4uFECAihRAspgUQMI5FEC5SBRAImkUQJ0dFED0HxRAOB4UQJka
FEDBLBRAGPwTQNoUFEDXYhRAkDYUQEsFFEABGhRAPk0UQAxcFEB+7hNApEwUQE7+E0DRKRRA
8ikUQFsLFEAU9RNAKUsUQLERFEDZ7xNA4wIUQGoZFEApBRRAQAQUQBM9FECfChRAVkYUQHEg
FEAeHxRAvwUUQDdGFECr2BNAaPwTQHT5E0BeBxRAu2sUQJb+E0AoKRRAhOkTQAItFEAa6xNA
6hAUQFhQFEBNHRRA6OATQMT6E0DHGxRAuDgUQDnuE0AQ+xNA0LoTQMobFECVwRNANBsUQPeh
E0CbyRNAveUTQMG9E0D9DhRAs7cTQLjNE0Dh0BNAXycUQOP7E0CdHRRAQA8UQJQPFEA08hNA
XvgTQO3LE0DLFhRASCYUQI4ZFED30RNA7vETQHfCE0C66BNA5LYTQMrZE0BiBxRAmb0TQKyw
E0CNsxNAG80TQEOWE0BkBRRAmyEUQCnkE0BAqxNAuKgTQJSnE0AybxNAY7YTQNoAFECg/BNA
NNYTQI7cE0B+2hNAPesTQJwUFECX5BNA/9UTQNYZFEBE+BNAvtoTQKnhE0AFgRNAotUTQIXF
E0A37BNAF80TQIukE0DEnRNAcNQTQCG0E0Dp3BNAuNQTQEzZE0BNlxNAHZgTQIjuE0AY7RNA
EdETQH28E0Dm+RNAWuoTQNlMFEAugBNA1oMTQF+nE0CBBxRA7bETQFb7E0BM3RNAIn8TQJv4
E0Bn4xNAIU4TQM3lE0CfwhNAAcoTQEDgE0A0kBNAdH0TQPCPE0AHyhNAsa8TQBCwE0Ag4hNA
l5gTQLV1E0AqwBNAysQTQLvDE0C15BNA</AssayYData></Step><Step><CommonData><SampleLocation>5</SampleLocation><SampleID></SampleID><SampleGroup></SampleGroup><SampleInfo></SampleInfo><SampleRow>M</SampleRow><SamplePlate>1</SamplePlate><WellType>BUFFER</WellType><Concentration>-1</Concentration><ConcentrationUnits>µg/ml</ConcentrationUnits><MolarConcentration>-1</MolarConcentration><MolarConcUnits>nM</MolarConcUnits><MolecularWeight>-1</MolecularWeight><Temperature>30.1</Temperature><StartTime>587148</StartTime><AssayTime>100</AssayTime></CommonData><FlowRate>1000</FlowRate><StepType>DISASSOC</StepType><StepName>Dissociation</StepName><StepStatus>OK</StepStatus><ActualTime>100.008</ActualTime><CycleTime>0.2</CycleTime><AssayXData Points="500">mgEHRJgOB0SQGgdEjicHRIE1B0R5QQdEd04HRHVbB0RzaAdEa3QHRF+CB0RnjgdEX5oHRFKo
B0RQtQdESMEHREzPB0RE2wdEPOcHRDD1B0QtAghEJQ4IRCkcCEQhKAhEGTQIRB1CCEQLTwhE
E1sIRABoCET+dAhE9oAIRPSNCET4mwhE8KcIROizCETcwQhE5M0IRNHaCETP5whEzfQIRMUA
CUTJDglEtxsJRK4nCUSzNQlEqkEJRKJNCUSmWwlEpGgJRJx0CUSQgglEiI4JRJCaCUSDqAlE
gbUJRHnBCUR3zglEddsJRG3nCURh9QlEXwIKRFYOCkROGgpEUigKREo0CkRIQQpEPE8KRDRb
CkQ8ZwpEMHUKRCeBCkQljgpEGZwKRBGoCkQZtApEDcIKRAvPCkQC2wpEAOgKRP70CkT2AAtE
6g4LROgbC0TgJwtE3jQLRNxBC0TTTQtEx1sLRMVoC0S9dAtEu4ELRLmOC0SxmgtEtagLRLO1
C0SqwQtEos0LRKDaC0SO5wtEjPQLRJACDESIDgxEfxoMRHMoDER7NAxEaUEMRGdODERlWwxE
XWcMRGF1DEROggxEVo4MRESbDERCqAxEOrQMRD7CDEQ8zwxENNsMRDLoDEQf9QxEJwENRBsP
DUQZHA1EESgNRA81DUQNQg1EBE4NRAJbDUT2aA1E7nQNROyBDUTqjg1E4poNROCnDUTetA1E
1cANRNPNDUTH2w1Ev+cNRL30DUS7AQ5Esw0ORLEaDkSkKA5EojUORJpBDkSYTg5EkFoORI5n
DkSBdQ5Ef4IORHeODkR1mw5Ec6gORGu0DkRvwg5EZ84ORF/aDkRS6A5EUPUOREgBD0RMDw9E
RBsPRDwnD0RANQ9ELUIPRDZOD0QpXA9EIWgPRBl0D0QXgQ9EC48PRBObD0QRqA9E/rQPRPbA
D0T0zQ9E+NsPRPDnD0Tu9A9E3AEQROQNEETRGhBE1SgQRM00EETFQBBEyU4QRMdbEES/ZxBE
s3UQRKqBEESzjRBEppsQRKSoEESctBBEkMIQRJjOEESQ2hBEhOgQRIH1EER5ARFEdw4RRHUb
EURtJxFEYTURRF9CEURWThFETloRRFJoEURKdBFESIERRDyPEUREmxFEPKcRRDC1EUQtwhFE
Jc4RRCPbEUQh6BFEGfQRRA0CEkQLDxJEAhsSRAAoEkT+NBJE9kASRPpOEkToWxJE4GcSRN50
EkTcgRJE040SRNebEkTFqBJEzbQSRMvBEkS5zhJEsNoSRLXoEkSz9RJEqgETRKINE0SWGxNE
nicTRIw0E0SQQhNEiE4TRH9aE0R9ZxNEe3QTRHmBE0RnjhNEZZsTRF2nE0RatBNEWMETRFbO
E0RU2xNEQugTREr0E0Q+AhREPA8URDQbFEQyKBREMDUURCdBFEQbTxREGVwURBFoFEQPdRRE
DYIURASOFEQCmxRE9qgURO60FET2wBRE6s4UROLaFETg5xRE3vQURNUAFUTTDRVExxsVRMUo
FUS9NBVEtUAVRLNNFUSwWhVEpGgVRKJ1FUSagRVEmI4VRJabFUSOpxVEkrUVRIrBFUSIzhVE
ddsVRHPoFURr9BVEbwIWRGcOFkRlGxZEYygWRFA1FkRYQRZETE8WRERbFkQ8ZxZEOnQWRC2C
FkQ2jhZENJsWRCunFkQZtBZEF8EWRBvPFkQZ3BZEEegWRAn0FkQHARdE9A0XRPIaF0T2KBdE
6DMXROxBF0TqThdE4loXRNVoF0TNdBdE1YAXRMmOF0THmxdEv6cXRLO1F0S1wBdEs80XRKbb
F0Sk6BdEnPQXRKACGESSDRhEkBoYRIQoGESMNBhEeUEYRIFNGER1WxhEc2gYRGt0GERpgRhE
Z44YRF+aGERMpxhEULUYREjBGERGzhhERNsYRDznGEQ69BhELgIZRCUOGUQpHBlEISgZREo0
GUQNQhlEC08ZRAJbGUQAaBlE/nQZRPaAGUT6jhlE6JsZRPCnGUTetBlE3MEZRNPNGUTY2xlE
z+cZRM30GUTLARpEww0aRLcbGkSuJxpErDQaRKpBGkSiTRpEoFoaRJRoGkScdBpEioEaRIiO
GkR/mhpEfacaRIG1GkR5wRpEd84aRGXbGkRt5xpEYfUaRF8CG0RWDhtEVBsbRFIoG0RKNBtE
PkIbRDxPG0Q0WxtEMmgbRCl0G0QngRtEG48bRCObG0QRqBtED7UbRAbBG0QLzxtEAtsbRADo
G0Tu9BtE9gAcRPQNHEToGxxE4CccRN40HETcQRxE000cRNFaHETFaBxEvXQcRLuBHES5jhxE
sJocRLWoHESitRxEqsEcRJjOHESW2xxEjuccRJL1HESKAR1EiA4dRIYbHURzKB1EcTUdRGlB
HURtTx1EZVsdRGNoHURadB1EToIdRFaOHUROmh1EQqgdRDq0HUQ4wR1EPM8dRDTbHUQr5x1E
H/UdRCcBHkQVDh5EGRweRBEoHkQPNR5EDUIeRAROHkR7XB5E8GceRPhzHkTsgR5E6o4eROKa
HkTVqB5E2LMeRNXAHkTJzh5Ex9seRMXoHkS99B5EuwEfRLkOH0SmGx9EnicfRKI1H0SaQR9E
kk0fRJZbH0SOZx9EjHQfRH+CH0SBjR9Eb5ofRHOoH0RrtB9EacEfRGfOH0Rf2h9EXOcfRFD1
H0Q=</AssayXData><AssayYData Points="500">xCkSQNeKEUCayRBAwNUPQJnYDkA/Cg5A6S4NQKShDEDYRQxA0tULQH6KC0AWwgpASnAKQPBe
CkBREwpAQcEJQIh9CUBcZAlA4xoJQLDRCECryghAU0UIQNeNCED2ZghAihYIQLH6B0BmegdA
cYsHQKbOB0D0bAdAPUsHQJUPB0CJOQdAyjUHQJUuB0DPOAdAH+kGQMjDBkDlxAZASa4GQCxz
BkCV1wZA4p0GQDWFBkCXVAZA/SwGQGRnBkBmlQZAX0IGQCb4BUB4OAZACDYGQCtGBkCc1wVA
k/AFQLH1BUCJ+wVAPwYGQKACBkA/KwZAl7QFQNrsBUDkogVAGJoFQLnzBUCppgVAIR4GQJO2
BUCtvgVAN+0FQEfnBUDRlgVA2YUFQCTEBUDePAVA3W4FQKaKBUAmkQVAs7kFQNrXBUCUfgVA
IzYFQIaVBUCNbQVAITsFQG9lBUDfGQVAq4gFQL8dBUC7RwVATHYFQJt0BUDvSwVAc6UFQGRl
BUA4EgVAhEAFQIc3BUBgRAVAM+8EQPxmBUAqFgVAODcFQLlLBUA4agVA5nwFQMM9BUDnLwVA
qRYFQCpBBUCBygRAj1oFQMk5BUAbMAVApxoFQLgvBUDc5ARA6jMFQA5KBUDuSQVAF+gEQFH8
BEDL8gRAhxoFQCP6BEDgFQVANV8FQKARBUCR4gRAcvYEQEFEBUAS2ARASF8FQFWtBEDEIgVA
GAwFQJjPBEC0BQVAq9MEQFIEBUBBsQRAhsEEQA/ZBED21wRA1KoEQEjFBECf0wRAK8oEQDjQ
BEAM2ARA07sEQPq/BECJtARAvqoEQMieBEBD/wRAzR8FQG8FBUDEuARAgesEQFXSBEB4wARA
WOEEQOCxBEDxwARAQt4EQCbYBEBIcQRAw8cEQFCDBEAXegRAessEQD55BEB8ogRAL6IEQK21
BEAczARAXJwEQAumBEDpzARAtaEEQODIBECphgRAzcsEQG+eBEDs0wRAMnMEQI+fBEDjqwRA
26IEQE/RBED9lwRAhpsEQDCEBEDNngRAvm0EQHBoBEDVuwRANpcEQJ+fBEB/bwRAmZwEQMJg
BEA4fgRAeEkEQMJ3BED2rQRAI18EQAVNBEB4VARAvIkEQIuLBEDoqgRAsDIEQAylBEBNnQRA
VTYEQAloBEA6NgRAFEcEQOOXBEADaQRAmIEEQPCNBEDzQgRAPTcEQMyWBEBtQgRAk1EEQI0s
BEAuggRAYokEQFuOBEA3ewRAyFIEQB9IBEDQiQRAXRUEQCBuBEC8YgRAf1UEQJcdBEBSigRA
LCQEQJRzBEADbARA1xIEQC0qBEBmWgRAqVIEQPB8BEBzKgRAnGkEQHCOBEDcKQRAKikEQDk/
BED0KARAxBYEQJotBEBtbQRAfg8EQPkHBEBVZgRA83IEQFFTBECh6ANATZ8EQMVGBEAz/wNA
B1cEQIwDBEDsKQRACjQEQFdrBEAGLwRA6VgEQAtVBECyTQRAj2UEQNg/BEDA8QNAXBgEQLb2
A0CuPgRA2kYEQI1CBECBWgRAwvoDQNxfBEDNBARAhPgDQFFGBED8IQRAh/wDQGblA0B+RQRA
fB0EQHwlBEA0WgRAm1gEQEkVBEASdARAudIDQJsWBECWXwRAFQwEQLcuBECDiQRAIA0EQF/B
A0BEPQRADPMDQLE1BEC1OQRAjcIDQKvgA0BsMQRArBwEQGoDBEAOMARAyx4EQGcnBEAbJgRA
DuMDQNXUA0DvDQRAHQgEQJsXBEBTAQRA6/cDQNcOBECnzANAb0kEQILlA0Cp/ANAjTYEQIQl
BEDr/QNA8DAEQBkLBEAg1QNA18YDQMwCBEAyGwRAOfcDQHlvBECcDgRAXBwEQJ/qA0Ay0ANA
dMsDQOQUBEAH5wNAywoEQNQABECC+QNAfxIEQC6+A0Ac7wNA0wMEQFwcBEDy5QNApTkEQJjk
A0BlwANA5xcEQKAOBEBx7wNAlPIDQIr8A0DVpANAR80DQLAWBEAzwwNArsEDQO7DA0Bf/gNA
T+MDQGEXBECgFARAfYgDQAMNBEAb1gNAxtEDQHqfA0CgpgNA0sgDQGPSA0DzFwRA69UDQHHN
A0AQywNAML8DQFjDA0B62QNAr9ADQBjSA0AF3ANAAO8DQNHzA0C2jwNA/5IDQDnIA0Aw/wNA
TW0DQOudA0AO3gNAdNADQJGYA0B16wNA48YDQGWsA0AF0gNAx94DQBm8A0ARBQRA88gDQF16
A0Dw2wNAhKkDQJ+iA0Cr1ANAxKwDQM7rA0BH1wNAgekDQBuMA0BXjgNAE5ADQE+bA0CvpwNA
gpYDQE7jA0AGkQNAe7MDQMHyA0AmpwNAfrIDQJanA0DOtwNAiZIDQDSmA0C7dwNA3aADQBFs
A0BqhgNAaNUDQIuaA0DZbANAoGkDQHOnA0DIngNAca0DQFi8A0Ab+QNAvqkDQNa5A0BxnANA
fasDQAaQA0C3lANArqMDQICTA0DjpgNAcbMDQJzHA0DTZwNAmEADQDKiA0CIhgNAPYkDQMrF
A0AtkANAIoQDQAy3A0BctANAfWgDQAO5A0CohwNA1WgDQNW7A0CWpQNAX3IDQLxuA0AhpQNA
A6YDQAOHA0DTawNAdFUDQHpVA0C9eANA674DQNF0A0BXqQNAv60DQAhvA0DkdwNAD84DQDJ3
A0A=</AssayYData></Step><Step><CommonData><SampleLocation>7</SampleLocation><SampleID></SampleID><SampleGroup></SampleGroup><SampleInfo></SampleInfo><SampleRow>M</SampleRow><SamplePlate>1</SamplePlate><WellType>BUFFER</WellType><Concentration>-1</Concentration><ConcentrationUnits>µg/ml</ConcentrationUnits><MolarConcentration>-1</MolarConcentration><MolarConcUnits>nM</MolarConcUnits><MolecularWeight>-1</MolecularWeight><Temperature>30.1</Temperature><StartTime>693555</StartTime><AssayTime>60</AssayTime></CommonData><FlowRate>1000</FlowRate><StepType>BASELINE</StepType><StepName>Baseline</StepName><StepStatus>OK</StepStatus><ActualTime>60.01</ActualTime><CycleTime>0.2</CycleTime><AssayXData Points="300">HQIgRBsPIEQJHCBEBikgRAQ2IEQCQyBE+k4gRPhbIET2aCBE5HUgROKCIETZjiBE15sgRNWo
IETTtSBE0cIgRMnOIETH2yBEteggRL30IESwAiFEqA4hRKYbIUSkKCFEnDQhRJpBIUSOTyFE
hVshRINoIUSBdSFEeYEhRHeOIURrnCFEc6ghRGG1IURfwiFEXM8hRFrcIURY6SFEUPUhRE4C
IkQ8DyJEOhwiRDgpIkQ2NiJELUIiRCtPIkQpXCJEF2kiRBV2IkQNgiJEC48iRAmcIkQAqCJE
BLYiRPLCIkTqziJE6NsiROboIkTe9CJE4gIjRNkOI0TRGiNE1SgjRMM1I0S7QSNEuU4jRLdb
I0SuZyNEsnUjRLCCI0SejyNEnJwjRJSoI0SStSNEkMIjRI7PI0R73CNEg+gjRHH1I0RvAiRE
Zw4kRGscJERpKSREWjQkRF9CJERMTyRESlwkREhpJERGdiREOIEkRDyPJEQ6nCREMagkRC+1
JEQdwiREJc4kRBncJEQX6SRED/UkRA0CJUQLDyVEAhslRPYoJUT0NSVE8kIlROpOJUToWyVE
5mglRNN1JUTRgiVEz48lRMebJUTFqCVEw7UlRMHCJUS5ziVEt9slRKToJUSi9SVEmgEmRJ4P
JkScHCZElCgmRIw0JkR/QiZEfU8mRHVbJkRzaCZEcXUmRGmBJkRnjiZED50mRGOoJkRQtSZE
TsImREbOJkRK3CZESOkmRED1JkQ+AidEKw8nRCkcJ0QnKSdEJTYnRB1CJ0QbTydEGVwnRAZp
J0QEdidE/IEnRPqOJ0T4mydE9qgnRPS1J0TswSdE4M8nRNfbJ0Tg5ydEzfQnRNECKETJDihE
wRooRMUoKES9NChEu0EoRK5PKESmWyhEpGgoRKJ1KESagShEjo8oRIycKESDqChEgbUoRH/C
KER3zihEe9woRGnpKERx9ShEXwIpRFwPKURaHClEWCkpRFA1KUROQilEPE8pRDpcKUQ4aSlE
L3UpRCeBKUQrjylEI5spRCepKUQVtilEHcIpRBXOKUQI3ClEAOgpRP70KUQCAypE+g4qRPIa
KkTmKCpE7jQqROJCKkTZTipE11sqRNVoKkTTdSpEwYIqRL+PKkS3mypEv6cqRLK1KkSqwSpE
ns8qRJzcKkSe5ypEnPQqRJACK0SIDitEjBwrRIMoK0R7NCtEb0IrRG1PK0RlWytEaWkrRGF1
K0RYgStEXI8rRM2cK0RSqCtERrYrREjBK0Q2zitEOtwrRDLoK0Qv9StELQIsRCUOLEQZHCxE
FyksRBU2LEQTQyxEC08sRAJbLET2aCxE9HUsRPKCLETqjixE6JssROaoLETktSxE28EsRM/P
LETR2ixEz+csRMP1LETBAi1EuQ4tRLcbLUSuJy1ErDQtRKBCLUSYTi1EllstRJRoLUSMdC1E
ioEtRH2PLUSFmy1Ec6gtRHG1LURpwS1EZ84tRGvcLURj6C1EYfUtRFgBLkRWDi5EShwuREgp
LkRANS5EPkIuRDZOLkQpXC5EJ2kuRB91LkQdgi5EG48uRBObLkQXqS5ED7UuRA3CLkT6zi5E
AtsuRPDnLkT09S5E</AssayXData><AssayYData Points="300">7lADQF5QA0DMVQNAo1EDQHV/A0BAdgNANXkDQD5nA0B8XQNAN6YDQAtxA0AtmQNA4GoDQK57
A0CUcwNAxmgDQGtvA0CpNANAfW8DQCSFA0BfWgNAWYsDQJVjA0BuDANAIXYDQKVRA0DEKgNA
p0kDQDZwA0DCIwNA3CgDQDs6A0CtUgNAIHkDQCpJA0CSOQNAGkIDQI0hA0ANMQNAKQwDQMcj
A0D/KQNAJAIDQMoqA0D43gJADDMDQPv0AkA6RANAvSYDQA4LA0D0GANAoxQDQIMuA0BISgNA
C/8CQP/rAkAs9AJAOw4DQH4eA0CdLwNAVhQDQAQ3A0AmKANAnRcDQOc0A0A4GQNA8NsCQMT/
AkCcRwNApRwDQAw3A0A7IANAbe8CQPvuAkDz+AJAoh4DQJD2AkAADgNAz/cCQN3DAkDqqwJA
bhkDQJk0A0Cr8AJAgAwDQJLFAkCSSQNAKvwCQAFPA0BwxQJAFvsCQEDbAkBXRANA/QgDQMc8
A0CvAANA4OICQEIAA0AsCgNA1ukCQC8NA0Dm5gJARrcCQDbhAkBn2wJAYioDQF/PAkDOMgNA
3JACQB3YAkB8ygJAfwUDQFXWAkCwxgJAlogCQCi3AkDB8QJAFbUCQKPSAkDklgJAPMYCQKuj
AkAn2AJAsbcCQBXKAkCX/AJAKNUCQAjRAkBEzgJAZtUCQK3RAkC88gJAR+sCQMKfAkBkoQJA
a8gCQInOAkBwnAJA6rACQDDZAkDu2AJAkroCQJMTA0Ac8QJAhj4CQDPkAkCekAJAk48CQCXA
AkArbwJAEMACQEamAkDF8QJAyvECQIsMA0Cc4AJA+PgCQJuqAkCZfwJAuqQCQNHlAkAimgJA
Fs4CQBeAAkA02gJANvECQN6rAkDDwgJAZs0CQC2HAkDB1gJAMdgCQMXIAkBz2AJAlm8CQBKy
AkCSqwJAd1ACQBibAkC0tAJAX6oCQDSjAkCT3AJAurICQI2oAkCqpgJAiWUCQBmkAkCMjwJA
xHICQLCxAkDRpAJA6bcCQGK6AkCy0QJAg3QCQEh2AkCaigJAJokCQGd0AkCsrwJAfI0CQPKh
AkAkoQJAfHUCQKWBAkC8XgJA/sECQDWjAkBQjgJAOioCQJyFAkCLIgJAI38CQJBcAkBhfgJA
f5ICQAqCAkBqowJAaJECQDx8AkCMNgJA+YYCQLJ2AkBgeQJA8IcCQB2XAkDOtgJADIgCQDZ/
AkAMxgJAp7gCQDuEAkCImwJA1nYCQKyhAkC0VQJAVVkCQPO6AkAamgJA76ACQEKSAkBLYwJA
pXQCQJGUAkBJlwJAt38CQPafAkB6cgJA4XwCQNNZAkCDcwJAE6kCQF+HAkBUaAJAe4kCQEpb
AkDOdwJAP3cCQCGXAkAQeQJACUgCQAJkAkAHjQJAalgCQOVqAkDLbQJA52YCQAgoAkBZfQJA
/48CQIFOAkCedQJAYmYCQPtaAkAMPQJAdCoCQIlxAkAtYQJAznQCQBlqAkC3dQJA3GsCQGU8
AkCeCgJA+osCQDEfAkBYFwJAXmQCQM2ZAkCoKAJAy10CQPyiAkB6fAJAK0ICQMOjAkDEPAJA
DVkCQGAsAkDNLgJA</AssayYData></Step><Step><CommonData><SampleLocation>17</SampleLocation><SampleID></SampleID><SampleGroup></SampleGroup><SampleInfo></SampleInfo><SampleRow>M</SampleRow><SamplePlate>1</SamplePlate><WellType>KSAMPLE</WellType><Concentration>-1</Concentration><ConcentrationUnits>µg/ml</ConcentrationUnits><MolarConcentration>-1</MolarConcentration><MolarConcUnits>nM</MolarConcUnits><MolecularWeight>-1</MolecularWeight><Temperature>30</Temperature><StartTime>760369</StartTime><AssayTime>120</AssayTime></CommonData><FlowRate>1000</FlowRate><StepType>ASSOC</StepType><StepName>Association</StepName><StepStatus>OK</StepStatus><ActualTime>119.992</ActualTime><CycleTime>0.2</CycleTime><AssayXData Points="600">wQIvRLkOL0S9HC9EtSgvRLM1L0SmQy9Enk8vRJxcL0SUaC9EknUvRIaDL0SOjy9Ee5wvRHmp
L0SCtS9EdcMvRHPQL0Rr3C9EaekvRGf2L0RfAjBEUhAwREocMERCKDBERjYwRD5CMEQ8TzBE
MF0wRDJoMEQwdTBEI4MwRBuPMEQZnDBEHaowRBW2MEQNwjBEANAwRP7cMET86TBE9PUwRPIC
MUTwDzFE6BsxRNwpMUTaNjFE3EExRM9PMUTNXDFExWgxRMl2MUTBgjFEuY4xRK2cMUSqqTFE
orUxRKbDMUSYzjFEltsxRIrpMUSI9jFEfwIyRIQQMkR1GzJEcygyRHc2MkRvQjJEbU8yRFtc
MkRjaDJEUHUyRFSDMkRSkDJESpwyREKoMkRAtTJEPsIyRDLQMkQw3TJEJ+kyRB/1MkQjAzNE
ERAzRBkcM0QNKjNEBTYzRPxBM0QAUDNE/lwzRPZoM0T0dTNE7IEzROqOM0TenDNE3KkzRNO1
M0TRwjNEyc4zRMfbM0Tc6TNEufYzRLECNESvDzRErRw0RKQoNESYNjRElkM0RI5PNESWWzRE
imk0RIh2NER/gjREc5A0RGucNERzqDREZ7Y0RGXDNERdzzREUN00RFnpNERQ9TRERAM1RDwP
NUQ6HDVEOCk1RDY2NUQuQjVEIVA1RB9dNUQnaTVEFXY1RBODNUQLjzVED501RA2qNUQFtjVE
A8M1RPDPNUT42zVE7Ok1ROr2NUTiAjZE2g42RM0cNkTLKTZE0zU2RMFCNkS/TzZEt1s2RLtp
NkS5djZEsYI2RJ6PNkScnDZElKg2RJi2NkSWwzZEjs82RIzcNkR56TZEgvU2RHUDN0RzEDdE
axw3RGkpN0RnNjdEX0I3RFJQN0RKXDdESGk3REZ2N0REgzdEPI83RDCdN0Q4qTdEMLU3RCPD
N0Qh0DdEH903RB3qN0QV9jdEEwM4RAsPOET+HDhE/Ck4RPQ1OETyQjhE8E84ROhbOETcaThE
2nY4RNGCOETPjzhEzZw4RMWoOETDtThEwcI4RLnOOESs3DhElus4RKL1OESgAjlEng85RJYb
OUSaKTlEmDY5RJBCOUSEUDlEe1w5RHNoOUR3djlEdYM5RGOQOURlmzlEWak5RFa2OUROwjlE
UtA5RFDdOURC6DlERvY5RDQDOkQ8DzpEMB06RCcpOkQfNTpEI0M6RCFQOkQZXDpEF2k6RAV2
OkQNgjpEAJA6RP6cOkT2qDpE9LU6RPLCOkTqzjpE3tw6RNzpOkTT9TpE0QI7RM8PO0THGztE
uyk7RLk2O0SxQjtEr087RKxcO0SqaTtEqHY7RJaDO0SOjztEjJw7RIqpO0SItjtEf8I7RHPQ
O0R73DtEc+g7RHH1O0RlAzxEXQ88RGEdPERZKTxEUDU8RERDPERCUDxESlw8RDhpPEQ2djxE
LoI8RDKQPEQwnTxEJ6k8RCW2PEQTwzxEG888RA/dPEQN6jxEBfY8RAMDPUTwDz1E7hw9ROwp
PUTqNj1E4kI9ROBPPUTeXD1E3Gk9RNN1PUTBgj1Ev489RLebPUS1qD1EubY9RLHCPUSozj1E
rNw9RNzpPUSY9j1ElgM+RI4PPkSMHD5Eiik+RII1PkR1Qz5Ec1A+RGtcPkRpaT5EZ3Y+RF+C
PkRSkD5EW5w+RFKoPkRGtj5ERMM+RELQPkRA3T5EOOk+RDb2PkQuAj9EIRA/RB8dP0QXKT9E
DzU/RBNDP0QLTz9ECVw/RPxpP0T0dT9E/IE/RPCPP0Tomz9E5qg/ROq2P0TcwT9E2s4/RNjb
P0TF6D9Ew/U/RMECQES5DkBEvRxARKopQESzNUBEpkNARJ5PQESWW0BEmmlARJh2QESGg0BE
jo9ARHucQER5qUBEcbVARHXDQERz0EBEZdtARGPoQERW9kBEXwJBREwPQURQHUFEQihBREA1
QUREQ0FEPE9BRDpcQUQnaUFEMHVBRB2CQUQhkEFEGZxBRBepQUQVtkFEDcJBRADQQUT+3EFE
9uhBRPT1QUTyAkJE4A9CRN4cQkTcKUJE2jZCRMtBQkTPT0JEzVxCRMtpQkTDdUJEsYJCRK+P
QkSmm0JEqqlCRKK1QkSgwkJEns9CRJbbQkSU6EJEiPZCRIACQ0R9D0NEexxDRHMoQ0RxNUNE
ZUNDRG1PQ0RbXENEWGlDRFB1Q0ROgkNEQpBDREqcQ0RIqUNEQLVDRC7CQ0Qy0ENEKtxDRCfp
Q0Ql9kNEHQJERBEQREQPHUREBylERAU2REQCQ0RE+k5ERP5cRET2aERE5HVEROKCRETqjkRE
2JtERNypRETTtURE0cJERL/PRETH20REtehERLn2RESxAkVErw9FRKwcRUSkKEVEojVFRJZD
RUSOT0VEjFxFRIppRUSIdkVEdYNFRH2PRURrnEVEaalFRGG1RURlw0VEY9BFRFvcRURY6UVE
RvZFRE4CRkRCEEZEOhxGRDgpRkQ2NkZENENGRCxPRkQfXUZEF2lGRB91RkQTg0ZEC49GRAmc
RkT8qUZEBbZGRPzBRkTwz0ZE7txGROzpRkTk9UZE4gJHROAPR0TYG0dEyylHRMk2R0TBQkdE
v09HRL1cR0S1aEdEqHZHRKaDR0SojkdEnJxHRJSoR0SStUdElsNHRI7PR0SG20dEeelHRHf2
R0RvAkhEcxBIRGscSERjKEhEZzZIRFRDSERdT0hEUF1IREhpSERAdUhEPoJIREKQSEQwnUhE
MqhIRCW2SEQjw0hEG89IRB/dSEQX6UhED/VIRAIDSUQAEElECRxJRPwpSUTuNElE7EFJRPBP
SUTuXElE5mhJRNp2SUTRgklEyY5JRM2cSUTLqUlEw7VJRMHCSUS5zklEt9tJRKrpSUSo9klE
oAJKRJgOSkScHEpElChKRIg2SkSGQ0pEfU9KRHtcSkR5aUpEcXVKRG+CSkRjkEpEW5xKRGOo
SkRWtkpEVMNKREzPSkRK3EpESOlKRED1SkQ0A0tEMhBLRCocS0QnKUtEJTZLRB1CS0QRUEtE
D11LRAdpS0QFdktEAoNLRPqOS0T+nEtE7KlLRPS1S0TiwktE4M9LROjbS0Tc6UtE2vZLRNEC
TETJDkxEvRxMRLspTESzNUxEt0NMRK9PTESmW0xEpGhMRJh2TESggkxEjo9MRIycTESEqExE
iLZMRIbDTER9z0xEe9xMRGnpTERx9UxE</AssayXData><AssayYData Points="600">K9QCQJkVBUBFhAhAOUcLQD10DUDYYg9A+c8QQGzxEUCodBJATzITQCygE0CMXxRAz0gUQHrR
FEDjrRRADQQVQA9ZFUB1kRVAupAVQF1sFUC0khVAnUsVQLC2FUBuaRVAz6cVQJl9FUBCuBVA
XYIVQN3PFUCa+hVA7LgVQLSPFUBK7RVA7LwVQNfUFUBe1BVAKDYWQOgAFkDW/xVAteoVQKvX
FUDB2hVAZrIVQLTGFUCA2hVAezwWQCvjFUD8ChZAzgkWQBk3FkAAshVA2UsWQFUnFkB0PBZA
FCYWQOr/FUBLFBZAuPYVQO4bFkDNZBZABTkWQDfQFUDE8xVAMfcVQNsLFkBb8BVAizYWQJg9
FkCMVRZAexYWQInzFUBbEhZA7WYWQJJIFkAtDBZARlgWQNSKFkCbRxZAYVUWQCHjFUBfFRZA
tEwWQHsEFkC42RVAknwWQLISFkAWDhZA7CAWQIwuFkDIHBZAvy8WQGIIFkAWNxZAyTIWQOsz
FkAZOhZADvoVQPozFkA0YRZAxRgWQKEzFkDBEhZAt0oWQMRLFkA+GhZAjksWQDsuFkAcahZA
H/kVQMYXFkBBHhZAG8kVQPtHFkAXPhZAQ/UVQIRIFkCBPBZAGSYWQNvyFUAeQRZAGFMWQOss
FkAbbRZAR4kWQG0cFkAuABZAji8WQPc6FkBdRRZA7EUWQF1QFkBVIBZAxkIWQEMpFkBUWRZA
jxUWQB5sFkD+ghZAszAWQDAhFkC0ORZAvx8WQBQlFkBpOxZADOkVQBpHFkDVOxZATEQWQHgZ
FkDc7BVA8CwWQEBLFkAbUhZA9BIWQPf4FUDXTxZADPYVQO31FUAkHRZAc0AWQND3FUBKRBZA
CDYWQC1SFkD9FxZAuDsWQJoqFkAqaxZARSIWQLP0FUBrKhZA4GUWQBIvFkByTxZA3ucVQKNc
FkCvRBZAWBEWQBrYFUAzQBZARkkWQEo+FkBAWRZA+C0WQFbCFUAXNRZAkUEWQGIZFkDB6hVA
6hYWQITpFUDkaBZA6swVQALeFUCyMxZAMEkWQMQnFkDH8xVAQnwWQNUpFkAiFxZATgkWQOsj
FkAcDRZAtR8WQNMMFkCDgRZAkPEVQHQ4FkB2FxZA6TQWQMQNFkCRFhZAKiQWQPAPFkChQRZA
0FIWQB8xFkCD/RVAZxIWQBlEFkBwOhZA4UkWQCwjFkDQ7xVAvEoWQCliFkBgMRZAMh4WQFsa
FkBL7xVAjAAWQHU6FkC8DBZAnUIWQOUTFkA17hVAUA8WQFATFkC9PRZAVfAVQOz9FUADCxZA
2PEVQFEpFkDqYhZAplUWQOU2FkDIEBZAyzEWQFkEFkD/zRVAivcVQKYkFkCZMRZAfQ4WQJdU
FkA1zBVAtLcVQJtlFkCvRhZAkgAWQFYSFkCJzhVA2AEWQFtoFkDQCBZAXAwWQJIYFkBtkBZA
AQYWQGEvFkC+GBZApBYWQE8yFkBYCBZAZucVQJQTFkAKtRVAUVkWQLsyFkCpSBZAwOUVQPQ4
FkAjABZAC78VQL3wFUAPTBZAHfsVQJb7FUCrKRZAvEUWQLfFFUD47xVAYNYVQM4GFkCF/RVA
xf8VQB1GFkDlMhZAl/QVQHYVFkBqDxZAswEWQPsXFkDGwhVAJ/YVQA4sFkCYSRZA/j8WQDDQ
FUANGxZAs9EVQOofFkBQGhZA+xIWQCnVFUBLExZA+EEWQPj/FUAzUxZAv+8VQITEFUC2whVA
cW4WQEMCFkAiFhZAz+oVQKBEFkBXIxZAzs8VQLbiFUCIDhZAUjEWQOoHFkA08BVAbPEVQD9m
FkD63hVAyLcVQOC/FUD0yhVALbsVQLb6FUClwxVAxQ4WQIFAFkBVBBZAj8oVQPkgFkD0ABZA
+PwVQPM9FkBr2hVAjg4WQD0jFkAtGBZAcPsVQCk0FkBLHxZA/BEWQOvLFUBT3xVAsSEWQPnW
FUCrHBZABw0WQNi0FUBlBxZAxfwVQFr4FUDaARZAdxgWQNZjFkCUARZABkgWQFn4FUDSTxZA
lQgWQDXSFUAc4xVAKbYVQFcJFkAzHRZAx+wVQB7FFUDoGxZAkfAVQCUgFkCp9hVABBoWQOkn
FkBr/hVA9pUVQNEFFkBlBxZAdrsVQNglFkANCRZA19AVQPj+FUA7PxZA+fwVQKLuFUBNxBVA
Sh4WQNnhFUAuFRZAmyEWQBLKFUBg/xVAP/wVQB4LFkD0SRZAV/wVQLobFkCv9hVA3g4WQLjQ
FUBO6xVANe8VQE/eFUBEChZA3e4VQJYMFkAw9xVAzAwWQD/lFUCRuRVADvQVQJbYFUDQARZA
Er8VQCTBFUAD8hVAELIVQJTzFUAG4BVAQg4WQPihFUBqExZAyCMWQHkVFkBk6xVAEvIVQPNX
FkAwRBZAQ8cVQIsuFkAJzxVAtwwWQLjCFUAY/RVAT/wVQO7rFUAh5xVAjgwWQHXxFUC5/RVA
m60VQPcCFkCNBBZA7+4VQGAZFkB7vhVAJXsVQBQTFkC58xVAAwMWQIW1FUAEExZAkesVQIm+
FUCR5xVAWbkVQLzlFUAs+BVAM74VQPK0FUDb3BVANOoVQDMeFkAc2xVAmfQVQKm4FUCXExZA
2cQVQBrbFUAk8xVAcgIWQDcAFkAxARZA1s0VQEchFkBnshVAoOAVQO0RFkD7/hVAN/UVQIzG
FUBDIxZA/qgVQEX5FUBv4BVA7ioWQFQ1FkCH0xVAwTYWQN7rFUDWEBZAdwcWQFDdFUAe0BVA
dfUVQG30FUB/txVAaOIVQGz1FUC5KxZAU6EVQBniFUC0wBVAur0VQEoHFkAg9hVAFw0WQDyJ
FUCmohVASccVQBmXFUCC2RVAaqwVQIT1FUC9ABZAOq4VQMM8FkAO4RVAp+8VQGugFUAe1BVA
Q/oVQNLFFUA+vhVAz64VQPi4FUCY2hVAw64VQBemFUAdvxVAkCcWQBHiFUCbvBVAEJAVQNLg
FUCnqxVAKBAWQNzxFUDl/RVASlwVQHPHFUCZ0RVAxqkVQEL+FUCP1xVAJXkVQOrVFUCt3xVA
RMgVQH7oFUCSwxVAnMUVQD3RFUAY4xVAnRIWQLMxFkDJEBZAwOoVQPvxFUDduBVAk9YVQEj1
FUDN1RVAve4VQFzaFUDs0xVAxMgVQHjIFUBL4xVAU9YVQBDKFUDVAhZAqSkWQA3bFUDq8RVA
yxkWQON/FUDGxxVApMMVQLIBFkAtBRZA</AssayYData></Step><Step><CommonData><SampleLocation>7</SampleLocation><SampleID></SampleID><SampleGroup></SampleGroup><SampleInfo></SampleInfo><SampleRow>M</SampleRow><SamplePlate>1</SamplePlate><WellType>BUFFER</WellType><Concentration>-1</Concentration><ConcentrationUnits>µg/ml</ConcentrationUnits><MolarConcentration>-1</MolarConcentration><MolarConcUnits>nM</MolarConcUnits><MolecularWeight>-1</MolecularWeight><Temperature>30</Temperature><StartTime>887461</StartTime><AssayTime>100</AssayTime></CommonData><FlowRate>1000</FlowRate><StepType>DISASSOC</StepType><StepName>Dissociation</StepName><StepStatus>OK</StepStatus><ActualTime>100.007</ActualTime><CycleTime>0.2</CycleTime><AssayXData Points="500">TgJNRDwPTUQ0G01EOClNRDY2TUQuQk1ELE9NRBlcTUQhaE1EFXZNRBODTUQLj01ECZxNRAep
TUT/tE1E8sJNRPDPTUTo201E4OdNROT1TUTcAU5E2g5ORNgbTkTFKE5EzTRORMFCTkS/T05E
t1tORLVoTkSidU5Eq4FORJ6PTkScnE5ElKhORJK1TkSQwk5EiM5ORHvcTkR56U5EcfVORG8C
T0RtD09EZRtPRFkpT0RXNk9ETkJPRFdOT0RKXE9EQmhPREZ2T0Q+gk9EPI9PRDSbT0QnqU9E
MLVPRB3CT0Qbz09EE9tPRBHoT0QF9k9EAwNQRAsPUET4G1BEBylQRO40UETyQlBE4E9QROhb
UETWaFBE1HVQRNyBUETPj1BEx5tQRMWoUETDtVBEscJQRLnOUESt3FBEpOhQRJz0UESgAlFE
ng9RRJYbUUSKKVFEgjVRRIpBUUR+T1FEe1xRRHlpUURxdVFEb4JRRGeOUURlm1FEWalRRFe2
UURIwVFETM9RRErcUURC6FFENvZRRC4CUkQ2DlJEIxtSRCcpUkQfNVJEE0NSRBtPUkQTW1JE
B2lSRAV2UkT8gVJEAZBSRPibUkTwp1JE5LVSROLCUkTazlJE3txSRNboUkTN9FJE0QJTRL8P
U0THG1NEvydTRLM1U0SxQlNEqE5TRK1cU0SkaFNEnHRTRKCCU0SOj1NEhptTRIqpU0SCtVNE
ecFTRHfOU0Rr3FNEc+hTRGH1U0RfAlREVw5URFscVERZKVREUDVURE5CVEQ8T1RERFtURDhp
VEQ2dlRELoJURCyPVEQqnFREF6lURB+1VEQTw1REC89URAncVEQB6FREBfZURPwBVUTwD1VE
6BtVRMspVUTeNFVE4kJVRNpOVUTYW1VExWhVRM10VUTLgVVEv49VRLebVUS1qFVEs7VVRKvB
VUSez1VEnNxVRJToVUSS9VVEkAJWRIgOVkR7HFZEeSlWRII1VkR5QVZEbU9WRGtcVkRpaVZE
V3ZWRF+CVkRXjlZESpxWREipVkRAtVZERMNWRDzPVkQ021ZEMuhWRCX2VkQdAldEJQ5XRBkc
V0QRKFdEDzVXRBNDV0QLT1dE+FtXRPZoV0TudFdE8oJXRPCPV0Tom1dE5qhXRNS1V0TRwldE
z89XRM3cV0TF6FdEw/VXRMECWESvD1hErRxYRKQoWESiNVhEmkFYRJ5PWEScXFhElGhYRJJ1
WESAglhEiI5YRHWbWER5qVhEcbVYRGnBWERtz1hEZdtYRGPoWERX9lhEWQFZREYOWUREG1lE
QihZRDY2WUQ+QllELE9ZRCpcWUQoaVlEJXZZRB2CWUQbj1lEGZxZRAepWUQPtVlEA8NZRPrO
WUT421lE9uhZRPT1WUTsAVpE4A9aROIaWkQBKFpE1DVaRMtBWkTJTlpEx1taRL9nWkS9dFpE
sYJaRKiOWkSmm1pEpKhaRJy0WkSawVpEjs9aRIzcWkSK6VpEgvVaRIACW0R+D1tEexxbRGkp
W0RxNVtEX0JbRF1PW0RbXFtEWWlbRFd2W0ROgltETI9bRDqcW0RCqFtENrZbRDTDW0QlzltE
I9tbRBfpW0Qf9VtEHQJcRAsPXEQTG1xEAShcRAU2XET8QVxE+k5cROhbXETwZ1xE3nRcROKC
XETgj1xE2JtcRNaoXETDtVxEwcJcRL/PXES93FxEtehcRLP1XESxAl1Erw9dRJwcXUSkKF1E
kjVdRJBCXUSOT11EjFxdRIRoXUSCdV1EeYFdRG2PXURrnF1EY6hdRGe2XURfwl1EV85dRFTb
XURI6V1EQPVdRD4CXkQ8D15EOhxeRDgpXkQ2Nl5EI0NeRBtPXkQZXF5EF2leRBV2XkQTg15E
C49eRAmcXkT2qF5E/rReRPLCXkTwz15E4tpeROboXkTe9F5E0gJfRM8PX0THG19ExShfRL00
X0TBQl9Ev09fRLdbX0SvZ19EonVfRKqBX0SYjl9EnJxfRJSoX0SMtF9EkMJfRH7PX0R83F9E
eelfRHH1X0RvAmBEbQ9gRGscYERZKWBEVzZgRFlBYERMT2BESlxgREJoYERGdmBEPoJgRDyP
YEQqnGBEKKlgRB+1YEQdwmBEG89gRBncYEQX6WBEBfZgRAMDYUT6DmFEAxthRPYoYUT0NWFE
7EFhROBPYUToW2FE4GdhRNR1YUTSgmFEz49hRL2cYUTFqGFEw7VhRLHCYUSvz2FErdxhRKTo
YUSc9GFEoAJiRJ4PYkSWG2JEiiliRII1YkSKQWJEfk9iRHxcYkR5aWJEcXViRG+CYkRdj2JE
ZZtiRFmpYkRXtmJETsJiREbOYkQ63GJEOOliRED1YkQ0A2NELA9jRCMbY0QoKWNEJTZjRBND
Y0QLT2NECVxjRAdpY0T+dGNEA4NjRPqOY0T4m2NE5qhjROS1Y0TiwmNE2s5jRNjbY0TW6GNE
1PVjRMECZES/D2REvRxkRHkpZES9NGREsUJkRK9PZEScXGREpGhkRKJ1ZESQgmREjo9kRIyc
ZESEqGREgrVkRIDCZER3zmREa9xkRGnpZERh9WREWQFlRF0PZURbHGVESCllRFA1ZUQ+QmVE
Rk5lRDpcZUQ4aWVENnZlRC6CZUQsj2VEGZxlRBepZUQVtmVEE8NlRAvPZUQD22VEB+llRPT1
ZUQ=</AssayXData><AssayYData Points="500">H6wUQBSBE0B+dBJAwfMQQMhTD0BwQw5AUzgNQDHKDEDo0wtAzh4LQOEUC0BLagpA9rEJQCd0
CUDluAhAH94IQKs4CED6AQhAKOUHQCezB0BTOwdAg9QGQHHoBkCNeQZA1ncGQFt4BkDFIAZA
mA4GQP31BUCpugVAZAgGQCT5BUAeawVAM4UFQB1FBUAgaAVAGCgFQPovBUA5ngRAdSMFQDXr
BECP7gRATcoEQIfeBEAeyARA5L8EQJm4BECCnQRAnF0EQApaBEDyawRAOogEQLZoBEArRgRA
xoAEQFY5BEBRHQRAu0EEQP03BEBRJQRA5gkEQIc4BECwKgRAFL4DQAQOBECIPgRAFtMDQKXg
A0BjSARAlOUDQHgPBEAHuwNAj+gDQGPIA0B42gNA95sDQDIaBEBwfANAp7YDQJ/DA0DUfwNA
W3wDQECWA0CBUANAbZADQKNpA0C7tANAboMDQH+LA0A4vANAVIsDQNhkA0BDjQNASpgDQFmo
A0CAkQNAc5MDQFe6A0DqbQNAOEcDQGV/A0DRLgNAMlYDQE80A0AbYwNAjYQDQOCiA0B2VgNA
aGMDQKeQA0C9gANAz1MDQPNaA0AKJwNAhTgDQDlTA0DzdQNAal8DQNdBA0A3hwNAVhMDQL8b
A0BBXANAcTADQGBFA0BIcgNA8PgCQOjSAkDDVQNAA8gCQPBGA0CWzQJAO/ECQOsOA0C98gJA
b9wCQFb6AkAkrQJA4tQCQCADA0AwVwNArzkDQEjtAkDC7AJAlkIDQMAPA0A84gJAYBMDQOkp
A0By/gJAA5gCQL/8AkA47QJAZfYCQCcPA0BBKwNA59ECQC2vAkD+HANAvv8CQJwSA0CylwJA
WywDQAvSAkDz2QJAv7wCQBb3AkAT4gJAZucCQEYKA0BgBwNAHckCQIMzA0DPEQNAC/ECQJTk
AkCI2QJAMAMDQKr4AkC1qwJAQA8DQI6+AkCX1wJAlZsCQGHUAkDyMANAocACQEjKAkBdhgJA
WysDQP6aAkBXtgJAe+UCQPK0AkCSFQNAVvMCQKjNAkC2vgJAA98CQMydAkDyAANAyGgCQHPw
AkDpwQJAAbYCQKzqAkBXOQNAvI0CQB2dAkBpoAJAjokCQKYNA0DFvwJAQsUCQFKjAkDZsAJA
s8wCQMjOAkDCtQJAn7ECQKCdAkAPeAJAaaACQOXVAkAKtwJAv+gCQCvXAkB5pgJAReACQCq4
AkAq5QJAAsECQDmcAkAvhAJAcIACQOC3AkDQzQJAgMECQPSIAkDh+gJA2NwCQHdqAkBcuAJA
ycQCQH2bAkBHkwJAZ+ICQFCRAkAxlwJAhtMCQFepAkA0hQJAEYECQAaXAkDruAJANFACQLjW
AkCQgAJA7M0CQOHXAkCZTQJAO8cCQLJxAkC6tAJA/FoCQLeGAkAuqgJAWZgCQAt4AkBNmwJA
QpcCQG6lAkCzuQJAQLQCQN/AAkAxoAJA+bICQPZqAkApugJAz6YCQGCbAkAj1AJAwm8CQLiR
AkBdmAJAxZ0CQCCVAkB6nwJA1pUCQE+MAkAAkAJAJ4oCQIR7AkC/aAJA33wCQOOQAkABfQJA
oFwCQD1gAkDRkgJAnmQCQJiKAkBJpwJAU4YCQOK/AkAeogJAUy8CQMRfAkD3hQJA1bUCQOBb
AkALpgJAkmwCQOZ8AkBBPwJAraYCQPxnAkD5agJA31gCQLF9AkBDUwJAD0kCQEyUAkDKowJA
0WwCQAW9AkB7owJAcmwCQEeIAkAJ2gJA4JACQEQzAkBFYwJAcWsCQNvtAkCBRQJAj5gCQDeJ
AkB3ZgJAjG8CQEt3AkBjeAJAlEUCQNqIAkAmdgJAzI8CQGy4AkC0bAJATGMCQGMrAkBZlQJA
M3QCQPV+AkC1bAJAsAgCQAtdAkDYVAJAa44CQOYQAkAscQJAUUkCQP6VAkCfYAJAjIICQHFb
AkDnXgJAiowCQJ5UAkB+FAJAaX0CQIF0AkBPxQJA9oUCQM9TAkAkcAJAfzQCQHJZAkBQVAJA
EbsCQJJyAkBoawJAHZoCQMJxAkCC4QFAPX4CQCB6AkC6VwJA2kcCQB49AkDUXgJABR0CQAOE
AkCrfgJAK5gCQM5NAkBsjwJAthoCQF9iAkDOSgJAj1oCQMFNAkDsZwJASQQCQC+FAkAAcQJA
iz0CQONiAkBTYgJAlI8CQOBdAkBHQwJAGLECQNhjAkAfVgJA4BUCQAgiAkBfagJALwcCQG1f
AkAoWQJAKGwCQPcIAkDHXQJA0YkCQAoaAkDwSwJARlYCQDIFAkC6bQJAP00CQAYyAkB4iQJA
kUwCQLcHAkDVrwJAGU4CQIh1AkDRWQJAigwCQKxoAkBpOQJAlGcCQI9LAkB/OAJAyh8CQNZI
AkC8QAJATh4CQE8/AkC4NgJA0lACQOxUAkCEdgJACDUCQGlIAkAFFwJARD0CQClZAkBKQwJA
6HcCQN5tAkAnDAJAAkkCQA5JAkBPTQJAKi4CQKhCAkD0BAJAIHECQJwnAkAMFQJAVlECQKBy
AkCK6QFAMxICQKAfAkCMIQJATSoCQMxcAkBpLAJAiRMCQPA6AkAyXwJAOkECQFeFAkDnZgJA
lQ4CQAUfAkDDOQJASzUCQGGYAkDRQQJAkVoCQDhGAkAXQwJA7FoCQN/6AUB1TAJAxPsBQP9b
AkA=</AssayYData></Step><Step><CommonData><SampleLocation>9</SampleLocation><SampleID></SampleID><SampleGroup></SampleGroup><SampleInfo></SampleInfo><SampleRow>M</SampleRow><SamplePlate>1</SamplePlate><WellType>BUFFER</WellType><Concentration>-1</Concentration><ConcentrationUnits>µg/ml</ConcentrationUnits><MolarConcentration>-1</MolarConcentration><MolarConcUnits>nM</MolarConcUnits><MolecularWeight>-1</MolecularWeight><Temperature>30</Temperature><StartTime>993868</StartTime><AssayTime>60</AssayTime></CommonData><FlowRate>1000</FlowRate><StepType>BASELINE</StepType><StepName>Baseline</StepName><StepStatus>OK</StepStatus><ActualTime>60.01</ActualTime><CycleTime>0.2</CycleTime><AssayXData Points="300">wQJmRL8PZkS9HGZEuylmRKg2ZkSmQ2ZEqE5mRJxcZkSaaWZEknVmRJaDZkSOj2ZEhptmRISo
ZkR3tmZEdcNmRG3PZkRl22ZEaelmRGH1ZkRfAmdEUhBnREocZ0RIKWdERjZnRERDZ0RCUGdE
MF1nRDhpZ0QldmdEI4NnRMuRZ0QZnGdEHapnRBW2Z0QNwmdEANBnRP7cZ0T26GdE+vZnRPIC
aETqDmhE7hxoROYoaETTNWhE3EFoRM9PaETHW2hEy2loRMl2aETBgmhEuY5oRLebaES1qGhE
qLZoRKbDaESez2hEnNxoRIrpaESI9mhEhgNpRH0PaUR7HGlEeSlpRHc2aURlQ2lEY1BpRGtc
aURZaWlEUHVpRFSDaURSkGlESpxpREipaUQ2tmlEPsJpRDLQaUQp3GlEJ+lpRB/1aUQjA2pE
Gw9qRBkcakQNKmpEDzVqRPxBakT6TmpE+FtqROxpakT0dWpE7IFqROCPakTenGpE1ahqRNq2
akTRwmpEz89qRL3cakS76WpEufZqRLcDa0SvD2tErRxrRKopa0SYNmtElkNrRJhOa0SWW2tE
imlrRIJ1a0R/gmtEc5BrRHWba0RzqGtEZ7ZrRF/Ca0Rdz2tEW9xrRFLoa0RQ9WtETgJsREwP
bERAHWxEOClsRDA1bEQ0Q2xEMlBsRClcbEQdamxEFXZsRBODbER5kWxECZxsRA2qbET+tGxE
A8NsRPDPbET422xE5uhsROr2bETcAW1E4A9tRN4cbUTVKG1E0zVtRMFCbUTJTm1Et1ttRLtp
bUSzdW1EpoNtRK+PbUSmm21EmqltRJi2bUSQwm1ElNBtRIzcbUSE6G1Ed/ZtRHUDbkRzEG5E
axxuRGkpbkRhNW5EZUNuRFJQbkRbXG5EUmhuREZ2bkREg25EPI9uRDqcbkQ4qW5EMLVuRCPD
bkQh0G5EGdxuRB3qbkQV9m5EDQJvRBEQb0T+HG9E9ihvRPQ1b0TyQm9E6k5vRO5cb0TsaW9E
5HVvROKCb0TPj29E2JtvRMupb0TJtm9EwcJvRL/Pb0S93G9EqulvRKL1b0SmA3BEng9wRJYb
cESaKXBEmDZwRJBCcESEUHBEe1xwRHNocER3dnBEdYNwRG2PcERrnHBEWalwRGG1cERUw3BE
UtBwRErccERI6XBERvZwRD4CcUQyEHFEMB1xRCcpcUQlNnFEI0NxRBtPcUQZXHFEDWpxRAV2
cUQNgnFEAJBxRP6ccUT2qHFE6rZxRPLCcUTqznFE3txxRNzpcUTT9XFE0QJyRM8PckTHG3JE
uylyRLk2ckSxQnJEr09yRKxcckSkaHJEqHZyRJaDckSej3JEjJxyRIqpckSCtXJEhsNyRH3P
ckR73HJEeelyRGf2ckRvAnNEYxBzRFscc0RZKXNEUDVzRFRDc0RMT3NESlxzRDhpc0Q2dnNE
LoJzRDKQc0QwnXNEJ6lzRCW2c0QTw3NEG89zRA/dc0QN6nNEBfZzRAMDdEQAEHRE+Bt0ROwp
dETqNnRE7EF0ROBPdETeXHRE1mh0RMl2dETRgnREyY50RMebdES7qXREs7V0RKbDdESvz3RE
ptt0RKTodESY9nRE</AssayXData><AssayYData Points="300">O8EBQJoqAkBjFwJAivYBQLk7AkA7EAJAKkMCQCEvAkCJFQJAwVcCQJJLAkAVLQJAmlYCQMIN
AkD2PwJA4hgCQDgsAkDJJQJADQYCQOBCAkDZQQJArgoCQO0UAkDKFwJANCECQCboAUDtBQJA
+M4BQCXuAUDxCAJAoQcCQE1EAkAdGgJA2rkBQCUZAkDRFAJASRcCQOsPAkCNCAJAILEBQNcP
AkDp7AFAWvkBQGHCAUCuvgFAWbUBQG8CAkCqEgJAT88BQE0IAkAa5wFA/ckBQMLAAUC64QFA
8hQCQEv5AUCsEAJANt4BQJwYAkBtywFAufMBQHXlAUAl9AFA9eABQCzoAUCi4QFA2hkCQMOb
AUDT2AFABtoBQPHGAUAkCwJAs/ABQNe5AUBbpwFAk84BQPKLAUBA/wFAArgBQOuhAUDy+QFA
o+4BQF/bAUCv4AFAVMQBQILNAUDFtwFA2zQBQD3HAUBbzgFA1eIBQGW0AUDqiAFAAOsBQC7e
AUChmwFA+NcBQFLOAUA36AFAvbIBQEvGAUCXoAFAebcBQDTuAUB+BAJA3eABQOnYAUA6wAFA
7IgBQASdAUCzqwFAk6MBQFqkAUAiyAFA4JwBQI24AUBpkQFAMOEBQKGFAUA58AFA3bQBQOHR
AUAL4wFAe70BQIX3AUAudwFATK4BQE6kAUC2pAFAn6UBQKrfAUDirgFA2e0BQODpAUB21QFA
8YsBQCbTAUBB4gFAkokBQKGOAUCZyQFA9pwBQKE9AUDgiQFAKboBQDXhAUCFoQFA/tQBQAfS
AUAflAFAv3cBQHclAUDa/wFAI9IBQDzLAUB3lAFAL7YBQJmKAUAHswFA5J4BQMd6AUAVVQFA
y4YBQMlNAUAb2AFArIIBQPiiAUDOdgFAE2IBQBxUAUBhoAFAZ2cBQFaTAUDo3wFAENsBQNBH
AUAttwFAVlcBQFa7AUC2rAFAgpsBQIJZAUC+aQFAyJsBQA9XAUARhQFAbKYBQOWVAUBWhwFA
K6MBQEJaAUDcoQFAuHcBQMmSAUBGhAFAZaIBQMB9AUCmaAFAlZ0BQB+fAUCxsAFA93UBQCZs
AUASmgFAGqkBQER7AUCyhwFALJwBQO1dAUDqkQFAbGUBQIOjAUADggFAI2UBQKlgAUDvmwFA
MqUBQIxKAUDsZgFACLABQAq4AUB4WgFAb5oBQLltAUBxkAFAcGUBQPuWAUBAXAFA5H8BQOBr
AUAPeQFATH8BQF+FAUBywgFAOZEBQOaBAUAenQFACYABQH9HAUCFTwFA8kgBQBI2AUC9qgFA
Tk4BQKGaAUBDoQFA0WQBQCTCAUADUgFA5mMBQPOrAUBqhgFAbnkBQKSGAUCcQwFAECwBQEZK
AUCPcAFAMy0BQFR+AUCVowFA95YBQCd1AUB0PQFAqVQBQHZEAUDckAFATGABQBqIAUARdAFA
jaMBQLxGAUDHjAFAKKABQOdfAUBWJwFANrQBQL+CAUCybgFATnkBQB5eAUB+dQFA5YIBQCIg
AUB1ewFAqlwBQAkyAUCENgFA9mcBQPY0AUCbOwFA2VABQJSUAUAXSAFAUS4BQI82AUCGaQFA
WHIBQIASAUCLeQFA</AssayYData></Step><Step><CommonData><SampleLocation>19</SampleLocation><SampleID></SampleID><SampleGroup></SampleGroup><SampleInfo></SampleInfo><SampleRow>M</SampleRow><SamplePlate>1</SamplePlate><WellType>KSAMPLE</WellType><Concentration>-1</Concentration><ConcentrationUnits>µg/ml</ConcentrationUnits><MolarConcentration>-1</MolarConcentration><MolarConcUnits>nM</MolarConcUnits><MolecularWeight>-1</MolecularWeight><Temperature>30</Temperature><StartTime>1060854</StartTime><AssayTime>120</AssayTime></CommonData><FlowRate>1000</FlowRate><StepType>ASSOC</StepType><StepName>Association</StepName><StepStatus>OK</StepStatus><ActualTime>119.992</ActualTime><CycleTime>0.2</CycleTime><AssayXData Points="600">ZQN1RGMQdURbHHVEWSl1REw3dURVQ3VEQlB1REBddUQ+anVENnZ1RCqEdUQykHVEKpx1RB2q
dUQbt3VEE8N1RBfRdUQP3XVEB+l1RPv2dUT4A3ZE8A92RPQddkTsKXZE5DV2ROhDdkTWUHZE
3lx2RMtpdkTUdXZE0oJ2RL+PdkTDnXZEu6l2RLO1dkS3w3ZEpNB2RJzcdkSg6nZEmPZ2RJAC
d0SUEHdEgh13RIopd0R+N3dEdUN3RG1Pd0RxXXdEb2p3RGd2d0RbhHdEU5B3RFucd0ROqndE
TLd3RETDd0RC0HdEQN13RDjpd0Q29ndEKgR4RCEQeEQZHHhEHSp4RBU2eEQTQ3hEB1F4RP9c
eEQHaXhE+nZ4RPiDeETwj3hE5J14ROypeETktXhE2MN4RNbQeETN3HhEy+l4RMn2eETBAnlE
tRB5RLMdeUSrKXlEqTZ5RKdDeUSeT3lEol15RJBqeUSYdnlEhoN5RISQeUR8nHlEeal5RH63
eUR1w3lEbc95RGHdeURp6XlEV/Z5RFsEekRTEHpEShx6RE4qekQ8N3pEREN6RDJQekQwXXpE
KGl6RCx3ekQqhHpEIZB6RA+dekQNqnpEFbZ6RAnEekQH0XpE/9x6RP3pekT69npE8gJ7ROYQ
e0TkHXtE3Cl7RNQ1e0TYQ3tE0E97RMNde0S7aXtEuXZ7RLGCe0S1kHtEs517RKupe0SptntE
p8N7RJ7Pe0SS3XtEkOp7RIj2e0SGA3xEhBB8RHwcfERvKnxEZzZ8RGVDfERjUHxEYV18RFlp
fERMd3xEVYN8REKQfERAnXxEPqp8RDa2fEQ6xHxEMtB8RDDdfEQd6nxEG/d8RCMDfUQREH1E
Dx19RA0qfUQFNn1E+EN9RPZQfUTuXH1E7Gl9ROp2fUTign1E5pB9RNSdfUTcqX1EybZ9RMfD
fUS/z31Ew919RMHqfUSz9X1EtwN+RKQQfkStHH5EoCp+RJg2fkSQQn5ElFB+RIxcfkSKaX5E
iHZ+RHWDfkR+j35EcZ1+RG+qfkRtt35EZcN+RGPQfkRQ3X5EWel+REz3fkRKBH9EPA9/REAd
f0Q+Kn9ENjZ/RCpEf0QhUH9EKlx/RB1qf0Qbd39EE4N/RAeRf0QJnH9EB6l/RPq2f0Tywn9E
8M9/RPTdf0Tm6H9E5PV/ROwBgETwB4BEZw6ARGkVgERlG4BEYSGARGMogETZLoBEWDWARNk6
gERYQYBEUkiARE5OgERIVYBETFuAREhhgERCaIBEPm6ARL10gES/e4BEu4GARLeHgES5joBE
L5WARDSbgESqoYBEpqeARCWugEQntYBEI7uARKLBgEQhyIBEHc6ARJzUgESW24BEFeKARBHo
gESQ7oBEjPSARAv7gEQEAoFEgwiBRH8OgUR7FIFEfRuBRPwhgUT4J4FE8i6BRHM0gUTyOoFE
7EGBROhHgURnToFE5lSBRFxbgURhYYFEWmiBRFZugUTVdIFEVHuBRFCBgUTPh4FEyY6BRMWU
gUREm4FEw6GBRL+ngUQ+roFEOLWBRLe7gUSywYFEMciBRLDOgUQv1YFErtuBRCXigUQp6IFE
Je6BRB/1gUSe+4FEmgGCRBkIgkSYDoJElBSCRI4bgkQNIoJECSiCRIgugkSDNIJEAjuCRARC
gkQASIJEf06CRPZUgkT6WoJEcWGCRHNogkRvboJE7nSCRG17gkTkgYJEY4iCROKOgkTelIJE
XJuCRNuhgkRaqIJE0a6CRNW0gkRMu4JEy8GCRErIgkTJzoJESNWCRETbgkTD4YJEv+eCRLnu
gkQ49YJENPuCRLIBg0QyCINELQ6DRKwUg0SmG4NEoiGDRCEog0SgLoNEnDSDRBs7g0QVQoNE
GUiDRJBOg0QPVYNEjluDRA1ig0SMaINEiG6DRAZ1g0R9e4NE/IGDRHuIg0R3joNE9pSDRHWb
g0T0oYNEa6iDRG+ug0RptYNEZbuDROTBg0Tgx4NE4s6DRN7Ug0TZ2oNE0+GDRNfng0RO7oNE
UPWDREz7g0RIAYREQgiEREYOhERAFYREvxuERLshhEQ6KIREuS6ERDg1hESuO4REskGERClI
hESoToREJ1WERKZbhEQlYoREIWiERB1uhEQXdYRElnuERBWChEQRiIREkI6ERA+VhEQLm4RE
iqGERIOohER/roREg7SERH27hER5wYRE+MeERPLOhETu1IREbduEROzhhERr6IRE6u6EROb0
hERl+4RE2wGFRFoIhUTZDoVEWBWFRFQbhUTTIYVEUiiFRNEuhUTNNIVERDuFRMNBhURCSIVE
Pk6FREBVhUQ8W4VEOGGFRLdnhUSwboVErHSFRK57hUSqgYVEpoeFRKiOhUQflYVEnpuFRB2i
hUQZqIVEFa6FRBe1hUSWu4VEDcKFRIzIhUSIzoVEBtWFRIXbhUQE4oVEg+iFRH/uhUT+9IVE
dfuFRPQBhkRzCIZE8g6GRGsUhkRtG4ZE7CGGROgnhkRnLoZEYTWGROI6hkRYQYZE10eGRFZO
hkRQVYZEVFuGRFBhhkTPZ4ZERm6GRMV0hkREe4ZEw4GGREKIhkS5joZEOJWGRLebhkSyoYZE
MqiGRLCuhkSstIZEpruGRCXChkSmx4ZEoM6GRJzUhkSe24ZEHeKGRJTohkQV7oZED/WGRI77
hkSSAYdECAiHRAQOh0SDFIdEhRuHRIEhh0QAKIdE+i6HRPY0h0TyOodE9EGHRGtIh0TqTodE
7lSHRGVbh0TkYYdEY2iHROJuh0RYdYdE2XqHRNOBh0RSiIdE0Y6HRFCVh0RMm4dEy6GHREqo
h0TJrodExbSHRL+7h0RAwYdEv8eHRLnOh0S11IdENNuHRC3ih0Su54dELe6HRCf1h0Qj+4dE
JQKIRCEIiEQdDohEnBSIRJYbiEQVIohEESiIRJAuiEQPNYhEjjuIRARCiESDSIhEiE6IRP5U
iER9W4hE/GGIRPhniET6bohEc3SIRG17iETsgYhE6IeIRGeOiERplYhE4pqIRGGhiERaqIhE
X66IRN60iERUu4hEUMGIRM/HiETRzohEzdSIREzbiETD4YhEx+eIRD7uiERA9YhEv/uIRLsB
iUQ6CIlEsA6JRC8ViUQrG4lELSKJRCkoiUSoLolEJzWJRJ47iUSiQYlEGUiJRB1OiUSUVIlE
lluJRJJhiUQRaIlEkG6JRIx0iUQLe4lE</AssayXData><AssayYData Points="600">PnACQC7pBUDZvQpAJDIPQLusEkCtvhRApj0WQHciF0DdvBdAHH0YQC/JGEDLKBlAB1UZQG6I
GUAxphlAh40ZQMy6GUCoXRlA1tUZQOjRGUBwyBlAN+YZQBEGGkAyIRpAgTIaQJrnGUA/7BlA
Cy4aQMkGGkC0JRpADzQaQN43GkCFKBpA0T4aQD9CGkBjPhpAuFgaQKA/GkC2dxpAKzAaQNAs
GkBRZhpAMWEaQKdBGkAZHhpAixsaQNMbGkD+hhpAEU4aQEcyGkDBJBpAJiAaQAadGkDdSRpA
iDAaQB1kGkA1hRpA0XgaQK59GkB2jhpAc3QaQGuAGkB9fRpA6YQaQMZmGkBXbRpAiWEaQCtu
GkCYehpAHAsaQDHAGkC6SRpAOIoaQCyLGkB3nhpA6ZgaQAi7GkCvPxpAv4saQHplGkCyXRpA
23oaQE+BGkA6WBpA8T8aQE2PGkCZbxpAjW0aQIJtGkDEZBpAp4caQB14GkCGLRpArXUaQAJX
GkD7sRpA140aQKtWGkAXWxpAeHsaQImHGkANoxpAtksaQNiRGkCGmRpAlo8aQKBcGkDLYBpA
3JgaQEBEGkA/8BpAdmwaQAKuGkAUYRpAQJ0aQG6AGkD6pxpAUc0aQGEtGkDflhpA42QaQJSP
GkA+UxpAj2waQLmXGkDzrxpAvYsaQLKkGkCFthpAoHEaQM6oGkAHfRpAe44aQA5VGkAWiRpA
vKMaQCyNGkAGWRpAYJcaQO2KGkCucRpABo0aQBBTGkAeUhpA9JAaQAR1GkBNsBpAA2YaQNh9
GkCDpBpAdJoaQIvDGkDcDhpACH8aQBFlGkAYwxpAVmEaQN7lGkB8OxpAl5AaQFdlGkDZ3xpA
XJQaQAS9GkAAshpAOJUaQH5yGkD2hBpAFs4aQBuYGkBPzRpAS3YaQAaPGkCw7RpA1JsaQMvK
GkBd0xpAV9EaQPPPGkBbYxpALFIaQA/YGkDYdRpAeM4aQAKUGkB3pRpAqCcaQEGwGkAAyhpA
A48aQEKHGkBWgBpAR4UaQNOTGkAEPhpA35kaQDptGkCUkRpAMJoaQIfiGkD5VRpAV8kaQAN/
GkC7pxpAV84aQFRkGkD1oxpAVikaQAoFGkCuxhpAjIcaQCWJGkCPuRpAO6UaQF6yGkB0ixpA
bIAaQHXPGkCWwhpA+bMaQMPiGkBV6hpAgmoaQOpyGkCfchpAEacaQB6qGkCulBpAwoAaQPqs
GkAFvBpA8o8aQKnGGkB0vxpAUHsaQBWaGkAI1BpAl7EaQEViGkA1gBpADIsaQBuGGkC2hhpA
QKwaQEFyGkBImhpAya4aQPW0GkD7axpAm84aQEp6GkBeUBpAP5EaQCutGkBlwxpAl+kaQAa/
GkBtmBpA16UaQFivGkABgRpA4GcaQKbMGkAwvBpAZK0aQAnMGkDcfhpAdWUaQA6VGkCgcBpA
940aQAKzGkAR8hpAnsYaQA/CGkCRzRpA6poaQDaWGkB8qRpA9a8aQD/EGkCcvxpAhMYaQHjI
GkDZdxpAXuMaQN7OGkCXrBpAS3AaQAfgGkAejxpAcaYaQMWdGkCBshpAuZwaQHzYGkBOxhpA
/XsaQIm0GkCYaBpA4IQaQFbqGkBM1RpAS/YaQGxyGkDrthpA4KUaQN/cGkDyxRpAEE4aQKil
GkDNhxpAd8MaQIylGkBTqxpAi2caQArdGkAXyxpA89caQIzJGkBGpBpAeqAaQNeMGkCPxxpA
P6MaQIyUGkCDsRpAYa8aQImhGkCtGRtAzAsbQNV3GkD2kRpAAN0aQEC4GkBz2BpAYdEaQDve
GkC0nxpApAUbQG2OGkAA3hpA2rQaQFWwGkDFmxpATqoaQBGzGkAUuRpA1HAaQHK1GkAc/RpA
w/EaQP7UGkCJ6RpAUuYaQAG0GkDgshpAzMYaQAmyGkDv2hpAVMEaQFKkGkCPnRpAthQbQEt2
GkAy6hpAabcaQIzOGkDKphpA7bcaQPTaGkCqwBpAzokaQL/FGkAAzxpA9PYaQC19GkDUsxpA
sOMaQNyoGkDZyBpATZgaQFO+GkBRfhpAt5MaQP76GkBbzBpAMfUaQCHFGkAqvBpA7f4aQFtN
GkASnhpA2fUaQAeuGkCLyBpAKPIaQPTkGkD0ihpAX2YaQBAUG0AzwBpAFlgaQCegGkDirxpA
hssaQFV+GkAYhRpA5eQaQL7VGkD87RpAgNEaQLDEGkDSBxtAyPkaQNvMGkDlwBpA6sMaQNyx
GkBe0hpAWMsaQJtnGkC3vhpABqMaQKreGkDP4BpAUNUaQKasGkDJmxpA26saQNfIGkDBBRtA
Jd8aQNrzGkBY+RpATJwaQIrKGkD/3hpApAgbQLGmGkCQ7RpA8hobQGfHGkDbmhpA3MIaQJSa
GkCEvRpAts0aQBLmGkDT0hpA6LEaQBYMG0Bm+BpAVKMaQO/FGkAZtRpAvtEaQAjKGkAroxpA
rtMaQLb1GkA2DxtApPMaQLryGkDZ0BpAz/YaQOnoGkCXvhpApvAaQD/kGkAzqhpALc8aQD7V
GkDHwBpA7MsaQAfwGkCOxBpADQIbQJrhGkA31hpAyKEaQHP2GkAi2xpA4IQaQI7jGkD1fhpA
AM8aQHzaGkDV0RpAa9waQKA8G0A5xhpAp9kaQJLWGkDTsBpAvd0aQAwAG0DtwhpAFcsaQOCt
GkCZ7hpAXdwaQGHPGkBq4RpAJsUaQMXSGkB28hpA2ecaQFymGkBlBBtAyOkaQN94GkD/+xpA
M9kaQOqiGkC3gRpAkcsaQArOGkAtihpApgobQG7UGkBPBhtA3fEaQJ61GkBr9hpA9OUaQEj1
GkBt/xpAaQUbQK74GkBDuBpAgfgaQOCQGkDQ2RpAsbsaQAyPGkC47RpAP+0aQB4OG0CZ0RpA
/b4aQA7JGkDe3BpALJ8aQLzoGkBk9xpAzqEaQLr6GkC/DxtA4K4aQLrrGkD0/xpAH+kaQCTS
GkDeeRpAEakaQGDUGkDywRpAncoaQDndGkDdmBpA/JEaQCn9GkCwxRpAaIkaQLTcGkB+/RpA
ugYbQODVGkA7uhpAyMwaQJHGGkAl/RpAir4aQEu4GkAgshpANUMbQD4HG0AP9hpA7AUbQCH3
GkDR1BpANPYaQOPbGkAZxhpA/xsbQDrRGkDGohpAcrIaQFfhGkAE/hpAetQaQM/2GkB+mhpA
19kaQKPnGkCsChtAcfgaQD7rGkBz4xpA</AssayYData></Step><Step><CommonData><SampleLocation>9</SampleLocation><SampleID></SampleID><SampleGroup></SampleGroup><SampleInfo></SampleInfo><SampleRow>M</SampleRow><SamplePlate>1</SamplePlate><WellType>BUFFER</WellType><Concentration>-1</Concentration><ConcentrationUnits>µg/ml</ConcentrationUnits><MolarConcentration>-1</MolarConcentration><MolarConcUnits>nM</MolarConcUnits><MolecularWeight>-1</MolecularWeight><Temperature>30</Temperature><StartTime>1187666</StartTime><AssayTime>100</AssayTime></CommonData><FlowRate>1000</FlowRate><StepType>DISASSOC</StepType><StepName>Dissociation</StepName><StepStatus>OK</StepStatus><ActualTime>100.008</ActualTime><CycleTime>0.2</CycleTime><AssayXData Points="500">cYGJRG2HiURnjolE5pSJROKaiUTkoYlEXaeJRNutiUTVtIlEVLuJRNPBiUTPx4lETs6JRM3U
iURM24lESOGJRL/niUQ+7olEQvSJRDz7iUQ4AYpEtweKRLAOikQyFIpEsBqKRKohikSmJ4pE
JS6KRKQ0ikSgOopEH0GKRBlIikQdTopEF1WKRBNbikQPYYpEEWiKRA1uikSMdIpEC3uKRAeB
ikR9h4pEf46KRHuUikT6mopEeaGKRPCnikT0rYpE7rSKROq6ikRpwYpE6MeKROTNikRj1IpE
XduKRFjhikTX54pE0+2KRFL0ikRU+4pEUAGLRM8Hi0RGDotExRSLREQbi0TDIYtEvyeLRD4u
i0S9NItEuTqLRLNBi0SuR4tELU6LRKxUi0QrW4tEJ2GLRCFoi0QlbotEnHSLRBt7i0QXgYtE
loeLRJiOi0SUlItEE5uLRA+hi0SOp4tEiK6LRIO0i0QCu4tEgcGLRH3Hi0T8zYtE9tSLRPLa
i0Rx4YtE8OeLROzti0Tu9ItEZfuLRGkBjETgB4xE5A2MRFoUjERdG4xEWCGMRNcnjERWLoxE
zTSMRNE6jETLQYxEx0eMREZOjETFVIxEwVqMREBhjEQ6aIxENm6MRLV0jESweoxEL4GMRDKI
jEQtjoxErJSMRCObjEQnoYxEIaiMRKCujESctIxEG7uMRJrBjESWx4xEkM6MRA/VjEQL24xE
iuGMRAnojEQE7oxE/vSMRH37jER5AY1EfQeNRHcOjURzFI1E8hqNRHEhjUToJ41E7C2NROY0
jURlO41EYUGNRF1HjUTcTY1EWlSNRNlajUTTYY1Ez2eNRE5ujUTNdI1EyXqNREiBjURCiI1E
Po6NRL2UjUQ8m41EOKGNRDqojUQ8r41EtbSNRDS7jUSqwY1ErseNRKjOjUSk1I1EoNqNRB/h
jUSe541EHe6NRBf1jUSY+o1EFwGORI4HjkSQDo5EDxWORAsbjkSBIY5EACiORAQujkR7NI5E
fTuORHlBjkT4R45Ed06ORHNUjkRtW45EaWGORG1njkRnbo5E5nSOROJ6jkTcgY5E4IeORNyN
jkTVlI5EVJuORFChjkTPp45ETq6OREq0jkTJuo5Ew8GORELIjkQ+zo5EvdSORDzbjkQ44Y5E
MuiORLDujkQy9I5EqPqORKoBj0SmB49EoA6PRKQUj0SgGo9EmiGPRBkoj0QVLo9EFzWPRBM7
j0QPQY9ECUiPRIhOj0SDVI9EhVuPRIFhj0R9Z49Ef26PRPZ0j0T6eo9E9IGPRHWHj0TsjY9E
7pSPROqaj0TkoY9EZaePRF+uj0TetI9E2bqPRNzBj0TXx49E082PRNXUj0RM249EUOGPREro
j0RG7o9EQvSPRET7j0TDAZBEvweQRLkOkES9FJBENBuQRLMhkEQyKJBELS6QRKw0kEQrO5BE
J0GQRKZHkESgTpBEnFSQRJhakESaYZBEEWiQRBVukEQPdZBEC3uQRAaBkEQJiJBEiI6QRIOU
kER9m5BEgaGQRH2nkER3rpBEc7SQRPK6kERxwZBE8MeQROzNkETm1JBE4tqQRGHhkETg55BE
X+6QRFr0kERU+5BE0wGRRM8HkURODpFEzRSRREwbkURIIZFEQiiRREYukURCNJFEPDuRRLtB
kUS3R5FEuU6RRLVUkUSwWpFEqmGRRClokUQtbpFEpHSRRCN7kUQfgZFEIYiRRB2OkUSclJFE
G5uRRJKhkUSWp5FEkK6RRA+1kUQLu5FEisGRRIbHkUQEzpFE/tSRRH3bkUR54ZFEdeeRRPTt
kURz9JFE8vqRROwBkkToB5JE5A2SROYUkkRlG5JEYSGSROAnkkRWLpJEWjSSRFQ7kkTTQZJE
z0eSRE5OkkRKVJJEyVqSRMNhkkS/Z5JEPm6SRL10kkS5epJEOIGSRDKIkkQ2jpJEH5WSRLCa
kkQnoZJEpqeSRKiukkSktJJEI7uSRB/BkkQZyJJEmM6SRJTUkkQT25JEkuGSRI7nkkSI7pJE
BvWSRAL7kkSBAZNEAAiTRPwNk0T+FJNE+hqTRHEhk0TwJ5NEby6TRGs0k0RtO5NEaUGTROhH
k0TkTZNEY1STROJak0TcYZNE12eTRNNtk0TVdJNE0XqTRFCBk0TPh5NERo6TRMWUk0TBmpNE
QKGTRDqok0Q+rpNEvbSTRDS7k0QvwZNEMsiTRLDOk0Ss1JNEK9uTRKLhk0Sm55NEoO6TRJz0
k0SY+pNEmgGURJYHlEQVDpREDxWURAsblEQPIZRECSiURAQulESDNJREAjuURP5AlER9R5RE
/E2URHNUlER1W5REcWGURG1nlERvbpREa3SURGV7lERhgZREZYeURF+OlETelJRE2ZqURNOh
lERSqJRE062URM20lETJupRESMGURErIlETDzZREQtSURDzblERA4ZREv+eURDbulEQy9JRE
sPqURLMBlUSuB5VEqA6VRKQUlUSoGpVEHyGVRJ4nlUQdLpVEFzWVRJg6lUQXQZVEEUiVRA1O
lUQPVZVEC1uVRAZhlUQJaJVEf26VRIN0lUR9e5VE/oCVRHWHlUR3jpVEc5SVRPKalURxoZVE
baeVROytlUTmtJVE4rqVRGHBlUTgx5VE3M2VRFrUlURU25VEUOGVRM/nlURO7pVESvSVREz7
lUQ=</AssayXData><AssayYData Points="500">YU0ZQCVBGECiGxZALYAUQBDXEkBXFxFA11kQQJcTD0DI0g1A4TYNQKzADEAS8wtAvVMLQCSn
CkDnSQpAg9YJQBeGCUAGWAlAot8IQC/FCEB4XAhApO4HQB3TB0BwlQdAFhMHQI0+B0CIMwdA
jvIGQJf+BkCAuwZAw20GQI5mBkATPgZA2UwGQJUiBkCKOQZATeIFQB7bBUDq1AVApJsFQODW
BUDQjQVAC54FQHVHBUDIWgVAYFQFQAAQBUB9XAVA63kFQEUPBUDDRwVA7UIFQLK6BEDNJgVA
SwAFQCrSBEAj6gRAYroEQCwCBUCTWQRAo6IEQCmqBEBb0ARAloAEQH1wBEBc0QRASGoEQOO3
BECVeARADkgEQA6OBEAjeARAMAwEQNSfBEA1aQRARjgEQEtUBEBGMwRACiYEQPSpBECxYARA
uUoEQAY5BEB3ZARAPwcEQMpKBEDgMgRA7iwEQLYfBEC7DwRA6T0EQE4jBEDaPQRAtIIEQJjU
A0A58gNAEUIEQKlHBEDryANA9BkEQHwGBEBe/QNAXN8DQEWmA0AC/wNArUMEQITeA0DDCgRA
LdcDQPkMBEA94ANAqt0DQI2+A0AeywNAeLMDQFHqA0AxpANABcEDQK5ABEBk9wNA658DQP7x
A0AUxgNAhu0DQGKYA0DD0ANA+JQDQNrkA0CGewNAOYkDQBmWA0AQngNABZ0DQOHQA0CfxwNA
iaYDQHapA0DNCgRALfQDQF6ZA0D3zANAi7IDQHq9A0DptgNA+ZYDQOC1A0A0cgNAJYUDQMR2
A0DU4QNAG5IDQKt1A0DqkgNAAZgDQCRoA0DPfANAX6QDQKKRA0D3eQNAt38DQEbmA0DhjANA
PYoDQPO1A0BilgNAr3UDQKZtA0D4QANAFDUDQAS+A0CobANArowDQOJYA0C7WgNA50ADQGJ7
A0CvkANARGYDQHhPA0C5iwNA5G4DQBGAA0ARPQNAomQDQMJrA0BfRwNA24EDQCdXA0D3VwNA
g7oDQOA4A0BmTwNAeEEDQKpbA0BQoQNAZkIDQPJNA0BUbANAajcDQFRIA0DYjQNAVIQDQA80
A0AeZgNAf0kDQO+sA0BgFANAozgDQLgXA0AZUgNAnowDQClCA0DzJQNAAxYDQNkeA0BSJwNA
QE4DQHRqA0DnQwNAjsECQApOA0D/TQNAED4DQB1ZA0BLFQNANmoDQMRdA0DtGQNAjwADQKF2
A0BGDwNAwRsDQMDjAkDTGQNARGADQNrbAkDVLANAYS4DQOpUA0C8+AJAp04DQLQIA0A4NgNA
CCUDQA4GA0CuNgNAvzIDQB0xA0AvRwNAswADQKUGA0CdRANA//gCQDhQA0A5BwNApCcDQFgd
A0A2FQNAnlkDQHkiA0AlSwNABP0CQDdIA0BT2AJAEu4CQIPZAkBVPQNA7zYDQOwuA0CTRQNA
7TIDQGcNA0AfKANA0hYDQAZMA0DeggNAEUMDQI8OA0D8IgNAkBsDQLhDA0BoGQNAJyIDQEzl
AkAXHQNAEAsDQLUQA0CZTgNAiwgDQD4EA0AqCwNAK8ACQKEtA0A91QJAtBUDQFIcA0CqDANA
pR4DQJAeA0B46wJAhdgCQHgCA0C5CgNAQQ0DQI8zA0DyJQNAfewCQNgNA0BQ/gJADcoCQGba
AkBxaANA6VsDQIjkAkAyogJALekCQOEeA0AJ6AJA7/ICQG0NA0CN7AJAZuQCQDKyAkAKxgJA
UDADQJXVAkBsHwNAl1wDQHcTA0Bb/gJAhJECQH3UAkA14wJA8yUDQDWoAkCVtAJAdOcCQH7f
AkDgXANAqd8CQKbxAkA5TQNADBMDQPnIAkB66AJA4+wCQOEAA0CpEwNAX74CQJ4MA0DvzgJA
Hg4DQPHiAkA6EgNAr/sCQMzhAkBZyQJAfuoCQOL3AkBl6wJAdeECQHKyAkAi3wJAxtMCQCbZ
AkDaDQNA9IUCQLL6AkAgKgNAgwoDQHv/AkCrCgNAfbUCQEQlA0Bw5wJAKSkDQL6/AkDXPQNA
BuwCQLm4AkBYrAJAmrgCQP+kAkCjnwJAn7YCQEzfAkD/1gJAmtwCQOwQA0BE/AJALdkCQLrk
AkBeTwNAvpQCQFPHAkDIAwNA2N0CQGbEAkBg7QJAZcUCQAHjAkBi5wJAKOgCQML3AkAbEwNA
Pd4CQOr+AkDU3AJA2dYCQIwKA0D44AJAudICQIf6AkB05gJAMecCQOMQA0A81wJA2dYCQBAZ
A0A0pgJAQx0DQOf4AkCy0gJAW5MCQOr8AkBFwwJAeKICQNLFAkD2vwJA7QIDQEqjAkD1BANA
HPwCQGPgAkAGxAJAzRoDQGrQAkA9wQJA+asCQNYeA0Bs0wJANQ8DQHS+AkC09gJAOh0DQEXx
AkBv4gJAK/QCQFnEAkC+1gJAV8UCQEDFAkCj7AJA26ICQFvcAkCDzgJAmP0CQJ+zAkDL9QJA
6rkCQNylAkBnnAJAWbgCQNb7AkD2vwJAyo0CQMC5AkBc3AJAErECQM0WA0BzrQJARMQCQDXf
AkBjsQJAYOwCQN7pAkBctAJA5hQDQAn5AkBi4QJAz+kCQPutAkBKBQNAa8MCQNQAA0BVpAJA
WhkDQN3FAkCx7gJAM7wCQODhAkD1sgJAgp8CQJJ4AkAUygJA9OgCQF+gAkCg8gJAr/ICQMfz
AkA=</AssayYData></Step><Step><CommonData><SampleLocation>11</SampleLocation><SampleID></SampleID><SampleGroup></SampleGroup><SampleInfo></SampleInfo><SampleRow>M</SampleRow><SamplePlate>1</SamplePlate><WellType>BUFFER</WellType><Concentration>-1</Concentration><ConcentrationUnits>µg/ml</ConcentrationUnits><MolarConcentration>-1</MolarConcentration><MolarConcUnits>nM</MolarConcUnits><MolecularWeight>-1</MolecularWeight><Temperature>30</Temperature><StartTime>1293745</StartTime><AssayTime>60</AssayTime></CommonData><FlowRate>1000</FlowRate><StepType>BASELINE</StepType><StepName>Baseline</StepName><StepStatus>OK</StepStatus><ActualTime>60.0101</ActualTime><CycleTime>0.2</CycleTime><AssayXData Points="300">sgGWRDEIlkSoDpZErBSWRKYblkQlIpZEISiWRKAulkQfNZZElTuWRBRClkQQSJZEj06WRA5V
lkQKW5ZEDGKWRAholkSHbpZE/nSWRH17lkR5gZZEe4iWRHeOlkRzlJZEbJuWRHChlkTvp5ZE
6a6WROW0lkThupZE48GWRN/HlkRezpZE1dSWRFTblkTT4ZZEUuiWRE7ulkRI9ZZETPuWREgB
l0RBCJdEwA6XRD8Vl0S+G5dENyGXRLYnl0SwLpdEtDSXRK47l0SqQZdEpkeXRKhOl0SkVJdE
I1uXRBxil0QhaJdEHG6XRBZ1l0QSe5dEkYGXRBCIl0SPjpdEBpWXRIWbl0SBoZdEg6iXRH+u
l0R7tJdEfbuXRPTBl0RzyJdEbs6XRO3Ul0Rs25dE6+GXROfnl0Rm7pdE5fSXRFz7l0TbAZhE
1weYRNkOmERYFZhE0RqYRNMhmERKKJhETi6YRMQ0mETGO5hEP0GYRL5HmETATphEvFSYRDtb
mESyYZhEtmeYRC1umEQvdZhEK3uYRCWCmEQpiJhEJY6YRB+VmESem5hEHKKYRBiomESXrphE
FrWYRI27mEQMwphEi8iYRAzOmEQG1ZhEhduYRIHhmER76JhEf+6YRHv0mET6+phE9AGZRO8H
mURuDplE7RSZROkamURoIZlEYiiZRF4umURgNZlEXDuZRFhBmURaSJlE0U6ZRNVUmURUW5lE
y2GZREpomURFbplESHWZREN7mUTCgZlEOYiZRLiOmUS0lJlEtpuZRLKhmUSup5lEsK6ZRCe1
mUQru5lEosGZRCHImUQczplEH9WZRBrbmUSZ4ZlEGOiZRI/umUSL9JlECvuZRAwCmkQICJpE
hw6aRP4UmkQCG5pE/CGaRHsomkR3LppE9jSaRHU7mkT0QZpE70eaROlOmkTlVJpEZFuaRONh
mkRiaJpEXm6aRFh1mkRUe5pEWIGaRFKImkTRjppEzZSaREybmkTLoZpExqeaRMCumkQ/tZpE
O7uaRLrBmkQ5yJpENc6aRC/VmkSu25pEquGaRCnomkSo7ppEJ/WaRKb7mkQlAptEIQibRJcO
m0QWFZtElRubRBQim0STKJtEjy6bRA41m0SFO5tEBEKbRABIm0R/TptE/lSbRPpam0T8YZtE
cmibRHdum0TtdJtE8nqbRGiBm0RqiJtE6Y6bROWUm0Rkm5tEYKGbRN+nm0TZrptEWLWbRFS7
m0TTwZtEUsibRMnOm0RI1ZtExtubRMLhm0RB6JtEwO6bRD/1m0Q7+5tEugGcRDEInEQ1DpxE
LxWcRK4bnESqIZxEKSicRKgunESkNJxEnjucRJlBnEQYSJxEl06cRJNUnEQSW5xEDGKcRBBo
nESHbpxEBnWcRIV7nESBgZxEg4icRH+OnET+lJxEdZucRPShnERyqJxEbq6cRO20nERsu5xE
aMGcRGLInEThzpxE3dScRFzbnETb4ZxE1+ecRNnunERQ9ZxEVPucRMsBnURKCJ1ERQ6dREgV
nURDG51EPyGdREEonUQ9Lp1EvDSdRLY7nUSyQZ1ErkedRLBOnUQvVZ1EpludRCVinUQhaJ1E
oG6dRB91nUSee51E</AssayXData><AssayYData Points="300">4+UCQHWhAkA+hgJAFaUCQP+dAkCWswJAQ8cCQHO6AkCOjQJAbLgCQEyaAkDekgJARMwCQHab
AkBlggJA8rICQGe8AkCUzgJAX9ACQC/RAkABKQJALrgCQGJ9AkCZaAJACL4CQKbBAkD6tgJA
Tp8CQAp8AkA+/wJAonICQKdIAkDKpQJAI80CQM5JAkDEaQJAwk8CQDWkAkB4OQJAA4QCQJCn
AkCEbgJAy5ACQFhhAkAMcwJAVF4CQKNnAkDJYgJAL2QCQHi1AkCdpwJAt7MCQKY6AkB1gwJA
Ii8CQLFZAkAqTAJAkoECQIunAkBjfgJApiYCQD5sAkBtRAJAXmICQJJ7AkDwfgJAlHICQJdl
AkBXawJAnpcCQI5RAkATWQJAG5UCQAmUAkCFYAJA51UCQPBOAkB9TgJAJWYCQFFFAkDHTwJA
9z0CQFhBAkBHPgJA7pYCQBhDAkAlggJAR2ACQHBLAkAYQgJAuVcCQBBYAkA4cQJAr1ACQLFP
AkClNAJAkG4CQGMaAkBpXgJAFlACQNllAkBTjAJASDECQORYAkB3UgJA0EMCQClzAkDDSAJA
R7UCQHWlAkAjcwJAs4cCQIJ4AkCJPgJAahcCQMc4AkClXgJAOUsCQO0+AkAkNAJArWwCQAqB
AkD1MwJADjoCQEcSAkCTTgJAqUgCQBN2AkBhlwJAxj8CQFNtAkBiIAJABXwCQLphAkDHLwJA
SVECQBL1AUDXNAJA8IQCQFosAkAfdQJATxQCQEQ/AkDKSgJAzvQBQMB4AkCUWwJAboICQAkv
AkBEkwJAy28CQGVBAkBxMgJAe0ACQH9cAkAcEwJAaFsCQPZVAkBDMgJAf7sCQDBMAkDLUAJA
lGsCQEddAkBb/gFAO1UCQHWUAkAnSQJADl0CQB5LAkBRBAJAZDsCQIN8AkB4XAJAZUECQFBe
AkBZQgJAgnQCQIvVAUAcggJAsjsCQFM7AkApJgJAXVwCQCUdAkBtdQJAO4kCQMhoAkCSPgJA
EEUCQJImAkCBEwJAchoCQKM8AkAHKQJAblICQDkvAkCkQgJA+eoBQFEhAkANIQJAuEYCQKA6
AkCbUAJAGiECQG1eAkD+HQJAsXwCQPnuAUC99QFAfx0CQGQeAkCu9wFAbykCQGsIAkCUNgJA
DY0CQHDmAUD7GgJAOf8BQPsEAkDUYQJAOjcCQLv+AUAlOwJAQS8CQHgsAkBqIwJAjiICQPoW
AkC03QFAQh0CQFjaAUDfHwJA5SsCQJLzAUAkTwJAni4CQKE8AkDeMwJA51kCQDktAkAOAAJA
LlICQIEPAkBNMQJA7FUCQEWPAUBw9wFAac4BQNHUAUDYKgJA4gwCQB0YAkBBAQJAZSUCQB9B
AkCZ4AFAikECQKrVAUDr7gFAQ+QBQNMBAkAOYQJALQwCQH8/AkDMRwJAA88BQE4xAkAltQFA
xg0CQFwgAkDKIwJAyfMBQHE+AkDEMwJAHPkBQIEMAkBL3wFABnECQPBKAkAgLAJAMr8BQLPl
AUBj9QFAL/sBQPUWAkAj4wFAGT8CQFoOAkABJgJAZAsCQIU5AkAC9AFAzTECQA4VAkBCIQJA
GDgCQD0VAkABDgJA</AssayYData></Step><Step><CommonData><SampleLocation>21</SampleLocation><SampleID></SampleID><SampleGroup></SampleGroup><SampleInfo></SampleInfo><SampleRow>M</SampleRow><SamplePlate>1</SamplePlate><WellType>KSAMPLE</WellType><Concentration>-1</Concentration><ConcentrationUnits>µg/ml</ConcentrationUnits><MolarConcentration>-1</MolarConcentration><MolarConcUnits>nM</MolarConcUnits><MolecularWeight>-1</MolecularWeight><Temperature>30</Temperature><StartTime>1360715</StartTime><AssayTime>120</AssayTime></CommonData><FlowRate>1000</FlowRate><StepType>ASSOC</StepType><StepName>Association</StepName><StepStatus>OK</StepStatus><ActualTime>120.007</ActualTime><CycleTime>0.2</CycleTime><AssayXData Points="600">BIKdRACInUR/jp1EgZWdRPibnUR3op1E+KedRG6unURxtZ1EbLudRGbCnURqyJ1EZs6dRGDV
nUTf251E2+GdRN3onUTZ7p1E1fSdRM/7nUROAp5ESgieREwPnkTFFJ5EQxueREYinkRBKJ5E
wC6eRDc1nkQ7O55EskGeRLRInkSwTp5EL1WeRK5bnkSqYZ5EKWieRCNvnkSidZ5EnnueRJqB
nkQYiJ5EEo+eRBaVnkQQnJ5EkaGeRIuonkQKr55EibWeRIW7nkQEwp5Ee8ieRH/OnkR51Z5E
ddueRPThnkRz6J5Ebu6eRO30nkTn+55E4wGfRGIIn0ThDp9E3RSfRFwbn0RWIp9EWiifRNEu
n0RQNZ9ETDufRE5Cn0TNSJ9EyU6fREhVn0RDW59EumGfRLxon0S4bp9EN3WfRDN7n0Q1gp9E
rIifRCuPn0QnlZ9EppufRCWin0QhqJ9EI6+fRB+1n0Seu59EFMKfRBjIn0SPzp9EkdWfRI3b
n0QM4p9Ei+ifRIfun0Qn9Z9EAPyfRPwBoER7CKBE+g6gRPYUoETwG6BE6yGgRGoooETpLqBE
aDWgROc7oEReQqBEYkigROFOoETdVKBE11ugRFZioERSaKBE0W6gRFB1oERMe6BEy4GgRMWI
oETAjqBEvJSgRL6boES6oaBEOaigRDOvoEQ3taBErrugRC3CoEQpyKBEK8+gRKrVoESm26BE
HeKgRJzooESX7qBEmvWgRBj8oEQUAqFEkwihRAoPoUSJFaFECByhRAQioUSDKKFEAi+hRIE1
oUT4O6FE/EGhRHtIoUTyTqFE7VShRPBboURuYqFEamihRGZuoURgdaFEZHuhRF6CoUTdiKFE
2Y6hRFiVoUTXm6FE06GhRM2ooUTJrqFEzbShRMe7oURGwqFEQcihRDvPoUQ/1aFEttuhRDXi
oUS06KFEM++hRC/1oUSu+6FELQKiRCkIokQjD6JEohWiRJ4bokSaIaJEnCiiRJcuokSRNaJE
EDyiRJFBokQQSKJECk+iRAZVokQIXKJEBGKiRABookT6bqJEiXWiRPh7okR3gqJEc4iiRG6O
okRxlaJE55uiRGaiokTlqKJE4a6iRGC1okTfu6JEVsKiRNXIokRWzqJEUNWiRM/bokTL4aJE
zeiiRMnuokTE9KJEx/uiRD0Co0RBCKNEOw+jRDcVo0QzG6NENSKjRDEoo0SwLqNEqjWjRKY7
o0SqQaNEpEijRCNPo0QfVaNEGFyjRBRio0STaKNEEm+jRJF1o0QQfKNEiYGjRIuIo0QCj6NE
BpWjRACco0T8oaNEAKijRPquo0R5taNEdbujRG7Co0RqyKNEbs6jRGjVo0Tn26NE4+GjROXo
o0Th7qNE3fSjRNf7o0RWAqREUgikRNEOpERQFaRETBukRE4ipETEKKREyS6kRD81pES+O6RE
PUKkRLxIpEQzT6REN1WkRDNbpESyYaRErGikRKhupESqdaREpnukRKKBpESciKREG4+kRBaV
pEQYnKREFKKkRBCopEQSr6REibWkRI27pEQEwqREg8ikRH/OpESB1aREANykRPzhpER76KRE
8u6kROv1pERs+6RE6wGlRGoIpUTpDqVEaBWlRN8bpUTjIaVEWiilRNkupUTVNKVE1zulRFZC
pURSSKVE0U6lRM1UpURMW6VERmKlRMRopUTAbqVEP3WlRL57pUS6gaVEtIilRDOPpUQvlaVE
rpulRC2ipUQpqKVEI6+lRKK1pUSeu6VEHcKlRJzIpUQaz6VEmtWlRJXbpUQM4qVEi+ilRArv
pUSJ9aVEhfulRH8CpkSDCKZEfw6mRHkVpkT4G6ZE9CGmRHMopkRuLqZE7jSmRPA7pkRmQqZE
akimROFOpkRgVaZEXFumRF5ipkTdaKZE2W6mRFh1pkTPe6ZE04GmRM2IpkRMj6ZESJWmRMeb
pkTCoaZEvKimRMCupkQ3taZEtrumRLLBpkS0yKZEM8+mRC/VpkSm26ZEJeKmRCHopkSg7qZE
H/WmRJ77pkQdAqdEGAinRJcOp0SRFadEEBynRAwip0SLKKdECi+nRAY1p0QAPKdEBEKnRHtI
p0T6TqdEeVWnRPhbp0T0YadEc2inRPJup0RodadE53unRGaCp0RiiKdE4Y6nRGCVp0Rcm6dE
VqKnRNWop0TRrqdEULWnREy7p0TLwadExMinRMnOp0Q/1adEvtunRLrhp0Q56KdEO++nRDf1
p0Qz+6dENQKoRKwIqEQrD6hEqhWoRKYbqEQlIqhEISioRBovqESaNahEGDyoRBRCqESTSKhE
Ek+oRJFVqEQIXKhEiWGoRINoqEQCb6hE/nSoRAB8qET8gahE+IeoRPqOqET2lKhEdZuoROuh
qERqqKhEZq6oRGi1qERku6hE48GoRN3IqETZzqhE3dSoRNfbqERW4qhE1eioRNHuqERQ9ahE
x/uoREYCqUTECKlERA+pRD8VqUS+G6lEPSKpRLQoqUQzL6lEsjWpRDM7qUQtQqlErEipRKhO
qUQnValEplupRKJhqUScaKlEl26pRBZ1qUQYfKlEkYGpRBCIqUQKj6lEDpWpRIWbqUQEoqlE
AKipRH+uqUSBtalE+LupRHfCqURzyKlE8s6pRHHVqUTw26lEbuKpRGroqUTp7qlEYPWpRGT7
qUReAqpE3QiqRFYOqkRmFqpEzxuqRNMhqkTNKKpEyS6qRMQ0qkTHO6pERkKqREFIqkTATqpE
N1WqRDtbqkSyYapEtGiqRLBuqkQvdapErnuqRKqBqkSkiKpEI4+qRB+VqkSem6pEHaKqRJyo
qkQSr6pEkbWqRBC8qkSRwapEi8iqRArPqkSJ1apEhduqRATiqkR76KpE+u6qRHn1qkR1+6pE
dwKrRHMIq0RuDqtEaBWrROcbq0TrIatEYiirROEuq0TdNKtEXDurRFZCq0RaSKtE0U6rRFBV
q0RMW6tETmKrRM1oq0TJbqtESHWrRMd7q0Q9gqtEvIirRDuPq0Q3latEM5urRDWiq0SsqKtE
sK6rRKq1q0Smu6tEosGrRKTIq0Qjz6tEH9WrRBjcq0QU4qtEGOirRI/uq0SR9atEjfurRAwC
rESLCKxEhw6sRIEVrEQAHKxE/CGsRHsorET6LqxE9jSsRPA7rERuQqxEakisROlOrERoVaxE
51usRONhrETdaKxE4W6sRFh1rETXe6xE</AssayXData><AssayYData Points="600">soMNQM5MFEBIrxhApwcbQJSYHEAnaR1AmqwdQK8HHkAfWB5Ana4eQLiOHkCU4B5AUSofQNAP
H0CJHh9AmiAfQM4sH0BUKh9A3EYfQG1MH0DVLx9AM00fQHdeH0AUbB9Az6UfQDJnH0Chcx9A
6rMfQNGIH0CbXB9AXqsfQF8xH0A2VR9AT3IfQM18H0BbPh9As8EfQBPHH0C4wR9ARDgfQNd5
H0Bwsx9AeJEfQNBzH0CCjR9Ajk8fQHyDH0CX3x9AYpwfQCWiH0BBhB9AfbcfQOGvH0CntB9A
laIfQKOXH0B3SB9Au5QfQHRXH0C60x9AfKIfQDVoH0Bf2R9AprYfQObzH0DLgB9AKqUfQMFu
H0Cuqx9ABecfQFKTH0DAox9AH4AfQGvQH0Dh2B9AL14fQHndH0Axvx9Aeb0fQOWQH0DE4B9A
2cYfQLAiIEDyRh9AB40fQImSH0DXuR9AT9YfQDv5H0C4zh9Azv8fQK/TH0CTkh9AYugfQB64
H0DF5B9A+50fQCTHH0CYuR9AAoUfQP1+H0CGwx9As40fQFXRH0D80R9Aac8fQAXDH0BuIiBA
uKEfQBDvH0Dxux9ASuwfQM+kH0DJmx9A3+ofQJqCH0CswR9AvdYfQEKrH0A1zB9Azf8fQI/K
H0CBuh9Ah+8fQBfrH0BV5B9ArOQfQG/2H0CTzh9ATvQfQAXmH0Bg5x9AQIwfQD+wH0AftB9A
SCAgQM2iH0Cysh9AWpsfQLq9H0BPNSBAx6gfQDnhH0DFyh9A6xIgQD/fH0CgpR9AntsfQBzP
H0AyyR9AaMwfQG4HIEAzxR9ATNAfQOb9H0B8qB9A3wsgQHfgH0CVASBAhewfQAnNH0CY7B9A
aP4fQJHIH0BSsB9AxdkfQChGIEC3qR9APZcfQI3ZH0BzPSBA4QAgQKroH0Bb8R9ADOUfQH0D
IEAf1B9As9sfQF7cH0CiAyBAnZEfQE/gH0AnJSBApDQgQNTXH0Ag6x9ALvcfQDsUIEAJ8B9A
i8gfQOjyH0BOACBAlR4gQAXrH0D4yx9AbCEgQO/4H0BQHyBATgAgQGDeH0C64h9AVzYgQJ3O
H0C6sB9AJOwfQPwvIEDWuB9ACe0fQAHeH0DxHCBAHkMgQL8TIEDE5B9AlMAfQIgVIEAJ9R9A
YhggQAbbH0A01B9A6eofQE7sH0D9/B9AXxMgQEEAIEAT9h9AYfYfQPPZH0CBWSBAM0YgQFL0
H0Dd/h9AFwQgQJ0fIEBaGCBAhcIfQJI6IEB8GSBADVkgQNsLIEByGiBAuVcgQBYtIEAKCiBA
TQQgQIz0H0DhPiBAyAsgQFr3H0BK5h9ATQ8gQOkyIEAjHCBA3nsgQKtdIEDgTiBA5DkgQA5P
IEAF3R9AM/cfQHw1IEAV8x9AJhQgQCr9H0C3TSBAIb0fQNMfIEBX+R9A694fQBpWIEC5MyBA
AvAfQCpxIECpMiBA2B4gQLw7IEBPcCBAivkfQOEHIEClJiBAzUEgQCwhIEDTPSBAKkAgQBk3
IED9KiBApSYgQAEMIECALCBADjggQP8oIEC6KCBAOOcfQFU6IEDMBSBAECggQHxCIECWJyBA
ofIfQILUH0BRNyBA9zEgQOs2IEAOJiBABz8gQIUvIEBO+B9A7GwgQEotIEBqCiBAJk0gQMfj
H0C4OSBAmzwgQGs2IEDGQSBA+jcgQGcaIEDHRyBAkm8gQCpBIEDmZSBAV10gQJZBIEDsMCBA
2WkgQGQ1IECySyBAn14gQGJgIEABKCBA/EwgQJuCIEBj4B9AcjUgQJxVIEDRRSBAtUEgQCMv
IEA+YCBA0wQgQApvIEAvSiBA9ecfQCFgIEDtESBAD1EgQEt9IECzJCBAx5IgQGtYIEB/LiBA
q0cgQBw4IEDJeCBARZ4gQAgrIEAKNyBA4zIgQJiFIEAoUiBA0Y0gQC5nIEDPTiBAczsgQLF+
IECzdyBAu28gQHNzIEDqKCBAl2ggQNxFIEBwXSBAwQ0gQG1wIECwgiBAVYkgQF5rIEAXPyBA
oxAgQCw8IEAyryBAFo8gQD/XIEDLkiBAAH0gQIJxIEClPCBAxHggQN/EIEDbiiBAd5AgQMKj
IECtcCBA6LsgQNeWIEBgYiBAFY0gQHpUIEDDkyBA3HAgQPuKIEBViCBA9VMgQMl6IEDHgCBA
goAgQC2dIEBzPyBAOXkgQF+kIEAnkyBAvrAgQHWsIEBugSBAyF4gQHyrIEDCZSBAwrUgQHi2
IEBEZSBAfaQgQJ10IEC3ACFAPYIgQM2lIEC4biBAwpEgQAR3IECAfSBAALAgQHKJIEDjoiBA
iL4gQM+vIEChniBAd5UgQPHkIEBIriBAaJYgQGY0IEB4oSBAX2YgQLuQIECuMyBAUF0gQMqB
IED7tSBAebUgQCNLIEA/5yBAVncgQJ17IEA7jSBAC6cgQA6pIECEqiBAClUgQPLgIEDrVyBA
mNkgQJFzIED2wSBA/XkgQBlVIEBJwCBARv8gQK2HIEDAZiBAWW8gQGDZIEAS9iBA8HAgQPut
IEBcvSBAvLsgQB+vIEBQ9CBAraYgQHtvIEDDqiBA798gQJnHIEAAwiBAW7kgQI+wIECySSBA
srcgQJybIEAxkiBA3tkgQFKwIECZbiBAbeIgQBCiIEBF+yBAwd4gQHr6IEBekyBAKoYgQDWb
IECjvCBAjbggQLE2IUDt2SBAV8MgQBq7IEDc4iBASYEgQLDkIEB7pSBAxqogQAbPIEB6giBA
ybcgQOirIEDnsyBAoiMhQBehIEDM4SBA2OsgQL/jIEBariBAHcwgQGW/IEDvsiBAwrcgQEfD
IEDGnCBALcsgQObSIEBOvCBAvr4gQDgKIUAL6SBA6MAgQLuOIEA3CCFAOtcgQDwjIUBCjiBA
W+ogQMPCIEBo3CBA7RMhQNOnIEBlNSFAO8YgQA2jIEBtGCFAZvQgQC2pIEAUXyBAEgEhQJ79
IEDfciBAOtUgQGLtIEAYIyFAt/ogQHXAIEC2oCBA3MkgQN63IEAkvSBAa+0gQB3aIECCuiBA
JsggQL/wIEDk4CBAQDYhQL/RIEA23yBA1vUgQPQkIUD52CBAVowgQFX9IECf2CBA7wghQJsL
IUAl1SBAfDAhQESmIEDTByFAWbUgQKowIUAf8yBAV+AgQHD3IECC3yBAEdsgQJL0IEBTzyBA
OyYhQLU5IUDPBSFAs+cgQGATIUAv4SBA</AssayYData></Step><Step><CommonData><SampleLocation>11</SampleLocation><SampleID></SampleID><SampleGroup></SampleGroup><SampleInfo></SampleInfo><SampleRow>M</SampleRow><SamplePlate>1</SamplePlate><WellType>BUFFER</WellType><Concentration>-1</Concentration><ConcentrationUnits>µg/ml</ConcentrationUnits><MolarConcentration>-1</MolarConcentration><MolarConcUnits>nM</MolarConcUnits><MolecularWeight>-1</MolecularWeight><Temperature>30</Temperature><StartTime>1487667</StartTime><AssayTime>100</AssayTime></CommonData><FlowRate>1000</FlowRate><StepType>DISASSOC</StepType><StepName>Dissociation</StepName><StepStatus>OK</StepStatus><ActualTime>100.008</ActualTime><CycleTime>0.2</CycleTime><AssayXData Points="500">PYKsRLyIrES4jqxEspWsRLabrEQtoqxErKisRCuvrEQmtaxEKbysRJ/CrESbyKxEn86sRJnV
rEQY3KxEFOKsRA7prEQS76xEDvWsRAj8rESHAq1EgwitRIUPrUSBFa1EfButRHYirUT1KK1E
+S6tRHA1rUTvO61E60GtRO1IrUTpTq1EaFWtRN9brUTjYa1EYmitRNlurURYda1E13utRFaC
rURRiK1E0I6tRMqVrURJnK1ERaKtREGorUTArq1EurWtRL67rUS4wq1EtMitRLDOrUSy1a1E
MdytRC3irUSs6K1EIu+tRCb1rUQg/K1EnwKuRJsIrkQaD65EmRWuRJUbrkSPIq5EiyiuRAov
rkSJNa5EhTuuRARCrkT+SK5EAk+uRHhVrkR8W65E82GuRPVorkTxbq5EcHWuRO97rkTrga5E
5YiuRGSPrkRgla5E35uuRF6irkRaqK5EVK+uRNK1rkTOu65ETcKuRMzIrkTIzq5EytWuREHc
rkRF4q5EvOiuRMDurkQ39a5EOfyuRDUCr0S0CK9EsA6vRKoVr0SuG69EqCKvRKMor0QiL69E
HjWvRJ07r0SXQq9Em0ivRJdOr0QWVa9EjVuvRAxir0QOaa9ECm+vRIl1r0QAfK9EBIKvRP6I
r0R8j69EeJWvRPebr0Ruoq9EcqivRGyvr0Rota9E57uvRGbCr0RiyK9E4c6vRNvVr0Rc269E
2+GvRFHor0TQ7q9ET/WvRM77r0TKAbBESQiwREMPsERHFbBEQRywRD0isES8KLBEOy+wRDc1
sES2O7BEsEKwRDFIsEQrT7BEqlWwRKVbsESfYrBEo2iwRJ9usESZdbBEGHywRBSCsEQWibBE
Eo+wRA6VsESNm7BEh6KwRIuosEQCr7BEgbWwRHy7sET7wbBEesiwRPnOsET11LBEdNuwRG7i
sERq6LBE6e6wROP1sERk+7BE4wGxRN0IsUTZDrFE2xWxRNcbsUTSIbFE1SixREsvsURPNbFE
STyxREVCsURBSLFEQ0+xRMJVsUS+W7FEPWKxRLRosUS4brFEsnWxRDF8sUSwgrFEKYixRCuP
sUShlbFEIJyxRJ+isUQeqbFEl66xRJm1sUQYvLFEFMKxRA7JsUQKz7FEDtWxRAjcsUQE4rFE
g+ixRHzvsUSB9bFEfPuxRHYCskT1CLJE8Q6yRHAVskTvG7JE6yGyROUoskRkL7JEYDWyRN87
skReQrJE3UiyRFxPskTSVbJE11uyRE1iskTMaLJES2+yRMp1skRJfLJERYKyRMSIskQ7j7JE
upWyRLabskS4orJEtKiyRLCuskSytbJEKbyyRCTCskSjyLJEIs+yRB7VskQg3LJEn+KyRJvo
skQa77JEkfWyRJX7skSPArNEDgmzRAoPs0SJFbNECByzRH8is0T+KLNE+S6zRHg1s0T3O7NE
dkKzRPVIs0RsT7NEcFWzROdbs0TrYbNE5WizRGRvs0RgdbNE33uzRFaCs0RaiLNEVI+zRNKV
s0TOm7NETaKzRMyos0TIrrNEwrWzREG8s0Q9wrNEvMizRDvPs0Q31bNEttuzRLDis0S06LNE
K++zRKr1s0Qp/LNEqAK0RKMItEQiD7REmRW0RBgctESXIrREFim0RBIvtESRNbREEDy0RIdC
tEQGSbRECk+0RIFVtEQAXLRE+2G0RP5otET5brREeHW0RHR7tERugrREaoi0RGyPtETrlbRE
55u0ROOhtERiqLREXK+0RNu1tETXu7REVsK0RNXItERUz7REytW0REnctERF4rRExOi0REPv
tETC9bREQfy0RD0CtUS8CLVEuA61RLIVtUQxHLVELSK1RKwotUQrL7VEqjW1RKU7tUSfQrVE
m0i1RJ9OtUQWVbVElVu1RBRitUQOabVEEm+1RIl1tUSNe7VEBIK1RAaJtUQCj7VEgZW1RACc
tUR2orVE9ai1RHSvtURwtbVE77u1RG7CtUTtyLVEZM+1RGjVtUTf27VEXuK1RN3otURc77VE
WPW1RNf7tUTSAbZEzAi2RNAOtkTKFbZExhu2RMIhtkTEKLZEwC62RD81tkS+O7ZENUK2RDlI
tkSwTrZEL1W2RK5btkSoYrZErGi2RCJvtkShdbZEIHy2RJ+CtkQeibZEGo+2RJmVtkQQnLZE
j6K2RIuotkQKr7ZEibW2RAi8tkQEwrZE/si2RHzPtkT+1LZE99u2RPPhtkRy6LZEbO+2RHD1
tkRs+7ZEZgK3RGoIt0ThDrdE4xW3RFwbt0TbIbdE3Si3RNkut0RPNbdEzju3RMpBt0RJSLdE
S0+3RMJVt0RBXLdERWK3RLxot0Q7b7dEunW3RDl8t0Q1grdEtIi3RCuPt0SqlbdErpu3RKii
t0QgqLdEIq+3RKG1t0Sdu7dEHMK3RBbJt0SXzrdEDtW3RBDct0QM4rdEi+i3RArvt0QG9bdE
hfu3RH8CuER6CLhEfA+4RHgVuEQAHLhEbiK4RO0ouERsL7hEaDW4RPc7uERmQrhE5Ui4RFxP
uETbVbhEXFu4RNthuETVaLhEVG+4RE91uERJfLhEyoG4REmIuERDj7hEP5W4RL6buEQ9orhE
Oai4RLiuuESytbhEtru4RC3CuESsyLhEqM64RCbVuEQo3LhEJOK4RB7puESf7rhEFvW4RBj8
uEQ=</AssayXData><AssayYData Points="500">nxofQNfKHUAUdRtA4P4YQGsKF0B8dBVAJs4TQIaBEkDsUxFAoWQQQB5LD0CevQ5AaCEOQLyg
DUDgAA1AvokMQAkzDEAwDQxAxEoLQN0vC0AS6QpAcKcKQB1aCkBHTwpAtScKQNbXCUCSkAlA
LRwJQHhsCUCEQQlAaRUJQAkgCUCn6ghA+LsIQLNzCED+tAhAOrUIQO2OCEBVSwhAsyQIQEEp
CEB2TQhAJBIIQFDvB0ArJwhAJg0IQE4NCEC25QdAO+YHQEnAB0A9pwdA278HQNWrB0AQjgdA
C3EHQC45B0AVkQdAVkUHQOhrB0BHVAdAFU4HQLmNB0DnXwdAhHsHQIguB0BLWAdAG1wHQKJW
B0BBUwdAexIHQM8aB0DHwQZA4jUHQBZ7B0DJ+AZAnjgHQAwXB0DtpAZAgh4HQFIgB0CUDQdA
/NoGQPsQB0BKMQdAm+wGQCrRBkCWzAZAX+EGQCb/BkAfzAZAbNQGQA+YBkCDwQZA174GQB+6
BkA5iAZAeqYGQFB2BkCCrgZAbqMGQP7ZBkAJegZAFdAGQH+vBkC/oAZABHYGQESGBkB7ZgZA
31UGQA60BkC8fgZAHcYGQCaWBkBVtwZAqMAGQGxqBkCnRwZAc6QGQEVMBkBbYAZATnAGQHd0
BkA5nQZALlQGQPc+BkCYNgZArnYGQM0/BkBnMAZADFQGQDBwBkCXMgZAFQsGQCNGBkADaAZA
XFEGQI8QBkCDdwZA/4MGQFBPBkAVPQZAE1QGQIUYBkBkQwZAZ0sGQPCXBkDycQZAiTMGQANZ
BkC6QAZACEAGQBRJBkAcZgZArhgGQK9UBkAsCQZAJToGQHk7BkB7EQZAkk0GQGhIBkBPPQZA
oA8GQJ0NBkA2KwZAQQgGQLFaBkBo1wVAVvIFQFQlBkAbHAZAP1AGQK8BBkAgFwZAR0oGQN5F
BkA2HgZAOwIGQJskBkBRFgZAKw0GQLfmBUAX2gVAVyUGQFwSBkD16AVA5AIGQDAHBkAhDwZA
ziUGQOsFBkAOEgZAPg4GQBQhBkB9LQZA2CQGQCk0BkBN+wVAThgGQAjvBUCKKwZAsFoGQMPd
BUAO4gVA5lEGQFoeBkAINgZAfzEGQNgABkA35AVAwEoGQA7aBUDhIAZAwA8GQMI0BkBKKAZA
kQUGQIQQBkCZbAZAEr8FQCozBkAx1gVATQAGQMoWBkB89QVAlOAFQNcDBkDI6gVAR+EFQHUz
BkDSPwZA/eMFQAjhBUCnFQZAC7gFQKgJBkDQ3AVAMqsFQOYVBkAiCQZAClUGQHsDBkB+BwZA
AOQFQOS9BUCl5wVAut8FQKsGBkAF9wVAEQgGQKXABUAaEwZAgPkFQNHxBUBz2AVA9IkFQIUD
BkDAsAVAOOYFQFRGBkDbuwVA6SUGQAETBkBlqgVAi9YFQBPkBUDPCAZAewgGQI8HBkBi9gVA
78cFQPKsBUDBKAZA6VIGQNDaBUAb9AVA9MgFQMAsBkBM5wVAPN4FQJITBkB71AVAVtAFQOum
BUDjgQVAsPwFQDvbBUAXpAVA+6sFQP3aBUDFTAZAxdcFQI8OBkD0lgVAlPoFQNvzBUDlfAVA
SesFQAHsBUCcAwZA8p0FQOnCBUBU0gVAfbcFQAfvBUA/yQVAwNkFQFvxBUAc0wVAcxAGQHTg
BUBn+AVAA68FQH/yBUDoEgZAwQ8GQLPzBUBxDQZAkvgFQNb3BUB21AVABewFQMvHBUCk2AVA
XCQGQCfCBUDr6gVAOIcFQAvjBUDowgVAt60FQDT7BUBn0QVArMEFQM6MBUABxAVAkt4FQIW/
BUApsgVAhPAFQGrTBUAAwgVAbsgFQM7gBUC88gVAo8oFQA7jBUD1cQVANJMFQJP/BUCCngVA
G8cFQObTBUAK4gVAb94FQEGnBUCp1AVATuQFQPqABUD5igVANa0FQBsBBkDbvQVA+tsFQJu+
BUAf4AVARLcFQNW2BUCHugVAONEFQOmeBUBvywVAEKEFQP3EBUDYzwVASwAGQEnPBUCD2wVA
EQ8GQJijBUDq0gVAo6sFQISyBUDD6gVA6d0FQEuiBUD1iQVAEZgFQNzGBUDFwAVAds0FQBwJ
BkD3/QVAd8MFQHfpBUA42QVAM+EFQJXQBUC8ogVA0NIFQO+pBUChzwVA38IFQMC/BUCU8wVA
CeYFQJilBUA10AVAtfcFQMmwBUCrUgVA+KkFQASbBUAi8wVAw1YFQPXqBUA5+wVAhqoFQPij
BUD9tAVA9L8FQBSpBUBi4wVA6e8FQK3DBUAy9AVARAAGQDnLBUD/wwVA+5gFQEjbBUAQoAVA
XbcFQGjUBUC/2wVAjsAFQPmkBUBn9QVAgt4FQL/1BUCa3QVAqX4FQBQSBkB25QVAT8sFQPiZ
BUDO2gVAT+0FQCqSBUAk2QVAiNoFQFkjBkCj2QVAm78FQLTLBUByyQVADaoFQO3XBUDhoAVA
xOkFQGUHBkCl4gVA094FQF6xBUCPswVAtp8FQFSsBUD77gVAUIcFQPbZBUDnogVAGcYFQHyY
BUBG2AVAG5oFQL3wBUCxogVAdpsFQNfJBUCLzAVAWq0FQFL6BUDBqAVAKdIFQK2tBUCx5AVA
4bkFQDifBUAduQVAiKgFQL6JBUDPtwVAmIAFQAu3BUBRlwVA1aQFQDqSBUCZoAVAeZUFQM+Y
BUA=</AssayYData></Step><Step><CommonData><SampleLocation>13</SampleLocation><SampleID></SampleID><SampleGroup></SampleGroup><SampleInfo></SampleInfo><SampleRow>M</SampleRow><SamplePlate>1</SamplePlate><WellType>BUFFER</WellType><Concentration>-1</Concentration><ConcentrationUnits>µg/ml</ConcentrationUnits><MolarConcentration>-1</MolarConcentration><MolarConcUnits>nM</MolarConcUnits><MolecularWeight>-1</MolecularWeight><Temperature>30</Temperature><StartTime>1594058</StartTime><AssayTime>60</AssayTime></CommonData><FlowRate>1000</FlowRate><StepType>BASELINE</StepType><StepName>Baseline</StepName><StepStatus>OK</StepStatus><ActualTime>59.9939</ActualTime><CycleTime>0.2</CycleTime><AssayXData Points="300">fgK5RP0IuUR8D7lEeBW5RHIcuUTxIrlE7Si5RGwvuURnNblE5ju5ROhCuUTkSLlEY0+5RNpV
uUTeW7lE2GK5RFdpuURTb7lE0nW5RFF8uUTIgrlER4m5REOPuUQ/lblEQZy5RDyiuUQ/qblE
ta+5RLm1uUQwvLlEr8K5RKvIuUQg0LlEqdW5RKXbuUSf4rlEHum5RCLvuUSZ9blEm/y5RBQC
ukQWCbpEEQ+6RJAVukSKHLpECyK6RIIoukSEL7pEgDW6RHo8ukR+QrpEeki6RPlOukTzVbpE
cly6RPFiukRqaLpE6G66ROJ1ukTme7pE4IK6RNyIukTgjrpE2pW6RNabukRVorpET6m6REuv
ukRPtbpESby6REXCukTEyLpEvc+6RD/VukS927pEt+K6RLPoukQy77pEsfW6RK37ukQsArtE
Jgm7RCoPu0ShFbtEIBy7RJ8iu0QeKbtEnS+7RBQ2u0QYPLtEjkK7RA1Ju0SMT7tEiFW7RIpc
u0QDYrtEBWm7RHxvu0SAdbtE93u7RPmCu0RyiLtE8Y67RHCVu0RqnLtEbqK7ROSou0TorrtE
X7W7RN67u0RdwrtE3Mi7RFvPu0RX1btE1tu7RNDiu0RP6btES++7RMr1u0RJ/LtEwAK8RMQI
vES9D7xEuRW8RDgcvES3IrxELim8RDIvvEQsNrxEKDy8RCRCvEQmSbxEglC8RKFVvEQgXLxE
n2K8RJtovESVb7xEkHW8RA98vEQLgrxEDYm8RAmPvESIlbxEB5y8RH6ivET9qLxEfK+8RPu1
vER6vLxEdsK8RPXIvERsz7xE69W8RGrcvERl4rxE5Oi8RGPvvETi9bxE3vu8RNgCvUTUCL1E
Uw+9RNIVvUTOG71EyCK9REcpvURDL71ERzW9REE8vUQ8Qr1EPkm9RDpPvUS5Vb1EtVu9RK9i
vUQuab1ErW+9RKl1vUSle71EJIK9RB6JvUSdj71EHJa9RBicvUSXor1EFqm9RJWvvUQLtr1E
iry9RIbCvUQFyb1EhM+9RAPWvUSC3L1EfuK9RP3ovUR8771EePW9RHL8vUTxAr5Eagi+RGwP
vkTrFb5E5hu+RGUivkRfKb5EWy++RFc1vkRZPL5E2EK+RE9JvkRTT75EylW+RElcvkTIYr5E
R2m+RENvvkTCdb5EQXy+RLeCvkQ2ib5EMo++RLGVvkQwnL5Er6K+RC6pvkQqr75EJLa+RKW7
vkSfwr5EHsm+RJvQvkQc1r5Ekty+RJfivkSS6L5EjO++RAv2vkQH/L5EhgK/RAUJv0QBD79E
+xW/RHocv0R2Ir9E9Si/RHQvv0TzNb9Ecjy/ROhCv0TkSL9EY0+/ROJVv0RhXL9EXWK/RFdp
v0Rbb79E2nW/RFF8v0TQgr9EzIi/REuPv0RHlb9ESZy/RMiiv0TEqL9EQ6+/RLm1v0S+u79E
NMK/RDbJv0S1z79EsdW/RDDcv0Sn4r9Eq+i/RKXvv0Qk9r9EIPy/RJ8CwEQWCcBElQ/ARBQW
wESSHMBEjiLARA0pwESML8BECzbARAc8wER+QsBE/UjARHxPwER4VcBEelzARHZiwERyaMBE
dG/ARHB1wETme8BE</AssayXData><AssayYData Points="300">+UgFQABrBUBEYAVAcUoFQC5DBUC/fwVAkXEFQFWNBUC+egVALYQFQFJHBUBHaQVA4ysFQFl2
BUCzFQVA1jkFQFAYBUAzCAVAWyYFQLdABUBOIQVA5UYFQKdOBUDQ2QRA+DoFQEswBUDmGQVA
fwgFQJ42BUCbOgVAb/cEQB/lBEA54wRAEcoEQFDXBEA35QRAWLQEQCrmBEAS7wRAHgQFQJY2
BUAt1gRAmAwFQLkQBUBkrQRA6t4EQB/qBEB7zQRAmPoEQKzXBEAqywRAlBcFQP4fBUD7xgRA
3cMEQE3YBECBEQVA4Z4EQBuDBECruQRAQtYEQAfJBECSrgRAKtkEQKXGBEBFjwRAc8oEQHT2
BEBO7gRAw70EQIaYBEAefARAq9AEQFp4BECjuQRAU58EQBGzBEAU1QRA5ZUEQEeRBEADlwRA
2ZwEQK6tBED+hwRA8r4EQFbBBEBxVwRAGbIEQE+SBEConQRAfIIEQJqSBECPYgRAqnIEQNLX
BEDEigRAAZgEQPGaBEBsnQRAMLoEQDo3BEDGngRAGa0EQM9hBED/uARAun0EQLLeBEAq2QRA
iIUEQMGcBEBC3gRA04YEQJOBBEApQgRA91oEQDSMBEDEkwRAvUoEQMpdBEBmfARAa00EQLI/
BECARQRA7ZEEQCh/BECykwRAw50EQEVVBEBSlQRAOHUEQKNtBEABgQRAuUkEQL1zBEC6RwRA
xGYEQG9pBEDMigRAGiAEQHpNBEBsggRADIcEQKQ1BEBVXwRA/EQEQGmABEANGQRA24oEQFQ9
BEAXNQRAXUIEQLZGBEAm9wNAhXEEQJNYBEA1ZwRA4sQDQOdkBECHiQRAB14EQPQDBECJXgRA
2zkEQLtPBEDRSARAAzkEQPBsBECSNQRAPEIEQJMdBEDGYgRA3XIEQKM3BEBnKARANmcEQPnt
A0A5UQRAL6gEQKhGBECqJARAei0EQFBPBECT5gNA1+gDQP4OBEBVMgRAKDUEQPAcBEAnJARA
GlYEQLl6BECJKwRAeDkEQCsEBEA54QNAvtwDQNxZBEC3DQRAjjMEQBIoBED0TgRAgB4EQJsx
BEAC+gNABUwEQLQcBECc9ANAfwQEQIX/A0Ak/QNAXg0EQElEBEB1+QNAzyIEQNwYBEAlAQRA
jRUEQKY0BEDvQQRA9vkDQH0KBEBr1gNAyBEEQFYqBEAv/ANAFCIEQKz5A0BQEQRAUBwEQEEY
BEA+5ANAQSgEQD0wBEBnHARACcsDQH0DBEDSCARAlA4EQNkNBECmRQRACSoEQNbkA0BUOQRA
5tMDQHrDA0BvLgRACicEQLDNA0BKOARAPi4EQBYMBECosgNAXxIEQNkeBEDa2wNAsyoEQO0l
BEDI2gNABOkDQMS4A0Bh1QNAy94DQFAOBEA52gNA2UAEQG+0A0DeRARATgsEQDwQBEB9EgRA
0tQDQJXvA0Da+QNAK7sDQHaLA0DzLARA1N0DQEVABEDHyQNAegAEQFb3A0Bw3ANAorUDQCLH
A0Aw1gNAaMcDQL3nA0BcpANAbNIDQFTbA0DqsANAib4DQMG+A0DrKgRA0fQDQCUGBEBY8ANA
xNYDQO4MBEAKwgNA</AssayYData></Step><Step><CommonData><SampleLocation>23</SampleLocation><SampleID></SampleID><SampleGroup></SampleGroup><SampleInfo></SampleInfo><SampleRow>M</SampleRow><SamplePlate>1</SamplePlate><WellType>KSAMPLE</WellType><Concentration>-1</Concentration><ConcentrationUnits>µg/ml</ConcentrationUnits><MolarConcentration>-1</MolarConcentration><MolarConcUnits>nM</MolarConcUnits><MolecularWeight>-1</MolecularWeight><Temperature>30</Temperature><StartTime>1661044</StartTime><AssayTime>120</AssayTime></CommonData><FlowRate>1000</FlowRate><StepType>ASSOC</StepType><StepName>Association</StepName><StepStatus>OK</StepStatus><ActualTime>119.992</ActualTime><CycleTime>0.2</CycleTime><AssayXData Points="600">TILARMuIwERKj8BERpXARMWbwES/osBEQKjARLauwES5tcBEtLvARK7CwESyyMBErs7ARKjV
wEQn3MBEI+LARCXpwEQh78BEHfXARBf8wESWAsFEFQnBRJQPwUQNFcFEixvBRAoiwUSJKMFE
gy/BRH81wUSDO8FEfULBRHlIwUT4TsFE8lXBRHNbwUTyYcFE7GjBROhuwURndcFE5nvBROKB
wUTkiMFEWo/BRF6VwURYnMFEVKLBRFCowURSr8FEybXBRM27wUTHwsFEw8jBRMfOwUTB1cFE
vdvBRDziwUS76MFEtu7BRLD1wUS0+8FEKwLCRKoIwkSmDsJEJRXCRCccwkQjIsJEoijCRBkv
wkQdNcJElDvCRJZCwkSSSMJEi0/CRJBVwkSLW8JEhWLCRARpwkQAb8JEf3XCRP57wkT6gcJE
9IjCRHOPwkRvlcJE7pvCRG2iwkRpqMJEa6/CRGe1wkTdu8JEXMLCRFjIwkTXzsJEVtXCRNXb
wkRU4sJEUOjCRM/uwkTJ9cJExfvCREQCw0TDCMNEvw7DRLkVw0Q4HMNEPCLDRLIow0QxL8NE
LTXDRC88w0SmQsNEqkjDRCFPw0SgVcNEnFvDRJ5iw0QdacNEGW/DRJh1w0SUe8NEE4LDRA2J
w0QIj8NEh5XDRAacw0QCosNE/KjDRHuvw0R3tcNE9rvDRHXCw0T0yMNEc8/DRG/Vw0Tu28NE
ZeLDRGnow0Rj78NE4vXDRN37w0RcAsRE2wjERNcOxETRFcREUBzEREwixETLKMRESi/EREY1
xERAPMRERELERLtIxEQ6T8RENVXERLRbxES2YsREsmjERK5uxESodcREJ3zERKaCxEQlicRE
IY/ERKCVxEQfnMRElqLERBWpxEQRr8REkLXERA+8xEQKwsREDMnERIPPxEQE1cRE/tvERH3i
xER56MRE+O7ERPr1xERz+8REdQLFROwIxUTwDsVE6hXFROYbxUTiIcVE5CjFRN8uxUReNcVE
WDzFRFRCxURYSMVEUk/FRNFVxURQXMVETGLFRMtoxURCb8VERnXFREB8xUS/gsVEOIjFRDqP
xUS5lcVEtJvFRK6ixUSqqMVErq7FRKi1xUQnvMVEI8LFRB3JxUSezsVEHdXFRBfcxUQT4sVE
kujFRBHvxUQM9cVEjPvFRIUCxkQECcZEgw/GRH8VxkT+G8ZE+iHGRPwoxkRzL8ZE8jXGRO47
xkRtQsZE7EjGROhOxkTiVcZE5lvGRFxixkRgaMZEWm/GRNl1xkRYfMZEVILGRFCIxkRKj8ZE
yZXGRMWbxkREosZEw6jGRL+uxkQ+tcZEvbvGRDzCxkSyyMZEts7GRDXVxkQv3MZEruLGRKro
xkQp78ZEoPXGRB/8xkSeAsdEHQnHRBkPx0SYFcdEFxzHRI4ix0SSKMdEjC/HRIc1x0QGPMdE
AkLHRARJx0QAT8dE+lXHRP5bx0T6YcdE9GjHRHNvx0RvdcdE7nvHROqBx0RpiMdE6I7HROKV
x0Tdm8dE2aHHRNuox0Rar8dE0bXHRFC8x0RMwsdEy8jHRErPx0TJ1cdESNzHRL/ix0TD6MdE
Ou/HRLn1x0Q4/MdEtgLIRC8IyEQxD8hEsBXIRKwbyESmIshEoijIRCEvyESgNchEnDvIRBtC
yEQVSchEGU/IRBVVyEQPXMhECmLIRIloyESMb8hEh3XIRIN7yER9gshE/IjIRHuPyET6lchE
9pvIRHWiyETsqMhEa6/IROq1yETmu8hEZcLIROTIyERiz8hE2dXIRFjcyETZ4chE0+jIRFLv
yERO9chEUPzIRMkByUTLCMlESg/JRMEVyUTFG8lEvyLJREAoyUS2LslEuTXJRDg8yUQzQslE
skjJRClPyUQlVclEJ1zJRKZiyUQlaclEIW/JRJh1yUQXfMlEloLJRBWJyUSUj8lEDJXJRA+c
yUSOoslEiajJRIOvyUR/tclEe7vJRPrByUT8yMlE+M7JRPLVyUT228lE8uHJROzoyURr78lE
Z/XJROb7yUTiAcpEYAjKRFoPykTZFcpE1RvKRFQiykTTKMpEzy7KRNE1ykRIPMpERELKRMNI
ykRCT8pEwVXKREBcykS2YspEu2jKRLZuykSwdcpEL3zKRCuCykSqiMpEKY/KRCWVykQfnMpE
nqLKRJqoykQZr8pEmLXKRJS7ykSWwspEFcnKRBHPykSH1cpEBtzKRALiykQE6cpEg+/KRH/1
ykT++8pEdQLLRHkIy0RzD8tE8hXLRO4by0RtIstE7CjLRGIvy0RnNctEYDzLRFxCy0RYSMtE
Wk/LRNlVy0TVW8tEVGLLRMtoy0TPbstEyXXLREh8y0REgstEw4jLREKPy0Q+lctEOJzLRLai
y0SyqMtEMa/LRLC1y0Ssu8tEpsLLRCXJy0Qhz8tEJdXLRB/cy0Qb4stEHenLRBnvy0SY9ctE
D/zLRI4CzESJCMxECA/MRIcVzEQGHMxEAiLMRPwozER7L8xEdzXMRHs7zER1QsxEcUjMRPBO
zETqVcxE7lvMRGVizETkaMxE327MROJ1zERgfMxEXILMRNuIzERSj8xEVpXMRFCczERMosxE
SKjMREqvzETBtcxExbvMRL/CzERAyMxEv87MRDbVzEQ43MxEtuLMRLLozEQp78xELfXMRKz7
zEQjAs1EJQnNRCEPzUSgFc1EFxzNRBsizUSSKM1EES/NRAw1zUQPPM1EjkLNRIlIzUSDT81E
f1XNRINbzUR9Ys1E/GjNRPhuzUT6dc1E9nvNRPKBzUTsiM1E6I7NRGeVzURpnM1E4qHNRGCo
zUTfrs1E2bXNRN27zURUws1EUMjNRM/OzURO1c1EzdvNREzizURI6M1Ex+7NRMH1zUS9+81E
vwLORLsIzkS2Ds5EsBXORC8czkQrIs5ELSnORCkvzkQlNc5EJzzORJ5CzkSiSM5EGU/ORJhV
zkSUW85ElmLORBVpzkQRb85EkHXORAZ8zkQKgs5EBInORIOPzkR/lc5Ee5vORPqhzkR5qM5E
+K7ORPK1zkTuu85E6sHOROzIzkRrz85EZ9XORGDczkRc4s5EYOjORFrvzkTZ9c5E1fvORFQC
z0TTCM9Ezw7PRMkVz0RIHM9ERCLPRMMoz0S/Ls9EPjXPRDg8z0S2Qs9EskjPRLZOz0SwVc9E
rFvPRK5iz0SqaM9EKW/PRCV1z0Ske89E</AssayXData><AssayYData Points="600">8bAIQOQ1FECqBR1AGpQgQK9LIkCpqyNANegjQFCXJECtuSRAw9MkQMRfJUBvXiVABGclQPaP
JUC5NyVA5qElQPm0JUBYeyVAmtAlQJSxJUDJYyVA+7clQMfhJUBPzyVAGO4lQBg+JkDHlCVA
cOYlQMfIJUABniVAS0olQH4BJkBvxSVAKQ0mQNG6JUC4MSZApAAmQIPEJUB/MCZARAwmQInx
JUB40yVA59glQG0AJkA0OSZAUcklQAk8JkBz3SVAOBImQH0kJkDRESZAOvUlQE4JJkDZ3SVA
lvUlQKsmJkDpEiZAoB8mQJH+JUAGQiZAf+clQODzJUAECyZAXzYmQPoJJkB8zyVA6lUmQOsA
JkCBGSZAfVMmQMUYJkASbCZANEwmQMknJkAmSSZATk4mQIEeJkBhBSZA4x0mQAj9JUCCOiZA
nygmQDSNJkBzCyZAeAomQBxRJkAcHyZAxiomQJ8zJkB+YSZAy0kmQIk9JkDENSZAkhomQOU6
JkDAOSZA+CkmQEZUJkCERCZAqP0lQJRmJkAJYCZAu2UmQG56JkDoiSZAi10mQNdkJkDopCZA
N4ImQEp6JkAQZSZAc1YmQIUhJkBfMCZANmomQHakJkDSpCZA52cmQNdcJkCCUSZACzcmQByv
JkCekiZAgWImQGhLJkAldiZAXigmQDGFJkCyaCZA0pwmQHVwJkAjgSZA13gmQG6PJkBp2iZA
raAmQNlyJkAL4yZAm/0lQOQxJkCmjiZAV7gmQDO3JkBIjyZA+FgmQAFjJkDrjCZAjZ4mQMBW
JkDwlyZAPaomQJOzJkAeOSZAIJQmQHDkJkBElyZAC5omQJSmJkBK2CZAJ84mQK6oJkBVwyZA
H4omQP2LJkARxiZA4skmQBLPJkD/GCdAabkmQEO+JkCN1yZAcQwnQK3QJkAnnyZAAaEmQDPY
JkB3fyZA+O0mQPHFJkAUDidARQUnQDnLJkDdrCZAEucmQG/pJkCn6yZAA3wmQGjTJkAPxCZA
U54mQE/JJkBK7SZAzcsmQC0ZJ0D92SZA9f8mQO29JkA/sSZAGuAmQKDvJkDDGidA08QmQMrz
JkA6xiZAVEEnQIa6JkAyGSdAXR4nQNzfJkBPHidAoRsnQMW7JkBBAidAL/smQJNcJ0BDCydA
YfUmQAbwJkBfDydArQknQGBcJ0CRAidAwRgnQE7jJkA7GydAeTsnQAAeJ0Dg9CZA3wsnQH3j
JkB1JSdAi1YnQMo/J0C7LCdAiAsnQLwOJ0CNCSdAwxgnQLlCJ0CIGSdAiSonQOIrJ0CwTydA
5U8nQExoJ0CocidAiUEnQBkpJ0DZHydA73AnQOEyJ0CJEydAzT4nQKxzJ0DITCdAl04nQAsn
J0BeFidAS0QnQAstJ0B5aCdAK30nQLnzJkCsDydAIz4nQJdjJ0B8QidAK4YnQBFiJ0AXPydA
eConQC5hJ0AdXydAQ2MnQOxiJ0AyPCdAlC4nQEpqJ0AriidAnGEnQBwuJ0BogidAHPEmQNJe
J0BJFSdAX5onQK9yJ0BmdSdAmhgnQNddJ0BKqydAj2UnQJGzJ0AJuSdAeoInQJ1IJ0BHcCdA
1nAnQOd8J0AZaydAmnknQB5JJ0AclCdAcYEnQO1eJ0B8eydA5WYnQMxpJ0DtridACYonQGhw
J0BXmydA08gnQCioJ0AcgCdAPXEnQH+HJ0D9lCdArIonQIy9J0CDqSdACcYnQJlkJ0BT9SdA
StQnQFq8J0A7kCdAPcAnQNuMJ0DCmCdAPMAnQOqwJ0CKyydAl8onQF37J0CajCdApTcoQE0Y
KEDhsidAVrQnQNeyJ0BSdidAos0nQGZyJ0A41SdAYronQJfBJ0AocydAGHonQFSDJ0BMxSdA
v5wnQEnOJ0BrAChAltQnQMR+J0AWzSdA1OInQDSaJ0Cw6CdAa7QnQHAAKECr3SdA9hQoQMrk
J0Ar1SdATKonQC0VKEDs2CdArdgnQG7DJ0BOEShA1vYnQGTFJ0CoDyhA0t0nQPULKECNEihA
r/YnQPrqJ0Aj5idA0SQoQF4/KEDJ8CdAw68nQGHoJ0AubShAqBQoQL0GKEB+7SdA0ggoQLPw
J0C7SihAHtMnQOLpJ0BSJihAYXkoQH//J0BGVihAL/8nQIrhJ0AE9idAD6AoQBL5J0DQCihA
gkIoQA4lKEBIDihAigUoQL0GKECeEChAdjgoQAU5KEBiNihAAkgoQKeYKECSCihA5I4oQKLs
J0BTXihAyRkoQBkwKEApUChAGTooQHFfKEDM/ydASd8nQHJSKEA4PShAM2coQBMjKEAXSyhA
WSAoQNI5KEAdWihAWB0oQEKPKEAoMyhAdj8oQH9fKEC1SChAzDkoQBVrKEDpZShAFQMoQIVy
KEDSbihAngUoQNZAKECkSyhAWzUoQDhjKEBUVShAYFUoQChnKEC8fShAklwoQPR6KEDMSShA
auInQDJRKEBRlShAEj4oQDoLKEAUcChAD6koQCxKKECLhyhAmV4oQOUdKEDbsyhAwq0oQJxM
KEDGrShAgZ8oQL6gKECsTShAnGcoQCclKEDvlChAyqUoQKx0KEAJsyhA+GMoQOGdKEAioChA
EqUoQB+EKEAAiyhAI6MoQOaaKEDchShAfngoQFV4KECJpShA1+EoQOBhKED5kShANGIoQDKX
KECTiShATWEoQKR8KEAsjChACN8oQEXJKECJmyhAD7soQMq/KEAasyhAfsAoQGm/KEChuyhA
4LwoQMf0KEAa1yhAUNIoQHm7KEAmtShAVsooQGf2KECivihAcagoQL+pKECopShAF7coQAj7
KECVtShApOUoQOrdKECm2ihAkqooQA3sKEBVRClAFs8oQHl0KEDC0ShA1qAoQL2aKEDVHilA
IOgoQCDVKEBa0ChAi9IoQDzqKEBpiihAnNQoQLfbKEBF6ShAhQopQJqyKED4/ShA3NEoQCYT
KUCVIilAldooQEYOKUCLNilAnfwoQKW7KECyIilAP8IoQBsoKUAMAylAsb8oQKLEKEA6+yhA
2MUoQBDKKEAsMSlAaBwpQEH+KEChyihAh0opQMsrKUDWxyhA8wQpQLziKEBEBSlAGkcpQNz9
KEBZ/ihABzQpQEQVKUDF+yhAkSspQD4XKUB+8ihAdz8pQGr9KEAGDSlArfgoQDk2KUCS8ShA
iPEoQAMTKUDh8yhAF5spQPErKUDLKilA</AssayYData></Step><Step><CommonData><SampleLocation>13</SampleLocation><SampleID></SampleID><SampleGroup></SampleGroup><SampleInfo></SampleInfo><SampleRow>M</SampleRow><SamplePlate>1</SamplePlate><WellType>BUFFER</WellType><Concentration>-1</Concentration><ConcentrationUnits>µg/ml</ConcentrationUnits><MolarConcentration>-1</MolarConcentration><MolarConcUnits>nM</MolarConcUnits><MolecularWeight>-1</MolecularWeight><Temperature>30</Temperature><StartTime>1787980</StartTime><AssayTime>100</AssayTime></CommonData><FlowRate>1000</FlowRate><StepType>DISASSOC</StepType><StepName>Dissociation</StepName><StepStatus>OK</StepStatus><ActualTime>100.008</ActualTime><CycleTime>0.2</CycleTime><AssayXData Points="500">CoLPRImIz0SFjs9Eh5XPRP6bz0QCos9EeajPRPiuz0TztM9E9rvPRHTCz0RwyM9EbM7PRGbV
z0Rq289EZOLPROPoz0Tf7s9E2/TPRN37z0RcAtBEWAjQRFIP0EROFdBEUhvQREwi0ETLKNBE
xi7QREU10ES8O9BEwEHQRLpI0EQ5T9BENVXQRLRb0EQzYtBEL2jQRClv0ESoddBEpHvQRCOC
0ESiiNBEnY7QRJeV0ESbm9BEEqLQRJGo0EQQr9BEDLXQRA680EQKwtBEicjQRIXO0ER/1dBE
/tvQRPrh0ER56NBE+O7QRPP00ETt+9BEbALRRGgI0UTnDtFE+hXRROUb0URkItFE2yjRRN8u
0URWNdFE1TvRRNFB0UTTSNFEz07RRE5V0UTNW9FEQ2LRREdo0URBb9FEPXXRRDl70UQ7gtFE
uojRRLaO0UQ1ldFErJvRRCui0UQnqNFEKa/RRKi10USku9FEI8LRRJnI0USdztFEl9XRRBbc
0UQS4tFEDujRRBDv0UQM9dFEi/vRRIUC0kQGCNJEfQ7SRPwU0kR7G9JEdCLSRHko0kR0LtJE
bjXSRO070kRsQtJE60jSROdO0kTjVNJE3VvSRFxi0kTbaNJE127SRFZ10kTVe9JE0YHSRMuI
0kRJj9JEy5TSRMSb0kRDotJEP6jSRL6u0kS4tdJEObvSRLjB0kSyyNJErs7SRC3V0kQp29JE
qOHSRCfo0kSm7tJEHPXSRJv70kQaAtNEFgjTRBgP00SPFdNEkxvTRBIi00SJKNNEhS7TRIc1
00QGPNNEhULTRP5H00T4TtNEd1XTRPZb00TxYdNEcGjTRO9u00TrdNNE5XvTROmB00RoiNNE
347TRBSV00Tdm9NEXKLTRFio00TXrtNE07TTRFK700TIwdNER8jTRMbO00RF1dNExNvTRMDh
00S66NNEOe/TRDX100S0+9NEMwLURLII1EQpD9REqBXURKQb1EQjItREHijURCEv1ESgNdRE
mzvURBpC1EQWSNREEE/URI9V1ESLW9RECmLURIlo1ESFbtREBHXURP571ET6gdRE/ofURHSO
1ETzlNREcpvURGyi1ERwqNRE567URGa11ERiu9REZMLUROPI1ETfztREXtXURNXb1ERU4tRE
UOjURFLv1ERO9dREzfvURMgB1UTCCNVEQQ/VRD0V1US8G9VEOyLVRLoo1UQ5L9VENTXVRDE7
1UQrQtVEL0jVRClP1USoVdVEpFvVRKBh1USiaNVEnW7VRBx11UQWfNVEEoLVRJGI1UQQj9VE
j5XVRAac1UQKotVEgajVRACv1UR/tdVE/rvVRH3C1UR5yNVE+M7VRG7V1UTt29VE6eHVROvo
1UTn7tVEZvXVRGL71URcAtZE2wjWRFwO1kRuFdZE1RvWRNEh1kTTKNZESi/WRE411kRKO9ZE
Q0LWRMJI1kRBT9ZEPVXWRDlb1kS4YdZEsmjWRDFv1kSwddZErHvWRCuC1kSqiNZEIY/WRKCV
1kSkm9ZEGqLWRJmo1kQYr9ZEl7XWRJO71kQSwtZEicjWRAjP1kSH1dZEg9vWRIXi1kT+59ZE
AO/WRHf11kR7+9ZEdALXRHAI10RsDtdEbhXXRO0b10RkItdEaCjXRGQu10TjNNdEWjvXRFxC
10TbSNdE107XRNNU10TNW9dETGLXRMpo10RKb9dERXXXRMR710RDgtdEuojXRDmP10Q1lddE
tJvXRDOi10SyqNdEMa/XRKi110Ssu9dEqMHXRKLI10Qgz9dEoNXXRJvb10Qa4tdEmejXRJXu
10SP9ddEDvzXRAoC2ESJCNhECA/YRIcV2ET+G9hEfSLYRHko2ER9LthEdzXYRPY72ER0QthE
cEjYRO9O2ERmVdhE5VvYRGRi2ETjaNhE327YRF512ETde9hEVILYRNOI2ERSj9hE0ZXYRM2b
2ERMothEyqjYREGv2ERFtdhExLvYRDvC2EQ3yNhEts7YRLjV2EQx29hEM+LYRKro2EQp79hE
JfXYRKT72EQjAtlEHgjZRCAP2USXFdlEmxvZRJch2USRKNlEEC/ZRI812UQOPNlECkLZRIlI
2UQAT9lEf1XZRP5b2UR9YtlEeWjZRPhu2URuddlE7XvZRGyC2URoiNlEZI7ZRGaV2UTlm9lE
4aHZRGCo2UTXrtlE27TZRNW72URUwtlE08jZRM/O2URO1dlEzdvZRMjh2UTC6NlEQe/ZRD31
2US8+9lEOwLaRLoI2kQxD9pEsBXaRKwb2kQrItpEqijaRCkv2kSoNdpEpDvaRBpC2kSZSNpE
GE/aRJdV2kQWXNpEEmLaRJFo2kSNbtpEh3XaRAZ82kQCgtpEgYjaRACP2kT8lNpE9pvaRHSi
2kRwqNpE767aRG612kRqu9pE6cHaROPI2kTnztpEXtXaRN3b2kRc4tpE2+jaRNfu2kRW9dpE
1fvaREwC20TKCNtESg/bREUV20TEG9tEQyLbRMIo20Q5L9tEPTXbRLQ720QzQttEL0jbRDFP
20SwVdtEKVvbRCti20QnaNtEpm7bRKB120Sbe9tEl4HbRJmI20QYj9tEFJXbRA6c20QKottE
DqjbRAiv20SHtdtEBrzbRH3C20SByNtE+M7bRHfV20T229tEdOLbRHDo20Tv7ttEbvXbROX7
20Q=</AssayXData><AssayYData Points="500">1ckmQCvIJEA1bCJAyQUgQC/PHUAK1RtAGzAaQCl1GECMBxdArREWQAGvFEBRGRRA9psTQHuy
EkB/lxJANGERQFNHEUBRzBBA68MQQGFMEEDZORBA/I4PQHCuD0CSOQ9AVxcPQN2yDkCZow5A
VHYOQDOGDkC1Eg5ATTEOQIPqDUClEQ5AefgNQCzDDUDKrw1AVrINQHOeDUCKDg1AMmINQHsh
DUBeLg1AkuIMQOg5DUClTA1AhPsMQPL7DECWAg1AGqUMQJieDEC5EQ1ARs8MQGS1DEAWkwxA
vogMQG6aDEBylAxAAoIMQMg3DEA3YQxA9nUMQHmLDEDoOAxAZEIMQGAlDEBTQgxAHC0MQCU2
DEDxDgxAiy8MQJYkDECMSQxAOk4MQEk5DEBNOQxAPbsLQB0SDECAEQxAX8ILQDDLC0ChtAtA
NecLQFLUC0AOvAtAa+QLQKXDC0BnuAtAEJkLQM3WC0BN4QtAy/QLQM+dC0DnwgtAHDELQIWp
C0CcgwtAH9ELQDSFC0DgswtAYF0LQDC5C0D1qgtAf7MLQHu9C0BHpwtA1qMLQODOC0BhWwtA
tK0LQMp4C0BddQtAm5QLQAM5C0CqaQtA65ULQMM3C0BflwtA/oELQHx8C0DRkQtA3z0LQCmt
C0BmMwtAcg4LQIM/C0BwdwtA+mMLQM5BC0BkJQtAqzALQD5BC0DwTAtAUxQLQJxvC0DcVwtA
0pALQMJhC0AqXwtAhTQLQFlRC0DxNQtAgfAKQLpPC0CaFAtAAmMLQIB6C0ADDAtARBULQBVR
C0BnLwtAcAULQBkuC0BVDQtALAILQOvrCkBkbwtA22ALQJQnC0Ba4wpA8j8LQJgrC0AA0QpA
uTELQEYSC0BsBAtAnBcLQOUJC0AD3gpAJUoLQG5OC0ANFAtAxywLQMkLC0A1CwtAUBILQLgg
C0Cx4wpAR0oLQGncCkCyTAtAZQ0LQHMPC0BXIAtAvssKQBbhCkAy/gpAcQMLQKvNCkANOQtA
etgKQDASC0AfDQtAxhMLQF0LC0Dk+gpACgYLQCAmC0CrpQpAYgMLQNLjCkDIEgtABuMKQJm2
CkBUEgtAxesKQNAMC0CCxQpAxLcKQM7QCkCkBgtAvLYKQETbCkBhqQpAUOcKQMH6CkBR5ApA
IrMKQADPCkChyApAJ8sKQGbnCkDRFwtAzfIKQF7JCkDPDgtAEdkKQFwSC0C3sgpAvAwLQOCq
CkADwApA+e8KQATBCkD92wpAS+4KQEbOCkD4/ApA3+0KQI3+CkC1BQtAoasKQPO8CkC9zwpA
nM0KQM01C0CZ7QpAeugKQKYTC0CnjwpAIOkKQMfICkB5ygpAMPEKQM3PCkBqsQpACKUKQAu2
CkDwxgpAnNsKQG63CkCT9wpAKLQKQMmtCkAk/QpAlr4KQJ3ZCkC1qQpAVOYKQHmwCkDhvwpA
6qcKQOvcCkCOsQpAa/wKQGbDCkB3xQpA6NsKQNd7CkBlpwpAbd0KQJbNCkDorwpAOLkKQHyF
CkAO2ApA4rYKQLh6CkCL+ApANaoKQOGsCkCOogpAUt0KQMq0CkA6vgpAHiwLQON/CkDFnwpA
D24KQIS3CkCltQpAf84KQFuyCkBXoApAIa8KQE+rCkCpkwpAmrMKQALUCkAmngpAmpsKQNDR
CkD8hwpAmtYKQAzLCkB2ZgpAPq4KQHSuCkDvoQpAH7UKQHfvCkDd1gpAYosKQPLfCkB/2wpA
FYgKQMXLCkDaAgtA8pcKQIGUCkDcgQpA0uoKQJhzCkD2rApAlXwKQAfjCkBLmApA8tIKQMWd
CkAArgpAvY4KQPmQCkBDqwpAn7EKQFmBCkABawpAGe8KQKFhCkDrUQpA6esKQJLkCkCl4QpA
MasKQN1iCkDLsgpAY48KQK7ICkBHuwpA5rwKQLWuCkADhApA16gKQKKnCkBCvQpAYb0KQC5/
CkDhgApAtrUKQFCkCkAViwpAxMcKQPWwCkD39ApArZgKQKmTCkA/SQpAlo8KQFK8CkD3jQpA
SaAKQFqBCkDrfgpA/KUKQMZ1CkARfwpAy2oKQOClCkAuYQpA45EKQC16CkDZggpARp0KQIel
CkBanApAL3gKQP6tCkB+igpAMjMKQO+gCkAHmQpAAZ4KQHfjCkDlkQpA824KQDmsCkDnpQpA
hpwKQLVhCkCElApARysKQBWqCkAxrwpAtXUKQKypCkAUXQpAyMAKQKB6CkDnjQpAbosKQJ9r
CkCRdApA8YgKQMeoCkBaoQpAXZsKQE1FCkAAbwpAv34KQFiSCkBXyQpAaFwKQMt4CkDLJQpA
FWcKQCFdCkAIhApAhF0KQP9oCkAFZQpAJYoKQKGzCkC7wApATpwKQMBlCkBTfApAimoKQEBm
CkBLHgpA9YAKQERYCkDOZgpACmAKQNl+CkANZApAoYwKQIUnCkDFKApAGmQKQKwgCkAdVgpA
q4EKQCcwCkCeNApAA8oKQApqCkDPfApAIR4KQFhICkAAUApAUWMKQAJgCkClawpATSEKQJKd
CkAKaApAsHQKQDktCkACcQpAKToKQLpzCkCpvwpAOicKQFiiCkD2aQpAX6QKQENICkB+cgpA
DToKQAhDCkBZlgpARW4KQHRFCkBdYgpAG2AKQL4yCkB6QQpAWGEKQPpFCkBCMgpAgxcKQApa
CkA=</AssayYData></Step><Step><CommonData><SampleLocation>2</SampleLocation><SampleID></SampleID><SampleGroup></SampleGroup><SampleInfo></SampleInfo><SampleRow>M</SampleRow><SamplePlate>1</SamplePlate><WellType>BUFFER</WellType><Concentration>-1</Concentration><ConcentrationUnits>µg/ml</ConcentrationUnits><MolarConcentration>-1</MolarConcentration><MolarConcUnits>nM</MolarConcUnits><MolecularWeight>-1</MolecularWeight><Temperature>30</Temperature><StartTime>1895136</StartTime><AssayTime>60</AssayTime></CommonData><FlowRate>1000</FlowRate><StepType>BASELINE</StepType><StepName>Baseline</StepName><StepStatus>OK</StepStatus><ActualTime>59.9939</ActualTime><CycleTime>0.2</CycleTime><AssayXData Points="300">SwLcRMoI3ETGDtxEwBXcRD8c3ES+ItxEuijcRDkv3ES4NdxEszvcRK1C3ESxSNxErU7cRKdV
3EQmXNxEImLcRCRp3EQgb9xEHHXcRBZ83ESVgtxEkYjcRBCP3ESPldxEipvcRI2i3ESIqNxE
/67cRH613ET9u9xE+cHcRPvI3ER6z9xEdtXcRPXb3ERs4txEaOjcRGrv3ETp9dxE5fvcRGQC
3UTaCN1EWQ/dRFUV3URXHN1EUyLdRE8o3URRL91EyDXdRMw73UTGQt1EwkjdRL5O3UTAVd1E
P1zdRDti3US6aN1EMG/dRDR13UQufN1EKoLdRKmI3UQoj91Ep5XdRKOb3USdot1EHKndRBiv
3USXtd1EFrzdRBLC3UQMyd1Eis/dRIbV3USK291EhOLdRAPp3UT/7t1E+fXdRP373UT5Ad5E
8wjeRHIP3kRuFd5E7RveRGwi3kRoKN5EYi/eROA13kTcO95EW0LeRNpI3kTWTt5E2FXeRE9c
3kRTYt5EymjeRElv3kRFdd5ER3zeRMaC3kTCiN5EQY/eRLiV3kS8m95EtqLeRLGo3kQwr95E
LLXeRC683kQqwt5EqcjeRCDP3kSf1d5Em9veRJ3i3kQc6d5EGO/eRI/13kQO/N5EEgLfRAwJ
30SKD99EhhXfRAUc30R8It9EgCjfRHov30R2Nd9E9TvfRPFB30TzSN9E707fROlV30TtW99E
6WHfRONo30Rib99EXXXfRNx730Rbgt9EV4jfRNaO30TQld9ET5zfREui30TKqN9ESa/fREW1
30Q/vN9EvsLfRLrI30Q5z99EuNXfRLPb30S24t9EsejfRK3u30Sn9d9EJvzfRCIC4EQkCeBE
IA/gRBwV4ESbG+BElSLgRJEo4ESTL+BEjzXgRIo74EQJQuBEDEngRAdP4ESGVeBE/VvgRPlh
4ER4aOBEem/gRHZ14ERye+BEbILgRHCI4ETnjuBE6ZXgROWb4ETgoeBE46jgRFmv4ERdteBE
V7zgRFPC4ERPyOBEUc/gRNDV4ETM2+BES+LgRMLo4ETG7uBEwPXgRD/84EQ7AuFEugjhRDkP
4UQ0FeFEsxvhRK0i4USpKOFEpS7hRKc14USjO+FEIkLhRBxJ4UQYT+FEHFXhRBZc4USVYuFE
kWjhRIpv4USPdeFEinvhRISC4UQDieFE/47hRH6V4UT9m+FE+aHhRPOo4URyr+FEbrXhRHK7
4URswuFEaMjhROfO4UTg1eFE5dvhRODh4UTa6OFE1u7hRFX14URX/OFEUwLiRE8I4kTODuJE
RRXiRMQb4kTGIuJEwijiRL4u4kTANeJEvDviRDtC4kSxSOJEME/iRCxV4kQuXOJErWLiRKlo
4kQob+JEn3XiRJt74kQaguJEHIniRBiP4kQUleJEFpziRBKi4kSRqOJEiq/iRIa14kSCu+JE
hMLiRIDI4kT/zuJE+dXiRPXb4kT54eJE8+jiRO/u4kRu9eJE7fviRGwC40RoCONEYg/jRF0V
40TcG+NEWyLjRNoo40TWLuNE0DXjRE8840RLQuNEykjjRElP40RFVeNEP1zjRL5i40S6aONE
vm7jRLh140Sze+NE</AssayXData><AssayYData Points="300">hioLQA8pC0AYMAtA0SQLQJZtC0DP6wpAcC0LQO4xC0BezgpACOoKQCz8CkDnAwtA5ykLQGvy
CkCkfApAv+UKQM2pCkA5vwpAH+UKQL8AC0A5nQpA0bEKQHesCkCd+wpA1mAKQBDQCkA0ewpA
ZYUKQL+fCkDNpQpAYpYKQJSaCkAxnwpAbcIKQBVvCkDssApAZ6sKQNaLCkAjawpAIK0KQFiT
CkAGswpAdswKQM5gCkDVbQpAGpEKQBOeCkCEmApAknsKQOKCCkBAtApAF6YKQKx1CkB+FgpA
NVkKQA5TCkBBiwpAFqEKQJ6TCkCaRQpA4ksKQNZrCkDcYQpAB3oKQMoMCkD7ZwpAw1QKQDNu
CkAldgpAtGsKQHV/CkA3cQpAGEMKQJ1xCkDtEwpAznEKQCo7CkC/sApAe08KQAFUCkDrMgpA
zWIKQHlwCkCtEgpA1kUKQAD/CUD6agpA/R4KQAdUCkAy6AlABVkKQNIZCkBMNQpAmFYKQEVz
CkBkQApAlVkKQAtGCkBmTgpAtEwKQFQbCkCQNQpAuRwKQLBECkBNGwpAx1gKQC//CUA9PgpA
NQoKQBc9CkDZZApAGSQKQJQJCkA4SwpA0REKQG87CkCMXwpADiEKQKgnCkCyGgpAGxwKQFYT
CkC5zAlAiMoJQBzeCUC9RgpAKzcKQBADCkClaQpAn/EJQIM8CkArNApAdzAKQDvUCUAINgpA
PRwKQK/oCUBYHApAXSYKQM21CUDQ6glAwCEKQIcGCkA3JQpA1RAKQJ3mCUAXHQpAywMKQO2n
CUAz9AlADt4JQMf/CUBtrglAxf4JQPvnCUCKQQpABhEKQPkaCkA0/AlAAuUJQFLqCUAR0wlA
HrwJQGvoCUCA0AlAnj8KQBTxCUBvDApATDgKQCD3CUAO/AlA8OsJQDDhCUBb7AlASvgJQIko
CkAHOApA8tcJQIvtCUD74QlAHOAJQNQXCkCUAwpAvp8JQIYDCkCU5QlA19wJQAnjCUAdHApA
fKMJQJPzCUCl2QlAPxwKQCwUCkBPvwlAJg0KQMTaCUAA3glAlu8JQHxTCkCd/AlAA8MJQIDw
CUB0KApADuIJQO3pCUBWpQlA09cJQEKhCUB+AQpAwOYJQBDDCUAvmwlA97YJQNaTCUAoBwpA
T98JQArYCUCFjwlA75MJQE+dCUCwvglA5uoJQEGvCUCu+wlAaK0JQF/bCUDAowlAkOoJQAi6
CUBR4AlAHLEJQKbDCUD64QlAG8UJQOnBCUBdiglAdLAJQNfgCUDhrwlAO+UJQAvGCUBsqAlA
e+wJQAiGCUBeAwpAfNwJQOjECUAq4QlAhNkJQPjNCUDWpAlAXM4JQNTeCUC8lwlAtaMJQLO8
CUCmpAlALe0JQPmtCUAMsAlAvOIJQGDhCUAAeglAqsYJQCBKCUBzDwpAIQYKQAq5CUBSvQlA
7IkJQOipCUDTvwlAFqAJQKO2CUBTsAlAHtsJQHHeCUAuowlAB2cJQFp6CUAqwQlAjdEJQNDH
CUBUoglAv7YJQFnVCUDNmwlAPu8JQB1ICUCa+AlAtbAJQIjiCUAwiAlA1GkJQBBkCUAKqwlA
sa4JQJvACUAr3glA</AssayYData></Step><Step><CommonData><SampleLocation>8</SampleLocation><SampleID></SampleID><SampleGroup></SampleGroup><SampleInfo></SampleInfo><SampleRow>M</SampleRow><SamplePlate>1</SamplePlate><WellType>KSAMPLE</WellType><Concentration>-1</Concentration><ConcentrationUnits>µg/ml</ConcentrationUnits><MolarConcentration>-1</MolarConcentration><MolarConcUnits>nM</MolarConcUnits><MolecularWeight>-1</MolecularWeight><Temperature>30</Temperature><StartTime>1961591</StartTime><AssayTime>120</AssayTime></CommonData><FlowRate>1000</FlowRate><StepType>ASSOC</StepType><StepName>Association</StepName><StepStatus>OK</StepStatus><ActualTime>120.007</ActualTime><CycleTime>0.2</CycleTime><AssayXData Points="600">IYLjRJiI40SUjuNElpXjRBWc40QRouNEkKjjRAev40QLteNEBbzjRIPC40R/yONE/s7jRH3V
40R52+NEc+LjRPLo40Tu7uNE6vTjROz740ToAeREZwjkROYO5ERdFeREYRvkRFsi5ERWKORE
1S7kRFQ15ETTO+REz0HkRMlI5ERIT+RERFXkRMNb5ERCYuREPmjkRDhv5ES3deREs3vkRDKC
5ESxiORErI7kRK+V5ESqm+REKaLkRKCo5EQfr+REG7XkRB285EQZwuREmMjkRJTO5ESO1eRE
itvkRAni5ESI6OREB+/kRAL15EQF/OREewLlRH8I5UT2DuVEdRXlRHEb5URzIuVE6ijlRO4u
5URlNeVE5DvlROhB5UTiSOVEYU/lRF1V5UTcW+VEW2LlRFZo5URQb+VETHXlRFB75URKguVE
yYjlRMWO5US/leVEu5vlRL+h5US5qOVEOK/lRDS15USzu+VEMsLlRC3I5USszuVEptXlRCXc
5USe4eVEoOjlRB/v5UQb9eVEFfzlRBkC5kQVCOZEDw/mRI4V5kSKG+ZEhCLmRIgo5kSELuZE
fTXmRPw75kT4QeZE+kjmRPZO5kTyVOZE7FvmRGti5kRnaOZEaW/mRGV15kRhe+ZE4IHmRNqI
5kTejuZE2pTmRNOb5kTPoeZETqjmRFCv5kRMteZESLvmRErC5kTByOZEvc7mRL/V5kS72+ZE
t+HmRLno5kQw7+ZENPXmRKr75kQpAudEJQjnRCcP50SmFedEohvnRCEi50SYKOdEnC7nRJY1
50QVPOdEEULnRJBI50QPT+dEC1XnRAVc50SEYudEf2jnRHtu50R9dedE/HvnRPiB50TyiOdE
7o7nRPKU50Tsm+dEa6LnRGeo50TmrudEZbXnRGG750RbwudE2sjnRNXO50RU1edE09vnRM/h
50TJ6OdESO/nRET150TD++dEQgLoRD4I6ERAD+hEtxXoRLsb6ES3IehEsSjoRKwu6ESuNehE
qjvoRClC6EQlSOhEH0/oRJ5V6ESaW+hEGWLoRJho6ESUbuhElnXoRA186EQRguhEiIjoRAeP
6EQClehEBZzoRISi6ER/qOhE9q7oRHW16ERxu+hEc8LoRPLI6ETuzuhEbdXoROTb6ETo4ehE
4ujoRGHv6ERd9ehE3PvoRFsC6UTRCOlE1Q7pRFQV6UTLG+lEzyHpRMko6URIL+lERDXpRMM7
6URCQulEPkjpRDhP6US3VelEs1vpRDJi6USxaOlErG7pRKZ16UQlfOlEIYLpRKCI6UQfj+lE
G5XpRBWc6UQZoulEkKjpRA+v6USOtelEDbzpRAnC6USIyOlEhM7pRH3V6USB2+lE+OHpRPro
6UT27ulEdfXpRHH76UTwAepE6gjqROYO6kRlFepE5BvqROAh6kTiKOpEWC/qRNo06kTTO+pE
UkLqRE5I6kRQT+pETFXqREhb6kRKYupERmjqRMVu6kS/depEu3vqRLeB6kS5iOpEOI/qRLeV
6kSzm+pErqHqRC2o6kQnr+pEI7XqRCW86kSewepEHcjqRBfP6kQb1epEFdzqRBHi6kQN6OpE
jO7qRI716kSK++pEhALrRH8I60R7DutEfRXrRPwb60T4IetE8ijrRPYu60TyNOtE7DvrRGtC
60RnSOtE5k7rRGVV60RhW+tEW2LrRF9o60TVbutEVHXrRFB760RSgutE0YjrRM2O60THletE
SJvrRMeh60TBqOtEva7rRDy160S7u+tEt8HrRDbI60Qwz+tEK9XrRC7c60Qp4utEJejrRCfv
60Se9etEovvrRBkC7EQVCOxElA7sRJYV7ESSG+xEESLsRIgo7ESMLuxECzXsRAQ87EQAQuxE
f0jsRP5O7ET6VOxE9FvsRHNi7ERvaOxE7m7sRG117ERpe+xEa4LsRGeI7ETmjuxEXZXsRGGb
7ETXoexE2qjsRNWu7ERUtexEy7vsRM/B7ETJyOxESM/sRETV7ETD2+xEQuLsRMHo7EQ47+xE
NPXsRLP77EQyAu1ELgjtRDAP7USmFe1EqhvtRCEi7UQlKO1EpC7tRJ417USaO+1EGULtRJhI
7USUTu1EE1XtRMtb7URKYu1ERmjtREBv7UREde1Eu3vtRBGC7URWiO1EWI/tRFSV7URQm+1E
UqLtRLGo7US9ru1EPLXtRLu77US3we1ENsjtRDDP7UQr1e1EqtvtRCni7UQl6O1EH+/tRJ71
7USa++1EGQLuRJgI7kSUDu5ElhXuRA0c7kQRIu5EiCjuRAcv7kQCNe5EBDzuRIRC7kR/SO5E
/k7uRHVV7kR5W+5Ec2LuRG9o7kTubu5EbXXuRIp77kSEgu5Ef4juRISO7kR9le5E/JvuRPih
7kTyqO5Ec67uRPK07kTsu+5E8MHuRGfI7kRpz+5E4tTuRGHb7kQA4u5Ef+juRP7u7kT69O5E
efvuRHMC70TyCO9E7g7vRG0V70RpG+9E6CHvROIo70TeLu9EXTXvRNw770TXQe9ELkjvRMVO
70THVe9EQFvvREJi70S5aO9EvW7vRLd170Sze+9EroHvRLGI70Qwj+9EK5XvRCWc70Smoe9E
JajvRB+v70Qbte9EmrvvRBnC70QVyO9ElM7vRI7V70SK2+9ECeLvRIjo70QH7+9EffXvRIH7
70R7AvBEdwjwRHMO8ER1FfBE9BvwRPAh8ETqKPBE7i7wROo08ETkO/BEY0LwRF9I8ERhT/BE
XVXwRFhb8ERSYvBE0WjwRM1u8ETPdfBESHvwRMeB8ETBiPBExY7wRDyV8ES7m/BEv6HwRDao
8ES1rvBErrXwRLO78ESuwfBEqMjwRCfP8EQj1fBEJdzwRCHi8EQd6PBEF+/wRJb18ESS+/BE
lALxRJAI8USMDvFEjhXxRAQc8UQJIvFEfyjxRP4u8UT6NPFE/DvxRHtC8UR3SPFE9k7xRPJU
8URxW/FE6GHxRGdo8UTmbvFE4nTxROR78UTggfFEX4jxRFiP8URUlfFEUJvxRFKi8UTRqPFE
za7xREy18UTDu/FEx8HxRMHI8URAz/FEPNXxRLvb8UQ64vFENujxRDDv8USu9fFEqvvxRCkC
8kSoCPJEpA7yRCMV8kQdHPJEGSLyRJgo8kQXL/JEEzXyRBU88kQRQvJEkEjyRIxO8kSGVfJE
gVvyRABi8kR/aPJE/m7yRPp08kT0e/JE</AssayXData><AssayYData Points="600">cqAPQCgXIEAKMiZAQr4oQKSAKkD7sSpADIcrQEGpK0BA8CtANhUsQMoZLECVLixAmxgsQKRj
LEDyVixAx3IsQCBNLEAIjCxAK3ksQAeULEBCpCxAMrAsQA2dLEDftCxAs5AsQDAWLUDqqCxA
CLcsQLWuLECT3CxA484sQFMCLUA1+ixA4vIsQFRELUC/Gy1Aa/UsQJqdLEB7DC1AOGAtQOIb
LUAnGC1Aml0tQHM/LUD0Ey1A91UtQL4sLUBLci1ADzgtQKSOLUA/mC1AY4wtQAqmLUDiRi1A
UIQtQI+ZLUD5oi1AYY4tQO2ZLUDZzS1ACfQtQLeqLUAvsi1AWLQtQEr7LUD71S1AjM8tQBfP
LUC/8S1AFcYtQIuYLUAxzC1AZwQuQKn+LUDWsi1AjQYuQCEnLkBpEi5A5P0tQAT0LUCdUy5A
qTAuQOj0LUAOTy5AzRguQNIwLkDbZS5AKiIuQGhCLkAjlC5AFWMuQN09LkACfy5Adm8uQNiH
LkCyly5Ac6guQOGXLkD8ti5AM+AuQGewLkDPli5AvqMuQA61LkAOvC5AXZouQObYLkDBzy5A
/ewuQI5HL0Ck7C5A5a4uQGoFL0B1IS9A+hQvQEjMLkB4IS9AvgMvQNIiL0DJ+C5A9MsuQD8g
L0CN5S5AeDAvQK9kL0C1HC9AankvQJhIL0BdVy9AT4IvQJdSL0BMNC9A1mgvQP1gL0D2SS9A
s4QvQAO3L0DZji9Anp0vQAqLL0AafC9ALWIvQB3NL0C8vy9Ag8kvQArcL0B8ry9AFsAvQI/P
L0BEsy9A57MvQFDaL0Alyi9ADq0vQJ34L0AOEDBAxOAvQIwDMEAeAjBA4QUwQGb8L0A9OjBA
phIwQG0DMECf7C9ARjwwQMg1MEDb/i9A+zowQFMhMEDOZjBAXi4wQLtYMECUQDBAfE8wQJdH
MEBMYTBA9EswQNSBMECTfjBASTUwQEg/MEBDHjBAP0YwQKniMEAjjTBAjNYwQMDBMEAt4jBA
IMQwQDDAMEB4pTBACxcxQOTeMECkAjFAO8gwQAcVMUCrmjBAsa8wQL8DMUCj4jBA5gExQF1O
MUAE2DBAVAUxQFU5MUAFRTFAkh8xQG1lMUC4FjFA4z8xQHtMMUAUYzFA8EcxQKT3MED+eDFA
I5AxQDhpMUAtRjFAjmExQHiKMUCQmDFAgrMxQDlxMUC2mTFAPOgxQCCKMUAWszFABKoxQGiz
MUBv1jFAMP8xQKqlMUCOejFAAX0xQAOgMUC01jFAfOwxQCahMUAYmjFAfhIyQK4hMkDA3DFA
QxIyQHEAMkB+QjJAqBoyQOXeMUDpAjJAODYyQPk0MkC3MjJANAgyQFRMMkBzHTJAeFoyQA9o
MkDeijJAqjMyQLIHMkDjJjJArKoyQGpLMkA1dzJAzVoyQFiSMkBTrDJAlSQyQJLHMkA5ojJA
2akyQOPRMkApkjJAOm8yQFKUMkAVtzJAegMzQCN8MkAFqjJAsJ8yQBffMkCP0TJA7/AyQG4F
M0AMGzNACw4zQGrqMkCs0jJAzrkyQNHtMkDEHDNACQszQN3rMkCYBjNA6SczQAURM0APTzNA
s+gyQN4zM0BBLTNAMWMzQLsFM0BaozNA+4kzQEyUM0CBKTNAsS4zQHaCM0AYGDNAc0kzQKRR
M0AkYjNAaW4zQLREM0BZxTNAYagzQGWBM0DVbzNA8JMzQJuXM0CtoDNAwbczQFfqM0ARzDNA
UsYzQIbDM0CEqjNAurMzQD+8M0DyxzNAlxA0QP22M0DU9jNAD8YzQAHuM0CCDDRAptUzQBnz
M0CbCjRAs+AzQDP1M0CONjRAdB40QOwgNECnSTRAVUM0QJAbNEArTTRAVFQ0QE0qNECmPTRA
AFM0QEeONECCtjRAUpM0QOaYNECdYDRAHXQ0QHiSNEA6kzRArHM0QNmpNEDNwTRAo8w0QGlp
NEAJfTRAMV00QES3NEA+zjRAAq80QLfQNEAV/TRANew0QHgRNUAAAjVA9cY0QEfPNEBhLDVA
MCk1QFLONEBi+jRA9Qs1QO7MNEDK9TRAsBM1QKXgNEBiMTVAPwM1QIxeNUB2+TRA5BY1QJsR
NUCMBzVA8fc0QC46NUAc4jRA5HI1QBlKNUBnZjVA61M1QIIQNUAFRjVAK3c1QESANUBhgzVA
T8I1QDuKNUDQhjVAz5A1QEK5NUCpnTVAXZY1QN6mNUCwfjVAPuc1QBXCNUABDjZAars1QIT3
NUBH0jVAJ9Y1QLa0NUAqIzZA/+s1QBLMNUDqFzZA9As2QD3mNUBLBDZAbeE1QKSsNUDbJTZA
2x42QDE7NkDRETZAL/s1QIA3NkCNPDZA7To2QPwuNkDXVTZAd2M2QDJbNkBgeDZA3Tg2QMhG
NkAbfzZAL5E2QGaoNkAEiDZAm3g2QMiLNkDsuDZASk02QISgNkAqrTZARaI2QDPINkBspzZA
4Ko2QELWNkA1zjZAptw2QGWpNkD/2DZATOg2QCzpNkDPKzdASs42QAW4NkDwxzZAud82QFAn
N0DAMzdAbrQ2QGkIN0Am9jZAGSE3QIV1N0Be7jZAQ2k3QBv/NkBmPzdAUCk3QEMrN0AvUDdA
mjI3QLs7N0DHOjdAuDs3QMBpN0DHXTdAd4U3QKtgN0AYazdAKjQ3QMCsN0D3ZDdAmkk3QN1M
N0ApbDdA6pg3QACjN0CMTjdAg5A3QI3TN0BBxjdAuKg3QAHFN0DG3TdA2NM3QFLUN0B3AzhA
u7c3QNz1N0DDyzdAlZI3QAyzN0Bg6DdA4QQ4QL0MOEDQUDhA6PU3QDkQOECP6DdAb0U4QEU0
OEBaCThAzT04QBA3OECWfThAvlI4QJcxOECGTzhAKiU4QFXnN0BzbThAq0s4QHWsOED0NDhA
ToQ4QGqhOEBhSDhAfVU4QOJTOEADXzhAB7o4QB5SOED9ODhADJ04QJ2BOEA4aThAKXk4QJCp
OEC5eDhA6I04QF+oOEBuqjhAFqA4QByXOECjkjhAxNk4QFiuOEDP/zhA2LQ4QCKPOEBGqDhA
e704QGIROUDJCDlA0g05QA87OUAr9DhAXLU4QKYROUD/7DhAc/o4QEPtOEDeLDlADxs5QIRW
OUCOGzlAbQw5QAIUOUB0RDlAvlE5QJv8OEBKRjlA1Ds5QN98OUD6TDlAXFs5QCdSOUC7ajlA
2WI5QPN+OUA7gDlAalg5QBdeOUDfVTlA</AssayYData></Step><Step><CommonData><SampleLocation>2</SampleLocation><SampleID></SampleID><SampleGroup></SampleGroup><SampleInfo></SampleInfo><SampleRow>M</SampleRow><SamplePlate>1</SamplePlate><WellType>BUFFER</WellType><Concentration>-1</Concentration><ConcentrationUnits>µg/ml</ConcentrationUnits><MolarConcentration>-1</MolarConcentration><MolarConcUnits>nM</MolarConcUnits><MolecularWeight>-1</MolecularWeight><Temperature>30</Temperature><StartTime>2088373</StartTime><AssayTime>100</AssayTime></CommonData><FlowRate>1000</FlowRate><StepType>DISASSOC</StepType><StepName>Dissociation</StepName><StepStatus>OK</StepStatus><ActualTime>100.008</ActualTime><CycleTime>0.2</CycleTime><AssayXData Points="500">WoLyRFaI8kRQj/JETJXyRMub8kTEovJEyajyRMSu8kS+tfJEPbzyRDnC8kQ7yfJEN8/yRDPV
8kQt3PJErOLyRKjo8kQn7/JEpvXyRKL78kSkAvNEGwnzRB8P80QbFfNEFBzzRBAi80SPKPNE
kS/zRI0180SJO/NEg0LzRIdI80T+TvNEAFbzRPxb80T4YfNE+mjzRPZu80R1dfNE63vzRGqC
80RmiPNEaI/zROeV80Tjm/NEYqLzRNmo80TdrvNE17XzRFa880RSwvNE0cjzRFDP80RM1fNE
y9vzRMTi80TA6PNEvO7zRL7180S6+/NEOQL0RDMJ9ERoD/RErhX0RC0c9EQpIvREqCj0RCcv
9ESmNfREojv0RJxC9ESXSPREFk/0RJVV9EQUXPREEGL0RApp9EQOb/REhXX0RIl79EQAgvRE
f4j0RIGP9ET4lfRE/Jv0RPih9ER3qPRE7a70RGy19ETru/REasL0RGbI9ERgz/REXNX0RNvb
9ERa4vRE2ej0RNXu9ETX9fRE0/v0RFIC9UTJCPVESA/1REMV9URGHPVEQSL1RMAo9UQ/L/VE
OzX1RLo79US0QvVEsEj1RC9P9USuVfVEqlv1RCli9UQjafVEH2/1RJ519USZe/VEGIL1RJeI
9UQWj/VElZX1RAyc9UQIovVECqn1RAav9USFtfVEBLz1RADC9UR/yPVEec/1RHXV9UT02/VE
c+L1RG7o9UTt7vVE5/X1ROP79URiAvZE4Qj2RN0O9kRcFfZE2xv2RFoi9kTRKPZEUC/2RM81
9kTLO/ZESkL2RMlI9kTETvZEQ1X2RD1c9kRBYvZEuGj2RDdv9kQzdfZEsnv2RKyC9kSwiPZE
y4/2RKaV9kSim/ZEIaL2RCOp9kQfr/ZEc7b2RBS89kQYwvZEj8j2RJHP9kSN1fZEDNz2RAji
9kSH6PZEBu/2RH319kT8+/ZE+AH3RPoI90R5D/dEdRX3RPQb90RqIvdEbij3ROUu90TnNfdE
4zv3RGJC90ThSPdE3U73RFxV90RWXPdEUmL3RNFo90RQb/dETHX3RMt790TEgvdEwIj3RMSO
90S+lfdEupv3RDmi90S4qPdEN6/3RDO190QtvPdEKcL3RKjI90Qnz/dEptX3RKLb90Sc4vdE
Gun3RBbv90SV9fdEFPz3RBAC+ESPCPhEiQ/4RIUV+ESJG/hEgyL4RH8o+ET+LvhE+DX4RPw7
+ET4QfhE8kj4RPZO+ERsVfhEblz4RGpi+ERmaPhEaG/4RGR1+ETje/hEWoL4RNmI+ETVjvhE
15X4RFac+ERSovhE0aj4REiv+ERMtfhEwrv4RMTC+ETAyPhEvM74RLbV+ES62/hEOeL4RDPp
+EQv7/hEK/X4RC38+EQpAvlEqAj5RB8P+USeFflEmhv5RJwi+USXKPlEFi/5RJU1+UQUPPlE
EEL5RApJ+UQGT/lEhVX5RARc+USDYvlEf2j5RHlv+UT4dflE9Hv5RPiB+UTyiPlE7Y75ROeV
+URmnPlEYqL5RGao+URgr/lEXLX5RNu7+URawvlE2cj5RNXO+UTP1flE09v5REri+UTJ6PlE
SO/5REP1+UQ9/PlEQQL6RLgI+kQ3D/pEMxX6RLIb+kS0IvpEsCj6RC8v+kSmNfpEJTz6RCFC
+kQjSfpEH0/6RJ5V+kSaW/pEk2L6RJdo+kQOb/pEjXX6RIl7+kSLgvpECon6RAaP+kSFlfpE
/Jv6RACi+kR3qPpEea/6RHW1+kT0u/pEc8L6RG7I+kTtzvpE59X6ROPb+kRi4vpE4ej6RN3u
+kRc9fpEVvz6RFIC+0RWCPtEUA/7RM8V+0TLG/tExCL7RMko+0TELvtEvjX7RD08+0Q5QvtE
O0n7RDdP+0QzVftELVz7RKxi+0SoaPtEJ2/7RKZ1+0Sie/tEIYL7RBqJ+0TLj/tElZX7RBSc
+0QQovtEj6j7RImv+0SNtftEibv7RIPC+0SHyPtE/s77RADW+0T82/tE+OH7RPro+0Rw7/tE
dfX7RG78+0RqAvxEZgj8RGgP/ETfFfxE4xv8RGIi/ETZKPxE3S78RFQ1/ERWPPxEUkL8RE5I
/ERIT/xETFX8RMJb/ERBYvxEwGj8RLxu/ES+dfxEunv8RDmC/EQzifxEL4/8RCuV/EQtnPxE
rKL8RKio/EQnr/xEnrX8RKK7/EScwvxEGsn8RBbP/ESV1fxEFNz8RBDi/EQK6fxEDu/8RIX1
/EQE/PxEgwL9RH8I/UT+Dv1E+BX9RPQb/UT4If1Ebij9RO0u/URsNf1E6zv9RGpC/URmSP1E
5U79RGRV/UTbW/1EWmL9RNlo/UTVbv1Ez3X9RE58/URKgv1EyYj9REiP/URElf1ERpz9RLyi
/UTAqP1EN6/9RLa1/USyu/1EtML9RDPJ/UQvz/1ErtX9RCXc/UQp4v1EI+n9RB/v/USe9f1E
Hfz9RBgC/kSXCP5Eqg/+RI0V/kQMHP5ECCL+RIco/kQGL/5EhTX+RAQ8/kR7Qv5Ef0j+RHlP
/kT4Vf5E9Fv+RHNi/kTyaP5E7W7+ROd1/kRmfP5EYoL+ROGI/kTdjv5EXJX+RFac/kRaov5E
0aj+RFCv/kRMtf5Ey7v+RM3C/kTJyP5ExM7+RL7V/kS62/5EOeL+RLjo/kS07v5EM/X+RDX8
/kQ=</AssayXData><AssayYData Points="500">4Jg5QGkOOEA0ITZA37YzQAZMMUBE6C5A0CstQLEGK0AevylAXxwoQC0VJ0Cf2CVAth0lQICQ
JEDsjSNA8xAjQKusIkDWZyJA30YiQAx7IUB1liFAoyohQJvuIEBAwiBA/J4gQGJgIEBrCyBA
GfgfQOXbH0B9vR9AA8kfQN5hH0DzLR9AWU8fQLIiH0CPER9ArTQfQP0OH0Birh5Aa78eQDDX
HkAe9R5Aw60eQM/fHkDIgB5A8aAeQGqCHkCslB5Ao1seQLM7HkDFVx5Auk4eQOw3HkDoEh5A
WwYeQLAFHkCSbx5ASQceQDbwHUBi+B1AAgAeQMW6HUA+vh1ADD0eQE6RHUCm0h1AT8YdQLja
HUD5rx1A3cAdQO3WHUCN6x1AJLEdQKlvHUDKsh1AO/4dQAWvHUAWah1AN5QdQIvRHUAscx1A
h5sdQAylHUAIch1AOHkdQEidHUCQdR1AUVkdQFqZHUDIYB1AYSwdQLapHUCMTx1AiLMdQIg2
HUBnbh1ABl8dQAX6HEDyaB1AYF4dQNJNHUB+Yh1AbYsdQAQoHUB9NB1AWA8dQIZFHUBYGx1A
wAUdQBk3HUBeKR1ArxIdQJ52HUBvKh1ArAEdQCODHUDlJR1AJy0dQEIxHUAbIB1AzgYdQGSw
HEDy6hxAxw4dQOseHUANTh1AifwcQFnDHECQ9RxA4iEdQCvZHEARRR1AHSIdQIwoHUDHIh1A
wOIcQCyBHECI+xxAqAIdQDPzHEAtLx1ACPscQLnKHECp/BxAe+McQNq/HEB3khxAqekcQJH6
HEBu9BxAJ/4cQBnLHEAzAx1AVOYcQI7CHECLDR1Ao/gcQH/RHEAmwBxAX9wcQIj1HEC37BxA
sQIdQCi0HEA70BxAZeMcQDjWHEA7yBxApr4cQLOvHEBWqRxAu5YcQOqtHEDHohxAw7McQLrS
HEAPtRxA67scQFT0HEB1mxxATH0cQGfdHEC6uxxATBEdQFibHEAyjBxAe5IcQBB0HEBO1RxA
CtkcQLuoHEAX5xxA7fMcQJ/WHED7wRxAXgMdQISoHEA2oRxAZcYcQDq1HEBk0RxAPPAcQPPa
HEBl0RxAvXgcQMLaHEBHvxxA5HkcQAaaHECyjRxAqHwcQFyTHEBVeRxAlpwcQKzsHEDdUxxA
JtwcQCbfHEAGkhxAOl0cQD9gHEBgjBxA6VccQBa1HEAG0BxAbJEcQKDOHECs4xxAhpwcQM8Q
HECQehxAmnIcQOnFHEDDpxxA0mUcQO1hHECzmhxAbMwcQF6XHEADgxxAeUMcQF2DHECGfxxA
6G4cQCJ4HECJnhxA1I0cQB9wHECMgBxAPFUcQCa2HEDEexxAkXEcQNcxHEDUihxAoKQcQDKb
HED+TBxAcKUcQHKwHECKbxxAua8cQI92HEDWiRxAtcIcQH1UHEBCjhxAdIYcQC1xHEDEdhxA
D6AcQIeSHEBhiBxAPH8cQL9eHEDechxACy8cQN2jHEBthhxAPaUcQD2OHEC7kRxA0DIcQOlQ
HEAvhRxAZaIcQNFrHEAhhxxAQJUcQMIlHEA6bxxAeWgcQCGcHEAVbxxAMJkcQLKgHED6chxA
6HgcQBJnHEB2hBxAWHwcQKx1HEBLShxAJUUcQHeCHEDomBxAQRkcQCgjHEAoQhxA0oUcQEht
HEDnYRxA5EkcQLo6HEAgixxASGscQNCiHEApmxxAxZQcQOc+HEAeeBxAXGMcQACfHEAyMxxA
YnIcQEx9HEBefxxAxhkcQDk3HEBXsxxAOiocQApgHEDSWBxAKA8cQMWrHEAbWBxA41wcQIVD
HEBiXRxAgWccQGdoHED+QhxAC08cQDN4HEAqgBxAwJscQGtMHEAZPhxAZFMcQMZQHEA0ahxA
N2McQD1iHEDBhhxA7k8cQIWsHEB2UBxA4z4cQHcvHEBBYBxADzwcQDRjHEBQQBxAUEEcQKcz
HEBGUhxAF00cQHURHEDWpRxAzVMcQKkNHEBTRxxAEWocQHJEHEDAIhxAAj0cQD5MHECPJhxA
CVYcQIx4HECENBxA8TccQFtzHECqUhxAamocQPVMHEDPehxAtUUcQHW9G0CPHhxA5i4cQMY1
HEBULRxAPiIcQHd/HECeVBxAtyocQPB6HEBVEBxAlWUcQCA4HEADNRxAqlIcQNFMHEB4WhxA
VDEcQHJLHEAoRRxAsCIcQGpMHEBXSRxABy0cQE0EHEAKQhxAQUscQCoBHEAZYxxA1QkcQJ9d
HECXDhxAeSgcQHgjHEAnaBxAU00cQBo8HEBILBxA2Q0cQChRHECgKxxAQWwcQGsIHECCFhxA
6A4cQD8wHEA/KBxAPe8bQJVAHEDlRBxASAgcQMk+HEA/+htATSMcQN4RHEDeHRxAMDwcQIgt
HEAA9xtAIfwbQM3dG0CuIRxAWDkcQD1AHECFNhxAxikcQCAnHEBbGxxAtA4cQMnrG0DRPhxA
0B4cQBFBHECx/xtAXvwbQFL7G0CNHhxACVEcQEHnG0AULBxAwNcbQClAHEDLHxxAWy4cQAES
HEBAFRxAuikcQIHtG0Dw6xtAiGMcQCb4G0CFFBxAqN4bQGUAHEDRXxxA1yscQPc1HEA0ExxA
fDAcQNTrG0AzThxAmnwcQEhdHEA+NBxAS1wcQHH7G0AXDxxAD/wbQK46HEAyLxxA7PcbQCoK
HEA=</AssayYData></Step><Step><CommonData><SampleLocation>4</SampleLocation><SampleID></SampleID><SampleGroup></SampleGroup><SampleInfo></SampleInfo><SampleRow>M</SampleRow><SamplePlate>1</SamplePlate><WellType>BUFFER</WellType><Concentration>-1</Concentration><ConcentrationUnits>µg/ml</ConcentrationUnits><MolarConcentration>-1</MolarConcentration><MolarConcUnits>nM</MolarConcUnits><MolecularWeight>-1</MolecularWeight><Temperature>30</Temperature><StartTime>2194608</StartTime><AssayTime>60</AssayTime></CommonData><FlowRate>1000</FlowRate><StepType>BASELINE</StepType><StepName>Baseline</StepName><StepStatus>OK</StepStatus><ActualTime>60.0099</ActualTime><CycleTime>0.2</CycleTime><AssayXData Points="300">mwL/RBIJ/0QWD/9EEBb/RAwc/0SLIv9ECin/RIkv/0SENf9Efjz/RIJC/0T5SP9EeE//RHRV
/0TzW/9E9WL/RPFo/0Rob/9E53X/RON7/0Rigv9E4Yj/RGCP/0Tflf9E2pv/RFmi/0RTqf9E
T6//RM61/0RNvP9EScL/RBDK/0RHz/9EvtX/RD3c/0Q54v9EuOj/RLrv/0S29f9ENfz/RFYB
AEVYBABFkwcARRQLAEUSDgBFUhEARZEUAEWPFwBFzxoARUseAEVJIQBFiSQARYcnAEXGKgBF
Qy4ARUUxAEWBNABFwDcARQA7AEU/PgBFf0EARX1EAEW8RwBF90oARfpNAEV2UQBFtlQARbRX
AEXzWgBFM14ARTFhAEWuZABFrGcARetqAEUrbgBFKXEARWh0AEXldwBF53oAReV9AEVigQBF
YIQAReGHAEUgiwBFHo4ARV6RAEWZlABFm5cARRibAEVYngBFVqEARZWkAEXRpwBFEKsARVCu
AEVOsQBFjbQARYu3AEXKugBFS74ARUnBAEVHxABFxMcARcbKAEUCzgBFg9EARYHUAEV/1wBF
ANsARf7dAEU94QBFuuQARXvnAEW26gBFN+4ARTXxAEWy9ABFsPcARbL6AEXt/QBFbgEBRWwE
AUXtBwFF6woBRekNAUVmEQFFZBQBRaQXAUUlGwFF4R0BRSAhAUUUJQFFnycBRd8qAUUaLgFF
GDEBRZk0AUWXNwFF1zoBRVQ+AUUUQQFFVEQBRdFHAUXPSgFFDk4BRU5RAUVLVAFFi1cBRQhb
AUUGXgFFh2EBRYVkAUWDZwFFBGsBRUNuAUVBcQFFvnQBRX93AUW6egFFO34BRTmBAUV5hAFF
uIcBRfOKAUUzjgFFMZEBRbKUAUWwlwFF75oBRe2dAUVqoQFFbKQBRainAUXnqgFF5a0BRSWx
AUWmtAFFpLcBRSC7AUUevgFFIMEBRZ3EAUXdxwFF28oBRRrOAUVa0QFFWNQBRdXXAUUU2wFF
Et4BRVLhAUWR5AFFj+cBRc/qAUVL7gFFSfEBRYn0AUXI9wFFCPsBRQb+AUVFAQJFhQQCRYMH
AkXCCgJFPw4CRT0RAkV9FAJFvBcCRboaAkX6HQJFdiECRXQkAkW0JwJF8yoCRfEtAkVyMQJF
rjQCRbA3AkXrOgJFKz4CRSlBAkWqRAJF6UcCRedKAkXlTQJFYlECRWBUAkXhVwJFIFsCRR5e
AkUcYQJFwmQCRZtnAkXbagJFFm4CRVZxAkVUdAJF1XcCRRR7AkUSfgJFUoECRY2EAkWPhwJF
DIsCRUuOAkVJkQJFiZQCRYeXAkXGmgJFQ54CRYOhAkWBpAJFwKcCRQCrAkX+rQJFPbECRbq0
AkW4twJFtroCRTe+AkU1wQJFdMQCRbTHAkXvygJF8c0CRW7RAkWu1AJFrNcCRaraAkXp3QJF
KeECRabkAkXl5wJF4+oCRSLuAkVi8QJFYPQCReH3AkUc+wJFHv4CRVoBA0WZBANFlwcDRRgL
A0UWDgNFVhEDRZUUA0XRFwNFzxoDRVAeA0VOIQNFjSQDRYsnA0UIKwNFCi4DRUUxA0WFNANF
gzcDRcI6A0VDPgNF</AssayXData><AssayYData Points="300">7L4bQO3pG0DWrBtAgasbQI7ZG0DofxtA9VQbQARcG0DkXhtADBkbQBdBG0BgNhtAgDgbQIEz
G0DGIRtA8vMaQBblGkDYORtAXvsaQDqdGkBg1xpAE74aQAyfGkBVwRpAP9MaQLqeGkBivRpA
0MYaQCuLGkBjthpAwdUaQNrnGkBOaxpA+HAaQPnAGkB9cBpA94waQBdGGkCEzxpAgIYaQDo9
GkD7fxpAgocaQJtBGkCaQBpALW0aQPktGkD8VxpAl34aQA90GkB7HBpAM34aQLgBGkAiSRpA
A4saQIA+GkClIBpAfxUaQKg9GkBMNRpAC/0ZQIE7GkCGFRpAgVUaQFo6GkBRMhpAnikaQEwX
GkAABhpAj+IZQF7aGUBASRpA3+8ZQPEWGkDh7hlA8jUaQL3iGUB0rRlAxLgZQBLvGUAz7xlA
boMZQFbjGUCFihlAl/YZQM3hGUD/BRpA3bwZQOwcGkAPHBpAaugZQFLzGUAKZBlASdwZQOu0
GUAmQhpAcp0ZQItsGUBM6BlA/NYZQCzqGUBokRlAy6MZQKnsGUALTRlAiJIZQIpRGUB8lRlA
AnIZQE38GEDvpRlA1M0ZQIyWGUDDtBlAp84ZQG6+GUBtgBlAi5QZQMaYGUCtkhlAZ4gZQOF2
GUBHxxlAc0IZQMikGUBmkRlAsp0ZQJJWGUDNXBlAA6AZQDalGUCqXhlAWIkZQAK6GUBJfBlA
hF4ZQNplGUC2bxlAC0IZQLRoGUArShlASlEZQHYDGkBMfxlAV3IZQEWLGUCLfxlA7awZQGa9
GUCbXhlA+4wZQDCLGUAEkhlASkMZQAxNGUC7kxlAKbUZQJu6GUDxeRlA5acZQDpMGUAY/hhA
28gZQLSBGUAvUBlAazYZQHI5GUDhkRlA8zwZQBtTGUCHNxlArCoZQLd7GUDtOBlAPAoZQOYi
GUARfhlAFv0YQHRXGUCN/xhAmTcZQIp6GUCCVhlAeGMZQKU3GUDmVRlAo1gZQI/WGEDlUBlA
Ke4YQELgGEBNMBlALEcZQKNmGUBxSxlAxjEZQGj3GECVaBlABioZQFpBGUDfNBlAAEAZQAkR
GUAk6BhAzgoZQIJTGUDhLBlAkksZQNH2GEDGGhlAiEAZQG41GUBBDRlAexsZQNE1GUBQDhlA
oTQZQAYIGUAlRxlAyzYZQBIdGUC1ExlAJhEZQGI3GUDQIhlA4OoYQGQEGUCg7hhAbB4ZQBL2
GECACBlAdSwZQBUrGUASURlAfBMZQMX8GECtXhlAYQgZQGAXGUBP2RhAlF8ZQHVEGUCKBhlA
ryYZQLT6GEBv/hhAegIZQIjHGEBLChlADAwZQOHoGEAnURlAg/4YQJPYGECHMhlAsRUZQIwX
GUD38hhAdfkYQNXcGEDt4RhAugMZQIDjGEAsqhhA3+MYQGIBGUCmJhlAOhYZQIf6GECCKxlA
VBsZQMEzGUBltRhATf0YQCvgGECaxhhAj+EYQC0GGUAqxhhAuPQYQA2+GEDn7BhASu8YQJSg
GEBr+xhA5OAYQAzVGEAWMxlAeNoYQH7CGECs0RhATuoYQArVGED6UhhAeeIYQOe2GEC6nRhA
/McYQMvLGED54hhA</AssayYData></Step><Step><CommonData><SampleLocation>10</SampleLocation><SampleID></SampleID><SampleGroup></SampleGroup><SampleInfo></SampleInfo><SampleRow>M</SampleRow><SamplePlate>1</SamplePlate><WellType>KSAMPLE</WellType><Concentration>-1</Concentration><ConcentrationUnits>µg/ml</ConcentrationUnits><MolarConcentration>-1</MolarConcentration><MolarConcUnits>nM</MolarConcUnits><MolecularWeight>-1</MolecularWeight><Temperature>30</Temperature><StartTime>2261235</StartTime><AssayTime>120</AssayTime></CommonData><FlowRate>1000</FlowRate><StepType>ASSOC</StepType><StepName>Association</StepName><StepStatus>OK</StepStatus><ActualTime>119.991</ActualTime><CycleTime>0.2</CycleTime><AssayXData Points="600">dkEDRbVEA0WzRwNFMEsDRXBOA0VuUQNFrVQDRe1XA0XrWgNFaF4DRadhA0WlZANF5WcDRSRr
A0UibgNFYnEDRd50A0XgdwNF3noDRVt+A0VZgQNFmYQDRRqIA0UYiwNFFo4DRZORA0XSlANF
0JcDRRCbA0VPngNFTaEDRc6kA0UJqANFDKsDRUeuA0WGsQNFhLQDRQW4A0VBuwNFQ74DRUHB
A0W+xANFwMcDRT3LA0V8zgNFetEDRXjUA0X51wNF99oDRTfeA0Wz4QNFseQDRa/nA0Xv6gNF
Lu4DRW7xA0Wt9ANF6fcDRef6A0Vo/gNFpwEERaUEBEXlBwRFIAsERSIOBEWfEQRF3hQERdwX
BEUcGwRFWx4ERVkhBEWZJARFFigERRQrBEUWLgRFkzEERZE0BEXQNwRFTTsERU8+BEVNQQRF
ykQERchHBEUHSwRFR04ERUVRBEWEVARFAVgERf9aBEU/XgRFfmEERXxkBEW8ZwRFOWsERTtu
BEV2cQRFtXQERbN3BEVFewRFdH4ERa+BBEWxhARF7YcERSyLBEUqjgRFapEERamUBEXplwRF
55oERWSeBEVmoQRFoaQEReCnBEXeqgRFHq4ERZ+xBEWdtARF3LcERRi7BEUavgRFVcEERdbE
BEXUxwRFFMsERVPOBEVR0QRFkdQERQ7YBEUM2wRFS94ERYrhBEXK5ARFyOcERUXrBEVD7gRF
RfEERcL0BEUB+ARF//oERT/+BEV+AQVFfAQFRfkHBUU5CwVFNw4FRbgRBUW1FAVFsxcFRfMa
BUVwHgVFbiEFRXAkBUXtJwVF6yoFRSouBUWnMQVFqTQFRac3BUUkOwVFIj4FRWJBBUXjRAVF
4EcFRd5KBUVbTgVFm1EFRZlUBUUaWAVFGFsFRRZeBUWXYQVF0mQFRdBnBUUQawVFT24FRU1x
BUXOdAVFDngFRQx7BUUJfgVFhoEFRYiEBUXEhwVFRYsFRUOOBUVBkQVFwpQFRcCXBUX/mgVF
fJ4FRXqhBUV4pAVF+acFRfeqBUU3rgVFdrEFRbG0BUWvtwVFdrsFRXC+BUVuwQVFrcQFRe3H
BUXrygVFaM4FRafRBUWl1AVF5dcFRSTbBUUi3gVFYuEFRd7kBUXc5wVF2uoFRVvuBUVZ8QVF
1vQFRRb4BUUY+wVFFv4FRZMBBkWRBAZF0AcGRU0LBkVPDgZFTREGRcoUBkXIFwZFBxsGRUce
BkWGIQZFhCQGRQEoBkUDKwZFQy4GRX4xBkW+NAZFvDcGRT07BkV4PgZFekEGRbVEBkX1RwZF
80oGRXROBkWzUQZFsVQGRfFXBkUsWwZFLl4GRathBkWpZAZF6WcGRedqBkVobgZFZnEGRaV0
BkXgdwZF43oGRR5+BkWfgQZFnYQGRdyHBkUciwZFGo4GRVmRBkXWlAZF1JcGRRSbBkVTngZF
UaEGRZGkBkUOqAZFDKsGRUuuBkWKsQZFyrQGRci3BkVFuwZFR74GRUXBBkXCxAZFAcgGRf/K
BkWAzgZFftEGRXzUBkW81wZFOdsGRTfeBkV24QZFteQGRbPnBkXz6gZFcO4GRXLxBkVw9AZF
7fcGRev6BkUq/gZFqwEHRakEB0WnBwdFJAsHRWQOB0ViEQdF4xQHReAXB0XeGgdFXx4HRZsh
B0WZJAdFGigHRRgrB0UWLgdFlzEHRdI0B0XUNwdFFDsHRU8+B0VRQQdFzkQHRcxHB0UMSwdF
CU4HRYpRB0WIVAdFyFcHRUVbB0VDXgdFQWEHRYBkB0XAZwdF/2oHRXxuB0V6cQdFeHQHRbh3
B0U5ewdFNn4HRbOBB0W2hAdFs4cHRTCLB0VwjgdFbpEHRa2UB0XtlwdF65oHRWieB0WnoQdF
paQHReWnB0UkqwdFIq4HRaOxB0WhtAdF3LcHRd66B0VbvgdFWcEHRZnEB0UWyAdFGMsHRRbO
B0VV0QdFkdQHRdDXB0UQ2wdFT94HRU3hB0WN5AdFCegHRQzrB0VH7gdFhvEHRYT0B0UF+AdF
QfsHRUP+B0V+AQhFvgQIRbwHCEU9CwhFfA4IRXoRCEW6FAhF9RcIRfcaCEV0HghFsyEIRbEk
CEWvJwhFMCsIRWwuCEVuMQhFqTQIRek3CEXnOghFJj4IRadBCEWlRAhFo0cIRSBLCEUiTghF
XVEIRd5UCEXcVwhFHFsIRVteCEVZYQhF1mQIRRZoCEUUawhFU24IRZNxCEWRdAhFDngIRRB7
CEUOfghFioEIRcqECEXIhwhFSYsIRUeOCEVFkQhFhJQIRQGYCEVBmwhFP54IRX6hCEW+pAhF
vKcIRfuqCEV4rghFdrEIRXi0CEX1twhF87oIRTK+CEWvwQhFcMQIRa/HCEUsywhFKs4IRavR
CEWp1AhFp9cIRSTbCEVk3ghFZuEIRePkCEXg5whF3uoIRV/uCEWb8QhF2vQIRdj3CEUY+whF
V/4IRZcBCUWVBAlFFggJRdIKCUVTDglFjxEJRZEUCUUOGAlFDBsJRQkeCUWKIQlFyiQJRcgn
CUUHKwlFQy4JRUExCUWANAlFATgJRf86CUV8PglFfkEJRXxECUX5RwlFOUsJRTZOCUV2UQlF
tlQJRbNXCUUwWwlFcF4JRa9hCUWtZAlF7WcJRSxrCUVsbglFp3EJRaV0CUXldwlFJHsJRWR+
CUVigQlF3oQJReCHCUXeiglFHo4JRZuRCUWZlAlF2JcJRRibCUUWnglFVaEJRdKkCUXQpwlF
EKsJRU+uCUVNsQlFzrQJRQm4CUVJuwlFR74JRYbBCUXGxAlFBcgJRUXLCUVDzglFgtEJRb7U
CUX91wlFPdsJRTveCUV64QlFeOQJRfnnCUU06wlFNu4JRbPxCUWx9AlFr/cJRTD7CUUu/glF
bgEKRa0ECkXpBwpF6woKRSYOCkWnEQpFpRQKRaMXCkUkGwpFIh4KRZ8hCkXeJApF3CcKRRwr
CkVbLgpFmzEKRdY0CkUWOApFFDsKRVM+CkWTQQpF0kQKRRJICkUQSwpFT04KRYpRCkXKVApF
CVgKRQdbCkUFXgpFhmEKRYRkCkXEZwpFQWsKRT9uCkVBcQpFvnQKRbx3CkX7egpFO34KRXqB
CkW2hApF9YcKRTSLCkV0jgpFcpEKRbGUCkXxlwpFLJsKRWyeCkWroQpFqaQKRemnCkUoqwpF
ZK4KRaOxCkWltApF4LcKRSC7CkUevgpF</AssayXData><AssayYData Points="600">6csgQKEtM0DbWThAmW06QGk4O0CWFTxAA9I8QNLMPEBV+DxANBA9QC55PUCTVT1AjX09QPKb
PUAaiz1AEOI9QHSCPUAH/j1ABKU9QNeWPUAIxT1AipA9QNFmPUAayT1AI+E9QOOoPUCd3j1A
yP49QIulPUADrz1AHsY9QMe/PUD95T1AWtE9QCJoPkDaCT5AUzU+QLBfPkBb7z1Aq+E9QARn
PkBcYT5AdyY+QGQ7PkCgRD5AflI+QLKQPkBIeT5A2oU+QFFXPkCkTz5AIEQ+QBc4PkBdXT5A
YGE+QKdNPkBTVD5AHoA+QKN8PkCLrT5Aw2k+QKWdPkCY6j5A5X4+QHiWPkBexD5A9cM+QEZi
PkDe4j5AZZ0+QHOQPkDqzj5Ak+4+QPtyPkC2pT5AFsI+QC3rPkCoxT5A9s0+QHTZPkCoKD9A
2LY+QAHPPkCzqj5AjQY/QOAgP0BT+j5AWuo+QLEdP0DG/T5A4iU/QA4DP0DwMj9AWCU/QAwS
P0CBKz9ACDI/QMnzPkC7CT9AUkw/QNo/P0B6Pj9AE1Q/QP7/PkDIVz9AA3s/QBxOP0AlQz9A
9EY/QD/YP0Cyaj9ACE0/QKdRP0DGVj9AJkM/QODTP0ClRD9AEEU/QDqzP0AsZT9AKYc/QAKn
P0B8zj9A7ZE/QGi+P0DVsT9ARPc/QO3TP0DR3j9A57A/QNoHQECP1z9Ahcc/QAngP0BT5j9A
854/QJyyP0Av8z9AXPQ/QJMbQEDI5z9Ak/k/QJYUQEBV/T9AIvc/QAZRQEAb3T9AXShAQDcG
QEBUEkBAv2pAQAZCQEAbK0BAjU5AQFWTQEAOV0BApVZAQAo1QEDrcEBAooJAQCRZQEAsfEBA
vo9AQNaNQECQ0UBAMLlAQDh1QEBos0BAw2xAQNbRQEBMeEBAhIpAQJyAQEAgsUBA2L1AQCik
QEDNkkBAXLFAQFqqQECtyUBAUidBQEp0QEB1wEBAiJFAQH/6QECV6EBA4ZdAQEPbQEA120BA
qFZBQOn4QEBOTkFADN5AQLn5QEBe40BAPdpAQKrpQEDeMkFAfP5AQHFJQUC7H0FAuHBBQIB2
QUDlW0FApExBQOoLQUCmc0FA5GFBQDNfQUCjPUFAdPVAQBRQQUD6QEFAGVFBQGpkQUB4gkFA
7hBBQGVbQUDZhUFA6WVBQFFrQUD6bUFAMapBQAOlQUD6wEFAG6ZBQFLIQUDg2kFAZ71BQCJr
QUDykEFAJaZBQGPpQUCms0FAL6xBQCOmQUAzBEJAjfdBQEjNQUDVK0JAGRhCQJG2QUDtwkFA
3fFBQL3xQUCI70FAxe5BQGApQkB/AUJAOjVCQJ7cQUBSHkJAdBpCQNUrQkDSGEJAlThCQGUf
QkBoNEJA9xJCQOBfQkDJQkJApG5CQCNqQkAVJkJAcC9CQBJfQkA5RkJAPlhCQK9TQkBQU0JA
01VCQNpVQkCiT0JApbBCQIufQkDZoEJAo7NCQPGJQkDmwEJA5pZCQM6cQkCZvEJAT9RCQATG
QkCdf0JAYp9CQP7TQkDCAUNAPPZCQP3gQkA72UJAHPpCQAjFQkDHJENAOQZDQGAtQ0B02EJA
UgdDQH3lQkCf/EJAJP9CQGVLQ0BEM0NAYPBCQA37QkCZ4kJAkQFDQGEiQ0AgWkNAKUtDQIr/
QkBqMkNAzUhDQAh1Q0CTS0NAs1lDQKI5Q0BOfENAY05DQNZOQ0Bxt0NAYV9DQL2kQ0C8oUNA
p3lDQE61Q0CNVENAFj1DQEysQ0D8XUNAGuhDQDW0Q0CneUNArXtDQEqPQ0AYwUNAd/JDQAW+
Q0CplkNAXYNDQF8KREBamUNAV/FDQDXvQ0Az0UNADeFDQCzcQ0AMvUNA1ddDQKfWQ0DxFERA
EMNDQCIQREBFNkRAPfJDQPwGRECaFERA2PtDQDNgREA0MURAIjlEQPN+REDdXkRAxStEQBNS
RECwKERAliVEQOqaRECWKkRAgH5EQDwsREBVXkRALpZEQNSBREAkWURAKnNEQLxyREDWb0RA
lUVEQJ1mREC3U0RAeJNEQINzRED7hURA58xEQC2VREAS1URA75ZEQIZ4REA690RALMBEQKzT
RECZ1ERAhIJEQC6yRECN5URAJZpEQLrkREB51URAe+FEQKMORUB62ERA4D9FQGonRUC33kRA
IdZEQC4URUDO7URAO+VEQOODRUDAF0VAtRdFQIInRUDIBEVAaFJFQGY/RUDyQUVAaH1FQDX5
REAZW0VAhmxFQIQrRUC+gEVAzaRFQEVfRUAjq0VAmKBFQKp1RUD9e0VACHdFQME8RUAPaEVA
Kk5FQEGORUAieUVAvtlFQK6CRUAbf0VADoNFQAWvRUAqP0VANdFFQHJ3RUDUeUVAM99FQJWi
RUC2+kVAKKdFQFO4RUDL6UVAXrpFQHroRUBIx0VAKvZFQIcVRkBO00VAbfxFQJYURkBAtkVA
ptRFQNrQRUC51kVAyC1GQCA5RkALP0ZA6G1GQNz+RUDPD0ZAaNhFQETzRUBwpkZA9blFQBL0
RUAoekZASiBGQH09RkBRM0ZARBdGQIBjRkBnekZAc1hGQApWRkCmUkZAsjZGQP1tRkDmdEZA
Cm5GQEl6RkBWYUZA2ZRGQIZeRkAMgkZAapxGQGyKRkAtB0dACJRGQKhoRkAxgkZAhqBGQAml
RkDZsEZAuqVGQKK3RkADH0dALOJGQEPlRkCygEZAGuJGQDfoRkCly0ZAIOxGQOnaRkAPL0dA
MdNGQN7JRkA/CUdAcPlGQHvcRkCJ+kZAsBZHQFBER0AxBEdA3SZHQMMQR0BpUkdALilHQHww
R0C7VkdA3ZNHQAggR0AuzUZAkRVHQLR1R0D+80ZA5CxHQEddR0D5TkdA3WRHQA90R0Bzh0dA
OolHQE9+R0AbXkdAnaJHQPBdR0B+TUdAeJdHQMxsR0AHiUdAw49HQCzDR0CXxkdAq9ZHQP4H
SEBG6kdAP3lHQGDgR0AbhUdAGJJHQPUPSEBUvkdAJ7xHQLfCR0An10dA4vNHQKS5R0CR7EdA
oQBIQJjHR0BE8kdAcKNHQMKmR0A8GkhAUMFHQPXJR0CrFUhA4e1HQHMoSEB67kdA0URIQHkv
SECH8EdAnUxIQP0ESEBqY0hAmD1IQI9PSEDnZkhAQFRIQFokSEDveEhAS7hIQFyISEBGRkhA
g05IQPg3SECsOkhAsGlIQJRqSEBkUUhA</AssayYData></Step><Step><CommonData><SampleLocation>4</SampleLocation><SampleID></SampleID><SampleGroup></SampleGroup><SampleInfo></SampleInfo><SampleRow>M</SampleRow><SamplePlate>1</SamplePlate><WellType>BUFFER</WellType><Concentration>-1</Concentration><ConcentrationUnits>µg/ml</ConcentrationUnits><MolarConcentration>-1</MolarConcentration><MolarConcUnits>nM</MolarConcUnits><MolecularWeight>-1</MolecularWeight><Temperature>30</Temperature><StartTime>2387812</StartTime><AssayTime>100</AssayTime></CommonData><FlowRate>1000</FlowRate><StepType>DISASSOC</StepType><StepName>Dissociation</StepName><StepStatus>OK</StepStatus><ActualTime>99.993</ActualTime><CycleTime>0.2</CycleTime><AssayXData Points="500">UcEKRZDECkXQxwpFD8sKRU/OCkWK0QpFiNQKRcjXCkUH2wpFR94KRUXhCkWE5ApFxOcKRcLq
CkUB7gpFfvEKRXz0CkV69wpFufoKRTr+CkU4AQtFeAQLRbMHC0W1CgtF8Q0LRTARC0VwFAtF
7RcLRe8aC0XtHQtFaiELRakkC0XpJwtF5yoLRSYuC0VlMQtFoTQLReA3C0UgOwtFHj4LRV1B
C0WdRAtFm0cLRRhLC0UaTgtFVVELRZVUC0XUVwtF0loLRRJeC0WOYQtFT2QLRY5nC0XOagtF
CW4LRYpxC0WIdAtFhncLRQd7C0UFfgtFRYELRYCEC0XAhwtF/4oLRT+OC0V+kQtFuZQLRbuX
C0X3mgtFNp4LRXahC0W1pAtF9acLRfOqC0UyrgtFbrELRa20C0XttwtFrboLRSq+C0VqwQtF
qcQLRafHC0UkywtF5M0LRSTRC0Wh1AtFn9cLRd7aC0Ue3gtFHOELRVvkC0XY5wtF1uoLRRbu
C0VV8QtFU/QLRZP3C0UP+wtFT/4LRU0BDEWMBAxFzAcMRQsLDEVLDgxFhhEMRYQUDEXEFwxF
AxsMRUMeDEVBIQxFwiQMRcAnDEW+KgxFOi4MRXoxDEV4NAxFtzcMRfc6DEX1PQxFdkEMRXRE
DEWvRwxF70oMRfFNDEUsUQxFrVQMRatXDEXrWgxFJl4MRShhDEVjZAxF5GcMRSRrDEUibgxF
YXEMRZ10DEXcdwxFHHsMRVt+DEVZgQxFmYQMRdiHDEUUiwxFFo4MRVGRDEWQlAxFjpcMRQ+b
DEVPngxFTaEMRYykDEWKpwxFyqoMRUeuDEVFsQxFhLQMRcS3DEXCugxFAb4MRX7BDEV8xAxF
vMcMRfvKDEX5zQxFONEMRXjUDEW31wxF89oMRTLeDEVy4QxFseQMRfHnDEXv6gxFLu4MRWrx
DEWp9AxF6fcMReb6DEUm/gxFZQENRWMEDUXgBw1FIAsNRR4ODUVdEQ1FnRQNRZsXDUUcGw1F
Gh4NRRghDUWVJA1FlycNRdIqDUVTLg1FUTENRU80DUXQNw1FzjoNRQ0+DUWKQQ1FiEQNRYZH
DUUHSw1FR04NRYJRDUWEVA1FwFcNRf9aDUX9XQ1FfmENRb5kDUV6Zw1F+2oNRTZuDUU4cQ1F
tXQNRbN3DUWxeg1FMn4NRXKBDUVwhA1F7YcNRa2KDUXtjQ1FapENRWiUDUWnlw1FJJsNReSd
DUUkoQ1FoaQNRaOnDUXeqg1FX64NRV2xDUWZtA1F2LcNRRi7DUVXvg1FFMENRVPEDUXUxw1F
0soNRU/ODUVN0Q1FT9QNRczXDUXK2g1FCd4NRYrhDUWI5A1FhucNRQPrDUVD7g1FQfENRcL0
DUV+9w1FvvoNRT/+DUU9AQ5FeAQORbcHDkW1Cg5F9Q0ORXYRDkV0FA5FsxcORbEaDkXxHQ5F
LCEORa0kDkXtJw5F6yoORektDkVlMQ5FpTQORaM3DkUkOw5FIj4ORSBBDkWhRA5F3EcORd5K
DkVbTg5FWVEORVdUDkXYVw5FGFsORRZeDkVVYQ5FU2QORZNnDkUPaw5FDW4ORU1xDkVLdA5F
zHcORcp6DkVHfg5FhoEORYSEDkWChw5FwooORQGODkVBkQ5FvpQORbyXDkW+mg5FOp4ORXqh
DkV4pA5Ft6cORfeqDkX1rQ5FcrEORbG0DkWvtw5F77oORS6+DkUswQ5FqcQORavHDkXmyg5F
Js4ORWXRDkVj1A5F5NcOReLaDkUi3g5FXeEORV/kDkWb5w5FHOsORRruDkVZ8Q5FV/QORdT3
DkXW+g5FEv4ORVEBD0WQBA9FjgcPRQ8LD0VLDg9FTREPRYgUD0XIFw9FxhoPRUceD0WGIQ9F
hCQPRcQnD0X/Kg9FAS4PRX4xD0W+NA9FvDcPRfs6D0U6Pg9FOEEPRbVED0WzRw9F80oPRTJO
D0VyUQ9FsVQPRe1XD0XrWg9FKl4PRShhD0WpZA9Fp2cPReZqD0Umbg9FYXEPRWN0D0Xgdw9F
IHsPRR5+D0VdgQ9FnYQPRZuHD0UYiw9FV44PRRiRD0WVlA9Fk5cPRdKaD0VTng9FUaEPRU+k
D0XMpw9FC6sPRQmuD0WKsQ9FiLQPRYa3D0UHuw9FQ74PRUHBD0XCxA9FwMcPRb7KD0X9zQ9F
etEPRXzUD0W81w9F99oPRTbeD0U04Q9FteQPRfHnD0Wx6g9FLu4PRW7xD0Vs9A9F7fcPRev6
D0Xp/Q9FagEQRaUEEEWnBxBFJAsQRSIOEEUgERBFoRQQReAXEEXeGhBFHh4QRVkhEEVbJBBF
2CcQRRgrEEUWLhBFFDEQRZU0EEWTNxBFDzsQRU8+EEVNQRBFjEQQRcxHEEULSxBFCU4QRYZR
EEWEVBBFhlcQRQNbEEVDXhBFQWEQRb5kEEXAZxBFvmoQRTpuEEV6cRBFeHQQRbd3EEX3ehBF
9X0QRXKBEEWxhBBFr4cQRe+KEEUujhBFLJEQRbGUEEXplxBF65oQRemdEEVloRBFY6QQReSn
EEUkqxBFIq4QRWGxEEWdtBBFn7cQRdq6EEVbvhBFWcEQRVfEEEXYxxBFFMsQRRbOEEVR0RBF
kNQQRY7XEEUP2xBFT94QRU3hEEWM5BBFyOcQRcrqEEVH7hBFhvEQRYT0EEXE9xBFA/sQRQH+
EEU=</AssayXData><AssayYData Points="500">FFBHQBh+RUAFXENADw5BQGr5PkDNfjxA2pc6QFh6OEASGjdAMr81QF+KNEDCgDNA4aUyQPUH
MkBgKzFAMe8wQO5hMEByIzBAkP0vQPpPL0Dm2i5AJeYuQM50LkA1rC5ACFcuQPj3LUC9Li5A
LQwuQE4PLkC63S1A3potQO4+LUCvYi1A5HEtQAVgLUDEEy1AKQEtQCkkLUC/Jy1A8iMtQJI4
LUC6FC1AW9MsQHyhLECtpixAP6AsQLLzLEB2pixAOZssQGPALEBOdCxA9aUsQLCrLED9jixA
N2MsQD9JLEDraSxA7oAsQL5nLEDfXCxA21YsQDsbLEBdSCxAykksQJZZLECPmSxAhXYsQLRA
LEDQZixAtSAsQA1gLEAeLixA0yYsQCiNLEAh8ytAsEcsQC4RLEAJBixAlxQsQH/3K0AjWyxA
ShAsQFY/LEDN+itAuQEsQOrmK0AkQixAqAIsQPV9LEAldCxAudwrQPm1K0D39StA4fkrQCwc
LEA89ytAyHMsQH8TLED4QCxAeMMrQO3HK0B/FSxAqiksQDvXK0Bk0ytAbzssQNslLEDKJSxA
0q4rQNvJK0AkVSxAm8QrQHnuK0ABCCxALs4rQMvCK0Dt4ytASQosQBTlK0At5CtA0eQrQJb2
K0CYmStAJ80rQLmKK0C3FixAURIsQMg3LECV+ytA/IMrQOrmK0BEMCxA7y0sQEzYK0A8xCtA
oPsrQOncK0CNqCtAr68rQErZK0BD4CtApNErQHnUK0COlytAhoUrQAWJK0Bn7itAsoUrQOmc
K0DgrStAQ+srQM/xK0AE+CtAMrYrQCXdK0D/pitA34grQKyDK0DNpitAfJsrQJPvK0CeByxA
etkrQOrEK0Am1ytA89UrQJ7IK0Cy8ytAo6krQCm0K0A6gStAsrMrQA+kK0C1yytA7SssQIqv
K0A17CtAt9srQChoK0C8yitAf4YrQLlsK0BzgStA1scrQJJ0K0D6gitA1b4rQL+GK0D0aCtA
rZsrQNG5K0CYFSxAougrQDVvK0Dy+CtAK24rQBHPK0CftStAwZsrQEppK0D9lStAyaErQKY/
K0BbsStAI7grQPh2K0C1kitAgq0rQKV1K0BdiytAeeArQN5DK0CqvStAf8IrQLKJK0DzhitA
76QrQPCmK0DQyitAnOorQJGeK0By1itAfsorQJa8K0DqeytASMcrQNCYK0CElytA7LQrQJoB
LEAY2CtAXZ8rQBZeK0ChfytAR84rQL96K0BnyStAs1MrQBSjK0AdhCtADbIrQDqGK0ALjCtA
h88rQK9rK0Dx0ytAxb0rQLecK0A1sCtAuZArQMqmK0ApgCtAGmIrQHZ0K0D0lStAyL4rQDmj
K0DenStAJN0rQGTNK0Dd+CtAgWsrQBllK0AhkytAEYIrQC2eK0AFsitAYL8rQBtrK0AbnStA
nMkrQHNWK0CjvytAD4ErQAPGK0DxkitA12YrQAJ5K0AWiStAE0srQLCiK0AznitA2ckrQMLu
K0D7bCtAcporQLtpK0CbsStAWHMrQONqK0CFgytAXZwrQBd0K0BYzStAy30rQPlaK0BPrytA
uogrQPBNK0D2XCtAxokrQCpvK0BQtCtAQYgrQBtpK0CgdStAan8rQFJkK0DZmitAkqgrQCKm
K0CJhitAlKIrQFCmK0CWkStAtsorQK9lK0ACTCtAE4wrQJquK0AmtStAIGYrQF91K0BosCtA
VaMrQN+KK0DLuStABagrQGCGK0DCSytAFHgrQCGHK0AQuitAgbErQFdvK0DQhCtAi4grQOJW
K0Ab2CtA1XMrQBaPK0B/RStAnJ4rQEQnK0C13StA4h0rQM1gK0AIxytA64UrQGCoK0BKkitA
Um0rQId2K0AHmStAVjwrQKa/K0AFsytAY0crQMhCK0C0MytAWYcrQOaaK0CxeCtAyogrQJ9x
K0BwOCtA95ErQAGIK0CzaCtAfnIrQLCjK0CsfStAc3IrQDyYK0AIgytAdnsrQC93K0AzgStA
oGIrQARtK0DYVitAqkMrQPdkK0B5nStAmokrQB4rK0D3pCtAO4IrQKo1K0DBVStA+WQrQMVN
K0DiYytAKZQrQHFHK0CooCtADIQrQLe3K0BISStAozArQENRK0BuwitAL4wrQD1rK0CGEitA
AIErQII/K0A1PytAOYErQNQfK0DDfCtAj58rQEF6K0CJgitAyJYrQGGYK0CHditAD04rQN1F
K0BCcytA20IrQCqtK0ByjitA730rQJNrK0DW2StA2dkrQLBnK0CjYStA02grQLmoK0CwiytA
QaUrQHhAK0CFgitATjUrQBJrK0ASkitAVTYrQE1gK0CRjitAKHkrQGGHK0BvbitABngrQMXS
K0BljitAGG4rQIxCK0B6vitAzIArQK9zK0BdcCtAF6ErQDI1K0DtoitA4bIrQGtrK0DqhytA
qT4rQKR8K0AOrytA0aArQO1qK0BVUCtA9qkrQIaSK0BHjStALHArQEdsK0ANZytArJcrQEx0
K0A7PytAVmkrQFG2K0BWPStAmoQrQFQGK0A+bitAfpgrQK1jK0A6JCtAbj8rQP43K0BQcCtA
tnQrQOxgK0DGfytAd3krQJNkK0ACQitAIpcrQJZNK0AmMStA7JArQIWXK0CSUCtAYGkrQPiK
K0A=</AssayYData></Step><Step><CommonData><SampleLocation>6</SampleLocation><SampleID></SampleID><SampleGroup></SampleGroup><SampleInfo></SampleInfo><SampleRow>M</SampleRow><SamplePlate>1</SamplePlate><WellType>BUFFER</WellType><Concentration>-1</Concentration><ConcentrationUnits>µg/ml</ConcentrationUnits><MolarConcentration>-1</MolarConcentration><MolarConcUnits>nM</MolarConcUnits><MolecularWeight>-1</MolecularWeight><Temperature>30</Temperature><StartTime>2493923</StartTime><AssayTime>60</AssayTime></CommonData><FlowRate>1000</FlowRate><StepType>BASELINE</StepType><StepName>Baseline</StepName><StepStatus>OK</StepStatus><ActualTime>59.9939</ActualTime><CycleTime>0.2</CycleTime><AssayXData Points="300">NAERRXMEEUWvBxFF7goRRewNEUVtERFFaxQRRWkXEUXmGhFFJh4RRSghEUVjJBFFoycRReIq
EUUiLhFFIDERRV80EUWaNxFF2joRRRk+EUUXQRFFmEQRRdhHEUWUShFFEU4RRVFREUVPVBFF
0FcRRc5aEUXMXRFFC2ERRYhkEUWKZxFFB2sRRQVuEUUDcRFFhHQRRcN3EUXBehFFPn4RRTyB
EUU+hBFFu4cRRfuKEUU6jhFF95ARRXiUEUV2lxFF8poRRTKeEUVxoRFFLqQRRa+nEUXuqhFF
7K0RRSyxEUVntBFFabcRRaW6EUUmvhFFJMERRWPEEUWjxxFFocoRReDNEUVd0RFFW9QRRZrX
EUXa2hFF2N0RRVXhEUWU5BFFkucRRdLqEUUR7hFFD/ERRZD0EUXM9xFFzvoRRQn+EUULARJF
RgQSRccHEkXFChJFBQ4SRUQREkVCFBJFvxcSRb0aEkX9HRJFPCESRTokEkV6JxJF9yoSRfUt
EkU0MRJFczQSRXE3EkWxOhJFMj4SRTBBEkVvRBJFq0cSRa1KEkUqThJFKFESRWdUEkWnVxJF
5loSRSJeEkVhYRJFoWQSRZ5nEkXeahJF3G0SRV1xEkWYdBJFlncSRdZ6EkXUfRJFE4ESRZSE
EkWShxJF0ooSRQ2OEkUPkRJFT5QSRcyXEkXKmhJFx50SRUihEkVGpBJFhqcSRQOrEkUBrhJF
QLESRYC0EkV+txJF/7oSRTq+EkU4wRJFeMQSRbfHEkX3yhJFNs4SRTTREkVz1BJFs9cSRbHa
EkUu3hJFbeESRS7kEkWr5xJFqeoSRejtEkVl8RJFY/QSRWX3EkXi+hJF4P0SRSABE0WcBBNF
ngcTRZwKE0UZDhNFFxETRVcUE0XYFxNF1hoTRRUeE0VRIRNFkCQTRdAnE0XOKhNFDS4TRU0x
E0VLNBNFxzcTRQc7E0XHPRNFREETRYREE0WCRxNFA0sTRQFOE0X/UBNFfFQTRbtXE0W5WhNF
Ol4TRfdgE0U2ZBNFt2cTRbVqE0X1bRNFMHETRTJ0E0VtdxNF7noTRex9E0UsgRNFa4QTRWmH
E0WpihNFJo4TRWWRE0WllBNFYZcTReKaE0UdnhNFIKETRZykE0WapxNFmKoTRRmuE0VZsRNF
V7QTRdS3E0WUuhNF1L0TRVHBE0WQxBNFjscTRc7KE0UNzhNFC9ETRYjUE0WG1xNFxdoTRQXe
E0UD4RNFQuQTRb/nE0X/6hNF/e0TRTzxE0V89BNFevcTRfv6E0U2/hNFOAEURTYEFEW3BxRF
8goURfANFEVtERRFbxQURW0XFEXqGhRFKh4URSghFEWpJBRFZScURaUqFEUmLhRFYTEURV80
FEWeNxRFnDoURdw9FEVdQRRFmEQURZpHFEXWShRF2E0URRdRFEWUVBRF1FcURdJaFEURXhRF
TWEURU9kFEXMZxRFymoURQluFEUHcRRFiHQURcN3FEXFehRFBX4URUCBFEU+hBRFv4cURf+K
FEX9jRRFPJEURXiUFEV6lxRF95oURTaeFEU0oRRFc6QURXGnFEWxqhRFLq4URSyxFEVrtBRF
q7cUReq6FEXovRRF</AssayXData><AssayYData Points="300">F9UqQGTNKkCRzypAiZkqQDCmKkCNmSpAUkUqQK8/KkBjRipA9W0qQPkpKkCnyClAjEEqQNLJ
KUBXBypA+hwqQMbHKUAytilA4OopQBXgKUDhwClAq58pQDTaKUDy5ilA85YpQLKAKUBdeilA
9L4pQGpbKUDeOylAGIkpQLmbKUALLylAWigpQAVSKUA4RSlAVe4oQPVBKUC4EylATQMpQOsD
KUCd8yhAHCUpQOj7KEC68ChAWfAoQN44KUDi9ShA5NwoQCeTKEAQBylA66AoQLscKUAt5ChA
Bu0oQICPKEC84yhAOb8oQA/FKEBs2ihAobcoQMWMKECnjShApKcoQNSkKECOhihAs4AoQGPN
KECGpihAlqYoQMGFKEADYyhAScMoQIxEKEAy0ChANjkoQNNxKEDlqihAQWQoQM2tKEBfIShA
TncoQKxOKEBkZChArTkoQOEwKED2QihAdegnQDYMKEAy5ydABVIoQEtAKEA95SdAi38oQGst
KECcHShATAooQG0KKEAVJihAv9onQDY+KECc7CdAujgoQDlAKED91SdAc+wnQLjtJ0ArOyhA
NxwoQI71J0CLHihAudknQC7DJ0CP9SdAGv8nQGbUJ0A5IShA/OYnQDy7J0AdySdAoOgnQBz7
J0DfXihApMcnQN3OJ0AbtCdAL+gnQLSpJ0A1uydAF7EnQEaqJ0Bu8CdArLQnQGjRJ0CMdSdA
6WUnQD+hJ0BowSdA73cnQC14J0CfuCdAFFInQHeaJ0Ak0idASb4nQHB4J0C/bydAEWInQIdh
J0C6WCdAzrEnQNdbJ0BJbidAbVwnQBF7J0AfjCdA+pInQMixJ0BTcidAj4knQOhhJ0DFdydA
kXInQLeRJ0DmhCdAu+kmQPJPJ0CF/iZAm2snQCssJ0BsRydAKT8nQGztJkCKQSdAiAsnQLA4
J0CzRydAZXgnQPA8J0A+FidAE3YnQFdSJ0BMFidAw0snQBH7JkDHSydAN5MnQNp2J0B5DSdA
IVYnQDUsJ0CZFydAfhAnQIlKJ0BKHCdAaBonQEvRJkByFSdADc8mQOoIJ0CN/CZA81MnQJEi
J0DH8CZAGPImQP4VJ0BPASdAogonQOzpJkD7OidAaEEnQG/2JkC2BidA26MmQO/mJkBO5SZA
su0mQO2VJkDPwyZAQeEmQNjQJkDo0SZAUdQmQPaYJkBSyiZAqaUmQL3AJkAcqiZAR6omQHbE
JkDx6CZAZQonQLrhJkBvryZAUCYnQHbiJkBR0yZA8tcmQP+qJkBltyZAUN8mQPatJkD2piZA
oO4mQGCVJkCAxCZAfs8mQB7fJkAQoCZANdwmQGq+JkBbkyZAO34mQBejJkAZ0SZAidEmQJa0
JkABhiZAJ0smQNuXJkBuzCZABG4mQGeCJkAfYyZADHkmQHedJkBafyZAxGcmQIyeJkC5ySZA
WZwmQMh7JkChnCZAsl8mQCCqJkBOcSZAC3gmQPaVJkD+jiZAZXUmQKF9JkDXjyZAaE4mQIiV
JkDkmyZAZl8mQFeiJkBfOyZAfVImQDZRJkBcqSZAnBImQNttJkCfZSZAHk8mQDdKJkAqPSZA
flAmQEVpJkCJYSZA</AssayYData></Step><Step><CommonData><SampleLocation>12</SampleLocation><SampleID></SampleID><SampleGroup></SampleGroup><SampleInfo></SampleInfo><SampleRow>M</SampleRow><SamplePlate>1</SamplePlate><WellType>KSAMPLE</WellType><Concentration>-1</Concentration><ConcentrationUnits>µg/ml</ConcentrationUnits><MolarConcentration>-1</MolarConcentration><MolarConcUnits>nM</MolarConcUnits><MolecularWeight>-1</MolecularWeight><Temperature>30</Temperature><StartTime>2560534</StartTime><AssayTime>120</AssayTime></CommonData><FlowRate>1000</FlowRate><StepType>ASSOC</StepType><StepName>Association</StepName><StepStatus>OK</StepStatus><ActualTime>119.992</ActualTime><CycleTime>0.2</CycleTime><AssayXData Points="600">G8EURVrEFEWaxxRFmMoURRXOFEUX0RRFUtQURZLXFEXR2hRFEd4URVDhFEVO5BRFjucURYzq
FEUJ7hRFSPEURUb0FEWF9xRFxfoURcP9FEVAARVFfwQVRX0HFUW9ChVF/A0VRfoQFUV3FBVF
txcVRbkaFUX0HRVFNCEVRTIkFUWzJxVFsSoVRfAtFUUvMRVFazQVRW03FUXqOhVFqj0VReZA
FUVnRBVFpkcVReJKFUXkTRVFH1EVRR1UFUVdVxVF3loVRRleFUUbYRVFVmQVRZZnFUWYahVF
FW4VRVRxFUVSdBVFkncVRc16FUXPfRVFTIEVRUqEFUVIhxVFiIoVRQmOFUUHkRVFg5QVRYGX
FUWDmhVFAJ4VRUChFUU+pBVFv6cVRb2qFUW7rRVFOLEVRXe0FUW3txVFd7oVRfS9FUU0wRVF
MsQVRa7HFUXuyhVFrs0VRSvRFUVr1BVFadcVRebaFUXo3RVF5uAVRWPkFUWi5xVFoOoVReDt
FUUf8RVFHfQVRV33FUXZ+hVF1/0VRRcBFkVWBBZFVAcWRdUKFkURDhZFExEWRU4UFkWOFxZF
jBoWRQ0eFkVMIRZFSiQWRUgnFkXFKhZFBC4WRQIxFkWDNBZFgTcWRcE6FkUAPhZFPEEWRT5E
FkW7RxZFuUoWRbdNFkU4URZFd1QWRXVXFkW1WhZF8F0WRfJgFkUtZBZFrmcWRaxqFkXsbRZF
K3EWRSl0FkWmdxZF5noWReR9FkUjgRZFY4QWRWGHFkXeihZFHY4WRRuRFkUdlBZFmpcWRdma
FkXXnRZFVKEWRVakFkWSpxZF0aoWRRGuFkUPsRZFkLQWRY63FkWMuhZFy70WRUjBFkVGxBZF
SMcWRcXKFkXDzRZFAtEWRX/UFkWB1xZFvdoWRfzdFkX64BZFe+QWRbvnFkW56hZF+O0WRTTx
FkU29BZFs/cWRfL6FkXw/RZFLwEXRS0EF0VtBxdF6goXRegNF0UnERdFJRQXRaYXF0XmGhdF
5B0XRSMhF0VfJBdFYScXRZwqF0UdLhdFGzEXRRk0F0WaNxdFmDoXRdM9F0VUQRdFUkQXRZJH
F0XRShdFz00XRUxRF0VKVBdFTFcXRclaF0UJXhdFSGEXRUZkF0WGZxdFwWoXRQBuF0X+cBdF
f3QXRb93F0V7ehdF/H0XRfqAF0V3hBdFt4cXRbWKF0WzjRdFNJEXRTKUF0VxlxdF7poXRa6d
F0XuoBdFa6QXRWmnF0WoqhdF6K0XReawF0UltBdForcXRaC6F0UhvhdFH8EXRR3EF0WexxdF
2coXRRnOF0UX0RdFGdQXRZbXF0XV2hdF090XRVDhF0UR5BdFjucXRc3qF0XL7RdFC/EXRYz0
F0VI9xdFiPoXRQT+F0UHARhFQgQYRYEHGEV/ChhFvw0YRUARGEU+FBhFfRcYRbkaGEW7HRhF
9iAYRXckGEW3JxhFtSoYRfQtGEUvMRhFbzQYRa43GEXuOhhF7D0YRepAGEVrRBhFaUcYReZK
GEUlThhF5lAYRWNUGEWiVxhFoFoYReBdGEUfYRhFHWQYRV1nGEWYahhF120YRRdxGEVWdBhF
VHcYRZR6GEURfhhFD4EYRU6EGEWOhxhFzYoYRQ2OGEVIkRhFiJQYRYaXGEXFmhhFBJ4YRUSh
GEVCpBhFgacYRcGqGEW/rRhFPLEYRXu0GEV5txhFuboYRfi9GEX2wBhFc8QYRbPHGEWwyhhF
8M0YRe7QGEUt1BhFrtcYRazaGEXo3RhFJ+EYRSnkGEVl5xhF5uoYReTtGEUj8RhFY/QYRZ73
GEXe+hhFHf4YRRsBGUVaBBlFmgcZRdkKGUUVDhlFExEZRVIUGUWSFxlF0RoZRc8dGUVMIRlF
TiQZRYonGUXJKhlFxy0ZRUgxGUVGNBlFRDcZRYM6GUUAPhlFAkEZRX9EGUV9RxlFe0oZRfxN
GUX6UBlFOlQZRbdXGUW1WhlFt10ZRTRhGUVzZBlFs2cZRe5qGUXwbRlFL3EZRWt0GUWqdxlF
6noZReh9GUXmgBlFZ4QZRaKHGUWkihlFIY4ZReKQGUVflBlFnpcZRZyaGUXcnRlFG6EZRRmk
GUWWpxlFlKoZRdOtGUVUsRlFUrQZRVC3GUXNuhlFDb4ZRQvBGUWMxBlFiscZRYjKGUUJzhlF
RNEZRYPUGUWB1xlFwdoZRQDeGUVA4RlFPuQZRbvnGUW96hlF+O0ZRTjxGUV39BlFdfcZRbX6
GUX0/RlFNAEaRTIEGkWuBxpF7goaRewNGkXqEBpFaxQaRaoXGkWoGhpF6B0aRSMhGkUlJBpF
oicaReIqGkXgLRpFHzEaRV80GkVdNxpFnDoaRRk+GkUXQRpFVkQaRZZHGkXRShpFEU4aRVBR
GkVOVBpFjlcaRc1aGkUNXhpFC2EaRYhkGkWKZxpFiGoaRQRuGkVEcRpFQnQaRYF3GkXBehpF
v30aRTyBGkV7hBpFeYcaRbmKGkX4jRpF9pAaRXeUGkWzlxpFtZoaRfCdGkUvoRpFLaQaRa6n
GkXqqhpF7K0aRSuxGkVntBpFprcaRea6GkXkvRpFI8EaRWPEGkVhxxpF3soaRR3OGkUb0RpF
WtQaRZrXGkXZ2hpFFd4aRVThGkVS5BpFkucaRZDqGkUR7hpFUPEaRU70GkWO9xpFyfoaRcv9
GkVIARtFiAQbRUQHG0XFChtFBA4bRQIRG0V/FBtFvxcbRb0aG0X8HRtFPCEbRXskG0W3JxtF
uSobRfQtG0U0MRtFczQbRbM3G0XyOhtF8D0bRS9BG0VrRBtFqkcbRepKG0XoTRtFJ1EbRWdU
G0VlVxtF4lobRSFeG0XiYBtFX2QbRZ5nG0WcahtFHW4bRRtxG0UZdBtFlncbRdV6G0XTfRtF
E4EbRVKEG0VQhxtF0YobRQ2OG0VMkRtFjJQbRYqXG0XJmhtFCZ4bRUihG0WDpBtFhqcbRcGq
G0UArhtFQLEbRX+0G0W/txtFe7obRfy9G0U4wRtFOsQbRbfHG0W1yhtF9M0bRTTRG0Uy1BtF
rtcbRbDaG0Xs3RtF7uAbRSnkG0Vp5xtFqOobRejtG0Xm8BtFJfQbRWX3G0Wg+htF4P0bRR8B
HEVfBBxFngccRdkKHEUZDhxFFxEcRVYUHEWWFxxF1RocRRUeHEVQIRxFTiQcRY4nHEWMKhxF
DS4cRUwxHEVKNBxFSDccRcU6HEXHPRxF</AssayXData><AssayYData Points="600">1QcxQGPOQkDJnUdA1o5JQOgGS0CRt0tAYQ5MQNniTEBoz0xAzP9MQO8YTUATZk1A8V5NQKmm
TUCkzE1AsLFNQAHYTUBhvU1AXuhNQJwGTkAqDk5AgTROQM0kTkCg6k1A/EROQC2oTkBmIU5A
QkVOQIChTkB6iU5AUL1OQLucTkCOqE5AtNFOQCuJTkCSo05A17NOQI+oTkBVLU9Af9dOQJvl
TkCoBk9AYg1PQBcTT0Dxck9AKVRPQAlcT0CLDE9AijBPQBxZT0Avk09AxoFPQJ6oT0B3VU9A
W3BPQA33T0C4rk9AIaRPQMHCT0B44E9AUvtPQIfaT0AG009A2vdPQP0jUEDDI1BAsy1QQFpf
UEA3ElBAdUpQQM0lUED2N1BAEpNQQCZUUEDvqlBAtV5QQLmQUEBJflBA2KRQQKmqUEAtrFBA
98VQQJHOUEAkxVBAMuhQQID7UEC6z1BArCFRQLoHUUC1JFFAWSJRQBccUUCpZFFAvXNRQNVH
UUDNTFFA535RQGNWUUBnkVFAYoxRQBBaUUDveVFAlcRRQHVeUUBMY1FAxM5RQKS9UUCKs1FA
WSRSQKvYUUBY/lFAq7VRQBRgUkDx51FAtRpSQAYhUkCa/lFASCtSQD8sUkBOQ1JAFXtSQPs9
UkCnV1JA9ERSQHSIUkDLh1JAZdBSQCenUkD5sFJAyq9SQL7rUkDox1JAo8RSQMSrUkCe91JA
y/1SQKwsU0AwClNAUrpSQDAwU0DwF1NAijdTQHA6U0DwGVNATjBTQHsXU0BvgFNARURTQB1J
U0BugVNAF29TQPqaU0D7oVNAFK5TQFmKU0B00VNAeYlTQMqFU0DWGFRAG/FTQKfMU0DeE1RA
KSZUQOESVECDYVRANjFUQGohVED0RlRAcClUQBdoVEDixVNAg/1TQP+uVEA+slRAmXVUQAqE
VEDcFVRAbP9TQLOGVEDzrFRA3bFUQAm9VEAG2VRASplUQFfKVEAVfFRAPuJUQEjcVEDaMlVA
ZeRUQJcaVUCO7lRAmzhVQM0OVUAQJFVAYPxUQKg6VUBC+lRAN35VQOlJVUBMLlVAESpVQONG
VUDHhFVAirBVQIl2VUDLp1VAi9RVQFmIVUBQs1VAF75VQAq+VUCXA1ZAIytWQFDbVUCUJVZA
SQVWQPomVkCTWVZAO/hVQAEyVkBhKVZAE2FWQM4sVkDzJlZAKjVWQJ8uVkAZP1ZA/ZdWQMVE
VkCVoVZAZaJWQImdVkC/oVZAp/RWQAjfVkBRl1ZAgqhWQFHbVkAn51ZAcQFXQKMgV0B5HldA
qAVXQFw2V0CKJldALlRXQLY/V0BEYldAk55XQMc3V0BASldAPypXQIRhV0BWXldA9ZpXQA9b
V0BihFdAPHZXQNOFV0CvZ1dA8GFXQGqdV0BRt1dA7IlXQA2RV0B/q1dAsgZYQMHVV0CsxVdA
axBYQDP1V0A3B1hAVQhYQIhGWEAiBFhAzilYQAsbWEBnPFhAVXBYQABqWEBkUFhAkklYQOPq
V0Awj1hALe9YQHJ/WEAqM1hACapYQOSlWEBbzVhAHahYQJrTWEDbtVhACvpYQEW7WEDs/lhA
XghZQPjDWEBt+lhAvuZYQO03WUDWCVlA9ElZQJZ3WUA1TllAUmlZQOskWUAuRllAAnxZQA4b
WUAif1lAbIpZQLh5WUAuwVlAKZ9ZQOXVWUBx5llA26JZQESPWUC/4llAquJZQGzTWUB8x1lA
3UlaQBkLWkC/DlpAGcFZQPPZWUC/LFpATjZaQMEpWkDd/llAbEdaQO4pWkDvblpAKj5aQJMr
WkBleVpAe1haQLtRWkBqW1pA44BaQCKkWkDPkFpAOZJaQEW5WkBbk1pA3+5aQI8lW0BE01pA
wsNaQJDWWkBn7lpAnflaQA/3WkBOOltACilbQEb7WkA1JFtADENbQA1iW0AwR1tALBFbQJ1O
W0BDQltAUHJbQJ14W0AxiltAX5dbQCSVW0CGmFtAXJlbQM10W0Cjr1tARexbQJjBW0AHp1tA
9OxbQCnJW0BPu1tAcwNcQM0DXEC3NlxAvyFcQKYvXECfKlxA9j5cQIRAXED/aFxAPSZcQAuX
XEAXelxA7mVcQEE1XEAyhVxApxNcQFKKXECNaVxAYpVcQPCMXEAVrFxAiIhcQCHUXECHblxA
rMZcQPj5XECgEF1A8B9dQPYTXUDsQV1AdexcQJkbXUBFFl1ADjNdQJEBXUBY41xAeU5dQLtW
XUCWPV1AD4pdQIosXUCWY11AT05dQFNPXUDZs11A8YVdQJaTXUDbtV1AEuNdQKvOXUDBX11A
H6NdQLLQXUDf7V1ASOxdQCXdXUAYv11A2dxdQMfiXUDdIl5AChheQDf1XUAXM15ArhReQMAH
XkCjJV5A1TJeQOBdXkBIhF5ABXBeQE9bXkDQO15ATHJeQCNbXkBuLF5AzcJeQFadXkCNwF5A
cZheQF3JXkAOxl5Ad6teQFMpX0Clx15As9deQIoXX0Aa315AavZeQAY7X0DFz15ANCZfQN8f
X0CgHl9A92xfQKMjX0DnQl9AVkJfQBC4X0CT319Au2JfQHo+X0DwLV9Am4lfQMOpX0DmiV9A
DZ9fQIGDX0Bll19AFoVfQNSrX0DLpV9AzNtfQEjkX0BHwF9AgeRfQLEsYEBUCWBAL9RfQILd
X0CK2V9AdBtgQN9MYECqT2BA7wBgQIxdYEC/SmBAPShgQHJdYEB3NmBAWmtgQIuFYEAmlWBA
3aJgQKw+YEBigGBAg7lgQIDFYEBvu2BAkY1gQNajYEDR82BAwM1gQGHKYEAq3mBA0ddgQC4H
YUAu5mBAxwhhQBb9YECh6WBAzUFhQANxYUAH/2BANklhQCZLYUAPBGFAEYBhQDJCYUCEnGFA
cSRhQLXiYUD4pmFAJm9hQDN0YUA5nWFArZBhQHaUYUBCjmFAWI5hQDtUYUDqpWFAwtlhQO3D
YUDJ32FArNdhQPDoYUBX62FALclhQL8YYkDzEWJASRxiQIDsYUBJ/WFAcBpiQPSJYkCHR2JA
ZkRiQBQJYkAsW2JASlFiQFRoYkBv4GJAAjJiQBK3YkDftmJAi4ViQNaVYkAaYmJAKKZiQJ+s
YkAMnGJAEgBjQLzFYkBc42JA2+NiQC6/YkD9QWNAhN5iQP4GY0CDV2NAHDJjQBBqY0DQT2NA
5zhjQEdHY0BIkGNAc3RjQCNEY0AXT2NA</AssayYData></Step><Step><CommonData><SampleLocation>6</SampleLocation><SampleID></SampleID><SampleGroup></SampleGroup><SampleInfo></SampleInfo><SampleRow>M</SampleRow><SamplePlate>1</SamplePlate><WellType>BUFFER</WellType><Concentration>-1</Concentration><ConcentrationUnits>µg/ml</ConcentrationUnits><MolarConcentration>-1</MolarConcentration><MolarConcUnits>nM</MolarConcUnits><MolecularWeight>-1</MolecularWeight><Temperature>30</Temperature><StartTime>2687127</StartTime><AssayTime>100</AssayTime></CommonData><FlowRate>1000</FlowRate><StepType>DISASSOC</StepType><StepName>Dissociation</StepName><StepStatus>OK</StepStatus><ActualTime>100.008</ActualTime><CycleTime>0.2</CycleTime><AssayXData Points="500">+kAcRTlEHEV5RxxFd0ocRfRNHEX2UBxF9FMcRTNXHEWwWhxFrl0cRS9hHEUtZBxFK2ccRWtq
HEWqbRxF5nAcRWd0HEVkdxxFYnocReN9HEUfgRxFXoQcRVyHHEWcihxF240cRdmQHEValBxF
lpccRVaaHEXTnRxFE6EcRRGkHEWSpxxFkKocRc+tHEXNsBxFSrQcRUy3HEXJuhxFib0cRcXA
HEVGxBxFRMccRYPKHEXDzRxFwdAcRQDUHEU81xxFe9ocRbvdHEX64BxFOeQcRTfnHEW06hxF
9O0cRTPxHEUx9BxFcfccRbD6HEWu/RxFKwEdRSkEHUUrBx1FqAodRegNHUXmEB1FYhQdRSMX
HUViGh1F3x0dRSchHUVeJB1FXCcdRZwqHUWaLR1FFzEdRVY0HUVUNx1FlDodRdM9HUXRQB1F
UkQdRY1HHUWLSh1Fy00dRQpRHUUIVB1FiVcdRcVaHUXHXR1FxWAdRUZkHUWBZx1Ff2odRQBu
HUX+cB1F/HMdRX13HUW4eh1Fu30dRTeBHUU1hB1FM4cdRbSKHUX0jR1F8pAdRTGUHUUvlx1F
b5odReydHUUroR1FKaQdRWmnHUWoqh1Fpq0dRSOxHUVitB1FYLcdRaC6HUXfvR1F3cAdRVrE
HUWaxx1FmModRZbNHUUX0R1FVtQdRVTXHUWU2h1Fz90dRdHgHUVO5B1FjecdRYvqHUXL7R1F
CvEdRQj0HUWF9x1FxfodRcP9HUUCAR5FQgQeRUAHHkW9Ch5F/A0eRfoQHkU5FB5FeRceRXca
HkX4HR5FMyEeRTUkHkVxJx5FcyoeRa4tHkUvMR5FLTQeRW03HkVrOh5Fqj0eRepAHkUlRB5F
ZEceRaRKHkWiTR5FI1EeRV5UHkVgVx5FnFoeRdtdHkVYYR5FWmQeRZpnHkWYah5F120eRRNx
HkUVdB5FknceRZB6HkXPfR5FDoEeRU6EHkVMhx5FyYoeRYmNHkXJkB5FBJQeRYWXHkWDmh5F
AJ4eRQKhHkUApB5FfaceRb2qHkX8rR5F+rAeRTm0HkV5tx5Fd7oeRfS9HkUzwR5FMcQeRXHH
HkWwyh5Frs0eRSvRHkUt1B5FadceRajaHkXo3R5F5uAeRWfkHkVk5x5FYuoeRd/tHkUf8R5F
HfQeRZ73HkWc+h5Fmv0eRRcBH0VWBB9FVAcfRZQKH0WWDR9F0RAfRREUH0VQFx9FkBofRY0d
H0XNIB9FDCQfRUgnH0XJKh9Fxy0fRcUwH0VGNB9FgTcfRYM6H0UAPh9F/kAfRfxDH0V9Rx9F
vUofRbtNH0U3UR9F+FMfRTdXH0W0Wh9F9F0fRfJgH0UxZB9FcWcfRW9qH0WubR9FK3EfRSl0
H0Undx9FZ3ofRaZ9H0XmgB9FJYQfRWCHH0Veih9Fno0fRd2QH0UdlB9FmpcfRZiaH0WanR9F
J6EfRVakH0VUpx9FlKofRdOtH0XRsB9FTrQfRY23H0WLuh9Fy70fRQrBH0UIxB9FhccfRcXK
H0XDzR9FxdAfRULUH0VA1x9Ff9ofRb/dH0X+4B9F/OMfRTznH0V36h9Ftu0fRfbwH0U19B9F
M/cfRbD6H0Xw/R9F7gAgRS0EIEVtByBFawogRewNIEUnESBFKRQgRWQXIEWkGiBFoh0gRSMh
IEViJCBFYCcgRV4qIEXbLSBF3TAgRVo0IEWaNyBFmDogRZY9IEUXQSBFFUQgRVRHIEWQSiBF
z00gRc1QIEVOVCBFjVcgRYtaIEXLXSBFBmEgRQhkIEWFZyBFxWogRcNtIEUCcSBFQnQgRUB3
IEW9eiBF/H0gRfqAIEU6hCBFeYcgRXeKIEX0jSBFM5EgRTGUIEVxlyBFsJogRa6dIEUvoSBF
LaQgRW2nIEVrqiBF6K0gReawIEUltCBFZLcgRWK6IEWivSBFH8EgRV7EIEVcxyBFnMogRdvN
IEXZ0CBFWtQgRZbXIEWU2iBF090gRRfhIEUR5CBFkucgRdHqIEXP7SBFCvEgRUr0IEVM9yBF
yfogRcf9IEUGASFFRgQhRYUHIUWDCiFFvw0hRf4QIUUAFCFFPBchRb0aIUX8HSFF+iAhRTok
IUV1JyFFcyohRfQtIUUzMSFFMTQhRXE3IUWsOiFFrj0hRStBIUUpRCFFJ0chRahKIUXoTSFF
5lAhRWJUIUVgVyFFYlohRd9dIUUfYSFFHWQhRZpnIUWcaiFFmm0hRRdxIUVWdCFFVHchRZR6
IUXTfSFF0YAhRU6EIUWNhyFFzYohRY2NIUUKkSFFSpQhRUiXIUXFmiFFx50hRcWgIUVCpCFF
gachRX+qIUUAriFF/rAhRfyzIUV5tyFFuLohRba9IUU3wSFFNcQhRTPHIUW0yiFFss0hRfLQ
IUUt1CFFbdchRWvaIUXs3SFFK+EhRSnkIUVp5yFFpOohRePtIUXh8CFFYvQhRWD3IUVe+iFF
3/0hRRsBIkUdBCJFmgciRZgKIkWWDSJFFxEiRVYUIkVUFyJF0RoiRZIdIkXRICJFDCQiRY0n
IkWLKiJFyy0iRQoxIkUINCJFhTciRcU6IkXDPSJFAkEiRQBEIkVARyJFvUoiRfxNIkX6UCJF
OlQiRXlXIkW4WiJFtl0iRTNhIkU1ZCJFM2ciRbBqIkXwbSJF7nAiRS10IkUrdyJFa3oiReh9
IkU=</AssayXData><AssayYData Points="500">0UhhQMD6X0CDaF1AZRRbQDsOWEBgf1ZApV1UQNGUUkCL3FBAC0FPQCIaTkDhbk1AvTVMQLfJ
S0BU8EpAg49KQFVGSkB2u0lAB75JQK9xSUBZG0lAGyZJQB/9SECQw0hArnRIQOOcSEBoZUhA
X5pIQBJPSEAMWEhAIyFIQOBGSEAEC0hAntRHQKvsR0CUr0dAIdFHQOHsR0DZwUdAUY1HQOfE
R0BaoEdAhAFIQLN9R0Ckz0dACYJHQMrcR0Af3kdAq0dHQCjaR0DJbUdA6HFHQOVBR0BFqUdA
aYZHQJiOR0Bkj0dAb31HQAdoR0CudEdA6j9HQFeTR0ASVUdABIxHQCJXR0CaGEdAB4ZHQKJz
R0AIO0dASRxHQHhlR0C8AkdAmAJHQPtIR0APCEdA/kRHQOJ7R0BQLkdAYDRHQGE+R0BLgUdA
QjdHQIUxR0BQ3UZAYxRHQJh1R0AnJ0dAgEhHQCoxR0C+JUdAuAhHQKFoR0CTCUdAyzBHQEAx
R0CuSkdAGx5HQM3TRkAwCUdAtN9GQItGR0DCYUdAL/FGQNHzRkDI4EZApRZHQKfdRkDNEkdA
hNZGQIITR0D/L0dAKy1HQOkgR0AtEUdAMw5HQMQZR0CIOUdA3vNGQD/yRkCJ7UZAK8RGQFrt
RkCRrkZAhDJHQAQFR0Aa9kZANQlHQPDvRkAvGEdA8+pGQFj6RkCsJUdADOdGQIfjRkCqFEdA
nMhGQPv6RkAXt0ZAvehGQLnURkDAHEdAMCpHQKW+RkBGFEdAqchGQOQ8R0BT9kZA/NhGQLUM
R0DEXkdA0DRHQLfBRkBVw0ZAj/9GQKkKR0DD2EZAi9pGQOTURkAx20ZAlABHQAYVR0BwNEdA
DNpGQDbXRkAlmEZAeipHQNSkRkAhuUZAR9JGQOUlR0CP3UZA98tGQPqxRkAOGEdATFtHQILW
RkD720ZAteNGQHLzRkDO20ZAz7NGQD/fRkC48UZAY9tGQOzLRkAaG0dAsaxGQAiwRkBszEZA
pu1GQOTYRkBivEZApotGQIf7RkAc5UZAkq9GQGqVRkD+pkZArcpGQJzPRkD570ZAVtBGQGUL
R0DJ4EZAlqpGQBTQRkBhz0ZA/ZpGQOrlRkBhGUdAB39GQGKTRkBGI0dA7/ZGQEXlRkCKA0dA
P2pGQGHSRkD+2kZACtNGQBh+RkAesEZAqOJGQH9zRkDEh0ZA7M5GQOKgRkA0kkZAZw9HQOUN
R0Bt0UZAP8RGQCyjRkBotEZAt/BGQLmfRkA2uEZAhI1GQAjnRkATs0ZAUbRGQN69RkBFA0dA
ktlGQP+yRkCJuUZA1qNGQPfPRkDE70ZAwqlGQE+gRkAlhEZActBGQCjDRkAjwkZAVY5GQDK0
RkBOxEZAla5GQJLQRkD7iUZA9uJGQNOXRkAR9kZAkHxGQDt+RkALoUZAx7hGQI/FRkBezUZA
ko5GQKD9RkDDjkZAvLRGQDveRkCh6EZAthNHQC3VRkDhmUZA27lGQCadRkAjyEZAv9lGQJDS
RkCJaEZAGdJGQDlnRkCJzEZAgq5GQMnTRkA0j0ZAzrZGQHVPRkDSqkZAa3FGQMqKRkCxl0ZA
xeVGQHbNRkC+nkZASbFGQGGuRkAcvUZAbLBGQHpcRkBmlEZACNtGQIq+RkBJ1UZAa6NGQNpf
RkDJokZAo9pGQBO8RkDkZ0ZAlPdGQNh7RkDa1EZA7s1GQCebRkBfy0ZA29lGQL2cRkDfrEZA
NWBGQAqORkAI2EZAAGNGQA+aRkAgoEZAE99GQEGhRkDu60ZAxV5GQOWNRkBmm0ZAJbtGQMq0
RkBGq0ZAYJNGQIiuRkDQ00ZASsRGQC+yRkADl0ZA8qxGQLibRkBXmUZAl41GQO9bRkCmdEZA
H4NGQPpORkB3gUZA41JGQKqDRkD6dkZAHINGQDV5RkCRr0ZAYYFGQOaTRkAmx0ZASnRGQP6d
RkCkkEZArKxGQFZ1RkDVmEZA0HNGQCeWRkBOrUZArJ9GQHOeRkBhxkZApm5GQDr7RkDE6UZA
rXVGQCyjRkAKsUZAFoVGQJqrRkCue0ZA84NGQEzcRkCUo0ZA32NGQFtsRkCffkZAQYNGQK2B
RkBMtkZAeK9GQIFtRkCpZEZAhaFGQDmNRkBBYEZAYWZGQHWeRkDmYUZAophGQKhgRkDjdEZA
SspGQMxoRkAgoEZAd2hGQNyIRkD9okZAi4dGQCOeRkD+kUZA5X5GQM5rRkDPjUZAB2NGQMJb
RkAXg0ZAGF5GQJegRkC9UEZAX2ZGQJiiRkDyuUZApYRGQH6zRkDouEZA3mtGQHCbRkADbkZA
rqlGQKlbRkAka0ZAkXRGQPd+RkDXn0ZAQXlGQDukRkBgn0ZAZqJGQNKbRkAhkEZAIpBGQJqN
RkCWnEZAmHlGQGTERkAFp0ZA7dJGQI+fRkAVYEZAAWJGQHxvRkCmkkZAcoJGQP2CRkCWf0ZA
3T9GQKuLRkA3okZAV0hGQB6iRkAwvkZAt5JGQDmRRkDgTUZA6n5GQH2sRkBp40ZAyBRGQL01
RkAHmUZAlp5GQHJ/RkDERkZAtYhGQJvBRkAEgEZAlaBGQMYyRkApXkZAT41GQLR5RkAGoEZA
DKZGQJyaRkCAlkZAf65GQLeARkDKhkZA8jlGQFt7RkA7ZkZAHI9GQHlzRkA5HEZA91NGQBVb
RkA=</AssayYData></Step></KineticsData></ExperimentResults>
