# Supplementary material for: Legionella effector MavC targets the Ube2N~Ub conjugate for noncanonical ubiquitination
Source: Nat Commun. 2020 May 12;11:2365. doi: 10.1038/s41467-020-16211-x (PMC7217864; doi:10.1038/s41467-020-16211-x)
Supplement: Supplementary file 4 — Source Data [file 41467_2020_16211_MOESM4_ESM.zip › SourceDataFile_NCOMMS-19-35633A/BLI-SourceData/UbSSUbE2N with MavC FL/190807_002.frd]

<?xml version="1.0" encoding="UTF-8" standalone="yes"?>
<ExperimentResults><ExperimentInfo Name="MavCFL UbSSUbE2N"><ExpDescription></ExpDescription><RTDVersion>2.0</RTDVersion><RunID>3D11CAFE-4A0A-4BE9-8A75-1116D9BEE6E9</RunID><ExperimentType>KINETICS</ExperimentType><ExperimentSubType>KBASIC</ExperimentSubType><StartDateTime>2019-08-07T22:15:04</StartDateTime><MachineName>1212-222PC01</MachineName><UserName>Labuser</UserName><LotNumber></LotNumber><PlateName>190807</PlateName><PlateName2></PlateName2><SensorName>F9</SensorName><SensorPlate>1</SensorPlate><SensorType>Ni-NTA</SensorType><SensorRole>LIGAND</SensorRole><SensorInfo></SensorInfo><WritingSW>DataAcquisition.exe 9.0.0.66</WritingSW><InstrumentType>OctetRED384</InstrumentType><InstrumentFW></InstrumentFW><IntegrationTime>2.1</IntegrationTime><DSPType>CPF</DSPType><DSPStitching>1</DSPStitching><InfoHash>1903831087</InfoHash></ExperimentInfo><AssayParamsInfo/><KineticsData><Step><CommonData><SampleLocation>1</SampleLocation><SampleID></SampleID><SampleGroup></SampleGroup><SampleInfo></SampleInfo><SampleRow>K</SampleRow><SamplePlate>1</SamplePlate><WellType>BUFFER</WellType><Concentration>-1</Concentration><ConcentrationUnits>µg/ml</ConcentrationUnits><MolarConcentration>-1</MolarConcentration><MolarConcUnits>nM</MolarConcUnits><MolecularWeight>-1</MolecularWeight><Temperature>30</Temperature><StartTime>0</StartTime><AssayTime>60</AssayTime></CommonData><FlowRate>1000</FlowRate><StepType>BASELINE</StepType><StepName>Baseline</StepName><StepStatus>OK</StepStatus><ActualTime>59.994</ActualTime><CycleTime>0.2</CycleTime><AssayXData Points="300">AAAAAO58Pz4pXM8+2c4XP6jGSz/ByoE/2c6XP/ypsT8tss0/y6HlP7Kd/z/NzAxAnMQYQI/C
JUAhsDJAFK4/QAisTED8qVlA8KdmQIGVc0C6SYBAtMiGQJzEjECWQ5NAj8KZQIlBoEBSuKZA
TDetQDMzs0AtsrlAJzHAQCGwxkAIrMxA46XTQPyp2UDjpd9ArBzmQLge7UCgGvNAmpn5QIGV
/0A9CgNBK4cGQTeJCUGcxAxBGQQQQQwCE0GJQRZBj8IZQfT9HEHn+x9BZDsjQeF6JkFeuilB
2/ksQT81MEFMNzNBsHI2QS2yOUGq8TxBJzFAQaRwQ0GYbkZBFK5JQXnpTEH2KFBB6SZTQfCn
VkFaZFlBYOVcQVTjX0HRImNBTmJmQUJgaUEv3WxBI9tvQaAac0EdWnZBmpl5QY2XfEEK139B
RIuBQQIrg0F56YRBc2iGQTEIiEHwp4lBokWLQWDljEFaZI5BGQSQQdejkUGWQ5NBVOOUQRKD
lkEMAphBvp+ZQcUgm0E735xB+n6eQbgeoEHufKFBcT2jQSPbpEEpXKZBoBqoQZqZqUGTGKtB
F9msQRBYrkHP969BjZexQYcWs0FGtrRBvHS2QXsUuEE5tLlBMzO7QfLSvEGkcL5BYhDAQSGw
wUHfT8NBFK7EQZhuxkFWDshBCKzJQcdLy0HBysxBf2rOQT0K0EH8qdFB9ijTQW3n1EFzaNZB
befXQeOl2UHdJNtBnMTcQR+F3kEZBOBBEoPhQYlB40FI4eRBQmDmQQAA6EH6fulBuB7rQTvf
7EHufO5B9P3vQaab8UFkO/NBI9v0QeF69kGgGvhBmpn5QVg5+0EK1/xByXb+QUQLAEIj2wBC
PYoBQn9qAkJeOgNCNwkEQrTIBEL2qAVCc2gGQvAnB0IxCAhCrscIQo2XCUJtZwpCRjYLQsP1
C0IE1gxCgZUNQmBlDkI/NQ9CGQQQQpzEEELXoxFCtnMSQjMzE0ISAxRC8tIUQtGiFUJOYhZC
iUEXQgYBGELl0BhCxaAZQqRwGkIhMBtCAAAcQt/PHEJcjx1CmG4eQnc+H0L0/R9C080gQrKd
IUIvXSJCajwjQkoMJELHyyRCppslQoVrJkICKydCPQooQh3aKEKamSlCeWkqQlg5K0LV+CtC
F9ksQpOYLUJzaC5CTDcvQisHMEIK1zBCh5YxQsl2MkJGNjNCw/UzQv7UNELdpDVCWmQ2Qjk0
N0IZBDhClsM4QtejOUKwcjpCMzM7QgwCPELs0TxCaJE9QqpxPkKJQT9CBgFAQuXQQEK+n0FC
QmBCQn0/Q0JcD0RC2c5EQrieRUKYbkZCFC5HQlANSELNzEhCUI1JQilcSkJqPEtC5/tLQiPb
TEKmm01CI1tOQl46T0I9ClBCHdpQQpqZUUJ5aVJCWDlTQtX4U0IQ2FRC8KdVQhBYVkJMN1dC
KwdYQqjGWELjpVlCZmZaQj81W0IfBVxC/tRcQnuUXUK8dF5COTRfQrbzX0Ly0mBC0aJhQk5i
YkKPQmNCDAJkQonBZELLoWVCSGFmQicxZ0IAAGhC389oQlyPaUI7X2pCfT9rQvr+a0LZzmxC
sp1tQpFtbkIOLW9C</AssayXData><AssayYData Points="300">AAAAAAM7bjoceiC7RqUnuv+WjDqvxBQ6OoUQO93M9jqjx4A7biasO9vmBzxEPEE7kt8vOxrY
wju2xrk7RdNFPOwlkTtKvAU8y4r6O2UVFDxZmzo8JpOYO4ihRjxRdjQ8cSNyPCvJajw/O1E8
q1kkPPn1OzxNRgI8SYQxPBJINzzrvkg8qt41PBTLLDwrixI8jEMLPM6gOzxwzTg8s0ooPKU9
TzxBako8fmIuPNDHGDy+mBg8GKcaPOlVSDwNc008QSJKPD4HPjxQaQ48dZtaPFWb8DtN/nU8
XnoWPKE4Gzwo7E88PDFePNWiFjy8WWo8YCEyPInPjzzigWA8MTiIPCQ5ZDzKhi08WGeEPJI4
dzz7ME08g2dyPCsvPzx+W4U8NoKOPL2FbDy0pkU8dxUxPDPXhjxuP1o81vKJPKZpeTxLAGk8
TQFaPFS+qTwQeZQ8BkGNPIYwZzwW43I8hVF4PLtjgzwJDYQ8C7KBPOQynTwvya08IWyIPJ8Q
hjzJd4882K+yPD/2lDxWSKo8mNdvPHS3nTy6CqQ85y2rPJFrvDy90pA87EqiPNRznDwySL08
1Tl2PKiNrjyUpKU8RexqPGkkvDxUr6486OWUPIHbnTyBw8E8s1GkPKf30jx7R7o8FP6CPOve
tzwlDcM8P2LUPGTGqzwKUJ888ujEPPZNzzyX4Mc8HlC5PP68rzyTwLw8QeC7PNzawTz0OLk8
QxnMPLPn5zxIN8k8IovHPEFMszzju8o853LoPCIXzzzA89Q8QpzcPHVtzTy3sMg8dAjJPLyR
ujxXlMA84p/ePHJgxDzjwr485pXPPKl93TzWsvM8PDTsPB8Evjyn7vo8D/DjPAQm0Twljs88
E5j7PCSP0zx06d48UN7iPLK35jzFy/o8BuTYPEPv1jzbiQA9TM4BPaon5jxATtc8aSvqPA5/
+zzMSfA8S1PqPPzF9TxdsPg8SmL6PAhm9Tzleu08/Cr6PGjpCT2tGO087DzXPKasAT25QNA8
UjQHPbeA9zw24fk8c7r5PG5o7jznYfY8RwcBPdQ6CD2Ox/Q8I1TtPINNDT0hqwo91xQAPUlr
Bz02vPo8TuMWPYU+Gz2GtQ89SqMXPcK/CT3/VAY9+XsTPUQ7Cj3dgRA9l+AFPTpvGz1LuRg9
fg0PPTzHFj1Zowo99v0HPYWmGT31V/88vGgcPfIdGz2ULQw9ogkkPeQ1Fz0SVxc9yIMkPQev
GT1b4iw91zIdPZREHT3ZBSU9YNcsPYxjDj2f7yc9NLQlPdj8Dz3u4iU9Rg4aPZCJGT0Juxk9
j4QlPbsgKj26ESg97nYePYAmHj0ePC49nHU3PbXIHT2vrxo9VdASPWB5KT2hIB89xyUzPe5u
KT14Khg94qgfPQcDJT3WNCk9RVkkPYpKMz3MUSE9iAE1PQv4JD1/Xzc9h1YkPe6wLj1o4TM9
Obk3PZtqJT0jzRw9lYkrPQ7CLD0ubjQ9vf8mPXGCLz2IVCU99V8zPargSj1XbiE9JYQdPRws
KD0iyCg9KyQrPbuAKT3o/ig9Wfo0PY6POT1Z2jw9AnFCPS9xQD32uTM9qotGPZrINj3gokY9
Q/hCPYy7QD1M3UA9</AssayYData></Step><Step><CommonData><SampleLocation>3</SampleLocation><SampleID></SampleID><SampleGroup></SampleGroup><SampleInfo></SampleInfo><SampleRow>K</SampleRow><SamplePlate>1</SamplePlate><WellType>KLOAD</WellType><Concentration>-1</Concentration><ConcentrationUnits>µg/ml</ConcentrationUnits><MolarConcentration>-1</MolarConcentration><MolarConcUnits>nM</MolarConcUnits><MolecularWeight>-1</MolecularWeight><Temperature>30</Temperature><StartTime>87109</StartTime><AssayTime>300</AssayTime></CommonData><FlowRate>1000</FlowRate><StepType>LOADING</StepType><StepName>Loading</StepName><StepStatus>OK</StepStatus><ActualTime>300.015</ActualTime><CycleTime>0.2</CycleTime><AssayXData Points="1500">2/lvQl66cEKZmXFCeWlyQvYoc0IxCHRCrsd0QjGIdUIKV3ZCTDd3Qsn2d0KoxnhCJYZ5QgRW
ekLjJXtCHwV8QpzEfEJ7lH1C+FN+Qtcjf0K2839Cy2GAQjfJgEJ5KYFCFpmBQgYBgkLFYIJC
YtCCQqQwg0JikINCAACEQvBnhEKux4RCzzeFQo2XhUJM94VC6WaGQtnOhkKYLodCh5aHQnf+
h0I1XohCVs6IQhQuiUIElolCwvWJQmBlikIfxYpCDi2LQi+di0Lu/ItCrFyMQpzEjEKLLI1C
+JONQhgEjkLXY45ClcOOQrYzj0Ijm49CZPuPQtFikELAypBCfyqRQqCakUKPApJCTmKSQj3K
kkKqMZNC7JGTQokBlEJ5aZRCN8mUQicxlUKTmJVC1fiVQnNolkJi0JZCITCXQhCYl0IAAJhC
vl+YQlzPmEKeL5lCCpeZQkz3mULqZppCqMaaQpgum0KHlptCd/6bQjVenELTzZxCwjWdQoGV
nUJw/Z1CYGWeQh/FnkK8NJ9CrJyfQmr8n0JaZKBCSsygQggsoUKmm6FClgOiQtdjokJEy6JC
MzOjQvKSo0ISA6RC0WKkQsDKpEItMqVCHJqlQl76pULLYaZCusmmQqoxp0JokadCiQGoQvZo
qEK0yKhCpDCpQpSYqUJS+KlCcmiqQt/PqkIhMKtCjZerQn3/q0K+X6xCXM+sQkw3rUIKl61C
+v6tQupmrkKoxq5CRjavQjWer0L0/a9C42WwQtPNsEKRLbFCL52xQnD9sUIvXbJCnMSyQrw0
s0J7lLNCnAS0QlpktEIYxLRCtjO1QqabtUKWA7ZCVGO2QkTLtkIzM7dC8pK3QpACuEJ/arhC
kMK4Qi0yuUIcmrlC2/m5QnlpukK6ybpCJzG7QhaZu0IGAbxCxGC8QubQvEKkML1CYpC9QgAA
vkLwZ75Crse+Qs83v0KNl79CTPe/QmxnwELZzsBCGi/BQoeWwUJ2/sFCZmbCQiXGwkJGNsNC
sp3DQsL1w0JgZcRCUM3EQg4txUL+lMVC7vzFQqxcxkLMzMZCOjTHQnuUx0IYBMhC12PIQpbD
yEK2M8lCppvJQmT7yUJUY8pCwMrKQgIry0KgmstCkALMQk5izEI+ysxCqjHNQuyRzUKJAc5C
eWnOQjfJzkInMc9CFpnPQgYB0ELEYNBCYtDQQiAw0UJikNFCz/fRQvBn0kKux9JCni/TQgqX
00JM99NCPF/UQtnO1EKYLtVCh5bVQnb+1UI1XtZC083WQsI110KBlddCcP3XQmBl2EIexdhC
QDXZQqyc2ULu/NlCWmTaQkrM2kIILNtCKZzbQhgE3ELXY9xCRMvcQjMz3UIim91C4frdQgJr
3kLAyt5CfyrfQqCa30Je+t9CymHgQuzR4EKqMeFCaJHhQokB4kJ5aeJCN8niQqQw40KUmONC
1fjjQnJo5EJi0ORCIDDlQhCY5UJ9/+VCvl/mQlzP5kJMN+dCCpfnQvr+50LqZuhCVs7oQkY2
6UIElulC9P3pQrJd6kLTzepCwjXrQoGV60Jw/etC3WTsQh7F7EK8NO1Ce5TtQmr87UJaZO5C
SszuQggs70L4k+9ClgPwQlRj8EJEy/BCMzPxQvKS8UKQAvJC0WLyQj7K8kItMvNCHJrzQtv5
80L8afRCusn0Qqox9UIWmfVCBgH2QvZo9kLm0PZCpDD3QpSY90JS+PdC8Gf4QuDP+EKeL/lC
jpf5Qnz/+UI8X/pCXM/6Qsg2+0IKl/tCdv77QmZm/EIkxvxCFC79QgSW/UL0/f1C5GX+QlDN
/kKSLf9CMJ3/Qu78/0JWLgBDZmYAQ16aAEMUzgBDDAIBQ+sxAUPjZQFD25kBQ9PNAUPLAQJD
qjECQ2BlAkNYmQJDUM0CQ0gBA0M/NQNDBmEDQxaZA0P2yANDxQAEQ7w0BEOcZARDvJQEQ4vM
BEODAAVDYjAFQzFoBUNSmAVDMcgFQwAABkP4MwZD8GcGQ+ebBkPHywZDvv8GQ3UzB0OVYwdD
TJcHQ0TLB0M7/wdDMzMIQ+lmCEPhmghD2c4IQ7j+CEOwMglDqGYJQ6CaCUNWzglDd/4JQ28y
CkMlZgpDHZoKQ/zJCkMMAgtD6zELQ8thC0OamQtDkc0LQ3H9C0OBNQxDYGUMQz+VDENQzQxD
BgENQ/40DUMfZQ1D1ZgNQ83MDUPFAA5DpDAOQ3NoDkOTmA5DSswOQ0IAD0MhMA9DMWgPQxCY
D0MIzA9DAAAQQ7YzEEOuZxBDppsQQ4XLEEN9/xBDdTMRQ21nEUNMlxFDG88RQ/r+EUMbLxJD
6WYSQ+GaEkPAyhJDuP4SQ7AyE0OPYhNDXpoTQ1bOE0M1/hNDLTIUQwxiFEMElhRD080UQ/T9
FEOqMRVDomUVQ4GVFUORzRVDiQEWQz81FkNgZRZDFpkWQw7NFkPu/BZD/jQXQ91kF0PVmBdD
zcwXQ4MAGEN7NBhDWmQYQ1KYGENKzBhDKfwYQzk0GUPwZxlDEJgZQ8fLGUO+/xlDtjMaQ65n
GkOmmxpDhcsaQ33/GkMzMxtDK2cbQyObG0MCyxtD+v4bQ/IyHEPRYhxDoJocQ5jOHEN3/hxD
mC4dQ2ZmHUNemh1DVs4dQzX+HUMtMh5D42UeQ9uZHkPTzR5DywEfQ6oxH0OiZR9DmpkfQ1DN
H0NIASBDPzUgQx9lIEMWmSBD9sggQ+78IEO8NCFDnGQhQ5OYIUOLzCFDavwhQ3s0IkNzaCJD
UpgiQ0rMIkMAACND3y8jQ/BnI0PPlyNDrscjQ77/I0O2MyRDbWckQ2SbJENEyyRDO/8kQzMz
JUMrZyVDI5slQ9nOJUP6/iVDsDImQ6hmJkOgmiZDmM4mQ3f+JkNvMidDZmYnQx2aJ0MUzidD
9P0nQxQuKEPjZShD25koQ7rJKEOJASlDqjEpQ4lhKUNYmSlDUM0pQy/9KUP+NCpDH2UqQ/6U
KkP2yCpDxQArQ6QwK0O0aCtDk5grQ4vMK0NCACxDOTQsQzFoLEMQmCxDCMwsQwAALUP4My1D
rmctQ6abLUOuxy1Dff8tQ3UzLkNUYy5DZJsuQ0TLLkMj+y5D8jIvQ+lmL0PJli9D2c4vQ7j+
L0OYLjBDqGYwQ16aMEN/yjBDTgIxQy0yMUMMYjFDHZoxQxTOMUP0/TFD6zEyQ6JlMkPDlTJD
kc0yQ4kBM0NoMTNDYGUzQ1iZM0MOzTNDBgE0Q/40NEPdZDRDvJQ0Q83MNEPFADVDpDA1Q3No
NUNSmDVDc8g1Q0IANkM5NDZDGWQ2Q+ebNkMIzDZD5/s2Q7YzN0OuZzdDjZc3Q4XLN0N9/zdD
XC84QytnOEMjmzhDAss4Q/r+OEPyMjlD0WI5Q+GaOUOYzjlDuP45Q28yOkNmZjpDXpo6Q1bO
OkNOAjtDLTI7QwxiO0PbmTtD0807Q7L9O0PDNTxDomU8Q4GVPEOSzTxDSAE9QycxPUMfZT1D
F5k9Q/bIPUMGAT5DvTQ+Q91kPkPVmD5Di8w+Q2v8PkN7ND9Dc2g/Q1KYP0NKzD9DQgBAQyEw
QEPwZ0BD6JtAQ8fLQEOm+0BDtjNBQ65nQUOOl0FDhctBQzz/QUMbL0JDK2dCQyObQkMCy0JD
+v5CQ7AyQ0PRYkNDoJpDQ5jOQ0N3/kNDbzJEQ2dmRENGlkRDFc5EQw0CRUPsMUVD5GVFQ9uZ
RUO7yUVDiQFGQ6oxRkOJYUZDWJlGQ1DNRkMv/UZDQDVHQx9lR0P+lEdDzcxHQ8UASEO9NEhD
nGRIQ5SYSEOLzEhDa/xIQzo0SUMxaElDEZhJQwjMSUMAAEpD3y9KQ/BnSkPPl0pDx8tKQ33/
SkN1M0tDVGNLQ2WbS0NEy0tDI/tLQzMzTEPqZkxDCpdMQ8HKTEO5/kxDmC5NQ5BiTUOgmk1D
f8pNQ3f+TUNvMk5DJWZOQwSWTkMVzk5DDQJPQ+wxT0PkZU9DmplPQ7vJT0Nx/U9DgTVQQ0hh
UENYmVBDUM1QQy/9UEP+NFFD3WRRQ/6UUUPNzFFDxQBSQ6QwUkNzaFJDlJhSQ3PIUkNCAFND
OjRTQxlkU0MRmFNDCMxTQ+j7U0O2M1RDrmdUQ46XVEOux1RDff9UQ1wvVUNUY1VDI5tVQ0TL
VUMj+1VD8jJWQ+pmVkPJllZD2c5WQ7n+VkOYLldDZ2ZXQ16aV0M+yldDTgJYQy0yWEMNYlhD
HZpYQ9PNWEOy/VhDqjFZQ6JlWUOBlVlDks1ZQ4kBWkNpMVpDSGFaQxeZWkM4yVpD7vxaQ/40
W0PdZFtDvZRbQ83MW0Os/FtDYzBcQ3NoXENSmFxDMchcQ0IAXUP4M11DGWRdQxGYXUPHy11D
pvtdQ7YzXkOuZ15DjpdeQ4XLXkM8/15DXC9fQytnX0Mjm19DAstfQ/r+X0PyMmBD0WJgQ8mW
YEOYzmBDd/5gQ1YuYUNnZmFDRpZhQz7KYUMNAmJD7DFiQw1iYkPbmWJDu8liQ7L9YkOqMWND
omVjQ4GVY0NQzWNDSAFkQycxZEMfZWRDF5lkQ/bIZEPFAGVDvTRlQ5xkZUOUmGVDi8xlQ2v8
ZUN7NGZDMWhmQ1KYZkMxyGZDAABnQ98vZ0PXY2dD6JtnQ8fLZ0Om+2dDdTNoQ5ZjaENMl2hD
RMtoQ9ECaUMbL2lDK2dpQwqXaUMCy2lDuf5pQ7AyakOQYmpDoJpqQ3/KakN3/mpDbzJrQ05i
a0NGlmtDFc5rQw0CbEPsMWxDy2FsQ9uZbEO7yWxDsv1sQ2kxbUNgZW1DQJVtQ1DNbUMv/W1D
JzFuQx9lbkPVmG5D9shuQ8UAb0OkMG9DnGRvQ5SYb0NzyG9Da/xvQzo0cEMZZHBDEZhwQwjM
cEPo+3BD3y9xQ65ncUPPl3FDhctxQ6b7cUNcL3JDVGNyQyObckNEy3JDPP9yQxsvc0PqZnND
yZZzQ8HKc0O5/nNDmC50Q5BidENemnRDf8p0QzX+dEMtMnVDDWJ1QwSWdUPTzXVD9P11Q+wx
dkOiZXZDw5V2Q3nJdkOJAXdDaTF3Q2Bld0NYmXdDOMl3Qy/9d0P+NHhD3WR4Q72UeEPNzHhD
gwB5Q6QweUNzaHlDUph5QzHIeUNCAHpDOjR6QxlkekMRmHpDx8t6Q+j7ekOeL3tDrmd7Q46X
e0OFy3tDff97Q1wvfENUY3xDCpd8QwLLfEPh+nxD8jJ9Q9FifUPJln1DmM59Q3f+fUOYLn5D
Z2Z+Q16afkM+yn5DDQJ/Qy0yf0MNYn9D25l/Q9PNf0Oy/X9D4RqAQ9EygEPASoBDvGSAQ6SA
gEOTmIBDj7KAQ4vMgEN75IBDd/6AQ38agUNuMoFDXkqBQ0VmgUM1foFDMZiBQzm0gUMpzIFD
GOSBQwAAgkMQGIJD6zGCQ/RNgkPjZYJD032CQ9uZgkO2s4JDx8uCQ6LlgkOe/4JDjReDQ5Uz
g0ORTYNDgWWDQ31/g0NYmYNDaLGDQ0PLg0NM54NDO/+DQysXhEMzM4RDI0uEQx9lhEMGgYRD
9piEQ+WwhEPtzIRD3eSEQ9n+hEPAGoVDsDKFQ8BKhUOoZoVDpICFQ5OYhUOPsoVDi8yFQ3vk
hUNiAIZDXhqGQ04yhkNKTIZDRWaGQzV+hkMdmoZDGLSGQwjMhkP444ZDAACHQ+8Xh0PrMYdD
002HQ8Jlh0PTfYdDupmHQ6qxh0Omy4dDouWHQ57/h0ONF4hDdTOIQ2RLiENgZYhDXH+IQ1iZ
iENIsYhDUM2IQyvniEM7/4hDFhmJQxIziUMCS4lDCmeJQ+WAiUP2mIlD0bKJQ83MiUO85IlD
xACKQ7QYikOwMopDrEyKQ4dmikOXfopDf5qKQ26yikNqzIpDWuSKQ2IAi0NSGItDTjKLQylM
i0M5ZItDFH6LQx2ai0MMsotDCMyLQwTmi0Pf/4tD7xeMQ9czjEPTTYxDwmWMQ75/jEO6mYxD
qrGMQ5HNjEOB5YxDkf2MQ3kZjUN1M41DZEuNQ0xnjUNcf41DTJeNQzOzjUMvzY1DH+WNQycB
jkMWGY5DBjGOQ+1MjkPpZo5D2X6OQ9WYjkPEsI5DwMqOQ7zkjkOkAI9DoBqPQ6Qwj0OLTI9D
h2aPQ3d+j0N/mo9DbrKPQ17Kj0NF5o9DQQCQQzEYkEM5NJBDKUyQQxhkkEMhgJBD/JmQQwyy
kEP0zZBD4+WQQ9P9kEPbGZFD1zORQ8dLkUOiZZFDnn+RQ66XkUOJsZFDkc2RQ4HlkUNw/ZFD
eRmSQ2gxkkOyTZJDTGeSQzt/kkMrl5JDM7OSQy/NkkMf5ZJDBgGTQ/YYk0MGMZND7UyTQ+lm
k0PZfpND1ZiTQ9Gyk0PAypNDqOaTQ6QAlEOTGJRDjzKUQ4tMlEN7ZJRDYoCUQ16alENOspRD
PcqUQ0XmlEM1/pRDMRiVQxg0lUMITJVDGGSVQwCAlUP8mZVD67GVQ+fLlUPj5ZVD0/2VQ88X
lkO2M5ZDpkuWQ6JllkOef5ZDjZeWQ5WzlkNwzZZDYOWWQ1z/lkNYGZdDSDGXQ1BNl0MrZ5dD
O3+XQxaZl0MSs5dDI8uXQwrnl0MGAZhD9hiYQ+UwmEPNTJhD3WSYQ8SAmEO0mJhDsLKYQ6DK
mEOo5phDgwCZQ5MYmUNuMplDakyZQ1pkmUNWfplDXpqZQ06ymUNKzJlDJeaZQzX+mUMdGppD
GDSaQwhMmkMEZppDAICaQ++XmkPXs5pDx8uaQ8LlmkO+/5pDuhmbQ6oxm0ORTZtDomWbQ31/
m0ONl5tDaLGbQ2TLm0Ns55tDUP2bQ0wXnENIMZxDL02cQytnnEMaf5xDCpecQxKznEMCy5xD
/uScQ+UAnUPVGJ1D5TCdQ81MnUO8ZJ1DxICdQ6CanUOwsp1Di8ydQ4fmnUN3/p1DfxqeQ2Iw
nkNeSp5DZmaeQ0GAnkNSmJ5DObSeQz3KnkMY5J5DIACfQxAYn0P3M59DCEyfQ/djn0PzfZ9D
zpefQ8qxn0PTzZ9DtuOfQ7L9n0OZGaBDqjGgQ4VLoEOBZaBDcH2gQ2yXoEN0s6BDZMugQ0vn
oEM7/6BDSxehQzMzoUMvTaFDHmWhQwaBoUMWmaFDBrGhQ+3MoUPd5KFD2f6hQ9UYokPEMKJD
wEqiQ6hmokOXfqJDn5qiQ4OwokN/yqJDh+aiQ3b+okNyGKNDWjSjQ15Ko0NaZKNDQYCjQzGY
o0MtsqNDKcyjQxjko0MU/qND/BmkQ+sxpEPnS6RD12OkQ9N9pEO6maRDtrOkQ6XLpEOh5aRD
nf+kQ40XpUOVM6VDhUulQ4FlpUN9f6VDbJelQ1SzpUNPzaVDP+WlQzv/pUMrF6ZDJzGmQ7hO
pkMeZaZD+X6mQ/WYpkPlsKZD4cqmQ8jmpkPZ/qZD1RinQ7Ayp0OfSqdDm2SnQ6OAp0OTmKdD
j7KnQ2rMp0N65KdDVv6nQ14aqENNMqhDSUyoQ0VmqEM1fqhDHJqoQwyyqEMIzKhDBOaoQ/P9
qEP8GalD6zGpQ+dLqUPCZalDvn+pQ66XqUO2s6lDss2pQ6HlqUOd/6lDjReqQ4kxqkNwTapD
YGWqQ1x/qkNYmapDR7GqQ0PLqkMr56pDGv+qQxYZq0MGMatDAkurQ/5kq0PlgKtD9ZirQ9Gy
q0PhyqtDvOSrQ8QArEO0GKxDsDKsQ6xMrEObZKxDg4CsQ3KYrENusqxDasysQ2bmrENW/qxD
PRqtQzk0rUMpTK1DJGatQxR+rUMQmK1DGLStQwjMrUME5q1D3/+tQ+8XrkPKMa5D002uQ8Jl
rkOyfa5DupmuQ5WzrkORza5DgeWuQ33/rkN4Ga9DaDGvQ3BNr0NLZ69DXH+vQzeZr0Mzs69D
IsuvQyvnr0MnAbBDChewQxIzsENBULBD3WSwQ+WAsEPVmLBDxLCwQ8zMsEO85LBDuP6wQ58a
sUOjMLFDn0qxQ4dmsUN2frFDcpixQ1q0sUNJzLFDWuSxQ0EAskM9GrJDOTSyQylMskMkZrJD
AICyQxCYskP3s7JD882yQ/fjskPf/7JD2xmzQ8oxs0OyTbNDoWWzQ7J9s0OZmbNDlbOzQ4XL
s0ON57ND</AssayXData><AssayYData Points="1500">aC8VPR6IHT1WqyE9iUxFPa/fNz2ViFs99adiPVfNbj1ytoE9V3OCPed0iz3vFJg97cChPeL2
oj1UeqQ94fW5PZNrvj2z8bw9lgO6PSp2xj3499o9L6vYPXDT4T3f1+I9joPuPWAt+j2d4v09
vk4FPidaCD4B0Ao+QS4PPh9FDj5YVhE+9OwVPjceFz4gwh4+300ePjK3Iz5enSM+6uYoPo8S
MD7s+i8++CozPga4Mz7GIUA+Hkk9PrlPQj6QeEc+gtlDPvr9Sj4dn0k+YQZUPtG6UT40XlY+
h9NYPgxpXj5bTmA+pohiPlfQZT6FA2s+nJduPgQDcz7wuHE+9xt4PqdJeT5Pz3s+zoZ/PkJZ
gD7w3II+Et2DPnzQiD6ATYc+n5qJPjBfij5dV48+ps2RPrWGkD7NNpI+feuTPt4plT5QBpk+
jkWcPgsgmT54A50+ikWfPk2unj7ubqI+2IyhPuCPoT44tKU+ZsumPjDopz6Ro6c+S1uqPr1g
rD5ZQK0+UpuuPvvvrj6GlrM+EdC0PuPQtD4GzrU+oty4PjteuT6Z07o+RXC9PgAvvj5ALr8+
Sn7DPj4pwz6PnMU+J3DFPhj4xT6CIcg+HDTLPlGPzD4ChMw+17XNPsnt0D4vodI+zlvUPhjn
0z4Y49Y+LjzXPqql2D6nydo+fYnbPk+/3D5WXt4+hUviPhiF4j69ouI+WOPjPgZg5z6RxeY+
IPbpPo+e6T6OCOY+RK/rPp3D7z7TGe8+TdXtPu0o8z5yDvI+q6zzPqSV9T4KZvY+bRf5Pgd8
+j7qRP0+gUT8Ph84/z7DEwE/CjgAP69EAT+FFQI/X6IBPzYaAz8BOQQ/fLoEPz9WBT+bjAY/
gukGP2hnBz/y8Qc/mH8IP0yWCT95lAk/N+gJP5zbCT+TlQw/oJAMPzbxDD/mZA4/8toOP7fU
Dj8SnA8/g6kQP+DXET9MVhI/k6gSP45eEz9G8xM/BpYUP5ZPFT9SgxU/eWoWP75AFz9h3Rc/
grIZP7p5GT+ohBk/E70aP2iyGz/pXRs/mxIdP4grHT+y2B0/WK4fPwJ2Hz/X7h4/JcYgP33r
ID+vVSI/3HcjP7IPIz/4sCI/G2ckPz0eJT+JMiU/x88lP9Y4Jj8xZCg/uNQnPxbSKD8JZyk/
2+MpP5/tKz8orCs/5WQqP5eLLD8B6ys/Lr8tP6bcLT/Hny4/yVkuPyp9MD/BNjE/FGsxP7km
MT9Q8TE/PPUxPywsND+cGDQ/mS80PzI4NT9cgzY/OxU2Pw4sOD+CJDg/x984P48kOj+1PTs/
b9s5P7TOOz/m2Ds/3807P9LcPD+X0z0/O1U9PyXJPT/04j4/zZ4/P/kOQD9uo0A/c7tAP1Eb
Qj8O00I/4wZEP28VQz8LaUQ/MJFEPyrpRT9r0kU/uORFP8jQRj9VU0g/ILRIP794ST8nJ0o/
/rRKP1f6ST/bH00/Lf9KP0k9TT8oYEw/uQdOPwHpTT/JHk8/ocdPP2KCTz/l0FA/qihRP0FR
UT9YslE/4GtSP/VwUz8yoVQ/S1lVP1emVT+5YlU/D4BXP2oQVz8fzlY/OStXPwqoWD//VVk/
7opZP2jKWT/Z8Fk/MzFcP5XZWz+T0ls/HyhcPwl0Xj8GTF0/I1xeP1+eXz853l8/H1VhPz3c
YT9Lq2E/PHxgP5agYj+8JGI/V3VjPw76Yz905mU/CEJjP+UMZj89pmY/3KFlP9CSZz/L9mc/
U+lnP6PfaT8ZvGk/73xqP5Uwaj9H+2o/mi5sP1WgbD8s1mw/CjxtP6oObj/d220/LzVvP+in
cD+VQ28/7/dwP6FscT/Lf3A/BoJxP9+2cj+KV3M/iNJyPx3acj8+yXQ/CftzPxPzdT888nU/
CHp2P4Rpdj+WuHY//Rx5P5xXeD/jw3k/Dvx5P8wHej/FsXo/bCl7P+eIfD+dxXs/TX18Pyrs
fD9YsH0/fD1+P+mxfT9PBH8/3B2AP5Z/gD9ebYA/baGAP+yogD/JBYE/WJKBP9R4gT/yqYE/
J0CCPxKtgj+gPII/Px2DP/kAgz/cHoM/8SWEP9Xegz8594M/fqKDP1okhT+no4Q/wzKFP11I
hT9MboU/cRKGP0pGhj/APoY/8dSGP9sGhz9FxIY/lxKHP01/hz+mj4c/griHP5hJiD+fFYg/
aJ+IP3FIiD8nd4k/m0GJP/pNiT+jxok/tBKKP8rZij9sNYs/FJqKPx75ij9BUYs/oCiMPyfH
iz80xow/tkWMP/2EjD84u4w/boSNP2OKjT80zY0/xJONPx3ajT+sZI4/7IOOP+Ufjz8y/o4/
38eOP6Onjz+WE5A/Q9KPPwH0jz/znpA/BLCQP4QBkT/1A5E/azqRP+4TkT/gQJE/U7+RP3fC
kT+65JE/A4aSP/LLkj/DKpM/eEKTP36Bkz+bfZQ/kIeTP0sylD+39JM/sIeUP2k9lD9GMZU/
1UyVP3tylT9HnpU/cBWWP0Bilj/f/pY/iZSWP8Folj8e9ZY/eb+WP+Gplz9yb5c/a1GYP9mB
mD8yjpg/H8+YP4memD9ejJg/v/SZPwZ4mT8nUZo/vuCZPxo/mj8bZJo/sWCbP2N6mz+KPps/
pWqbPzkimz9x4Zs/tNCbP90VnD9hvZw/qpKcP70JnT/gCZ0/0iCdPwQPnT8T0J0/vBWePzlc
nj/tsJ0/NgyeP3CLnj8YZZ4/shufP3ntnj/Id58/Gw+gP75yoD+xKqA/YgqgP/DwoD9qnqE/
kjWhPypboT+fFqI/usKhP1LwoT/SSKI/rkSiP0ljoj+GAKM/H9yiP4Zpoj+ecqM/Y06jP7HN
oz+4NqQ/OfOjP8DApD9Ww6Q/7dCkP6g7pT/kLKU/eFKlPwpRpT8S+qU/QNqlP+EBpj+LxqY/
5r2mP0Phpj83NKc/OWqnPzo7pz/BX6c/7E2oP7K1pz/5uKg/AM2oP9eKqD9gDqk/S2WpP0ag
qT8Zbqk/R/epPxMIqj/rF6o/3vOpP9cxqj/Qbqo/O+mqP9V+qz/oA6s/Hm2rPwyeqj9HC6w/
lWSsPzUkrD/AA6w/cZysP9OJrD9pEq0/D9esPx+lrT/Ik60/3gKuP+Vorj8Yfq4/RJSuPxan
rj/27K4/a2CvP4ocrz9sjq8/p5yvP1cysD+ekrA/OLavP2JRsD+BlbA/qV+wP1EasT9X6bA/
ukSxP4/WsT/ZKrI/htSxP1gOsj9J+bE/M/eyPxSZsj+SZLI/78qyPyVVsz8QsLM/a+ezP55p
tD9QeLQ/Obe0P929tD+YbbQ/zeu0PzmbtD8sVrU/Odm0P4prtT/wWbY/Y/y1P4uwtT+uebY/
5He2P7GVtj/oBbc/+xa3P5WPtj+5VLc/Gq63Px9Vtz+7WLg/LVu4P2DhuD88cbg/LZG4PyUC
uT/zg7k/Oby5P7PauT8/Sbk/Q6G5PwriuT9ASbo/oYS6P9Wguj+he7o/mAG7P8zNuj/+HLs/
tFm7P4Cluz9MmLs/LyG8P7otvD9y4Ls/P6i8P6iCvT9/trw/1+e8P1QkvT9W8L0/M5W9Py2o
vT+5ib0/eZ2+P/m0vT88ZL4/Jru+P5G8vj+o/b4/W9u+P9davz/G/b8/dKW/Py28vz+7nb8/
FDnAP1rewD++fMA/O9PAP3owwT/aO8E/e6zBP1xswT/FwcE/dKHBP4BEwj8gh8I/SYTCP1Cc
wj+O7cI/4cbCP2U4wz8zP8M/X1LDP0lrwz/XCcQ/wBrEP3VgxD+108Q/hEHEP7D/xD/P+cQ/
jMPEP11axT+roMU/L8fFP4aFxT/Cr8U/DA3GPxQUxj+zQsY/LsvGP1Oyxj/jL8c/a2/HP+Bf
xz9Ifsc/W6jHP5zSxz/Twsc/XRPIP/f+xz/Rqcg/iGzIP3gGyT/EGsk/9pPIP0BLyT/MNsk/
9lfJP5Mbyj9paMk/3n/KP+Kayj9XDso/lx7KP4Yhyz+WdMo/aRTLP2kAyz+wdMs/T6nLP9yL
yz82K8w/DHbMP3PZzD8iNc0/cenMP2sWzT8D7sw/0NPMPzXAzT/Sds0/+NDNPzfFzT9nxs0/
iCPOP4Btzj/Wls4/TVXOP25bzj8FP84/u9vOPxemzz+Lc88/oO3OP1hgzz+ros8/FeLPP2BN
0D/YktA/MY/QP9Sa0D/RR9E/VQzRP7Rm0T9kQdE/0oXRP2d80j+p6NE/OsrRPwWv0T9tW9I/
k1LSP9S80j8nwdI/bTPTP10k0z+nqNM/A3TTP4qY0z88utM/7l3UP/CN0z/nMNQ/0HHUP+os
1T8hjtQ/uWvVPz+21D+JA9U/cfrVPwx81T8LMdY/WEfWP2bB1T9XrtY/HdLWPznt1j/BCdc/
ywPXP+z51j8yatc/QkjXP4cv1z9BwNY/ImLXP0HE1z8xQtg/pRfYP81n1z+bZNg/6KbYP2ld
2D8apNg/XCnZP3EL2T+sU9k/T4PZP67b2T94o9k/5nLZP4aG2j908tk/AnvaP+hA2j+P0No/
U9faP9bs2j+K0do/PO3bPwTn2z+9vts/lTrbP2t/2z/JJ9w/EfDcP+ug3D/L0tw/xkPcP9Xn
3D8VBt0/RITdP09n3T+dcN0/T5LdP4rU3T9kft4/oZ7dP1gI3j9JGt4/ERLeP+DI3j9z594/
rELePx5A3z9xb98/xuTeP+CL3z+ZLOA/9KXfP/yC3z9ke+A/BSzgP7YQ4D8K/N8/30rhP2mV
4D86Q+E/rT7hP3o+4T93yeE/5bDhP3bh4T9i0eA/QHDiP5x54j9ZguI/DH/iP5ce4j+giOI/
G/ziPyQU4z9R9+I/Vh/jP3PJ4z+XXuM/MarjP9Om4z9t4eM/JVPkPwUz5D+To+Q/gzrkP/fn
5D9b8+Q/tgflP48V5T+glOQ/aAzlPzDo5T8dP+U/mmvlP7Ds5T/1GOY/P0nmP4h35j9B9OU/
tL/mPwpa5z9c1eY/xdLmP64v5z8Dbuc/Xj3nP0jk5z8GxOc/AIDnP88X6D8VS+g/jqzoPxJO
6T9X++g/P1fpPzAT6T/llOg/fu/oP0CQ6T9WRek/9R/pPwXd6T9O/uk/RbHpP8y36T9ELeo/
HJHqP6oJ6z8pEuo/E67qP9zu6j/rces/lPrqP6fe6j/V/+o/nvvqP9gq7D+txus/IyXsP8FT
7D/xEew/xUDsP/V+7D972uw/9cXsP5YY7T96DO4/01/tPyCf7T+v7Ow/RfHtP55P7j8sH+4/
dW7uP3K17j8rSe4/mX7uPxht7j9nGO8/2pjuP+zA7j9ndu8/kRXvP+1V7z92Xu8/RwjwP6HT
7z9A++8/Tl7vP9Dp7z+c2+8/TyzwPzqZ8D/wIvA/JRrxP1cH8T9yvPA/YPnwP/aH8T+g/vA/
GhLyPxcD8T/8tvE/DtvxPxNj8j93TPI/jpTyP7b98j+8kvI/8dPyP0wW8z8fx/I/tFTzPwhu
8z/0HvM/JDHzP6yR8z/koPM/cnrzP6sU9D9EQvQ/yGX0P2Sm9D9QJ/Q/0d70P4Nn9T9qbvU/
ABj1Pw739T+A2PU/GLz1P2Bn9T9oLPU/dsn1P0Qj9j91M/Y/lGL2P7t89j9TbvY/IG/2P3N+
9j9PzfY//pr2P8Qr9z+snPc/RGf3P9TB9z9uaPc/IAH4P9hq9z9Hl/g/gKn3Pzpm+D+OkPg/
xGH4PxOX+D981fg/lMz4P/kk+T8xnvk/AXz5PyZp+T8itPk/awz6PwlM+j/Dlfo/rjH6P91I
+j+b7vo/c6j6P6Jd+j9Jq/o/H6P6P5Fy+j9S9fo//hj7P2dj+z9PQfs/CKP7P9V++z83Wvw/
WqP7P1uQ+z8E7fs/C6D8P9oB/D+RXvw/0rj8P1MS/T+6ovw/DPH8P7Tp/D9bWv0/Usb9Py+L
/T/t7f0/f4z9PxpV/j+y6/0/kO79P/hd/j854/0/wGT+Pz1z/j+i6/4/5jD/P1P1/j+CS/8/
HyL/P/76/z/iW/8/OSv/P2AEAEA7SABAYfH/P0oUAEDdOQBAKS4AQE0pAEALPgBAJGsAQDhn
AEBzowBAhIMAQJqzAEC5hwBANoIAQEO+AEAWBAFABMEAQKzTAEA3RwFAhCQBQEBXAUCBMgFA
GS8BQJQXAUDfcAFAW5IBQAmzAUCjnQFAyHoBQD6YAUDrlgFAM5gBQIGtAUAZ2QFA8tEBQHff
AUBHJQJAK/UBQGcJAkB1EAJA+WwCQEMnAkB/agJAvVICQMiOAkBmxgJAu50CQOR6AkCPwgJA
wecCQLkIA0B4EwNA9RcDQN6MA0DjNgNAlmUDQOkrA0AlCANAsyUDQAVwA0CxWwNA/VQDQJcl
A0BXggNAg5kDQDBSA0BCeANAfYgDQF+QA0AazANAeO8DQJ3pA0BfsQNANRwEQAbVA0BxJgRA
AlcEQAg+BEDXSgRAh1cEQKazBEBFdARAULsEQEHkBEDdCwVA/84EQEkBBUA+1QRAFl4FQFDy
BEAoUwVA60wFQE9LBUCOQQVA95QFQI1hBUAibgVA9oIFQFd2BUDJ0wVA6BIFQAupBUBKrgVA
wscFQNPyBUAmAQZAJ78FQJW/BUDvywVAkE8GQBIwBkC9UQZA+XcGQHKEBkCblgZAZWAGQKdV
BkAXqQZAy+sGQIGdBkAXrgZA8b4GQCPMBkAGIQdAo+AGQGoGB0BfbQdAHGsHQO4EB0DNdwdA
l2AHQFdWB0A+tAdAgrMHQNmQB0AlkQdAHbUHQEF+B0Ar9wdARQMIQBbGB0DY8gdAhQYIQAMq
CECQ+wdAly8IQL0bCEDdRQhA9VEIQF9RCEA5aQhAG2oIQEyaCEBXoQhAKEUIQIV/CEDjwQhA
3tQIQIHCCED7AglAHikJQCriCEDc9whAcAIJQAcVCUDzYglAJmoJQF0YCUB2UAlAQ2QJQMpf
CUDYiglA15IJQDqHCUCFkQlAN88JQJoGCkBl3wlAkLsJQM/9CUCBNgpA/tUJQOXyCUD7TgpA
kBQKQJ9KCkAOZwpAGm0KQPQ4CkBFkQpAuXAKQAzbCkBFswpACPUKQJB8CkC3zQpADbEKQEWG
CkBuMgtAReUKQNztCkBARAtAh/4KQP46C0AvIgtAJAoLQED7CkCUOgtAYRYLQNYxC0DkPgtA
qJQLQK3QC0DyYgtAKoULQJfiC0DBogtAv+kLQDHiC0BJ3gtAQiAMQPkODECV+gtASyMMQFJF
DEBbJgxABZIMQFimDEDWOgxA3mQMQKS8DEB8mAxAvMkMQDe6DEDfRgxAEOYMQFECDUB5wAxA
5cUMQEMBDUDgJQ1ArBENQDpBDUCuHg1A3jENQOIFDUAScw1A4FYNQMpkDUCThQ1A7JQNQFea
DUBrhg1A5nMNQMbfDUDm1Q1A6MgNQKL3DUDB7g1AYcENQHUXDkCaUw5AhxkOQAJGDkDnWg5A
0iAOQIaCDkBUVw5Adl0OQJaSDkDkjQ5AvGUOQFlyDkC5xg5APgAPQHGJDkD0xA5AZ+sOQFSi
DkAI6Q5AFfwOQFgmD0AYEw9AYCgPQFtOD0CIIw9APiIPQNl8D0Cfhw9AgVgPQBJXD0BtZw9A
lJQPQE+FD0B02Q9ApMsPQLcVEEAWLxBA8P4PQFIVEEA9KhBAK9YPQMYeEEBa/w9AfVoQQG41
EEBsaRBAZ1gQQOSrEECFTRBA/KEQQGmPEEAYbRBAPHQQQBV6EECk0hBAXu0QQCXDEECRnhBA
XPoQQPW6EEBaZxFAgBQRQN0zEUCJ+BBAdXwRQLFsEUCfIRFA72cRQPVfEUCuRhFAD6cRQEx9
EUDEnBFAN+ARQIivEUClyhFAxucRQEbrEUB17hFAxqkRQJEeEkDZEhJAAhkSQMgyEkA8CxJA
pxcSQIxKEkC9NRJAUZwSQOaJEkCjLRJAYlcSQBtQEkAkjhJAJpISQIDPEkADkBJA0tQSQJjg
EkAgLRNABBcTQDr8EkDQHhNAuxMTQHz8EkAGKRNA9zkTQFisE0DgYRNAfoMTQHl9E0DgVxNA
SGUTQCbxE0CsnxNAToQTQLWDE0Bi6BNA87oTQF0PFEDxlxNAHBwUQLwEFECbJhRA+joUQKk5
FED+VhRA</AssayYData></Step><Step><CommonData><SampleLocation>5</SampleLocation><SampleID></SampleID><SampleGroup></SampleGroup><SampleInfo></SampleInfo><SampleRow>K</SampleRow><SamplePlate>1</SamplePlate><WellType>BUFFER</WellType><Concentration>-1</Concentration><ConcentrationUnits>µg/ml</ConcentrationUnits><MolarConcentration>-1</MolarConcentration><MolarConcUnits>nM</MolarConcUnits><MolecularWeight>-1</MolecularWeight><Temperature>30.1</Temperature><StartTime>393242</StartTime><AssayTime>60</AssayTime></CommonData><FlowRate>1000</FlowRate><StepType>BASELINE</StepType><StepName>Baseline</StepName><StepStatus>OK</StepStatus><ActualTime>60.009</ActualTime><CycleTime>0.2</CycleTime><AssayXData Points="300">JwG0QxcZtEPyMrRD7ky0Q+pmtEPRgrRD4Zq0Q9GytEO4zrRDtOi0Q6QAtUOsHLVDnDS1Q4tM
tUNzaLVDb4K1Q16atUNatLVDVs61Q0bmtUNOArZDShy2Qzk0tkMVTrZDEGi2QwCAtkMInLZD
BLa2Q/TNtkPw57ZDywG3Q9sZt0O2M7dDv0+3Q65nt0Oef7dDmpm3Q5azt0OSzbdDbee3Q2kB
uENYGbhDYDW4Q1xPuENMZ7hDSIG4QyObuEMzs7hDG8+4QxfpuEMGAblDAhu5Q/40uUPuTLlD
1Wi5Q9GCuUPBmrlDsLK5Q7jOuUOo5rlDsAK6Q6AaukN7NLpDa0y6Q3NoukNigLpDXpq6Q1q0
ukM1zrpDRua6Qy0Cu0MdGrtDGTS7QxVOu0MQaLtDAIC7Q+ibu0PjtbtD0827Q8/nu0PLAbxD
uhm8Q8M1vEOeT7xDrme8Q4mBvEOFm7xDdbO8Q3HNvEN56bxDaQG9Q2QbvUNANb1DL029Qzdp
vUMngb1DI5u9QxKzvUP6zr1DCue9Q+UAvkPhGr5D3TS+Q81MvkPVaL5DxYC+Q8GavkOctL5D
rMy+Q4fmvkOPAr9Dixy/Q3s0v0N3Tr9DUmi/Q2KAv0NKnL9DObS/QzXOv0Ml5r9DLQLAQx0a
wEMENsBDFU7AQ/BnwEPff8BD6JvAQ9ezwEPTzcBDz+fAQ7//wEO6GcFDojXBQ5JNwUONZ8FD
iYHBQ3mZwUN1s8FDXM/BQ0znwUNIAcJDRBvCQzMzwkMvTcJDF2nCQyeBwkMXmcJD/rTCQ/rO
wkPq5sJD8gLDQwIbw0PRMsNDzUzDQ7Row0OkgMNDoJrDQ5y0w0OLzMNDh+bDQ28CxEN/GsRD
WjTEQ1ZOxENGZsRDQoDEQ0qcxEM5tMRDKczEQxDoxEMhAMVD/BnFQwQ2xUP0TcVD42XFQ+yB
xUPbmcVD17PFQ77PxUOu58VDnv/FQ6YbxkOiNcZDkk3GQ3lpxkNogcZDeZnGQ2C1xkNcz8ZD
TOfGQzz/xkNEG8dDMzPHQy9Nx0MXacdDBoHHQ/aYx0P+tMdD7szHQ+rmx0PRAshDwRrIQ7Ay
yEO4TshDqGbIQ6SAyEOLnMhDe7TIQ4vMyENz6MhDYgDJQ14ayUNmNslDVk7JQ0ZmyUMtgslD
KZzJQxm0yUMVzslDEOjJQwAAykP8GcpD4zXKQ9NNykPjZcpDy4HKQ7qZykO2s8pDns/KQ67n
ykOe/8pDhRvLQ3Uzy0N9T8tDbWfLQ2iBy0NYmctDQLXLQ1DNy0Mr58tDJwHMQyMbzEMSM8xD
G0/MQwpnzEMGgcxD9pjMQ920zEPNzMxDyebMQ8UAzUPBGs1DsDLNQ6xMzUOoZs1DpIDNQ4uc
zUN7tM1Da8zNQ3PozUNiAM5DXhrOQ0Y2zkM1Ts5DJWbOQy2CzkMdms5DGbTOQxXOzkPw585D
AADPQ+gbz0PXM89D003PQ89nz0PLgc9DupnPQ6K1z0OSzc9DjefPQ4kB0EN5GdBDdTPQQ3FN
0ENtZ9BDSIHQQ1iZ0EMzs9BDL83QQyvn0EMnAdFDIxvRQxIz0UP6TtFD6mbRQ+aA0UPhmtFD
3bTRQ83M0UO06NFD</AssayXData><AssayYData Points="300">YdsUQFXWFECXMxRA0t8UQKfIFEDLKxVAX7EUQFnBFEBqzBRAIJUUQFO/FEDM0BRAsa0UQHjp
FEAKshRAM98UQMClFEBrwhRAw8AUQPioFEBuoxRAh9cUQMK5FEDErhRAUNMUQBqmFEC6lRRA
6OEUQA2xFEBuiBRAsokUQMGbFEDgmRRANacUQEFtFEC8nxRA64wUQHmGFED9UxRAzYkUQGOK
FEBVZxRAx0oUQG5gFEAIyBRAa1wUQLmJFEDTbhRAiHMUQMJSFEDoRxRA9lAUQHJhFEBVWBRA
+HcUQLZDFEB0FBRAFjUUQLRLFECPIBRAKAoUQDYmFED99RNAOzgUQM8KFEBkHBRAm9cTQFwm
FEAQOBRAxuQTQFnZE0DbLBRAKQ8UQM/4E0CNHxRAY+8TQAk2FEBpHhRAgQsUQDvnE0Bh6xNA
IuoTQN7/E0DJGBRAUMQTQLkEFEDFwhNApeQTQC7hE0Bd5RNAMZ0TQDLFE0BygxNAYtsTQKUJ
FEBg5BNADKUTQAfSE0Cp5xNAeMATQMCtE0B17BNAD7MTQKOyE0AWuBNA6tMTQO2LE0AtmBNA
8YcTQF1vE0CrUxNAq64TQNiVE0D1vxNAHaATQF+qE0BasxNA14MTQLliE0ClrRNAm0MTQEeF
E0DfnBNABXoTQPpEE0A5cxNAr1sTQOWHE0AghBNAvGMTQIFeE0DFKxNASnwTQAFpE0DxBBNA
exwTQBUeE0DZcRNAWlYTQKKIE0C0MhNAsw0TQDNHE0BifhNA9R0TQOgvE0CtDBNAIzYTQItV
E0AtURNAMiwTQHVDE0CrJxNAnVoTQN07E0A1HRNAQAkTQCYqE0Dw/RJAxuQSQEgKE0DGDhNA
9gkTQK8fE0Bg4hJA8+gSQFfTEkCoNBNATvASQKLZEkAyCRNAPioTQPQRE0Dy1hJA4wMTQPnm
EkDP1BJAAggTQGseE0BiBRNA57oSQFU0E0AeLhNAvtoSQGTBEkDSthJAaZsSQJH4EkCvvhJA
hNsSQEaUEkCzDBNACcYSQPLWEkBK2RJAfeUSQMCdEkDD6hJAC6ESQN7BEkDaoRJAYtISQNeX
EkBkABNAnJMSQLSzEkBewRJAkNcSQCjEEkDjphJAGrwSQCXLEkAjmRJAbmsSQFinEkCEuBJA
YvESQG+/EkAt3hJAWIgSQMeEEkCKpRJA43sSQMZ2EkC+ihJAi44SQO9rEkBDbxJAtCcSQCd3
EkDsVhJA4XgSQNN5EkBrkBJA4WwSQP9WEkDLkxJAmnISQNGiEkDpTBJAhXUSQEipEkDvHRJA
EVkSQJY1EkDYyxJAzk8SQK8aEkBA9RFAxGMSQD+REkCpPxJAOncSQE1kEkAqTxJATSMSQFdo
EkCaVRJA6WQSQC1oEkDmKRJAZ2USQFM8EkDNJRJAzD4SQIdYEkDLHRJAbmISQEQgEkBafhJA
N00SQEYmEkBgLxJAgz0SQBlUEkCELhJAKiESQMoEEkByRRJAmywSQEwsEkAcEhJAnckRQNdk
EkDjIxJAdFYSQIREEkCF4xFAGsgRQDnaEUC9ExJAsQgSQBO1EUC3KhJA+x8SQEfTEUCzxhFA
pM0RQN4IEkCYBBJA</AssayYData></Step><Step><CommonData><SampleLocation>15</SampleLocation><SampleID></SampleID><SampleGroup></SampleGroup><SampleInfo></SampleInfo><SampleRow>K</SampleRow><SamplePlate>1</SamplePlate><WellType>KSAMPLE</WellType><Concentration>-1</Concentration><ConcentrationUnits>µg/ml</ConcentrationUnits><MolarConcentration>-1</MolarConcentration><MolarConcUnits>nM</MolarConcUnits><MolecularWeight>-1</MolecularWeight><Temperature>30.1</Temperature><StartTime>460212</StartTime><AssayTime>120</AssayTime></CommonData><FlowRate>1000</FlowRate><StepType>ASSOC</StepType><StepName>Association</StepName><StepStatus>OK</StepStatus><ActualTime>120.007</ActualTime><CycleTime>0.2</CycleTime><AssayXData Points="600">TgLSQ0oc0kM6NNJDNU7SQx1q0kMMgtJDCJzSQwS20kP0zdJD8OfSQ9cD00PHG9ND1zPTQ79P
00OuZ9NDqoHTQ5Kd00OitdNDks3TQ3np00NpAdRDZRvUQ2031ENcT9RDTGfUQzOD1EMvndRD
H7XUQxvP1EMX6dRDBgHVQw8d1UPqNtVD2U7VQ+pm1UPRgtVDwZrVQ7201UPF0NVDtOjVQ6QA
1kOLHNZDnDTWQ3dO1kN/atZDb4LWQ16a1kNGttZDVs7WQzHo1kMtAtdDKRzXQxk010MhUNdD
/GnXQwyC10Pom9dD5LXXQ9PN10Pb6ddD1wPYQ8cb2EO2M9hDnk/YQ65n2EOJgdhDkp3YQ4G1
2ENxzdhDeenYQ2kB2UNlG9lDTDfZQzxP2UMrZ9lDM4PZQyOb2UMftdlDBtHZQ/bo2UMGAdpD
7hzaQ+o22kPZTtpD1WjaQ9GC2kPBmtpDqLbaQ6TQ2kOU6NpDkALbQ4sc20N7NNtDYlDbQ15q
20NOgttDXprbQ0a220PL0dtDMejbQxkE3EMpHNxDGTTcQwBQ3EPwZ9xD7IHcQ+ib3EPktdxD
083cQ7vp3EPLAd1DphvdQ6I13UOeT91DjmfdQ5aD3UNxnd1DgbXdQ1zP3UNY6d1DSAHeQ1Ad
3kNMN95DPE/eQzhp3kMTg95DI5veQwq33kMG0d5D9ujeQ/IC30PuHN9D3TTfQ8VQ30O0aN9D
sILfQ6yc30Oott9DmM7fQ5To30NvAuBDfxrgQ2c24ENiUOBDUmjgQ06C4ENKnOBDOrTgQzXO
4EMd6uBDGQThQ/wZ4UMENuFDAFDhQ/Bn4UPXg+FDx5vhQ9ez4UO/z+FDu+nhQ6oB4kOSHeJD
ojXiQ5JN4kN5aeJDaYHiQ2Sb4kNtt+JDXM/iQ0zn4kMzA+NDLx3jQ0A140MbT+NDF2njQwaB
40MOneNDCrfjQ+bQ40Pq5uND0QLkQ80c5EO9NORDxVDkQ7Ro5EOkgORDrJzkQ4e25EN3zuRD
c+jkQ28C5UNeGuVDZzblQ0JQ5UNSaOVDOoTlQz6a5UMZtOVDSNHlQxDo5UMMAuZD/BnmQ+Q1
5kP0TeZD22nmQ9eD5kPHm+ZDw7XmQ7/P5kOu5+ZDlgPnQ5Id50OBNedDcU3nQ3lp50N1g+dD
ZJvnQ0y350M8z+dDTOfnQzMD6EMvHehDHzXoQwZR6EMXaehDBoHoQ+6c6EPqtuhD2c7oQ9Xo
6EPFAOlDwRrpQ6g26UO4TulDlGjpQ5CC6UN/mulDe7TpQ4PQ6UNe6ulDbwLqQ0oc6kNGNupD
NU7qQzFo6kM6hOpDKZzqQxm06kMA0OpD/OnqQ+wB60PoG+tD5DXrQ9NN60PbaetDtoPrQ8eb
60OitetDns/rQ47n60OWA+xDkh3sQ4E17EN9T+xDbWfsQ2mB7ENQnexDQLXsQzzP7EM46exD
JwHtQyMb7UMKN+1D+k7tQ/Zo7UPygu1D7pztQ+q27UPZzu1D1ejtQ7AC7kPBGu5DqDbuQ6RQ
7kOUaO5DkILuQ4yc7kN7tO5DYtDuQ17q7kNOAu9DPhrvQ0Y270M1Tu9DHWrvQwyC70MInO9D
BLbvQ/TN70Pw5+9D1wPwQ+gb8EPXM/BDv0/wQ65n8EOqgfBDsp3wQ6K18EOSzfBDeenwQ3UD
8UNxHfFDYDXxQ1xP8UNYafFDSIHxQy+d8UMrt/FDL83xQxfp8UMSA/JDAhvyQwo38kPmUPJD
6mbyQ9GC8kPimvJDvLTyQ8XQ8kO06PJDpADzQ6wc80OcNPNDmE7zQ39q80ODgPNDXprzQ2a2
80NWzvNDUujzQzoE9EMpHPRDJTb0QxVO9EMQaPRDGYT0Qwic9EMEtvRD4M/0Q9vp9EPXA/VD
xxv1Q8M19UO/T/VDumn1Q6qB9UOSnfVDlrP1Q33P9UN56fVDaAH2Q2Qb9kNMN/ZDUE32Q0xn
9kM0g/ZDI5v2Qx+19kMbz/ZDCuf2QwYB90PuHPdD/jT3Q+ZQ90PVaPdDxYD3Q82c90PJtvdD
pND3Q7To90OQAvhDjBz4Q4c2+EODUPhDf2r4Q2+C+ENrnPhDRrb4Q0LQ+EMx6PhDOgT5Qx0a
+UMZNPlDIVD5QxBo+UMMgvlD6Jv5Q/iz+UM8z/lDz+f5Q8sB+kPHG/pDwzX6Q7JN+kOOZ/pD
loP6Q4Wb+kOBtfpDfc/6Q23n+kNUA/tDUB37Q0w3+0MvTftDOGn7QzSD+0Mjm/tDH7X7Q/rO
+0P26PtD8gL8Q+4c/EPdNPxD5lD8Q8lm/EPFgPxDrJz8Q6i2/EOYzvxDlOj8Q5AC/UN/Gv1D
ezT9Q2JQ/UNSaP1DToL9Q0qc/UM6tP1DQtD9Qx3q/UMtAv5DKRz+QwQ2/kP0Tf5D/Gn+Q/iD
/kPom/5D17P+Q7/P/kO66f5DtgP/Q7Id/0OiNf9Dnk//Q5pp/0OWg/9DhZv/Q223/0Ncz/9D
TOf/Q6QAAESoDgBEoBoARJgmAESLNABElEAARIFNAER/WgBEfWcARHt0AERzgABEcY0ARGSb
AERiqABEWrQARFjBAERWzgBETtoARELoAERA9QBENwEBREANAUQzGwFEMSgBRCk0AUQdQgFE
JU4BRB1aAUQQaAFEDnUBRAaBAUQEjgFEApsBRPqmAUT4swFE7MEBROPNAUTh2gFEYugBRN30
AUTbAQJE0w0CRNEaAkS+JwJEvDQCRLRAAkS4TgJEsFoCRK5nAkSsdAJEmoECRKKNAkSQmgJE
jacCRIWzAkSJwQJEh84CRHXbAkR95wJEa/QCRGgBA0RgDQNEZBsDRGIoA0RaNANEUkADREZO
A0ROWgNEQmgDREB1A0Q3gQNENY4DRCObA0QrpwNEH7UDRB3CA0QfzQNEEtsDRArnA0QI9ANE
/AEERAQOBET8GQRE8CcERO40BETmQARE400EROFaBETZZgREzXQERMuBBETJjgREwZoERL6n
BES8tAREtMAERKjOBESm2wREnucERJz0BESaAQVEkg0FRJYbBUSNJwVEhTMFRHlBBUR3TgVE
b1oFRHNoBURkcwVEYoAFRGaOBURemgVETKcFRFC1BURIwQVEQM0FRD7aBUQ85wVEOfQFRDcB
BkQlDgZEHRoGRCEoBkQfNQZEF0EGRA5NBkQCWwZEAGgGRPhzBkT8gQZE9I0GROyZBkTwpwZE
7rQGRObABkTZzgZE0doGRMnmBkTN9AZE</AssayXData><AssayYData Points="600">yTcSQFY1E0B5zRRAS5MWQDlKGEBmVBlAi6oaQNqmG0DkwxxAAIYdQJsbHkDoih5AsDMfQI9E
H0Duth9AmRcgQCAkIECAPyBAqkYgQCmbIEC2kCBAZrogQBf+IEAT9SBAjAshQAkBIUCNtSBA
xBQhQHs6IUCnZCFARjkhQNskIUAEXyFAgo8hQAZbIUASniFAkEYhQAxJIUBBOCFAJV8hQMWm
IUCESyFALJUhQA95IUAioCFAJY0hQABiIUCepyFAhIMhQIxlIUCRNCFAR0UhQMZ0IUCQWiFA
pXkhQKHAIUCkiSFAaLshQHl4IUDjdCFAwH0hQMZIIUBgXCFAYGMhQE/HIUD+PiFAjYshQBVp
IUBHsiFALXAhQIx+IUAjayFA/HwhQOo4IUDFuiFAF4chQDtJIUB4MyFAgnwhQOK8IUBwjiFA
SbQhQLuHIUDPjiFA8dAhQNVrIUCKkSFAiZEhQPuCIUASZyFAwlwhQHxUIUCWkiFAxm4hQBZs
IUAGSiFA4nEhQHyTIUD+xCFADoohQCpsIUBXdyFALmMhQK5kIUCVSiFAEWshQLdWIUD0jCFA
XIMhQFdVIUDvcSFAnIwhQK5lIUBjoSFAbpwhQNdfIUDakCFA2IohQAtGIUAdQyFAu2AhQPw8
IUDTqCFA56chQDZ/IUCrHSFAnI4hQEJsIUCNSyFA7VIhQF0LIUAbQiFAWGshQJhDIUB2ICFA
6EchQOc1IUBLZiFAfG8hQM07IUADHCFApkAhQPBWIUB/OCFAnE8hQEU0IUAkZCFAGiMhQAtR
IUCE9yBAnvogQDVGIUCOPyFAC/UgQKgTIUCcxSBABCohQNSZIUCBFCFAEcQgQDkPIUAOViFA
3jYhQAsMIUB9pyBAYz4hQFspIUD26CBAIfkgQPglIUDK0iBA2PEgQDpjIUBlHSFAkAYhQHvd
IEDUICFAExIhQLj8IEAk5SBAAfwgQPDlIEA42iBAoAQhQDrSIEAL6yBAdNQgQPvoIEBc6iBA
5NkgQAKmIECu5SBAuQUhQOnVIECO7SBAuAshQIYGIUDg7iBAL9UgQCHsIEAB4SBAad8gQNbB
IEBhlSBAr+0gQKG6IEC0KSFA7gkhQLPmIEAmxSBAeOwgQHngIEDWtyBAh4wgQG6cIECY0iBA
Nu8gQMyTIEAXkiBA6cEgQJ/VIEA1rSBAXbAgQHHEIEDlqSBAgpIgQMhsIEB4bSBAOYYgQJWj
IECzqiBA6LcgQK2FIEAKniBAV3QgQOGRIEDaoSBAToUgQHBqIEDkkyBAXo0gQPykIEB52iBA
1acgQHmAIEDasSBAUpsgQPqSIEAEgyBAtY8gQMO0IECb0CBAv4cgQPbKIEAacyBA/3MgQNRU
IEAXwiBABJIgQC6PIEChgSBAYI8gQOycIEAemiBAP20gQOJYIEBczCBAmIQgQAFLIEBhhyBA
DFwgQGyuIECxbSBAADUgQBhNIEDtxiBArVIgQHJ8IEArTiBA/kkgQOZ4IEAmQCBA8CogQJ6I
IEDasyBA4pcgQHFZIED1ZSBAIWwgQCxJIED8XiBAXZwgQHEVIECOMyBAe2wgQN9uIEAXZCBA
niwgQMRVIECPOiBARycgQIBMIEBmPyBA9RsgQNBPIECadCBAAUEgQF4YIEA/NyBA/1UgQNcU
IEAxQyBAcGYgQFwtIEAXZyBAixggQI4zIEAB8B9ANlQgQHwyIEC68B9AakwgQBxmIEDyMCBA
dVEgQM4aIEASNiBAEykgQHAyIEBWOyBANCwgQBkuIEDAFyBAzSggQMUIIEDiyh9AIDggQMAm
IEAnGiBAefYfQJPwH0B1CSBAVNAfQIAYIEAVGiBAlBAgQGMVIEBlHSBAOxYgQMA5IEBx/B9A
RBggQBsbIEBwBSBAaRMgQDL5H0Bz4B9AF9wfQC0nIEDLFiBAXcsfQOoOIECnDiBAIhsgQJr5
H0CR1R9AgPgfQIE8IECDEiBAVMgfQG7DH0A4zx9AqMMfQPrzH0BRACBAUcofQMgtIEC93R9A
xwQgQNMwIEASmh9Ah/AfQG8eIEAp0x9AiqwfQC7JH0DWxB9AdfcfQIS0H0DMzB9ALfYfQNOq
H0AiQCBAEekfQHumH0DUzB9A9hggQEbsH0ASwx9A/MUfQIHrH0C3lx9AvewfQBnVH0A42R9A
XKofQAX1H0ACFSBA3qQfQIX2H0CLACBA/M8fQEAPIEAC8x9AQ7YfQIfhH0B09B9AwdIfQI3U
H0Ay+B9ACFMfQETaH0Av6x9AYNYfQHfIH0DSCCBAW7EfQC3sH0C+th9A8cgfQGvoH0Cvih9A
NNQfQEvFH0Cm2B9AUocfQFeiH0AGqh9AvKgfQOyUH0CQkR9A6qUfQNlSH0A6kB9ApqwfQGmB
H0Bnkx9ALaIfQDGDH0B9VB9AI2YfQOfSH0AEoR9Aj5sfQNuYH0A0oR9AuHsfQJyjH0AWdx9A
qVcfQAdzH0ALgh9AgIofQKqnH0CUgh9A49AfQDrOH0BKqR9ACp8fQCijH0DTQx9AHbMfQO+f
H0Csih9AuJEfQI2+H0DeUB9AN3QfQK98H0A/Sh9A8pwfQItvH0ATeB9A40gfQPavH0Bxfh9A
w7QfQNWlH0DJgx9AtXsfQPVpH0AsRB9AyJQfQB2GH0AOMh9AtVIfQJ1sH0AmOB9AJ0kfQPtO
H0CEuR9Ax2AfQAqEH0B7TR9AtWwfQD6IH0CAfB9A1z0fQIu6H0DCeh9AD54fQL+MH0BWhx9A
KzMfQBtmH0DNYB9AMGMfQK1YH0CdbB9AgFEfQCR6H0AEix9AGSAfQDdDH0BbYx9AgpYfQB1Q
H0DWTR9AexUfQDZYH0C8eB9A2EcfQLBJH0BQOR9AvSUfQDRSH0AfaR9AlnsfQJEeH0CUUB9A
fT0fQIJZH0BrYx9AaDcfQAxzH0AIiR9At24fQGckH0DdRx9A1lUfQL1gH0CKBx9AiEAfQKzf
HkBHSh9At2sfQKceH0CIFR9AYUsfQDZOH0C7TB9ACFAfQD36HkAgNx9A6D4fQAAJH0CkCh9A
tgYfQGMfH0AVPh9AKvEeQFf4HkBtCh9ALAUfQJEHH0CoEx9AqSIfQM8VH0CLMB9AoEcfQNFs
H0BADR9ApTofQPtnH0CNRR9A3yEfQJj5HkDMAR9AGtEeQMQ6H0CkFB9AhxofQGrkHkB61h5A
HP4eQIw/H0C39x5A6bgeQJS1HkBtAh9A</AssayYData></Step><Step><CommonData><SampleLocation>5</SampleLocation><SampleID></SampleID><SampleGroup></SampleGroup><SampleInfo></SampleInfo><SampleRow>K</SampleRow><SamplePlate>1</SamplePlate><WellType>BUFFER</WellType><Concentration>-1</Concentration><ConcentrationUnits>µg/ml</ConcentrationUnits><MolarConcentration>-1</MolarConcentration><MolarConcUnits>nM</MolarConcUnits><MolecularWeight>-1</MolecularWeight><Temperature>30.1</Temperature><StartTime>587148</StartTime><AssayTime>100</AssayTime></CommonData><FlowRate>1000</FlowRate><StepType>DISASSOC</StepType><StepName>Dissociation</StepName><StepStatus>OK</StepStatus><ActualTime>100.008</ActualTime><CycleTime>0.2</CycleTime><AssayXData Points="500">mgEHRJgOB0SQGgdEjicHRIE1B0R5QQdEd04HRHVbB0RzaAdEa3QHRF+CB0RnjgdEX5oHRFKo
B0RQtQdESMEHREzPB0RE2wdEPOcHRDD1B0QtAghEJQ4IRCkcCEQhKAhEGTQIRB1CCEQLTwhE
E1sIRABoCET+dAhE9oAIRPSNCET4mwhE8KcIROizCETcwQhE5M0IRNHaCETP5whEzfQIRMUA
CUTJDglEtxsJRK4nCUSzNQlEqkEJRKJNCUSmWwlEpGgJRJx0CUSQgglEiI4JRJCaCUSDqAlE
gbUJRHnBCUR3zglEddsJRG3nCURh9QlEXwIKRFYOCkROGgpEUigKREo0CkRIQQpEPE8KRDRb
CkQ8ZwpEMHUKRCeBCkQljgpEGZwKRBGoCkQZtApEDcIKRAvPCkQC2wpEAOgKRP70CkT2AAtE
6g4LROgbC0TgJwtE3jQLRNxBC0TTTQtEx1sLRMVoC0S9dAtEu4ELRLmOC0SxmgtEtagLRLO1
C0SqwQtEos0LRKDaC0SO5wtEjPQLRJACDESIDgxEfxoMRHMoDER7NAxEaUEMRGdODERlWwxE
XWcMRGF1DEROggxEVo4MRESbDERCqAxEOrQMRD7CDEQ8zwxENNsMRDLoDEQf9QxEJwENRBsP
DUQZHA1EESgNRA81DUQNQg1EBE4NRAJbDUT2aA1E7nQNROyBDUTqjg1E4poNROCnDUTetA1E
1cANRNPNDUTH2w1Ev+cNRL30DUS7AQ5Esw0ORLEaDkSkKA5EojUORJpBDkSYTg5EkFoORI5n
DkSBdQ5Ef4IORHeODkR1mw5Ec6gORGu0DkRvwg5EZ84ORF/aDkRS6A5EUPUOREgBD0RMDw9E
RBsPRDwnD0RANQ9ELUIPRDZOD0QpXA9EIWgPRBl0D0QXgQ9EC48PRBObD0QRqA9E/rQPRPbA
D0T0zQ9E+NsPRPDnD0Tu9A9E3AEQROQNEETRGhBE1SgQRM00EETFQBBEyU4QRMdbEES/ZxBE
s3UQRKqBEESzjRBEppsQRKSoEESctBBEkMIQRJjOEESQ2hBEhOgQRIH1EER5ARFEdw4RRHUb
EURtJxFEYTURRF9CEURWThFETloRRFJoEURKdBFESIERRDyPEUREmxFEPKcRRDC1EUQtwhFE
Jc4RRCPbEUQh6BFEGfQRRA0CEkQLDxJEAhsSRAAoEkT+NBJE9kASRPpOEkToWxJE4GcSRN50
EkTcgRJE040SRNebEkTFqBJEzbQSRMvBEkS5zhJEsNoSRLXoEkSz9RJEqgETRKINE0SWGxNE
nicTRIw0E0SQQhNEiE4TRH9aE0R9ZxNEe3QTRHmBE0RnjhNEZZsTRF2nE0RatBNEWMETRFbO
E0RU2xNEQugTREr0E0Q+AhREPA8URDQbFEQyKBREMDUURCdBFEQbTxREGVwURBFoFEQPdRRE
DYIURASOFEQCmxRE9qgURO60FET2wBRE6s4UROLaFETg5xRE3vQURNUAFUTTDRVExxsVRMUo
FUS9NBVEtUAVRLNNFUSwWhVEpGgVRKJ1FUSagRVEmI4VRJabFUSOpxVEkrUVRIrBFUSIzhVE
ddsVRHPoFURr9BVEbwIWRGcOFkRlGxZEYygWRFA1FkRYQRZETE8WRERbFkQ8ZxZEOnQWRC2C
FkQ2jhZENJsWRCunFkQZtBZEF8EWRBvPFkQZ3BZEEegWRAn0FkQHARdE9A0XRPIaF0T2KBdE
6DMXROxBF0TqThdE4loXRNVoF0TNdBdE1YAXRMmOF0THmxdEv6cXRLO1F0S1wBdEs80XRKbb
F0Sk6BdEnPQXRKACGESSDRhEkBoYRIQoGESMNBhEeUEYRIFNGER1WxhEc2gYRGt0GERpgRhE
Z44YRF+aGERMpxhEULUYREjBGERGzhhERNsYRDznGEQ69BhELgIZRCUOGUQpHBlEISgZREo0
GUQNQhlEC08ZRAJbGUQAaBlE/nQZRPaAGUT6jhlE6JsZRPCnGUTetBlE3MEZRNPNGUTY2xlE
z+cZRM30GUTLARpEww0aRLcbGkSuJxpErDQaRKpBGkSiTRpEoFoaRJRoGkScdBpEioEaRIiO
GkR/mhpEfacaRIG1GkR5wRpEd84aRGXbGkRt5xpEYfUaRF8CG0RWDhtEVBsbRFIoG0RKNBtE
PkIbRDxPG0Q0WxtEMmgbRCl0G0QngRtEG48bRCObG0QRqBtED7UbRAbBG0QLzxtEAtsbRADo
G0Tu9BtE9gAcRPQNHEToGxxE4CccRN40HETcQRxE000cRNFaHETFaBxEvXQcRLuBHES5jhxE
sJocRLWoHESitRxEqsEcRJjOHESW2xxEjuccRJL1HESKAR1EiA4dRIYbHURzKB1EcTUdRGlB
HURtTx1EZVsdRGNoHURadB1EToIdRFaOHUROmh1EQqgdRDq0HUQ4wR1EPM8dRDTbHUQr5x1E
H/UdRCcBHkQVDh5EGRweRBEoHkQPNR5EDUIeRAROHkR7XB5E8GceRPhzHkTsgR5E6o4eROKa
HkTVqB5E2LMeRNXAHkTJzh5Ex9seRMXoHkS99B5EuwEfRLkOH0SmGx9EnicfRKI1H0SaQR9E
kk0fRJZbH0SOZx9EjHQfRH+CH0SBjR9Eb5ofRHOoH0RrtB9EacEfRGfOH0Rf2h9EXOcfRFD1
H0Q=</AssayXData><AssayYData Points="500">ybUdQOxXHUAlUhxAJ/8aQBcuGkAUYhlAJm8YQMMHGECVNBdAmdoWQIQmFkAN5RVAhWsVQLDh
FEDT4RRAq3oUQL4/FECwPBRAFOUTQNfME0AXZhNASTcTQL0VE0C41BJA0isTQBO/EkDdgRJA
VIgSQCNpEkA8RBJAnQsSQJfpEUCQyBFAsggSQO7UEUBcjxFAA5kRQKA+EUAFThFABmIRQBNG
EUAGBRFA30ERQOzpEEAgqBBAC8oQQEDfEECADBFASusQQP98EEC0rRBA5aAQQJ9/EEDWkRBA
t9AQQI1xEEAvjhBApnEQQJ6jEEAWmhBAo1wQQIqTEEDtYxBAt3IQQC2LEEDbbRBAXk8QQEub
EEC/4w9AvmAQQHQJEEAXARBA3PgPQNYSEEANFhBA0gUQQL+PD0CbsA9AFMgPQOkWEEDn9A9A
ZMYPQDuDD0B9FhBAoOQPQLS9D0DWrQ9AV8wPQB8AEEBtpA9A+IgPQFDKD0AwABBAw/YPQNmn
D0DrvA9A+bMPQDLID0CKrA9AT88PQGCkD0B84A9AFO0PQI2kD0DUxQ9AV3EPQMF8D0Ampg9A
2FwPQNx9D0C+YQ9AW1APQHBbD0Cvew9AVloPQBipD0Dbig9APpgPQLNTD0DTTQ9AvEUPQAN4
D0DpNA9ATKMPQExMD0CBNg9Aj1APQAGxD0BpjA9ANWMPQAVWD0ADlw9AiGkPQGjlDkC4OA9A
4FQPQD87D0CxQA9Ah3MPQCNED0C/Ww9ANGAPQJ1cD0BwXw9ArkYPQC94D0BYXA9A9XoPQNyI
D0DRUg9A1CgPQJKRD0B7Lw9A2U8PQFz+DkCqfA9A3lsPQOieD0D/5w5A2+gOQFpZD0DhUQ9A
GWIPQBr0DkAk9g5A4wAPQBMbD0DccQ9AlDQPQD0RD0CbJg9AIj4PQLjtDkB4DQ9AjSgPQEoz
D0AyLQ9AMgsPQNIWD0AtDw9AOyQPQDLQDkA5yg5A2dIOQL5QD0C16g5AjfoOQLHjDkBq1w5A
5AwPQJIFD0C/AA9AjQwPQAYZD0Aziw5AzwgPQIXKDkDtFw9AR+4OQBHUDkCqOw9ALwsPQF4p
D0DX6Q5AUv8OQHq7DkBTAg9APsYOQOsGD0Au8w5AAugOQJnVDkAqBQ9APdEOQH/MDkB68w5A
zewOQOQlD0Alzg5AM+EOQPnwDkBOEQ9AcNQOQJTQDkD9rA5A+d4OQGO3DkA6qA5ABO0OQKTH
DkBczw5ACu0OQATQDkCddA5AWtwOQDPHDkBPsw5ABI4OQPTvDkADsg5AjAMPQP2pDkB5uw5A
CKwOQNtoDkCw8A5Aep0OQB9tDkB3vg5AL9AOQE21DkCzvw5Ahe8OQMDGDkBP3A5AFuUOQC6s
DkAbqA5AaWoOQMbZDkC8+w5A8TIOQMy2DkD2ww5Ac7wOQFenDkC3xQ5AGIwOQMSxDkAHoQ5A
GJEOQPZ6DkB/eA5APKIOQInfDkAXpQ5A82gOQChmDkDSpQ5AsJQOQFCUDkA3ag5A+q0OQAR8
DkBwqw5Ay4sOQAh6DkDVjw5AwZ4OQF+EDkDdpw5A6YUOQFelDkA9cQ5AqqoOQJxXDkC3lg5A
2YkOQOaqDkDIXA5A0n0OQH9WDkAJgw5AH6EOQAqXDkB7Yg5Am3wOQCE7DkAqpw5AeoQOQOdi
DkC0ew5A4T4OQORmDkBPgg5AB3gOQAWGDkBhhw5AOHEOQD+dDkB3aw5APmcOQMmIDkB2ag5A
A4kOQNR5DkBrhg5AtXUOQLC6DkBUdg5AeIMOQDdXDkDtmA5AN8UOQHtxDkD+Pg5AWo8OQMWL
DkBGxg5ANooOQJx8DkBbZQ5AcKsOQOBcDkCIJQ5AZi0OQDBTDkCdWQ5ASWYOQKYrDkAvTA5A
RDwOQJmTDkB+KQ5Ajm8OQF9eDkBCiw5AUmgOQOhTDkDdfg5AA2wOQMluDkCCYA5ABTkOQElL
DkCgJA5AqwwOQLtcDkD8Jg5A0iAOQIpTDkAQDA5AyigOQHBKDkAlZg5ABjAOQPUPDkCZXA5A
yzAOQJRgDkB9ww1AqO4NQDEsDkDhPQ5AkPANQOv3DUCe/w1AsRoOQLzODUD/Rw5ApOgNQAL8
DUDRKA5ASAYOQGYRDkDFIg5AvAsOQGdRDkCnTw5AePgNQCAvDkAo8A1ADjcOQE8FDkDG8w1A
EhQOQJcJDkA1LQ5ACVQOQIshDkB5XQ5AtR4OQHk1DkBtSg5Aud8NQGs2DkBgMg5AQAUOQFoQ
DkBxIg5AfykOQOcyDkA0AA5AoSEOQGpJDkD4+Q1AnRQOQM03DkBhEw5A1B0OQBkODkAJCQ5A
mfcNQOASDkAtKw5ApQgOQJDvDUAa+w1AqfwNQIIcDkBq7g1AF/kNQNfFDUCXCg5AFB8OQAE1
DkD8HQ5AHRQOQFkrDkDh8w1AgiQOQOQvDkDKCQ5ABdQNQFk5DkBqMA5AcU4OQB+ADkAANg5A
iSEOQLtBDkCV2w1ANw0OQKvzDUBt+Q1AJBIOQHTaDUCoAQ5Az+kNQHAKDkDPyA1A4+cNQA39
DUDh5g1AXtgNQMi7DUBp2w1ADP8NQNQDDkDf0Q1AHegNQG4mDkAQEg5Ax+0NQEFQDkDcMw5A
6xYOQC01DkA4Jw5AzSAOQKsLDkAoEg5A6+4NQBtFDkAmBQ5ASR8OQHkzDkAdCw5APusNQC36
DUA=</AssayYData></Step><Step><CommonData><SampleLocation>7</SampleLocation><SampleID></SampleID><SampleGroup></SampleGroup><SampleInfo></SampleInfo><SampleRow>K</SampleRow><SamplePlate>1</SamplePlate><WellType>BUFFER</WellType><Concentration>-1</Concentration><ConcentrationUnits>µg/ml</ConcentrationUnits><MolarConcentration>-1</MolarConcentration><MolarConcUnits>nM</MolarConcUnits><MolecularWeight>-1</MolecularWeight><Temperature>30.1</Temperature><StartTime>693555</StartTime><AssayTime>60</AssayTime></CommonData><FlowRate>1000</FlowRate><StepType>BASELINE</StepType><StepName>Baseline</StepName><StepStatus>OK</StepStatus><ActualTime>60.01</ActualTime><CycleTime>0.2</CycleTime><AssayXData Points="300">HQIgRBsPIEQJHCBEBikgRAQ2IEQCQyBE+k4gRPhbIET2aCBE5HUgROKCIETZjiBE15sgRNWo
IETTtSBE0cIgRMnOIETH2yBEteggRL30IESwAiFEqA4hRKYbIUSkKCFEnDQhRJpBIUSOTyFE
hVshRINoIUSBdSFEeYEhRHeOIURrnCFEc6ghRGG1IURfwiFEXM8hRFrcIURY6SFEUPUhRE4C
IkQ8DyJEOhwiRDgpIkQ2NiJELUIiRCtPIkQpXCJEF2kiRBV2IkQNgiJEC48iRAmcIkQAqCJE
BLYiRPLCIkTqziJE6NsiROboIkTe9CJE4gIjRNkOI0TRGiNE1SgjRMM1I0S7QSNEuU4jRLdb
I0SuZyNEsnUjRLCCI0SejyNEnJwjRJSoI0SStSNEkMIjRI7PI0R73CNEg+gjRHH1I0RvAiRE
Zw4kRGscJERpKSREWjQkRF9CJERMTyRESlwkREhpJERGdiREOIEkRDyPJEQ6nCREMagkRC+1
JEQdwiREJc4kRBncJEQX6SRED/UkRA0CJUQLDyVEAhslRPYoJUT0NSVE8kIlROpOJUToWyVE
5mglRNN1JUTRgiVEz48lRMebJUTFqCVEw7UlRMHCJUS5ziVEt9slRKToJUSi9SVEmgEmRJ4P
JkScHCZElCgmRIw0JkR/QiZEfU8mRHVbJkRzaCZEcXUmRGmBJkRnjiZED50mRGOoJkRQtSZE
TsImREbOJkRK3CZESOkmRED1JkQ+AidEKw8nRCkcJ0QnKSdEJTYnRB1CJ0QbTydEGVwnRAZp
J0QEdidE/IEnRPqOJ0T4mydE9qgnRPS1J0TswSdE4M8nRNfbJ0Tg5ydEzfQnRNECKETJDihE
wRooRMUoKES9NChEu0EoRK5PKESmWyhEpGgoRKJ1KESagShEjo8oRIycKESDqChEgbUoRH/C
KER3zihEe9woRGnpKERx9ShEXwIpRFwPKURaHClEWCkpRFA1KUROQilEPE8pRDpcKUQ4aSlE
L3UpRCeBKUQrjylEI5spRCepKUQVtilEHcIpRBXOKUQI3ClEAOgpRP70KUQCAypE+g4qRPIa
KkTmKCpE7jQqROJCKkTZTipE11sqRNVoKkTTdSpEwYIqRL+PKkS3mypEv6cqRLK1KkSqwSpE
ns8qRJzcKkSe5ypEnPQqRJACK0SIDitEjBwrRIMoK0R7NCtEb0IrRG1PK0RlWytEaWkrRGF1
K0RYgStEXI8rRM2cK0RSqCtERrYrREjBK0Q2zitEOtwrRDLoK0Qv9StELQIsRCUOLEQZHCxE
FyksRBU2LEQTQyxEC08sRAJbLET2aCxE9HUsRPKCLETqjixE6JssROaoLETktSxE28EsRM/P
LETR2ixEz+csRMP1LETBAi1EuQ4tRLcbLUSuJy1ErDQtRKBCLUSYTi1EllstRJRoLUSMdC1E
ioEtRH2PLUSFmy1Ec6gtRHG1LURpwS1EZ84tRGvcLURj6C1EYfUtRFgBLkRWDi5EShwuREgp
LkRANS5EPkIuRDZOLkQpXC5EJ2kuRB91LkQdgi5EG48uRBObLkQXqS5ED7UuRA3CLkT6zi5E
AtsuRPDnLkT09S5E</AssayXData><AssayYData Points="300">aHYNQJVgDUAa4w1Afn8NQNqRDUDSrA1ARcENQCTPDUDIKg5ARIcNQIqsDUBgsA1A9ZQNQISh
DUBQeg1A4nYNQMOFDUCQvQ1AK2gNQLt2DUBWXQ1A9ZwNQN23DUAdjw1AIl8NQA53DUBjVg1A
pqsNQLlkDUBwdQ1AP3ENQN17DUDXOQ1AjoQNQPtSDUCxcg1Aj4sNQNFcDUCkfw1Ad3gNQE+J
DUA0LA1Am58NQIyrDUAtHQ1A5pkNQKWUDUAufQ1Akk8NQKJqDUAzOA1AroANQO2FDUA5QQ1A
CVYNQKhFDUCHOQ1AJl4NQLpMDUAKQQ1ASkwNQCFuDUA/Vw1ABVwNQLhXDUCEZw1AnQUNQPYK
DUCICw1ABCANQLo1DUDUOA1A/iENQKM9DUDDSQ1Arg8NQA0yDUD1PQ1AXVMNQLESDUB7YQ1A
lUYNQC5fDUC8Mw1AdioNQExkDUACAw1AZzoNQFVDDUAFKw1ANUYNQHYMDUDcNw1Ag0ENQB4R
DUD6Og1AESgNQIoXDUB7Gw1A7yQNQCDjDEDlUQ1Aw/UMQCEPDUChEQ1A7TwNQJckDUCzQw1A
8uUMQBwpDUAMIA1AOVINQK7jDECLEA1ABxYNQKQFDUCTBA1AUDoNQDAiDUCOOw1AjS0NQNsR
DUA9Cw1ALP4MQHIaDUAKKw1AvFUNQH4nDUACIQ1AWW0NQOkADUCLEw1ANPMMQE/tDEC2Mg1A
Fu4MQE0JDUD15gxAzN0MQO0JDUBzVA1AzAsNQGLpDEDW8wxAqjgNQMr6DEAs0gxALDQNQKrn
DECT+wxA5OcMQLr0DEA93gxAZg0NQGDADEBGKQ1AVSsNQLxCDUDf4gxAiDANQGSiDEBQ+AxA
cgENQMqkDEBF8AxAChkNQM+fDEAo7AxA+f4MQB3HDEB72AxAOuUMQFnxDECOyAxACakMQPPn
DEASGQ1A0K0MQL7uDEBIGQ1At6IMQEYADUBNuQxA9cIMQJ/cDEDCCw1A1NkMQH/zDEAYVQ1A
RSQNQEneDEAb8QxAo/MMQO6XDEBR9gxAwZYMQK4bDUAQ6gxAmN4MQC4aDUDRwwxA+rUMQI7J
DECntwxAh9MMQIbfDECS5AxAirwMQKXYDEDP3wxAxhoNQM/ODEBgwAxAHKQMQP7LDEBrxwxA
4rwMQCu6DEDmzQxA470MQHgEDUCGqwxA95EMQKbKDECB+wxA++IMQMj7DEDHjQxABtEMQFLD
DECADw1ATrEMQNfGDEBzvgxAOuUMQKfLDEDWzQxAqrIMQHO/DEBlwgxAKqQMQCmGDEAP5gxA
2roMQPWqDEAQoQxA2bYMQFijDEDIzQxAx9gMQCTkDEDwqQxADoAMQIF2DECabgxABaMMQI+m
DEAihAxA+8kMQKOEDEDfmQxAIJgMQGlrDEAxlQxAI4kMQGieDED9kgxAxXkMQJy7DEBYhwxA
poIMQOTdDEBUfAxA7KwMQMumDEBtUQxAta0MQOOgDEDR0gxAK3cMQPhfDEBEggxAVT4MQIOv
DEATbAxAUnYMQCauDEDcTgxA+qEMQE26DEA2ggxAoJ4MQCfRDEBkZgxAtc0MQJdQDEAdhwxA
GK4MQKJ1DEC8VgxA</AssayYData></Step><Step><CommonData><SampleLocation>17</SampleLocation><SampleID></SampleID><SampleGroup></SampleGroup><SampleInfo></SampleInfo><SampleRow>K</SampleRow><SamplePlate>1</SamplePlate><WellType>KSAMPLE</WellType><Concentration>-1</Concentration><ConcentrationUnits>µg/ml</ConcentrationUnits><MolarConcentration>-1</MolarConcentration><MolarConcUnits>nM</MolarConcUnits><MolecularWeight>-1</MolecularWeight><Temperature>30</Temperature><StartTime>760369</StartTime><AssayTime>120</AssayTime></CommonData><FlowRate>1000</FlowRate><StepType>ASSOC</StepType><StepName>Association</StepName><StepStatus>OK</StepStatus><ActualTime>119.992</ActualTime><CycleTime>0.2</CycleTime><AssayXData Points="600">wQIvRLkOL0S9HC9EtSgvRLM1L0SmQy9Enk8vRJxcL0SUaC9EknUvRIaDL0SOjy9Ee5wvRHmp
L0SCtS9EdcMvRHPQL0Rr3C9EaekvRGf2L0RfAjBEUhAwREocMERCKDBERjYwRD5CMEQ8TzBE
MF0wRDJoMEQwdTBEI4MwRBuPMEQZnDBEHaowRBW2MEQNwjBEANAwRP7cMET86TBE9PUwRPIC
MUTwDzFE6BsxRNwpMUTaNjFE3EExRM9PMUTNXDFExWgxRMl2MUTBgjFEuY4xRK2cMUSqqTFE
orUxRKbDMUSYzjFEltsxRIrpMUSI9jFEfwIyRIQQMkR1GzJEcygyRHc2MkRvQjJEbU8yRFtc
MkRjaDJEUHUyRFSDMkRSkDJESpwyREKoMkRAtTJEPsIyRDLQMkQw3TJEJ+kyRB/1MkQjAzNE
ERAzRBkcM0QNKjNEBTYzRPxBM0QAUDNE/lwzRPZoM0T0dTNE7IEzROqOM0TenDNE3KkzRNO1
M0TRwjNEyc4zRMfbM0Tc6TNEufYzRLECNESvDzRErRw0RKQoNESYNjRElkM0RI5PNESWWzRE
imk0RIh2NER/gjREc5A0RGucNERzqDREZ7Y0RGXDNERdzzREUN00RFnpNERQ9TRERAM1RDwP
NUQ6HDVEOCk1RDY2NUQuQjVEIVA1RB9dNUQnaTVEFXY1RBODNUQLjzVED501RA2qNUQFtjVE
A8M1RPDPNUT42zVE7Ok1ROr2NUTiAjZE2g42RM0cNkTLKTZE0zU2RMFCNkS/TzZEt1s2RLtp
NkS5djZEsYI2RJ6PNkScnDZElKg2RJi2NkSWwzZEjs82RIzcNkR56TZEgvU2RHUDN0RzEDdE
axw3RGkpN0RnNjdEX0I3RFJQN0RKXDdESGk3REZ2N0REgzdEPI83RDCdN0Q4qTdEMLU3RCPD
N0Qh0DdEH903RB3qN0QV9jdEEwM4RAsPOET+HDhE/Ck4RPQ1OETyQjhE8E84ROhbOETcaThE
2nY4RNGCOETPjzhEzZw4RMWoOETDtThEwcI4RLnOOESs3DhElus4RKL1OESgAjlEng85RJYb
OUSaKTlEmDY5RJBCOUSEUDlEe1w5RHNoOUR3djlEdYM5RGOQOURlmzlEWak5RFa2OUROwjlE
UtA5RFDdOURC6DlERvY5RDQDOkQ8DzpEMB06RCcpOkQfNTpEI0M6RCFQOkQZXDpEF2k6RAV2
OkQNgjpEAJA6RP6cOkT2qDpE9LU6RPLCOkTqzjpE3tw6RNzpOkTT9TpE0QI7RM8PO0THGztE
uyk7RLk2O0SxQjtEr087RKxcO0SqaTtEqHY7RJaDO0SOjztEjJw7RIqpO0SItjtEf8I7RHPQ
O0R73DtEc+g7RHH1O0RlAzxEXQ88RGEdPERZKTxEUDU8RERDPERCUDxESlw8RDhpPEQ2djxE
LoI8RDKQPEQwnTxEJ6k8RCW2PEQTwzxEG888RA/dPEQN6jxEBfY8RAMDPUTwDz1E7hw9ROwp
PUTqNj1E4kI9ROBPPUTeXD1E3Gk9RNN1PUTBgj1Ev489RLebPUS1qD1EubY9RLHCPUSozj1E
rNw9RNzpPUSY9j1ElgM+RI4PPkSMHD5Eiik+RII1PkR1Qz5Ec1A+RGtcPkRpaT5EZ3Y+RF+C
PkRSkD5EW5w+RFKoPkRGtj5ERMM+RELQPkRA3T5EOOk+RDb2PkQuAj9EIRA/RB8dP0QXKT9E
DzU/RBNDP0QLTz9ECVw/RPxpP0T0dT9E/IE/RPCPP0Tomz9E5qg/ROq2P0TcwT9E2s4/RNjb
P0TF6D9Ew/U/RMECQES5DkBEvRxARKopQESzNUBEpkNARJ5PQESWW0BEmmlARJh2QESGg0BE
jo9ARHucQER5qUBEcbVARHXDQERz0EBEZdtARGPoQERW9kBEXwJBREwPQURQHUFEQihBREA1
QUREQ0FEPE9BRDpcQUQnaUFEMHVBRB2CQUQhkEFEGZxBRBepQUQVtkFEDcJBRADQQUT+3EFE
9uhBRPT1QUTyAkJE4A9CRN4cQkTcKUJE2jZCRMtBQkTPT0JEzVxCRMtpQkTDdUJEsYJCRK+P
QkSmm0JEqqlCRKK1QkSgwkJEns9CRJbbQkSU6EJEiPZCRIACQ0R9D0NEexxDRHMoQ0RxNUNE
ZUNDRG1PQ0RbXENEWGlDRFB1Q0ROgkNEQpBDREqcQ0RIqUNEQLVDRC7CQ0Qy0ENEKtxDRCfp
Q0Ql9kNEHQJERBEQREQPHUREBylERAU2REQCQ0RE+k5ERP5cRET2aERE5HVEROKCRETqjkRE
2JtERNypRETTtURE0cJERL/PRETH20REtehERLn2RESxAkVErw9FRKwcRUSkKEVEojVFRJZD
RUSOT0VEjFxFRIppRUSIdkVEdYNFRH2PRURrnEVEaalFRGG1RURlw0VEY9BFRFvcRURY6UVE
RvZFRE4CRkRCEEZEOhxGRDgpRkQ2NkZENENGRCxPRkQfXUZEF2lGRB91RkQTg0ZEC49GRAmc
RkT8qUZEBbZGRPzBRkTwz0ZE7txGROzpRkTk9UZE4gJHROAPR0TYG0dEyylHRMk2R0TBQkdE
v09HRL1cR0S1aEdEqHZHRKaDR0SojkdEnJxHRJSoR0SStUdElsNHRI7PR0SG20dEeelHRHf2
R0RvAkhEcxBIRGscSERjKEhEZzZIRFRDSERdT0hEUF1IREhpSERAdUhEPoJIREKQSEQwnUhE
MqhIRCW2SEQjw0hEG89IRB/dSEQX6UhED/VIRAIDSUQAEElECRxJRPwpSUTuNElE7EFJRPBP
SUTuXElE5mhJRNp2SUTRgklEyY5JRM2cSUTLqUlEw7VJRMHCSUS5zklEt9tJRKrpSUSo9klE
oAJKRJgOSkScHEpElChKRIg2SkSGQ0pEfU9KRHtcSkR5aUpEcXVKRG+CSkRjkEpEW5xKRGOo
SkRWtkpEVMNKREzPSkRK3EpESOlKRED1SkQ0A0tEMhBLRCocS0QnKUtEJTZLRB1CS0QRUEtE
D11LRAdpS0QFdktEAoNLRPqOS0T+nEtE7KlLRPS1S0TiwktE4M9LROjbS0Tc6UtE2vZLRNEC
TETJDkxEvRxMRLspTESzNUxEt0NMRK9PTESmW0xEpGhMRJh2TESggkxEjo9MRIycTESEqExE
iLZMRIbDTER9z0xEe9xMRGnpTERx9UxE</AssayXData><AssayYData Points="600">5B4NQKdgD0C7IhJA1wkVQBGpF0DD0hlAUWUbQNOFHEDBnh1Az0IeQCiEHkB9aR9Aq9sfQMhz
IEAltyBAw6ggQCncIEDDuiBA5gghQOdIIUCsQSFA4zghQEF7IUDblCFA4tYhQJ2UIUBPmyFA
KqchQDb0IUCmwSFAXnIhQH2fIUB7yyFA9PEhQLvDIUC6viFAld0hQCXtIUDZ/CFAsd8hQFrr
IUBwwSFAMpkhQDHhIUD2sSFA6OkhQJbqIUBU1CFA2wgiQHe0IUDy8iFA1IwhQInzIUA57iFA
PRMiQBweIkCGICJA/PchQA/5IUBb6yFAvLQhQAz2IUDrECJAIvchQD02IkBK0CFA4ysiQBwl
IkCzNyJA790hQNKmIUCzCSJAVEsiQFH9IUAF/iFAZgYiQCspIkC2MyJAV1YiQEkrIkCsFCJA
vhUiQM1CIkAnQCJAK8YhQOMvIkDqAyJANf0hQKkpIkAR3yFApO0hQA9UIkDcGiJA7RsiQJ8J
IkBO8yFAAx8iQLAZIkCUEiJAxwIiQGwOIkBuJiJAsHEiQC4IIkBe+yFAMX4iQJAkIkCeESJA
/SQiQLVYIkDnOSJAVVsiQJU0IkBJXyJAEhQiQKP5IUBCNiJA/ykiQAVQIkDN/SFAQRsiQOpI
IkCuGCJAI+YhQMAPIkBnPyJA3P0hQFgzIkCDEiJAGcMhQKgFIkAxNyJAgsghQIazIUDT7CFA
/OshQApSIkAoTiJAAhYiQH1yIkAM9SFAsSQiQMpGIkCoIyJAX0AiQABCIkBlPCJA8PIhQGwI
IkD/QiJAxRQiQGYAIkBITSJARjAiQFoUIkB8FyJA4DAiQGHmIUAnQiJAJvEhQN0KIkDHASJA
BAoiQDXcIUBcGSJAS/UhQI7oIUBwJiJAD1AiQEgPIkACDCJAQz0iQO46IkBDJiJAI8ohQDXe
IUBV7SFApBEiQDTbIUBj2iFA3Q4iQNdCIkAS5iFAihQiQMr4IUByJyJAof4hQBjeIUCfMCJA
xuYhQKHnIUADKiJAjfEhQO4XIkCa7yFAZrwhQIf4IUB62iFAqOQhQAL9IUD4CiJAONkhQM/7
IUCP8iFAPfohQNATIkC9+SFAixYiQJLcIUAUNSJAXQ4iQANyIkDpDyJAZ80hQLzIIUD2FyJA
lOchQJbqIUA6OyJA2LchQAkKIkAADSJAOe4hQICrIUCdWSJAW+0hQMRMIkCtAyJA1tUhQIkF
IkDtJiJALOYhQG/eIUDpIyJAdvkhQPmjIUD8AyJASd0hQKDbIUCSziFAGtIhQN3fIUCDEyJA
YBMiQG7CIUAQtyFAdQAiQFLkIUAx7SFAurkhQAeZIUD1viFAT/ghQIecIUDZ2yFASwEiQHW7
IUC/vCFAEbAhQNUEIkD7HyJA4vYhQOrPIUDx/iFAWNwhQJvbIUDa+SFAVxIiQK/2IUD4FSJA
21oiQKqZIUBJ3iFAoP8hQDuiIUAUAyJAoswhQPkGIkBO2iFAIsEhQAzKIUDF2yFA2O4hQCXn
IUDDuCFAF/AhQKT0IUBxwCFAuM0hQL/GIUCJ7CFAOcghQLCAIUBr7iFA5BIiQLC4IUBETiJA
yt0hQKD1IUDD8yFA8AUiQOrRIUBeBCJA9gciQGvgIUCUsyFArM4hQF75IUCC+iFAva8hQK7i
IUBCBSJAv+ohQFrpIUBfzyFANeEhQMvKIUBEyiFAxAgiQLf8IUAz4iFAaAUiQLrCIUByJCJA
0MwhQJLjIUC09SFAHhQiQCftIUAOCiJAKMMhQIbBIUAnuiFAn/ohQNm9IUDhcyFA4NkhQHbS
IUB43iFAt5AhQEPKIUDdnCFAZ5ghQGOsIUArfyFALa4hQBi3IUAKpCFA3P8hQGKWIUDVxSFA
tq4hQOf8IUBWcCFAyMEhQAnEIUDqyyFAxPwhQHHhIUBgrCFA8s0hQIDnIUDy2SFAI88hQPj2
IUCvtiFAKYwhQPbkIUBu7iFArLQhQKH7IUDP3yFAFRYiQMPcIUCT8CFA9sQhQI4MIkB89iFA
eqUhQBSzIUCqxCFAo+MhQOUAIkDYuyFAy9QhQBeiIUBwtSFAIbghQITLIUDIvSFAeK4hQF7J
IUA8wCFAS70hQA6iIUDs7yFAwtkhQNyBIUBrqCFA5MIhQFrQIUAVASJAOfghQDzJIUDjjyFA
AK0hQBemIUBP6yFA480hQCruIUBi0CFAta0hQJbdIUAR5SFAt5shQMwDIkDU7CFAoQMiQIru
IUCbEiJAxjIiQJXzIUCW6iFAa7ghQOC8IUA47iFAfqMhQIEIIkAcqCFAldYhQPbUIUAZ2yFA
o9EhQKqyIUCO1CFAVb0hQFmZIUCyzSFAhcYhQHfGIUC22iFAhtkhQBDSIUD0YiFA4MUhQFnu
IUDpviFAu64hQIbyIUADsyFA79ghQLD3IUDwpSFA4qUhQCu5IUDtuyFAXLohQAeoIUDDmCFA
ceshQBzLIUAsoCFA154hQEQLIkBYoiFA3OshQFOWIUA6qSFAhJIhQE3JIUCxvCFAy9UhQJyr
IUDB2CFAfLIhQCuTIUDZzCFAs9AhQPUDIkD0uCFAVoAhQJXGIUC3jyFAlL0hQMJVIUAZxiFA
afwhQF/AIUC9BiJAg5AhQIalIUAusSFAf8IhQJT0IUBIsiFAR54hQKXHIUCrzSFA6MghQJdo
IUAezSFAqdEhQOjyIUAWyCFAM5ghQFegIUArsSFAK4chQJu3IUAlwCFAvpIhQLnMIUANliFA
DKQhQGeCIUAqgSFA9e0hQO7PIUAsyyFA4u4hQCONIUCCySFAsrohQLaOIUAsfiFApoAhQOCY
IUC/pyFAhbEhQArEIUCKrSFAur8hQGayIUColyFAg6whQInEIUBPvCFADJ8hQNPJIUA9cCFA
NtAhQAzgIUA83CFAJY4hQGCiIUCFyCFARZUhQKB5IUC2fCFAo68hQLeYIUDSbyFARlshQEiH
IUBu5yFAP7ghQCGNIUDUvSFAR2EhQF2tIUDQkCFAVbohQFqXIUB1qiFAQr0hQHSmIUDUYCFA
4XshQDN7IUBHjiFAUrEhQPWyIUAqsiFAGHEhQDBzIUBxsyFACqYhQAGHIUCZmSFA2VAhQIeK
IUA0hSFAb6chQH5jIUD0ziFAjXUhQMJnIUDAoSFAt6chQFN7IUDyjSFAToghQO9qIUCcrSFA
9GAhQL2tIUA0cCFARHwhQIiMIUC6lCFA</AssayYData></Step><Step><CommonData><SampleLocation>7</SampleLocation><SampleID></SampleID><SampleGroup></SampleGroup><SampleInfo></SampleInfo><SampleRow>K</SampleRow><SamplePlate>1</SamplePlate><WellType>BUFFER</WellType><Concentration>-1</Concentration><ConcentrationUnits>µg/ml</ConcentrationUnits><MolarConcentration>-1</MolarConcentration><MolarConcUnits>nM</MolarConcUnits><MolecularWeight>-1</MolecularWeight><Temperature>30</Temperature><StartTime>887461</StartTime><AssayTime>100</AssayTime></CommonData><FlowRate>1000</FlowRate><StepType>DISASSOC</StepType><StepName>Dissociation</StepName><StepStatus>OK</StepStatus><ActualTime>100.007</ActualTime><CycleTime>0.2</CycleTime><AssayXData Points="500">TgJNRDwPTUQ0G01EOClNRDY2TUQuQk1ELE9NRBlcTUQhaE1EFXZNRBODTUQLj01ECZxNRAep
TUT/tE1E8sJNRPDPTUTo201E4OdNROT1TUTcAU5E2g5ORNgbTkTFKE5EzTRORMFCTkS/T05E
t1tORLVoTkSidU5Eq4FORJ6PTkScnE5ElKhORJK1TkSQwk5EiM5ORHvcTkR56U5EcfVORG8C
T0RtD09EZRtPRFkpT0RXNk9ETkJPRFdOT0RKXE9EQmhPREZ2T0Q+gk9EPI9PRDSbT0QnqU9E
MLVPRB3CT0Qbz09EE9tPRBHoT0QF9k9EAwNQRAsPUET4G1BEBylQRO40UETyQlBE4E9QROhb
UETWaFBE1HVQRNyBUETPj1BEx5tQRMWoUETDtVBEscJQRLnOUESt3FBEpOhQRJz0UESgAlFE
ng9RRJYbUUSKKVFEgjVRRIpBUUR+T1FEe1xRRHlpUURxdVFEb4JRRGeOUURlm1FEWalRRFe2
UURIwVFETM9RRErcUURC6FFENvZRRC4CUkQ2DlJEIxtSRCcpUkQfNVJEE0NSRBtPUkQTW1JE
B2lSRAV2UkT8gVJEAZBSRPibUkTwp1JE5LVSROLCUkTazlJE3txSRNboUkTN9FJE0QJTRL8P
U0THG1NEvydTRLM1U0SxQlNEqE5TRK1cU0SkaFNEnHRTRKCCU0SOj1NEhptTRIqpU0SCtVNE
ecFTRHfOU0Rr3FNEc+hTRGH1U0RfAlREVw5URFscVERZKVREUDVURE5CVEQ8T1RERFtURDhp
VEQ2dlRELoJURCyPVEQqnFREF6lURB+1VEQTw1REC89URAncVEQB6FREBfZURPwBVUTwD1VE
6BtVRMspVUTeNFVE4kJVRNpOVUTYW1VExWhVRM10VUTLgVVEv49VRLebVUS1qFVEs7VVRKvB
VUSez1VEnNxVRJToVUSS9VVEkAJWRIgOVkR7HFZEeSlWRII1VkR5QVZEbU9WRGtcVkRpaVZE
V3ZWRF+CVkRXjlZESpxWREipVkRAtVZERMNWRDzPVkQ021ZEMuhWRCX2VkQdAldEJQ5XRBkc
V0QRKFdEDzVXRBNDV0QLT1dE+FtXRPZoV0TudFdE8oJXRPCPV0Tom1dE5qhXRNS1V0TRwldE
z89XRM3cV0TF6FdEw/VXRMECWESvD1hErRxYRKQoWESiNVhEmkFYRJ5PWEScXFhElGhYRJJ1
WESAglhEiI5YRHWbWER5qVhEcbVYRGnBWERtz1hEZdtYRGPoWERX9lhEWQFZREYOWUREG1lE
QihZRDY2WUQ+QllELE9ZRCpcWUQoaVlEJXZZRB2CWUQbj1lEGZxZRAepWUQPtVlEA8NZRPrO
WUT421lE9uhZRPT1WUTsAVpE4A9aROIaWkQBKFpE1DVaRMtBWkTJTlpEx1taRL9nWkS9dFpE
sYJaRKiOWkSmm1pEpKhaRJy0WkSawVpEjs9aRIzcWkSK6VpEgvVaRIACW0R+D1tEexxbRGkp
W0RxNVtEX0JbRF1PW0RbXFtEWWlbRFd2W0ROgltETI9bRDqcW0RCqFtENrZbRDTDW0QlzltE
I9tbRBfpW0Qf9VtEHQJcRAsPXEQTG1xEAShcRAU2XET8QVxE+k5cROhbXETwZ1xE3nRcROKC
XETgj1xE2JtcRNaoXETDtVxEwcJcRL/PXES93FxEtehcRLP1XESxAl1Erw9dRJwcXUSkKF1E
kjVdRJBCXUSOT11EjFxdRIRoXUSCdV1EeYFdRG2PXURrnF1EY6hdRGe2XURfwl1EV85dRFTb
XURI6V1EQPVdRD4CXkQ8D15EOhxeRDgpXkQ2Nl5EI0NeRBtPXkQZXF5EF2leRBV2XkQTg15E
C49eRAmcXkT2qF5E/rReRPLCXkTwz15E4tpeROboXkTe9F5E0gJfRM8PX0THG19ExShfRL00
X0TBQl9Ev09fRLdbX0SvZ19EonVfRKqBX0SYjl9EnJxfRJSoX0SMtF9EkMJfRH7PX0R83F9E
eelfRHH1X0RvAmBEbQ9gRGscYERZKWBEVzZgRFlBYERMT2BESlxgREJoYERGdmBEPoJgRDyP
YEQqnGBEKKlgRB+1YEQdwmBEG89gRBncYEQX6WBEBfZgRAMDYUT6DmFEAxthRPYoYUT0NWFE
7EFhROBPYUToW2FE4GdhRNR1YUTSgmFEz49hRL2cYUTFqGFEw7VhRLHCYUSvz2FErdxhRKTo
YUSc9GFEoAJiRJ4PYkSWG2JEiiliRII1YkSKQWJEfk9iRHxcYkR5aWJEcXViRG+CYkRdj2JE
ZZtiRFmpYkRXtmJETsJiREbOYkQ63GJEOOliRED1YkQ0A2NELA9jRCMbY0QoKWNEJTZjRBND
Y0QLT2NECVxjRAdpY0T+dGNEA4NjRPqOY0T4m2NE5qhjROS1Y0TiwmNE2s5jRNjbY0TW6GNE
1PVjRMECZES/D2REvRxkRHkpZES9NGREsUJkRK9PZEScXGREpGhkRKJ1ZESQgmREjo9kRIyc
ZESEqGREgrVkRIDCZER3zmREa9xkRGnpZERh9WREWQFlRF0PZURbHGVESCllRFA1ZUQ+QmVE
Rk5lRDpcZUQ4aWVENnZlRC6CZUQsj2VEGZxlRBepZUQVtmVEE8NlRAvPZUQD22VEB+llRPT1
ZUQ=</AssayXData><AssayYData Points="500">nBogQC0aH0ACCR5AHAgcQFovG0BvqBlAHKUYQKDDF0CT/BZAljoWQEXYFUDC4xRAkXcUQOTf
E0B0phNAC/USQCbCEkAYjBJAa2sSQCDlEUDkzxFAtJgRQKR3EUAMCRFAJdwQQBKgEEBJzxBA
wKEQQMSQEEBaIxBA8DwQQKQwEEC/ABBA2tMPQEm3D0DJsQ9A+mcPQCqnD0BEVg9AdEIPQCQY
D0AnTg9AsfcOQH4qD0CB+A5AVtYOQIPcDkD95w5AKq8OQADTDkCcww5AzD0OQBWrDkCelg5A
n1IOQOxLDkDtXA5Ah3EOQPBJDkDASw5AlQcOQGZIDkCNQA5AVCwOQK1RDkA17g1Af+ENQFwj
DkBowA1A5BcOQJ4zDkCJ9g1AgwkOQEUCDkBl8A1AavYNQC0WDkDpCw5ALKcNQC7mDUAH0g1A
pv0NQFbCDUAvwg1AHpANQDOLDUCKqg1AXasNQFWzDUD8nQ1AhLMNQNelDUBXjg1AiZ0NQKVy
DUD8gg1A3I0NQAgyDUDISQ1AwZQNQGphDUCMig1Aa5kNQB5RDUAaeQ1AraUNQKEtDUCFaA1A
fDoNQGVEDUDLkg1AnkANQM0nDUC/dA1ALGUNQOWWDUAlWg1AbEsNQMRtDUDBYw1AFFINQD0q
DUBtGA1A60sNQCBeDUB0Mg1AciYNQPZADUDlSg1A6DUNQE8YDUAqMg1AWdkMQIItDUBETw1A
0ysNQN8IDUCFLg1AAiUNQLA4DUD0OQ1AcRMNQPvqDEBb7AxA0NQMQCQkDUD/DQ1AvscMQDgQ
DUDs/QxAue4MQIXnDEBm1AxAFwMNQPgvDUCQ1QxA/gwNQJElDUDCBQ1A9SkNQKQPDUDHDQ1A
KOoMQJjHDEC/CQ1ASd8MQGKzDEAhnwxAKxINQDffDEBQwgxAN8AMQEUdDUDX0QxALxQNQAfD
DEDjvwxATd0MQGK4DEDrhAxAyrsMQPrHDEByvAxAbskMQHLLDEBDyAxAkc4MQESyDEBV3AxA
zM4MQLC9DEAf5AxA/LoMQC73DEAGuAxAe8MMQJEoDUBteQxAHaQMQJ3jDECBkgxA1q0MQOLS
DEASkgxAE7IMQGe3DEABkwxAas4MQHYFDUBYvQxAPrcMQNScDEBLiQxA/G8MQNbIDECiogxA
3n4MQFvlDEBavAxA+HoMQDqHDEDqhwxAcqMMQMWSDEALggxAXE4MQMmdDEApwwxA6o8MQMfI
DEDBUwxAIJsMQGqgDEAXywxA8yANQCN5DEB/twxA5bIMQMinDEDdqgxAF7IMQA+sDEDxnwxA
k9cMQN6lDECwnQxAZdAMQPl/DEBMvQxANrkMQHJkDEAZyQxAkbQMQDzfDEBm0gxAMoEMQH23
DEBM1QxAhdIMQF14DECUrQxA85wMQCieDEBaswxAxoMMQDuWDEALdQxAclkMQAyxDECnbgxA
5UYMQPqNDEA9aAxACocMQG6EDEA1fQxAWpIMQN2eDED/vwxAt70MQGWZDEDRewxAZLIMQBKm
DECZigxAK6UMQOGMDEBevwxAnXQMQO61DEDnkwxA5o4MQP2dDEB/nwxAZnEMQAqKDEC1jQxA
PXcMQJ5fDEDoVQxAh3wMQNlLDEB6iwxACIMMQBK2DECLugxAY5EMQEuWDEA7ZAxAYjwMQEhX
DEDeoQxA0bgMQAyGDEDIsAxAkJEMQHhkDEA6yAxA9mgMQH+bDEC+qQxADGAMQP3SDEA2kQxA
Uq8MQA9rDEDxqgxArbMMQB2KDEDERAxAwpkMQHFODEDwaAxAyX0MQCa1DECCmAxAwI0MQOtc
DEBdHAxAWDgMQPZGDEA/hgxAok8MQBRaDEB0dgxAKnkMQLtDDEDZYQxAYoAMQACZDEDRiQxA
I6YMQLa7DEANaAxAqXwMQB6KDEC9mwxA7GcMQK1nDECyQgxAvXcMQEM0DED1WQxAXXkMQFlD
DED/FAxA5nEMQLR4DEA0hwxAiD8MQBwvDEAXLwxANVcMQPBZDEB9bwxAf1cMQCKuDEBfFAxA
VW0MQHWWDEBnVQxA840MQMF7DEBaCwxA0VIMQEZgDEAuQQxAp70MQPF+DECgOwxAATsMQOtP
DEALbgxAh10MQEMpDECmUQxAEpIMQEdTDEBOJgxAByMMQNdlDEBZXQxAMz0MQAxwDEASAgxA
7EYMQKA1DEC2EwxAAFAMQK4ZDEBmIAxA3UkMQBgwDEB+KAxAwygMQDBRDECXPgxAdQ4MQLoB
DEA3/wtAw1EMQLX2C0AZCwxAEQ4MQEQMDEDJcAxAlEgMQD4fDEDTTgxA9YgMQMiDDEBUQQxA
nQcMQIRfDEBjNgxAczIMQPxODEDBfAxAx1YMQCAwDEAASAxAsIIMQD9GDEAZIAxA+DUMQOFA
DECQQgxAMm8MQLY9DEBHHAxAY1wMQDVSDEBlPAxA51gMQKA5DEBL+gtA7x4MQFXVC0A+3wtA
FtALQEy8C0A2TAxAIx8MQH8YDEB9DQxAAGEMQF0zDECDHQxAtx4MQEJVDEAc5QtA2hIMQMVX
DEAUZAxATEwMQNP8C0DOCQxAJVoMQJVEDECSOwxAe1oMQFtTDEBvVQxANRsMQIwlDEBTSAxA
XgoMQCc4DECuIgxASQoMQFX0C0A8XgxAv/YLQIXeC0CRKAxAIksMQAsQDEDpMwxAFC4MQBZI
DEA=</AssayYData></Step><Step><CommonData><SampleLocation>9</SampleLocation><SampleID></SampleID><SampleGroup></SampleGroup><SampleInfo></SampleInfo><SampleRow>K</SampleRow><SamplePlate>1</SamplePlate><WellType>BUFFER</WellType><Concentration>-1</Concentration><ConcentrationUnits>µg/ml</ConcentrationUnits><MolarConcentration>-1</MolarConcentration><MolarConcUnits>nM</MolarConcUnits><MolecularWeight>-1</MolecularWeight><Temperature>30</Temperature><StartTime>993868</StartTime><AssayTime>60</AssayTime></CommonData><FlowRate>1000</FlowRate><StepType>BASELINE</StepType><StepName>Baseline</StepName><StepStatus>OK</StepStatus><ActualTime>60.01</ActualTime><CycleTime>0.2</CycleTime><AssayXData Points="300">wQJmRL8PZkS9HGZEuylmRKg2ZkSmQ2ZEqE5mRJxcZkSaaWZEknVmRJaDZkSOj2ZEhptmRISo
ZkR3tmZEdcNmRG3PZkRl22ZEaelmRGH1ZkRfAmdEUhBnREocZ0RIKWdERjZnRERDZ0RCUGdE
MF1nRDhpZ0QldmdEI4NnRMuRZ0QZnGdEHapnRBW2Z0QNwmdEANBnRP7cZ0T26GdE+vZnRPIC
aETqDmhE7hxoROYoaETTNWhE3EFoRM9PaETHW2hEy2loRMl2aETBgmhEuY5oRLebaES1qGhE
qLZoRKbDaESez2hEnNxoRIrpaESI9mhEhgNpRH0PaUR7HGlEeSlpRHc2aURlQ2lEY1BpRGtc
aURZaWlEUHVpRFSDaURSkGlESpxpREipaUQ2tmlEPsJpRDLQaUQp3GlEJ+lpRB/1aUQjA2pE
Gw9qRBkcakQNKmpEDzVqRPxBakT6TmpE+FtqROxpakT0dWpE7IFqROCPakTenGpE1ahqRNq2
akTRwmpEz89qRL3cakS76WpEufZqRLcDa0SvD2tErRxrRKopa0SYNmtElkNrRJhOa0SWW2tE
imlrRIJ1a0R/gmtEc5BrRHWba0RzqGtEZ7ZrRF/Ca0Rdz2tEW9xrRFLoa0RQ9WtETgJsREwP
bERAHWxEOClsRDA1bEQ0Q2xEMlBsRClcbEQdamxEFXZsRBODbER5kWxECZxsRA2qbET+tGxE
A8NsRPDPbET422xE5uhsROr2bETcAW1E4A9tRN4cbUTVKG1E0zVtRMFCbUTJTm1Et1ttRLtp
bUSzdW1EpoNtRK+PbUSmm21EmqltRJi2bUSQwm1ElNBtRIzcbUSE6G1Ed/ZtRHUDbkRzEG5E
axxuRGkpbkRhNW5EZUNuRFJQbkRbXG5EUmhuREZ2bkREg25EPI9uRDqcbkQ4qW5EMLVuRCPD
bkQh0G5EGdxuRB3qbkQV9m5EDQJvRBEQb0T+HG9E9ihvRPQ1b0TyQm9E6k5vRO5cb0TsaW9E
5HVvROKCb0TPj29E2JtvRMupb0TJtm9EwcJvRL/Pb0S93G9EqulvRKL1b0SmA3BEng9wRJYb
cESaKXBEmDZwRJBCcESEUHBEe1xwRHNocER3dnBEdYNwRG2PcERrnHBEWalwRGG1cERUw3BE
UtBwRErccERI6XBERvZwRD4CcUQyEHFEMB1xRCcpcUQlNnFEI0NxRBtPcUQZXHFEDWpxRAV2
cUQNgnFEAJBxRP6ccUT2qHFE6rZxRPLCcUTqznFE3txxRNzpcUTT9XFE0QJyRM8PckTHG3JE
uylyRLk2ckSxQnJEr09yRKxcckSkaHJEqHZyRJaDckSej3JEjJxyRIqpckSCtXJEhsNyRH3P
ckR73HJEeelyRGf2ckRvAnNEYxBzRFscc0RZKXNEUDVzRFRDc0RMT3NESlxzRDhpc0Q2dnNE
LoJzRDKQc0QwnXNEJ6lzRCW2c0QTw3NEG89zRA/dc0QN6nNEBfZzRAMDdEQAEHRE+Bt0ROwp
dETqNnRE7EF0ROBPdETeXHRE1mh0RMl2dETRgnREyY50RMebdES7qXREs7V0RKbDdESvz3RE
ptt0RKTodESY9nRE</AssayXData><AssayYData Points="300">3PILQOkbDEDwVgxAUFcMQIMvDECK2wtAaCUMQHMIDEDe1AtAAQYMQDH0C0Bs1wtAxQEMQG0R
DECRCAxA29MLQNHPC0BfOAxAZwcMQC7jC0AC/wtAjNoLQAqfC0DVDwxAWdwLQDClC0AVFAxA
a/YLQJNsC0CLHAxA3M8LQCnCC0Ak5gtArNYLQDm8C0Cz7wtAJpMLQIvCC0D0fwtAhqMLQFbP
C0DxugtAFr4LQN6sC0BoxQtA4IYLQM+UC0A4wAtA3aYLQKCkC0DH1wtAyKILQCbRC0BNswtA
ttALQKbJC0AwyQtA/8YLQN32C0DS7gtA79kLQCi2C0A8ogtAPaQLQGx3C0ADjwtAsKoLQE3D
C0DimgtASWsLQP6sC0CNuwtAIs0LQFmPC0Cu9QtAj9QLQJtbC0DyngtAwqwLQBByC0DGuAtA
8qELQJ5+C0CHaAtAKnELQDCCC0DvzgtAubALQGOBC0CIggtAobgLQHiHC0DqywtAkJULQBF7
C0DiZwtA72ULQBNTC0BMYgtA938LQMmPC0D3bwtApEkLQLyCC0B+2QtATZ4LQK6sC0DEqQtA
Rn0LQFxfC0D8jQtAe3ELQCpJC0CHawtA0YkLQCiZC0ALfgtABTcLQGOqC0AoHgtApHgLQFBo
C0DsHwtANIILQOB8C0CtVwtA6WcLQEqSC0CGTQtANWYLQNqGC0AwoQtACnILQMxGC0AyVAtA
0lULQIyIC0DwXAtAHy4LQGaDC0AAEwtAO0ILQHVJC0BnNgtADhwLQOxVC0ANSgtAB1YLQOku
C0DyaAtAioYLQGNDC0CQLgtATcgLQE5wC0A/VAtAW6oLQMJqC0BOtAtAQ1oLQJspC0A8HwtA
iIELQCpbC0AQmQtAgkALQDRhC0CeUwtAtowLQPaJC0AxPAtAKmMLQCtJC0DlcAtAd/wKQPUR
C0CgWwtAE3ULQKAtC0BSKgtAfyULQD9wC0ClPQtAlx4LQNhbC0DBmAtAnVcLQFunC0CBiAtA
KUoLQO0uC0DWgQtAT1MLQI0uC0C/bAtAkBILQFs+C0ABVgtAOZMLQEQwC0CPXwtACvUKQAqD
C0BuOgtAf0gLQLajC0AtXwtAQ0ELQDU/C0BMigtA0TILQESQC0BOeQtA5jELQJZSC0B6KQtA
EV8LQOV8C0C/aAtAxI8LQIMsC0A5RgtAL5oLQMA9C0BUKgtAA0wLQAVVC0DTUAtARV4LQCUz
C0CtCAtATVQLQL8XC0DRHAtAXkoLQCZGC0AbQQtA51sLQN6EC0A2aAtABFULQEQ3C0CtJgtA
ZlALQK8RC0CYRwtA3jILQGJNC0BwYwtA+oYLQNE6C0BKMwtAewkLQNN6C0DREQtAmUoLQLFO
C0CvGQtAVpQLQO5CC0A4GQtAMFcLQAR3C0CsSAtAZSULQF0KC0DsRgtAsxoLQAMJC0CibAtA
e0kLQEhnC0CZhwtA9VULQIH8CkAOLQtAiiELQHNnC0AOBgtAjSwLQHVNC0CWSQtA2k0LQDZM
C0DMKgtAVD0LQOBbC0A8BgtAjncLQE4IC0ALOgtA6S0LQGseC0B0EAtAh4ELQKQ0C0CFWgtA
MEwLQEMmC0CJOgtA</AssayYData></Step><Step><CommonData><SampleLocation>19</SampleLocation><SampleID></SampleID><SampleGroup></SampleGroup><SampleInfo></SampleInfo><SampleRow>K</SampleRow><SamplePlate>1</SamplePlate><WellType>KSAMPLE</WellType><Concentration>-1</Concentration><ConcentrationUnits>µg/ml</ConcentrationUnits><MolarConcentration>-1</MolarConcentration><MolarConcUnits>nM</MolarConcUnits><MolecularWeight>-1</MolecularWeight><Temperature>30</Temperature><StartTime>1060854</StartTime><AssayTime>120</AssayTime></CommonData><FlowRate>1000</FlowRate><StepType>ASSOC</StepType><StepName>Association</StepName><StepStatus>OK</StepStatus><ActualTime>119.992</ActualTime><CycleTime>0.2</CycleTime><AssayXData Points="600">ZQN1RGMQdURbHHVEWSl1REw3dURVQ3VEQlB1REBddUQ+anVENnZ1RCqEdUQykHVEKpx1RB2q
dUQbt3VEE8N1RBfRdUQP3XVEB+l1RPv2dUT4A3ZE8A92RPQddkTsKXZE5DV2ROhDdkTWUHZE
3lx2RMtpdkTUdXZE0oJ2RL+PdkTDnXZEu6l2RLO1dkS3w3ZEpNB2RJzcdkSg6nZEmPZ2RJAC
d0SUEHdEgh13RIopd0R+N3dEdUN3RG1Pd0RxXXdEb2p3RGd2d0RbhHdEU5B3RFucd0ROqndE
TLd3RETDd0RC0HdEQN13RDjpd0Q29ndEKgR4RCEQeEQZHHhEHSp4RBU2eEQTQ3hEB1F4RP9c
eEQHaXhE+nZ4RPiDeETwj3hE5J14ROypeETktXhE2MN4RNbQeETN3HhEy+l4RMn2eETBAnlE
tRB5RLMdeUSrKXlEqTZ5RKdDeUSeT3lEol15RJBqeUSYdnlEhoN5RISQeUR8nHlEeal5RH63
eUR1w3lEbc95RGHdeURp6XlEV/Z5RFsEekRTEHpEShx6RE4qekQ8N3pEREN6RDJQekQwXXpE
KGl6RCx3ekQqhHpEIZB6RA+dekQNqnpEFbZ6RAnEekQH0XpE/9x6RP3pekT69npE8gJ7ROYQ
e0TkHXtE3Cl7RNQ1e0TYQ3tE0E97RMNde0S7aXtEuXZ7RLGCe0S1kHtEs517RKupe0SptntE
p8N7RJ7Pe0SS3XtEkOp7RIj2e0SGA3xEhBB8RHwcfERvKnxEZzZ8RGVDfERjUHxEYV18RFlp
fERMd3xEVYN8REKQfERAnXxEPqp8RDa2fEQ6xHxEMtB8RDDdfEQd6nxEG/d8RCMDfUQREH1E
Dx19RA0qfUQFNn1E+EN9RPZQfUTuXH1E7Gl9ROp2fUTign1E5pB9RNSdfUTcqX1EybZ9RMfD
fUS/z31Ew919RMHqfUSz9X1EtwN+RKQQfkStHH5EoCp+RJg2fkSQQn5ElFB+RIxcfkSKaX5E
iHZ+RHWDfkR+j35EcZ1+RG+qfkRtt35EZcN+RGPQfkRQ3X5EWel+REz3fkRKBH9EPA9/REAd
f0Q+Kn9ENjZ/RCpEf0QhUH9EKlx/RB1qf0Qbd39EE4N/RAeRf0QJnH9EB6l/RPq2f0Tywn9E
8M9/RPTdf0Tm6H9E5PV/ROwBgETwB4BEZw6ARGkVgERlG4BEYSGARGMogETZLoBEWDWARNk6
gERYQYBEUkiARE5OgERIVYBETFuAREhhgERCaIBEPm6ARL10gES/e4BEu4GARLeHgES5joBE
L5WARDSbgESqoYBEpqeARCWugEQntYBEI7uARKLBgEQhyIBEHc6ARJzUgESW24BEFeKARBHo
gESQ7oBEjPSARAv7gEQEAoFEgwiBRH8OgUR7FIFEfRuBRPwhgUT4J4FE8i6BRHM0gUTyOoFE
7EGBROhHgURnToFE5lSBRFxbgURhYYFEWmiBRFZugUTVdIFEVHuBRFCBgUTPh4FEyY6BRMWU
gUREm4FEw6GBRL+ngUQ+roFEOLWBRLe7gUSywYFEMciBRLDOgUQv1YFErtuBRCXigUQp6IFE
Je6BRB/1gUSe+4FEmgGCRBkIgkSYDoJElBSCRI4bgkQNIoJECSiCRIgugkSDNIJEAjuCRARC
gkQASIJEf06CRPZUgkT6WoJEcWGCRHNogkRvboJE7nSCRG17gkTkgYJEY4iCROKOgkTelIJE
XJuCRNuhgkRaqIJE0a6CRNW0gkRMu4JEy8GCRErIgkTJzoJESNWCRETbgkTD4YJEv+eCRLnu
gkQ49YJENPuCRLIBg0QyCINELQ6DRKwUg0SmG4NEoiGDRCEog0SgLoNEnDSDRBs7g0QVQoNE
GUiDRJBOg0QPVYNEjluDRA1ig0SMaINEiG6DRAZ1g0R9e4NE/IGDRHuIg0R3joNE9pSDRHWb
g0T0oYNEa6iDRG+ug0RptYNEZbuDROTBg0Tgx4NE4s6DRN7Ug0TZ2oNE0+GDRNfng0RO7oNE
UPWDREz7g0RIAYREQgiEREYOhERAFYREvxuERLshhEQ6KIREuS6ERDg1hESuO4REskGERClI
hESoToREJ1WERKZbhEQlYoREIWiERB1uhEQXdYRElnuERBWChEQRiIREkI6ERA+VhEQLm4RE
iqGERIOohER/roREg7SERH27hER5wYRE+MeERPLOhETu1IREbduEROzhhERr6IRE6u6EROb0
hERl+4RE2wGFRFoIhUTZDoVEWBWFRFQbhUTTIYVEUiiFRNEuhUTNNIVERDuFRMNBhURCSIVE
Pk6FREBVhUQ8W4VEOGGFRLdnhUSwboVErHSFRK57hUSqgYVEpoeFRKiOhUQflYVEnpuFRB2i
hUQZqIVEFa6FRBe1hUSWu4VEDcKFRIzIhUSIzoVEBtWFRIXbhUQE4oVEg+iFRH/uhUT+9IVE
dfuFRPQBhkRzCIZE8g6GRGsUhkRtG4ZE7CGGROgnhkRnLoZEYTWGROI6hkRYQYZE10eGRFZO
hkRQVYZEVFuGRFBhhkTPZ4ZERm6GRMV0hkREe4ZEw4GGREKIhkS5joZEOJWGRLebhkSyoYZE
MqiGRLCuhkSstIZEpruGRCXChkSmx4ZEoM6GRJzUhkSe24ZEHeKGRJTohkQV7oZED/WGRI77
hkSSAYdECAiHRAQOh0SDFIdEhRuHRIEhh0QAKIdE+i6HRPY0h0TyOodE9EGHRGtIh0TqTodE
7lSHRGVbh0TkYYdEY2iHROJuh0RYdYdE2XqHRNOBh0RSiIdE0Y6HRFCVh0RMm4dEy6GHREqo
h0TJrodExbSHRL+7h0RAwYdEv8eHRLnOh0S11IdENNuHRC3ih0Su54dELe6HRCf1h0Qj+4dE
JQKIRCEIiEQdDohEnBSIRJYbiEQVIohEESiIRJAuiEQPNYhEjjuIRARCiESDSIhEiE6IRP5U
iER9W4hE/GGIRPhniET6bohEc3SIRG17iETsgYhE6IeIRGeOiERplYhE4pqIRGGhiERaqIhE
X66IRN60iERUu4hEUMGIRM/HiETRzohEzdSIREzbiETD4YhEx+eIRD7uiERA9YhEv/uIRLsB
iUQ6CIlEsA6JRC8ViUQrG4lELSKJRCkoiUSoLolEJzWJRJ47iUSiQYlEGUiJRB1OiUSUVIlE
lluJRJJhiUQRaIlEkG6JRIx0iUQLe4lE</AssayXData><AssayYData Points="600">qcsPQN/CFEC9BhlAINgcQL2xH0AlQyFATpciQDnAI0B3CiRALmkkQBLZJEDTQSVAAE0lQOdg
JUB9jCVA2cQlQIOqJUB3rCVAqwEmQPYXJkBb7yVAo8IlQG3dJUCq7iVAoBwmQAMoJkDmPSZA
gvElQBAiJkCaUSZAU0MmQBRsJkAV1yVApjQmQDwUJkB+HyZAC14mQL15JkC+CiZAhgYmQGZR
JkDgYiZAP5QmQMZGJkDUTyZAW1cmQO97JkDIaiZAok4mQNVwJkDeQSZAuUUmQBw7JkCyjyZA
E00mQA5tJkAGoCZAmVImQMltJkARryZA93YmQMtGJkCJiCZAWlQmQJN6JkDyjiZA0NwmQDqx
JkC9nSZAXYUmQKuzJkB0eSZAytomQJLBJkA+1CZAAuEmQE66JkCOliZAVIQmQFXLJkCYziZA
JMImQJ2hJkCAuCZAhqgmQH2HJkATuyZAMm4mQFKZJkBuJSZAlY8mQCWlJkCSoCZA/FwmQHN3
JkCIpyZA+Z4mQGJvJkAzeCZA2u8mQNevJkBliiZAcI4mQKKbJkACwSZAcOImQPy6JkC+fSZA
UQUnQPCuJkDznyZABqomQBHrJkCs2SZAx5gmQPQIJ0AwkSZANdkmQCLnJkAzpyZA+90mQBKQ
JkCRhyZA/qAmQIXjJkCX6CZA8KwmQJPBJkC/jSZAEcMmQICQJkB/pCZAL8cmQCSrJkDKwiZA
kJ0mQDKLJkDNxiZAALMmQCm7JkD25CZAV8MmQKW+JkBUyCZAFMYmQAfjJkAtxiZAFLomQHXh
JkBW8iZAP3omQAqVJkACJydAv6UmQNy5JkAgeCZA+/8mQADJJkDG4iZA+sQmQHFSJkAF8CZA
IvwmQNC5JkCa9SZAh50mQCfAJkAn0yZADLMmQLmpJkAIryZAQ5MmQBayJkBd2CZAXe0mQFV0
JkDZ3iZAsLsmQEb9JkAsiyZA45UmQLmqJkC4kCZAffMmQDEcJ0CNhyZA+xInQC6hJkDpgCZA
37YmQJviJkA80CZAzBgnQG+GJkAH4CZAjbomQG+NJkCudSZAKwsnQJywJkB5/SZA/v4mQLLk
JkB5ySZAeH4mQPOiJkABPSdAhdUmQFPfJkAP6CZAGTInQMoNJ0B45iZAMPMmQDzxJkCZ3iZA
l74mQAPbJkDv3SZAsYgmQCQWJ0D/4yZAvKEmQNGxJkCxiSZArJQmQGXUJkDorCZA6Z8mQGS+
JkB/JidAV6UmQAPlJkANEydAg6UmQODdJkA98yZApUQnQAvtJkA3DSdAdzsnQKYRJ0DWAydA
UjknQLoEJ0CQQSdA/fwmQIEUJ0DYDidAcjInQGrnJkBp/CZAD0gnQLDpJkCWBCdAjuYmQKPU
JkAg0SZAnBUnQA0hJ0DB6CZAhPYmQCuoJkDTBidA6BsnQCX1JkB26SZAiAQnQOINJ0DvDydA
vRwnQIceJ0AQGidAuQknQPz9JkAr2iZA1TMnQA0aJ0A7FSdABy4nQJD4JkCn5SZAeBInQKEC
J0AfBCdA0MYmQI3cJkAMIidAVvkmQNuuJkDRDidA7A4nQAz9JkAO+SZAPi8nQLlCJ0AMGCdA
IgknQA0bJ0CjBSdAPMcmQOo3J0B3BSdAkbkmQPodJ0BisSZANxMnQGznJkAf4CZAGccmQFYf
J0BwCSdAcjonQNkKJ0BwFidAzxAnQBsuJ0AvMidA2EEnQGc9J0CRHydA3D4nQL9UJ0CMKCdA
nCAnQF5PJ0AcWidAZwQnQAoYJ0C0OidAmWAnQPUdJ0CbNCdASzAnQIUtJ0DLHydAIjUnQBs3
J0DxQCdAvw8nQAQpJ0CoYSdA2UInQPUgJ0ARcSdA6EEnQMc+J0CVJCdAYycnQHstJ0AIMidA
rj0nQCcnJ0DmbSdAwIMnQKA4J0DLQCdAhCsnQPlTJ0B2KSdAmB4nQFMNJ0BcCSdA3XInQF/s
JkAXSydAgf0mQKMaJ0A/aidAJ0wnQNwzJ0CQGydASjInQNxaJ0CoDCdAmWEnQPA5J0DeHidA
RBcnQFE/J0ApdCdA7B4nQHYbJ0CHNidA6UwnQHN1J0A00CZAchMnQACUJ0C7DSdA4jInQOo3
J0DbDydAkFMnQERPJ0BQISdAry0nQPlSJ0DHVydATPwmQKxgJ0CSWCdAYp4nQGtgJ0DaOidA
o0EnQJBRJ0CSNidA2zYnQEGPJ0BQVCdAcHwnQGF7J0AfZSdAyVUnQPB9J0BHDydACycnQCcX
J0DWMydAjkknQGIzJ0DIPydA69kmQAqJJ0AIRCdAbSUnQCc2J0CuKCdAvl4nQCZUJ0AiYidA
5JYnQHf9JkBXTSdAVUgnQPtoJ0CyZSdAyzgnQOlWJ0AOUidAeygnQMM+J0BpDSdAtmknQIh5
J0ACTidAnXMnQNczJ0DiESdACUonQGpRJ0D8PSdAoxQnQJOAJ0CyICdA4JcnQFs7J0AKYCdA
7n4nQLBCJ0CSVidA264nQPi5J0AVNSdAY0UnQNNpJ0BucidApDgnQGdiJ0A9MidAHEQnQDJl
J0AKfSdAIGAnQC+WJ0BfqydAtzsnQIS8J0AvbidAtXQnQJBzJ0A2XCdAg4MnQK1tJ0CacCdA
eEcnQP4xJ0BerCdA2VwnQP01J0BUVSdAV2MnQFSSJ0ATVCdAGYknQDBGJ0DmkSdA0oEnQPoR
J0DeNidAN4UnQFFzJ0BHbidAsVcnQGNGJ0D5fidAxkgnQNauJ0CXsCdA514nQNVqJ0BAbSdA
VLMnQAStJ0CPlSdAyyMnQBOcJ0ApMydAfCsnQHJ4J0DlXidAUaAnQMozJ0B0LCdApZMnQBRd
J0BWgCdABWYnQFF0J0DiWSdAd24nQHJQJ0A0iCdAQScnQDKSJ0ATlydAJ2knQGuLJ0BCgydA
H4AnQPKSJ0CvnCdA5HwnQBCvJ0A3hidAW4wnQLDQJ0BLdidAU7QnQH1vJ0DReidAgHEnQLh4
J0DuoydA+HInQEHCJ0AjjydAHIInQEynJ0ClNidAfmgnQI9YJ0BKcydAZVAnQP2YJ0DQfSdA
3oYnQGXaJ0CUUydAmEUnQI+0J0B7eSdA500nQJlAJ0Di3CdAgIsnQKWVJ0BSlydABJknQBN8
J0B4pydAB58nQNSmJ0BqWCdAnIInQC9tJ0CnzidAFJonQIKuJ0BTfydA944nQP7CJ0CGmSdA
VVsnQPF+J0B/pSdAlJ8nQFtFJ0DXdSdA</AssayYData></Step><Step><CommonData><SampleLocation>9</SampleLocation><SampleID></SampleID><SampleGroup></SampleGroup><SampleInfo></SampleInfo><SampleRow>K</SampleRow><SamplePlate>1</SamplePlate><WellType>BUFFER</WellType><Concentration>-1</Concentration><ConcentrationUnits>µg/ml</ConcentrationUnits><MolarConcentration>-1</MolarConcentration><MolarConcUnits>nM</MolarConcUnits><MolecularWeight>-1</MolecularWeight><Temperature>30</Temperature><StartTime>1187666</StartTime><AssayTime>100</AssayTime></CommonData><FlowRate>1000</FlowRate><StepType>DISASSOC</StepType><StepName>Dissociation</StepName><StepStatus>OK</StepStatus><ActualTime>100.008</ActualTime><CycleTime>0.2</CycleTime><AssayXData Points="500">cYGJRG2HiURnjolE5pSJROKaiUTkoYlEXaeJRNutiUTVtIlEVLuJRNPBiUTPx4lETs6JRM3U
iURM24lESOGJRL/niUQ+7olEQvSJRDz7iUQ4AYpEtweKRLAOikQyFIpEsBqKRKohikSmJ4pE
JS6KRKQ0ikSgOopEH0GKRBlIikQdTopEF1WKRBNbikQPYYpEEWiKRA1uikSMdIpEC3uKRAeB
ikR9h4pEf46KRHuUikT6mopEeaGKRPCnikT0rYpE7rSKROq6ikRpwYpE6MeKROTNikRj1IpE
XduKRFjhikTX54pE0+2KRFL0ikRU+4pEUAGLRM8Hi0RGDotExRSLREQbi0TDIYtEvyeLRD4u
i0S9NItEuTqLRLNBi0SuR4tELU6LRKxUi0QrW4tEJ2GLRCFoi0QlbotEnHSLRBt7i0QXgYtE
loeLRJiOi0SUlItEE5uLRA+hi0SOp4tEiK6LRIO0i0QCu4tEgcGLRH3Hi0T8zYtE9tSLRPLa
i0Rx4YtE8OeLROzti0Tu9ItEZfuLRGkBjETgB4xE5A2MRFoUjERdG4xEWCGMRNcnjERWLoxE
zTSMRNE6jETLQYxEx0eMREZOjETFVIxEwVqMREBhjEQ6aIxENm6MRLV0jESweoxEL4GMRDKI
jEQtjoxErJSMRCObjEQnoYxEIaiMRKCujESctIxEG7uMRJrBjESWx4xEkM6MRA/VjEQL24xE
iuGMRAnojEQE7oxE/vSMRH37jER5AY1EfQeNRHcOjURzFI1E8hqNRHEhjUToJ41E7C2NROY0
jURlO41EYUGNRF1HjUTcTY1EWlSNRNlajUTTYY1Ez2eNRE5ujUTNdI1EyXqNREiBjURCiI1E
Po6NRL2UjUQ8m41EOKGNRDqojUQ8r41EtbSNRDS7jUSqwY1ErseNRKjOjUSk1I1EoNqNRB/h
jUSe541EHe6NRBf1jUSY+o1EFwGORI4HjkSQDo5EDxWORAsbjkSBIY5EACiORAQujkR7NI5E
fTuORHlBjkT4R45Ed06ORHNUjkRtW45EaWGORG1njkRnbo5E5nSOROJ6jkTcgY5E4IeORNyN
jkTVlI5EVJuORFChjkTPp45ETq6OREq0jkTJuo5Ew8GORELIjkQ+zo5EvdSORDzbjkQ44Y5E
MuiORLDujkQy9I5EqPqORKoBj0SmB49EoA6PRKQUj0SgGo9EmiGPRBkoj0QVLo9EFzWPRBM7
j0QPQY9ECUiPRIhOj0SDVI9EhVuPRIFhj0R9Z49Ef26PRPZ0j0T6eo9E9IGPRHWHj0TsjY9E
7pSPROqaj0TkoY9EZaePRF+uj0TetI9E2bqPRNzBj0TXx49E082PRNXUj0RM249EUOGPREro
j0RG7o9EQvSPRET7j0TDAZBEvweQRLkOkES9FJBENBuQRLMhkEQyKJBELS6QRKw0kEQrO5BE
J0GQRKZHkESgTpBEnFSQRJhakESaYZBEEWiQRBVukEQPdZBEC3uQRAaBkEQJiJBEiI6QRIOU
kER9m5BEgaGQRH2nkER3rpBEc7SQRPK6kERxwZBE8MeQROzNkETm1JBE4tqQRGHhkETg55BE
X+6QRFr0kERU+5BE0wGRRM8HkURODpFEzRSRREwbkURIIZFEQiiRREYukURCNJFEPDuRRLtB
kUS3R5FEuU6RRLVUkUSwWpFEqmGRRClokUQtbpFEpHSRRCN7kUQfgZFEIYiRRB2OkUSclJFE
G5uRRJKhkUSWp5FEkK6RRA+1kUQLu5FEisGRRIbHkUQEzpFE/tSRRH3bkUR54ZFEdeeRRPTt
kURz9JFE8vqRROwBkkToB5JE5A2SROYUkkRlG5JEYSGSROAnkkRWLpJEWjSSRFQ7kkTTQZJE
z0eSRE5OkkRKVJJEyVqSRMNhkkS/Z5JEPm6SRL10kkS5epJEOIGSRDKIkkQ2jpJEH5WSRLCa
kkQnoZJEpqeSRKiukkSktJJEI7uSRB/BkkQZyJJEmM6SRJTUkkQT25JEkuGSRI7nkkSI7pJE
BvWSRAL7kkSBAZNEAAiTRPwNk0T+FJNE+hqTRHEhk0TwJ5NEby6TRGs0k0RtO5NEaUGTROhH
k0TkTZNEY1STROJak0TcYZNE12eTRNNtk0TVdJNE0XqTRFCBk0TPh5NERo6TRMWUk0TBmpNE
QKGTRDqok0Q+rpNEvbSTRDS7k0QvwZNEMsiTRLDOk0Ss1JNEK9uTRKLhk0Sm55NEoO6TRJz0
k0SY+pNEmgGURJYHlEQVDpREDxWURAsblEQPIZRECSiURAQulESDNJREAjuURP5AlER9R5RE
/E2URHNUlER1W5REcWGURG1nlERvbpREa3SURGV7lERhgZREZYeURF+OlETelJRE2ZqURNOh
lERSqJRE062URM20lETJupRESMGURErIlETDzZREQtSURDzblERA4ZREv+eURDbulEQy9JRE
sPqURLMBlUSuB5VEqA6VRKQUlUSoGpVEHyGVRJ4nlUQdLpVEFzWVRJg6lUQXQZVEEUiVRA1O
lUQPVZVEC1uVRAZhlUQJaJVEf26VRIN0lUR9e5VE/oCVRHWHlUR3jpVEc5SVRPKalURxoZVE
baeVROytlUTmtJVE4rqVRGHBlUTgx5VE3M2VRFrUlURU25VEUOGVRM/nlURO7pVESvSVREz7
lUQ=</AssayXData><AssayYData Points="500">H2glQLlGJEBzJSJA7BMgQCy3HkC/3xxAwqcbQFjzGkDmQhlAkLYYQB3UF0A+eRdACcIWQLrn
FUCIbRVAYz0VQE+tFECtTBRACvgTQB7eE0D7RhNAxC0TQHWgEkBVxBJA944SQF17EkBjDRJA
vt0RQHCuEUD/mRFARHQRQGZPEUD3TRFAVlMRQEXdEEBVChFADtsQQEGaEECwtBBA+q4QQDlu
EEB9phBAbksQQKr9D0AWPRBAkTYQQA8YEEAi6A9Ad/cPQBAkEEBD3w9AXNgPQHTzD0ARwA9A
Ha0PQGeTD0Acdg9AbJQPQG9rD0BSYg9AtF4PQK5RD0APPQ9AdFIPQIUvD0C/cw9AiB4PQKB1
D0DBRw9ACDgPQFQaD0AeEA9Aa9AOQEVKD0AY6g5A3yMPQB02D0C5yg5Ac74OQHbQDkCR/w5A
xAAPQOXEDkDW0Q5ADNwOQNPPDkBjAg9A9KgOQIGpDkCQ9g5AobQOQEK4DkAJoQ5A+YAOQD6V
DkAnlQ5Aq2IOQEOvDkCldg5AR4cOQPWpDkArXQ5AaIAOQE5PDkC6cw5ABIsOQH5gDkDlWQ5A
63kOQCN4DkAHiw5A+owOQE5DDkA3cw5AUXwOQO9kDkAnjg5AHBoOQDJ+DkDWDA5AG2oOQOhY
DkCBOA5AVVIOQKpRDkBe+w1AAzQOQNp1DkD6NQ5AXUsOQJIpDkB2UQ5AUBkOQBVHDkBGRA5A
KUsOQEkuDkBCNA5ArAgOQHNDDkC3PQ5AxO4NQB4YDkAhIQ5ASi0OQE8eDkDdMg5AiCYOQMAR
DkCtCA5Aq+MNQOf9DUAj8w1AWQ8OQEgRDkDPKQ5AZAAOQE4RDkAYCw5AvVcOQIL9DUDb7Q1A
aVQOQG7uDUBjLA5AYQMOQLMADkBOBQ5AgR0OQJbmDUAG/A1A8PANQMQVDkD+Aw5Asw4OQDv0
DUDA8w1AHyUOQID7DUCHmQ1A3gwOQCUHDkBR+Q1ADuoNQIR5DUCc6Q1AvY8NQO3jDUAR/g1A
Z+UNQOnoDUAd5w1AM8YNQEXRDUAjAQ5AyMsNQDftDUBOrQ1AXqwNQBScDUD9oQ1A/e0NQHaY
DUAZ1A1Apn4NQBCzDUDO9w1AdMUNQFvJDUDFfQ1AeMUNQGoJDkBRng1AKagNQNSrDUDBtQ1A
89oNQAuvDUDD6A1AxbkNQHgADkAM1Q1AoKkNQH0jDkD9fA1Aie4NQDPYDUDHmA1A48QNQFbq
DUB1mg1AZs8NQFq5DUDqgg1AVagNQEDNDUDvnw1AaakNQI6/DUAwpw1AtdsNQIKwDUAqnQ1A
4VgNQMfODUDnlg1A65INQBPWDUA6qg1AW18NQNZjDUCZtg1A59cNQF6ADUCCrw1AK7oNQFO4
DUDkxA1AWYMNQCyLDUBayA1AxE8NQJumDUCaiw1AW18NQLakDUBMZg1AWpENQAaFDUB5WQ1A
JT8NQCpuDUAajA1AOHwNQEaSDUBNxg1A020NQAumDUARow1AKXgNQPRwDUBWow1ARZYNQE5S
DUCTng1AyFUNQO97DUD8tg1APWQNQDi9DUDJUw1ABlMNQHegDUB+bw1AaLENQOdQDUC1iw1A
xskNQD0ADUAafQ1AqjkNQL9RDUAEWg1AXDsNQNYmDUBcXA1AZn0NQFWCDUCHTA1AN0kNQExn
DUAXdA1ALEsNQONbDUCPnQ1AIcINQFGHDUDkgg1A4YINQCEzDUC3KQ1AqIENQNRPDUCJMA1A
4bkNQJZRDUBXkQ1Af5cNQHimDUBhoA1AT3INQG2CDUAKdQ1AtEINQLfADUBAcw1A1oMNQLKA
DUA8Nw1A+WQNQAhoDUDUXA1APFINQMamDUAEPQ1AOIQNQM9pDUA4gg1AqWgNQClHDUCSdQ1A
amkNQC9wDUDAfA1A02QNQHVODUBOSg1AZzINQBt3DUDrYA1ASGgNQMggDUCsQQ1AQ0oNQLuH
DUBbXQ1AK4UNQKxGDUBCUw1Ao2sNQPBRDUAePQ1AH1ANQK46DUD8WQ1A6mgNQCh8DUBVHw1A
+FoNQEWEDUB0Rw1AHYENQIRODUC8hw1A7kANQLw6DUCmQA1AqTENQNBQDUDHMQ1AS00NQA8w
DUBPNg1AaSYNQPdGDUD5Rw1Adz8NQKNGDUC3Zw1A7nsNQKH/DECGpQ1AlpINQO5pDUBJLg1A
jlENQMVbDUC6XA1AtHgNQLZLDUBwUA1A20wNQK+FDUBPgg1AuioNQAZTDUCyUQ1Aj00NQL5T
DUBEIA1A7PMMQD9SDUDicg1Ab/wMQCtpDUBoTw1AQQ8NQGdTDUC0PA1AswYNQAsuDUC9VA1A
Ao0NQONODUA7Ug1ArIMNQFk+DUB8Rw1ABi8NQMmFDUAGLQ1A3PQMQAs5DUBTTg1ApRANQD0H
DUDaaA1AGUwNQEEeDUAWhA1AMh8NQGE1DUC0IA1AsQoNQF5+DUBSNg1AchkNQAeFDUCX+AxA
9EsNQG/tDEA3JQ1A4RoNQP3XDEDaIA1AbV8NQKblDEBZJQ1Aoz8NQGEmDUBfMw1A/hMNQFYA
DUCpCA1AIGQNQPEgDUAGKg1AhDoNQE8IDUAkSg1AwCANQI4cDUAMMA1AOEoNQDNBDUA4DA1A
dz0NQJ9GDUDcew1AoUENQEgPDUATPg1AmlINQKtYDUDx/QxAr1INQGJPDUBa9AxAyyMNQB0B
DUA=</AssayYData></Step><Step><CommonData><SampleLocation>11</SampleLocation><SampleID></SampleID><SampleGroup></SampleGroup><SampleInfo></SampleInfo><SampleRow>K</SampleRow><SamplePlate>1</SamplePlate><WellType>BUFFER</WellType><Concentration>-1</Concentration><ConcentrationUnits>µg/ml</ConcentrationUnits><MolarConcentration>-1</MolarConcentration><MolarConcUnits>nM</MolarConcUnits><MolecularWeight>-1</MolecularWeight><Temperature>30</Temperature><StartTime>1293745</StartTime><AssayTime>60</AssayTime></CommonData><FlowRate>1000</FlowRate><StepType>BASELINE</StepType><StepName>Baseline</StepName><StepStatus>OK</StepStatus><ActualTime>60.0101</ActualTime><CycleTime>0.2</CycleTime><AssayXData Points="300">sgGWRDEIlkSoDpZErBSWRKYblkQlIpZEISiWRKAulkQfNZZElTuWRBRClkQQSJZEj06WRA5V
lkQKW5ZEDGKWRAholkSHbpZE/nSWRH17lkR5gZZEe4iWRHeOlkRzlJZEbJuWRHChlkTvp5ZE
6a6WROW0lkThupZE48GWRN/HlkRezpZE1dSWRFTblkTT4ZZEUuiWRE7ulkRI9ZZETPuWREgB
l0RBCJdEwA6XRD8Vl0S+G5dENyGXRLYnl0SwLpdEtDSXRK47l0SqQZdEpkeXRKhOl0SkVJdE
I1uXRBxil0QhaJdEHG6XRBZ1l0QSe5dEkYGXRBCIl0SPjpdEBpWXRIWbl0SBoZdEg6iXRH+u
l0R7tJdEfbuXRPTBl0RzyJdEbs6XRO3Ul0Rs25dE6+GXROfnl0Rm7pdE5fSXRFz7l0TbAZhE
1weYRNkOmERYFZhE0RqYRNMhmERKKJhETi6YRMQ0mETGO5hEP0GYRL5HmETATphEvFSYRDtb
mESyYZhEtmeYRC1umEQvdZhEK3uYRCWCmEQpiJhEJY6YRB+VmESem5hEHKKYRBiomESXrphE
FrWYRI27mEQMwphEi8iYRAzOmEQG1ZhEhduYRIHhmER76JhEf+6YRHv0mET6+phE9AGZRO8H
mURuDplE7RSZROkamURoIZlEYiiZRF4umURgNZlEXDuZRFhBmURaSJlE0U6ZRNVUmURUW5lE
y2GZREpomURFbplESHWZREN7mUTCgZlEOYiZRLiOmUS0lJlEtpuZRLKhmUSup5lEsK6ZRCe1
mUQru5lEosGZRCHImUQczplEH9WZRBrbmUSZ4ZlEGOiZRI/umUSL9JlECvuZRAwCmkQICJpE
hw6aRP4UmkQCG5pE/CGaRHsomkR3LppE9jSaRHU7mkT0QZpE70eaROlOmkTlVJpEZFuaRONh
mkRiaJpEXm6aRFh1mkRUe5pEWIGaRFKImkTRjppEzZSaREybmkTLoZpExqeaRMCumkQ/tZpE
O7uaRLrBmkQ5yJpENc6aRC/VmkSu25pEquGaRCnomkSo7ppEJ/WaRKb7mkQlAptEIQibRJcO
m0QWFZtElRubRBQim0STKJtEjy6bRA41m0SFO5tEBEKbRABIm0R/TptE/lSbRPpam0T8YZtE
cmibRHdum0TtdJtE8nqbRGiBm0RqiJtE6Y6bROWUm0Rkm5tEYKGbRN+nm0TZrptEWLWbRFS7
m0TTwZtEUsibRMnOm0RI1ZtExtubRMLhm0RB6JtEwO6bRD/1m0Q7+5tEugGcRDEInEQ1DpxE
LxWcRK4bnESqIZxEKSicRKgunESkNJxEnjucRJlBnEQYSJxEl06cRJNUnEQSW5xEDGKcRBBo
nESHbpxEBnWcRIV7nESBgZxEg4icRH+OnET+lJxEdZucRPShnERyqJxEbq6cRO20nERsu5xE
aMGcRGLInEThzpxE3dScRFzbnETb4ZxE1+ecRNnunERQ9ZxEVPucRMsBnURKCJ1ERQ6dREgV
nURDG51EPyGdREEonUQ9Lp1EvDSdRLY7nUSyQZ1ErkedRLBOnUQvVZ1EpludRCVinUQhaJ1E
oG6dRB91nUSee51E</AssayXData><AssayYData Points="300">gsoMQCgCDUArswxArMYMQMHCDEB8Aw1AINIMQMgGDUD1yQxANAQNQGPqDECKzgxANLIMQG60
DEBarwxAQL4MQH+ODED35gxAmLEMQMm/DEA8/wxA3ocMQE4EDUB22QxAkyUNQJPhDEDS7AxA
BOwMQJLcDEAl3QxAI78MQB3aDEBzoQxAEH8MQGa5DEDLegxAcaIMQBp9DEBWmwxAU7YMQIaV
DEAsrQxAmbAMQH91DECwkwxAPnoMQKqfDEBbrQxAlK0MQJbaDEBubgxAeoMMQClyDEBSkAxA
5NQMQIymDEDnlgxANbwMQNDZDEATnwxA4nIMQBuwDEBzswxAkI8MQBFuDECLTAxAL64MQAgg
DEDWkQxAoWcMQGRdDECgjwxASL4MQO9wDECHkQxArzYMQBd+DEArYgxANIYMQAqQDEACeQxA
hYAMQDJfDEDPggxA/0sMQI+TDEDkTgxAFnUMQMVsDEAYaQxA+IoMQHSNDECeMwxAWxgMQJB9
DEAXuAxA+04MQNTMDEDhVwxAkXYMQEdqDEAmgAxA20QMQP4CDEBkKQxA6GAMQI0wDED9MwxA
2zoMQCVqDECRPAxAdGMMQKuiDECeMgxACpIMQKhoDEDeBgxAX04MQLaWDEB+OgxAWnQMQFVh
DEDJLwxAWxoMQLQ+DEAIcAxAREsMQAhYDEDSdAxAj14MQPKNDEDTTwxAmUwMQHIHDECxHQxA
D1cMQKUqDEAONwxAHPgLQJlSDED9QgxAjDIMQNhXDECLJgxAYyUMQMkcDEALKwxAHFUMQPNn
DEDaNgxAGRsMQGouDECSPQxANWcMQA1dDEA8MQxAxmoMQE95DECIIAxAIzkMQGJxDEChOQxA
31gMQEdfDEBjUgxAAy4MQFYHDEA5MwxAg0kMQDQwDEAmFgxAB0kMQDopDEBo8AtANScMQJ8a
DEC0MQxA7VMMQCAkDECdJQxACUAMQOYrDEBGawxA/vYLQKouDEDZRQxAHyoMQOD5C0DsQAxA
cioMQLz5C0ByIQxAMTEMQBBKDEAbCwxAnUgMQKgVDEAJIAxARQAMQM9VDEDeNAxApiYMQKo3
DECJTAxA5T8MQNTvC0ChUwxA/TUMQEEwDEAEDwxAPAcMQPc+DEDZZAxAQeQLQBpcDEB5xAtA
nyUMQKsaDEDc3AtAHAIMQIIVDEB+AgxAniwMQO4DDEAGEgxAwPcLQFMMDEAo+gtAKDAMQEQT
DECDIgxAnx0MQNc5DEDc+wtAtvoLQNzUC0Dw/wtAEgUMQKcGDEAaQAxAnaULQAgXDEBEGQxA
qg8MQI7vC0DoEwxAVSgMQPAKDEBiGwxAoQEMQC0uDECUAwxAC+kLQKXWC0BeAAxAlt0LQMlJ
DEDdCAxAVNILQG0gDEA2NQxAnBAMQKMlDECH/wtA5u0LQA/5C0CjCQxASUoMQKIeDEDJKwxA
cOoLQAYDDED9QgxAxwsMQKEDDECXCwxAm/kLQMgrDEDULgxAHw0MQHqCDEBX+gtANdoLQFzz
C0BLKgxAqisMQOACDEDoMAxALPQLQLH+C0CT6wtAdv4LQGwhDEArKQxAKUEMQMMTDEBzOQxA
6hIMQLn0C0AkBAxA</AssayYData></Step><Step><CommonData><SampleLocation>21</SampleLocation><SampleID></SampleID><SampleGroup></SampleGroup><SampleInfo></SampleInfo><SampleRow>K</SampleRow><SamplePlate>1</SamplePlate><WellType>KSAMPLE</WellType><Concentration>-1</Concentration><ConcentrationUnits>µg/ml</ConcentrationUnits><MolarConcentration>-1</MolarConcentration><MolarConcUnits>nM</MolarConcUnits><MolecularWeight>-1</MolecularWeight><Temperature>30</Temperature><StartTime>1360715</StartTime><AssayTime>120</AssayTime></CommonData><FlowRate>1000</FlowRate><StepType>ASSOC</StepType><StepName>Association</StepName><StepStatus>OK</StepStatus><ActualTime>120.007</ActualTime><CycleTime>0.2</CycleTime><AssayXData Points="600">BIKdRACInUR/jp1EgZWdRPibnUR3op1E+KedRG6unURxtZ1EbLudRGbCnURqyJ1EZs6dRGDV
nUTf251E2+GdRN3onUTZ7p1E1fSdRM/7nUROAp5ESgieREwPnkTFFJ5EQxueREYinkRBKJ5E
wC6eRDc1nkQ7O55EskGeRLRInkSwTp5EL1WeRK5bnkSqYZ5EKWieRCNvnkSidZ5EnnueRJqB
nkQYiJ5EEo+eRBaVnkQQnJ5EkaGeRIuonkQKr55EibWeRIW7nkQEwp5Ee8ieRH/OnkR51Z5E
ddueRPThnkRz6J5Ebu6eRO30nkTn+55E4wGfRGIIn0ThDp9E3RSfRFwbn0RWIp9EWiifRNEu
n0RQNZ9ETDufRE5Cn0TNSJ9EyU6fREhVn0RDW59EumGfRLxon0S4bp9EN3WfRDN7n0Q1gp9E
rIifRCuPn0QnlZ9EppufRCWin0QhqJ9EI6+fRB+1n0Seu59EFMKfRBjIn0SPzp9EkdWfRI3b
n0QM4p9Ei+ifRIfun0Qn9Z9EAPyfRPwBoER7CKBE+g6gRPYUoETwG6BE6yGgRGoooETpLqBE
aDWgROc7oEReQqBEYkigROFOoETdVKBE11ugRFZioERSaKBE0W6gRFB1oERMe6BEy4GgRMWI
oETAjqBEvJSgRL6boES6oaBEOaigRDOvoEQ3taBErrugRC3CoEQpyKBEK8+gRKrVoESm26BE
HeKgRJzooESX7qBEmvWgRBj8oEQUAqFEkwihRAoPoUSJFaFECByhRAQioUSDKKFEAi+hRIE1
oUT4O6FE/EGhRHtIoUTyTqFE7VShRPBboURuYqFEamihRGZuoURgdaFEZHuhRF6CoUTdiKFE
2Y6hRFiVoUTXm6FE06GhRM2ooUTJrqFEzbShRMe7oURGwqFEQcihRDvPoUQ/1aFEttuhRDXi
oUS06KFEM++hRC/1oUSu+6FELQKiRCkIokQjD6JEohWiRJ4bokSaIaJEnCiiRJcuokSRNaJE
EDyiRJFBokQQSKJECk+iRAZVokQIXKJEBGKiRABookT6bqJEiXWiRPh7okR3gqJEc4iiRG6O
okRxlaJE55uiRGaiokTlqKJE4a6iRGC1okTfu6JEVsKiRNXIokRWzqJEUNWiRM/bokTL4aJE
zeiiRMnuokTE9KJEx/uiRD0Co0RBCKNEOw+jRDcVo0QzG6NENSKjRDEoo0SwLqNEqjWjRKY7
o0SqQaNEpEijRCNPo0QfVaNEGFyjRBRio0STaKNEEm+jRJF1o0QQfKNEiYGjRIuIo0QCj6NE
BpWjRACco0T8oaNEAKijRPquo0R5taNEdbujRG7Co0RqyKNEbs6jRGjVo0Tn26NE4+GjROXo
o0Th7qNE3fSjRNf7o0RWAqREUgikRNEOpERQFaRETBukRE4ipETEKKREyS6kRD81pES+O6RE
PUKkRLxIpEQzT6REN1WkRDNbpESyYaRErGikRKhupESqdaREpnukRKKBpESciKREG4+kRBaV
pEQYnKREFKKkRBCopEQSr6REibWkRI27pEQEwqREg8ikRH/OpESB1aREANykRPzhpER76KRE
8u6kROv1pERs+6RE6wGlRGoIpUTpDqVEaBWlRN8bpUTjIaVEWiilRNkupUTVNKVE1zulRFZC
pURSSKVE0U6lRM1UpURMW6VERmKlRMRopUTAbqVEP3WlRL57pUS6gaVEtIilRDOPpUQvlaVE
rpulRC2ipUQpqKVEI6+lRKK1pUSeu6VEHcKlRJzIpUQaz6VEmtWlRJXbpUQM4qVEi+ilRArv
pUSJ9aVEhfulRH8CpkSDCKZEfw6mRHkVpkT4G6ZE9CGmRHMopkRuLqZE7jSmRPA7pkRmQqZE
akimROFOpkRgVaZEXFumRF5ipkTdaKZE2W6mRFh1pkTPe6ZE04GmRM2IpkRMj6ZESJWmRMeb
pkTCoaZEvKimRMCupkQ3taZEtrumRLLBpkS0yKZEM8+mRC/VpkSm26ZEJeKmRCHopkSg7qZE
H/WmRJ77pkQdAqdEGAinRJcOp0SRFadEEBynRAwip0SLKKdECi+nRAY1p0QAPKdEBEKnRHtI
p0T6TqdEeVWnRPhbp0T0YadEc2inRPJup0RodadE53unRGaCp0RiiKdE4Y6nRGCVp0Rcm6dE
VqKnRNWop0TRrqdEULWnREy7p0TLwadExMinRMnOp0Q/1adEvtunRLrhp0Q56KdEO++nRDf1
p0Qz+6dENQKoRKwIqEQrD6hEqhWoRKYbqEQlIqhEISioRBovqESaNahEGDyoRBRCqESTSKhE
Ek+oRJFVqEQIXKhEiWGoRINoqEQCb6hE/nSoRAB8qET8gahE+IeoRPqOqET2lKhEdZuoROuh
qERqqKhEZq6oRGi1qERku6hE48GoRN3IqETZzqhE3dSoRNfbqERW4qhE1eioRNHuqERQ9ahE
x/uoREYCqUTECKlERA+pRD8VqUS+G6lEPSKpRLQoqUQzL6lEsjWpRDM7qUQtQqlErEipRKhO
qUQnValEplupRKJhqUScaKlEl26pRBZ1qUQYfKlEkYGpRBCIqUQKj6lEDpWpRIWbqUQEoqlE
AKipRH+uqUSBtalE+LupRHfCqURzyKlE8s6pRHHVqUTw26lEbuKpRGroqUTp7qlEYPWpRGT7
qUReAqpE3QiqRFYOqkRmFqpEzxuqRNMhqkTNKKpEyS6qRMQ0qkTHO6pERkKqREFIqkTATqpE
N1WqRDtbqkSyYapEtGiqRLBuqkQvdapErnuqRKqBqkSkiKpEI4+qRB+VqkSem6pEHaKqRJyo
qkQSr6pEkbWqRBC8qkSRwapEi8iqRArPqkSJ1apEhduqRATiqkR76KpE+u6qRHn1qkR1+6pE
dwKrRHMIq0RuDqtEaBWrROcbq0TrIatEYiirROEuq0TdNKtEXDurRFZCq0RaSKtE0U6rRFBV
q0RMW6tETmKrRM1oq0TJbqtESHWrRMd7q0Q9gqtEvIirRDuPq0Q3latEM5urRDWiq0SsqKtE
sK6rRKq1q0Smu6tEosGrRKTIq0Qjz6tEH9WrRBjcq0QU4qtEGOirRI/uq0SR9atEjfurRAwC
rESLCKxEhw6sRIEVrEQAHKxE/CGsRHsorET6LqxE9jSsRPA7rERuQqxEakisROlOrERoVaxE
51usRONhrETdaKxE4W6sRFh1rETXe6xE</AssayXData><AssayYData Points="600">+qsOQIs7FUBXDB5ADpcjQA3MJkDuPChAA0YpQIDUKUBDhSpAnnQqQIY8K0BUOStAjNQrQF+W
K0B5eCtA4cYrQBq0K0D+hCtA++ArQMDWK0BzwytAVrkrQGTSK0AR3itAdNQrQLwkLEBY4itA
HuMrQDDxK0BIKCxAzzEsQEh+LEDdKSxAPU8sQOxlLEBBPCxAbT8sQAFsLEAXayxAgIQsQBhC
LECLTyxAf3EsQJUPLED+OSxAIVssQGZeLEBFQCxAzjosQMF9LEDAYCxAopYsQKFNLEDcSyxA
DbssQKVoLEBJiSxAIUcsQKqxLEA3gixAXFUsQKFoLEASAixA75csQDxhLEADaixA/oosQBpK
LEBs2CxAak8sQFt8LEATUCxAqHIsQOThLECfgixAuHksQFl8LEApkCxAjY0sQK2QLEAELyxA
LlwsQEGTLEBtYixAFHcsQDuCLEBgwCxAEIosQLeQLEASiCxAXUgsQOB0LEB8rCxAyY8sQPRN
LEBd5ixAG44sQKF8LEBQzCxA4bcsQJv/LED9gixA65osQAy8LEDvqixAcJgsQI2fLECnbCxA
f44sQFirLEAqdixAWmYsQNexLEAN5SxAgVcsQBi5LEAXpyxArMwsQHuGLEA6zSxARL0sQP6Y
LEAV4SxAiHssQD+vLEAeayxAzsUsQPSrLEAAmyxAnUksQNatLEBCWixAX7gsQLqILED4kixA
H4ksQFGhLEDQvyxAlJ4sQKyzLEBdXCxAEbgsQPmILEDIzCxAAJ0sQIfCLEB+iixA+rQsQBHE
LECEYCxAw/ssQMuQLEB1jSxA7cYsQHfELEDIryxA/dksQGUELUDIjSxAXLUsQIXzLECBoCxA
zNEsQLPcLEDSvixAksgsQGsJLUAyiixAUm8sQOCnLECjoCxA4bAsQPL3LED+sCxACt8sQJPS
LEB08SxAPbIsQNnKLEA78ixAEeQsQPvPLEBhAC1AwAotQND1LEBR4SxAOcIsQBs1LUAz7SxA
jwYtQFywLECD9CxAr7EsQF8DLUBLJS1ADagsQOyTLED89CxASccsQG2JLEABryxAJZEsQCnB
LEAvnyxAU7MsQKjILECN5ixA1essQIOULEDPBi1AtY4sQAzTLEAVlixAWw4tQEy4LEC3uyxA
A8UsQAQLLUDc7CxAF+0sQNq7LEAAFi1AS9osQFHILECh+yxATgAtQNUsLUCs0ixAbTYtQKY1
LUC+4yxATiEtQPwrLUA4CC1A2NUsQKsjLUBM7CxAAcYsQJDKLEDCCi1AsOwsQKgtLUChzixA
/SMtQHXLLEDJ7SxA9fAsQOYRLUC6qyxAuyctQAAELUAi6ixAPgQtQLlVLUAY9CxA6UgtQBkb
LUAmtixA4vQsQENdLUD5Si1AtxEtQMcNLUAQSi1ANAUtQLEaLUCkoixAfRotQNwcLUArHy1A
kkItQPZnLUBZ2SxAUR8tQA0ZLUC/GS1AozgtQPUtLUDnCC1AlD0tQMdPLUBKKi1A7hwtQI4m
LUA3Hy1AkEMtQBlgLUB1DS1AqBwtQLbxLECAaS1AUywtQOVHLUAVHi1Abi0tQEEpLUCQUy1A
kjItQEoHLUArci1Aw0YtQLw9LUD3ai1ADiktQMDPLEAcKi1AxyotQIhbLUDWJy1ATVItQARM
LUA5Ri1AQ1ctQEtaLUAFSy1AomMtQN0mLUCQ+ixAxGMtQHZcLUCjXS1AMzMtQCxgLUBj8ixA
DUwtQKeBLUAJRC1AhVgtQLk1LUAday1AgVQtQFh+LUA0Ey1AHnktQBYrLUBBVy1AYl8tQICK
LUBNbC1A6zotQG5ILUBPWS1Aei8tQKSjLUA5eS1ALWEtQFaNLUDKaC1A/j0tQIiULUACPy1A
2CUtQIKFLUDyli1AjSwtQJeILUDMSC1AITMtQJOcLUDqkC1AxkEtQAR9LUDlBi1AdWYtQA64
LUB2hi1AAlItQO9eLUDDki1AMOItQGRqLUBrfi1A7JQtQGCBLUDOlS1ATJAtQKOILUB2py1A
foQtQI42LUBhfy1AHaQtQKy+LUBy3S1AQaItQFSILUA9YC1AXaotQKesLUAo1S1Ab6QtQDtn
LUDLkS1AuKMtQEuOLUCNjS1A0ZwtQCGKLUAumi1Als4tQMd2LUDTji1A8bAtQJ5xLUD4hy1A
4YYtQOpXLUDceS1AQtAtQGSXLUCbzC1A68stQJfNLUCUzi1AJKotQLLVLUBvpC1AL8UtQN3n
LUBT5i1AygIuQF6gLUD+oC1AZLktQD6/LUBvZy1A4nstQCyYLUDoPi1AqbQtQCK0LUBpsy1A
Nt0tQLp+LUAidy1A0cgtQInNLUCppy1APdstQNyBLUD8oi1ATr0tQJu7LUAR5i1APbktQES4
LUDV3S1ArugtQH3nLUCG4C1A4OktQIrLLUC2wC1AQ5ItQOjhLUCQdy1ACK0tQBiqLUAunS1A
o5wtQEDqLUDhuy1AwoYtQEakLUBqsi1ANKgtQFHCLUASBS5AcdQtQC60LUDKWS1ATdEtQHry
LUBnAS5AN+MtQNXvLUB75i1AA4stQCPVLUB6Bi5ATPQtQPfVLUA0Gy5A5e8tQF6rLUBr6i1A
RuAtQLopLkB4/S1A9zYuQDnnLUBu/y1AbOgtQJKtLUD/7S1Abu4tQP0KLkDEpS1AnuktQNTc
LUDH0y1AhcstQKhELkD5Dy5APPUtQC0JLkDWNi5AVyMuQJb1LUD51S1AzOctQLQGLkA08C1A
2v8tQPHgLUAjDi5AlNMtQBQOLkDDwy1ALtUtQPHpLUCBJy5A3uwtQGgDLkBP5C1A9cUtQPX5
LUAK9y1AAv4tQCApLkA+Ri5A/A8uQF30LUBm+y1A3dMtQI8ZLkC9Cy5AxsstQHpHLkAn/S1A
h/ItQCYoLkC4JC5Are4tQN78LUCFQS5ANPUtQFm+LUAaJC5AZ0AuQCI5LkBIGi5AFi4uQJkz
LkBADS5AchkuQDTILUCLDi5AhTsuQHgILkDlPS5A0gkuQF0OLkAnDC5AhhIuQOzvLUD4Sy5A
hlQuQCziLUD2Oi5AHmEuQKkpLkDGDS5AMC4uQFM4LkD7AC5A4j8uQBbvLUD5Py5AFT8uQIw0
LkAcKS5AtjUuQCYdLkDOSy5A3T4uQA46LkBi7C1A+vctQCgjLkC1Py5AXCQuQM5BLkDOJi5A
KsQtQFURLkDW/S1A30IuQE/OLUBQMS5A</AssayYData></Step><Step><CommonData><SampleLocation>11</SampleLocation><SampleID></SampleID><SampleGroup></SampleGroup><SampleInfo></SampleInfo><SampleRow>K</SampleRow><SamplePlate>1</SamplePlate><WellType>BUFFER</WellType><Concentration>-1</Concentration><ConcentrationUnits>µg/ml</ConcentrationUnits><MolarConcentration>-1</MolarConcentration><MolarConcUnits>nM</MolarConcUnits><MolecularWeight>-1</MolecularWeight><Temperature>30</Temperature><StartTime>1487667</StartTime><AssayTime>100</AssayTime></CommonData><FlowRate>1000</FlowRate><StepType>DISASSOC</StepType><StepName>Dissociation</StepName><StepStatus>OK</StepStatus><ActualTime>100.008</ActualTime><CycleTime>0.2</CycleTime><AssayXData Points="500">PYKsRLyIrES4jqxEspWsRLabrEQtoqxErKisRCuvrEQmtaxEKbysRJ/CrESbyKxEn86sRJnV
rEQY3KxEFOKsRA7prEQS76xEDvWsRAj8rESHAq1EgwitRIUPrUSBFa1EfButRHYirUT1KK1E
+S6tRHA1rUTvO61E60GtRO1IrUTpTq1EaFWtRN9brUTjYa1EYmitRNlurURYda1E13utRFaC
rURRiK1E0I6tRMqVrURJnK1ERaKtREGorUTArq1EurWtRL67rUS4wq1EtMitRLDOrUSy1a1E
MdytRC3irUSs6K1EIu+tRCb1rUQg/K1EnwKuRJsIrkQaD65EmRWuRJUbrkSPIq5EiyiuRAov
rkSJNa5EhTuuRARCrkT+SK5EAk+uRHhVrkR8W65E82GuRPVorkTxbq5EcHWuRO97rkTrga5E
5YiuRGSPrkRgla5E35uuRF6irkRaqK5EVK+uRNK1rkTOu65ETcKuRMzIrkTIzq5EytWuREHc
rkRF4q5EvOiuRMDurkQ39a5EOfyuRDUCr0S0CK9EsA6vRKoVr0SuG69EqCKvRKMor0QiL69E
HjWvRJ07r0SXQq9Em0ivRJdOr0QWVa9EjVuvRAxir0QOaa9ECm+vRIl1r0QAfK9EBIKvRP6I
r0R8j69EeJWvRPebr0Ruoq9EcqivRGyvr0Rota9E57uvRGbCr0RiyK9E4c6vRNvVr0Rc269E
2+GvRFHor0TQ7q9ET/WvRM77r0TKAbBESQiwREMPsERHFbBEQRywRD0isES8KLBEOy+wRDc1
sES2O7BEsEKwRDFIsEQrT7BEqlWwRKVbsESfYrBEo2iwRJ9usESZdbBEGHywRBSCsEQWibBE
Eo+wRA6VsESNm7BEh6KwRIuosEQCr7BEgbWwRHy7sET7wbBEesiwRPnOsET11LBEdNuwRG7i
sERq6LBE6e6wROP1sERk+7BE4wGxRN0IsUTZDrFE2xWxRNcbsUTSIbFE1SixREsvsURPNbFE
STyxREVCsURBSLFEQ0+xRMJVsUS+W7FEPWKxRLRosUS4brFEsnWxRDF8sUSwgrFEKYixRCuP
sUShlbFEIJyxRJ+isUQeqbFEl66xRJm1sUQYvLFEFMKxRA7JsUQKz7FEDtWxRAjcsUQE4rFE
g+ixRHzvsUSB9bFEfPuxRHYCskT1CLJE8Q6yRHAVskTvG7JE6yGyROUoskRkL7JEYDWyRN87
skReQrJE3UiyRFxPskTSVbJE11uyRE1iskTMaLJES2+yRMp1skRJfLJERYKyRMSIskQ7j7JE
upWyRLabskS4orJEtKiyRLCuskSytbJEKbyyRCTCskSjyLJEIs+yRB7VskQg3LJEn+KyRJvo
skQa77JEkfWyRJX7skSPArNEDgmzRAoPs0SJFbNECByzRH8is0T+KLNE+S6zRHg1s0T3O7NE
dkKzRPVIs0RsT7NEcFWzROdbs0TrYbNE5WizRGRvs0RgdbNE33uzRFaCs0RaiLNEVI+zRNKV
s0TOm7NETaKzRMyos0TIrrNEwrWzREG8s0Q9wrNEvMizRDvPs0Q31bNEttuzRLDis0S06LNE
K++zRKr1s0Qp/LNEqAK0RKMItEQiD7REmRW0RBgctESXIrREFim0RBIvtESRNbREEDy0RIdC
tEQGSbRECk+0RIFVtEQAXLRE+2G0RP5otET5brREeHW0RHR7tERugrREaoi0RGyPtETrlbRE
55u0ROOhtERiqLREXK+0RNu1tETXu7REVsK0RNXItERUz7REytW0REnctERF4rRExOi0REPv
tETC9bREQfy0RD0CtUS8CLVEuA61RLIVtUQxHLVELSK1RKwotUQrL7VEqjW1RKU7tUSfQrVE
m0i1RJ9OtUQWVbVElVu1RBRitUQOabVEEm+1RIl1tUSNe7VEBIK1RAaJtUQCj7VEgZW1RACc
tUR2orVE9ai1RHSvtURwtbVE77u1RG7CtUTtyLVEZM+1RGjVtUTf27VEXuK1RN3otURc77VE
WPW1RNf7tUTSAbZEzAi2RNAOtkTKFbZExhu2RMIhtkTEKLZEwC62RD81tkS+O7ZENUK2RDlI
tkSwTrZEL1W2RK5btkSoYrZErGi2RCJvtkShdbZEIHy2RJ+CtkQeibZEGo+2RJmVtkQQnLZE
j6K2RIuotkQKr7ZEibW2RAi8tkQEwrZE/si2RHzPtkT+1LZE99u2RPPhtkRy6LZEbO+2RHD1
tkRs+7ZEZgK3RGoIt0ThDrdE4xW3RFwbt0TbIbdE3Si3RNkut0RPNbdEzju3RMpBt0RJSLdE
S0+3RMJVt0RBXLdERWK3RLxot0Q7b7dEunW3RDl8t0Q1grdEtIi3RCuPt0SqlbdErpu3RKii
t0QgqLdEIq+3RKG1t0Sdu7dEHMK3RBbJt0SXzrdEDtW3RBDct0QM4rdEi+i3RArvt0QG9bdE
hfu3RH8CuER6CLhEfA+4RHgVuEQAHLhEbiK4RO0ouERsL7hEaDW4RPc7uERmQrhE5Ui4RFxP
uETbVbhEXFu4RNthuETVaLhEVG+4RE91uERJfLhEyoG4REmIuERDj7hEP5W4RL6buEQ9orhE
Oai4RLiuuESytbhEtru4RC3CuESsyLhEqM64RCbVuEQo3LhEJOK4RB7puESf7rhEFvW4RBj8
uEQ=</AssayXData><AssayYData Points="500">s+YrQKF6KkDJGChANtklQD25I0BG5SFAGzsgQGqyHkB0mB1Az2kcQNd2G0CctxpArO8ZQBBc
GUBQyxhAsgsYQOGAF0DnLRdAku8WQKi5FkCqNRZA6+EVQMmGFUDZsRVAZnkVQDw2FUDxAhVA
6bAUQCLTFECCYBRA3EIUQBMQFECGxBNAH+wTQLGrE0DIpxNAflYTQD58E0C1JhNA9DgTQI0k
E0C6GRNAK+kSQMDkEkBI0BJAL8YSQIqVEkDcmBJA8G8SQNVwEkD2fRJA3aMSQCJCEkCmqxJA
iD8SQLAxEkDKExJAvi8SQAFNEkBFARJANOkRQBoaEkDtCRJATOgRQHTnEUDU7hFA88kRQN3l
EUD++hFA4vARQBtjEUCVsBFAi3wRQCWLEUBbNxFA6lkRQPd4EUCSnxFAD3ARQK43EUDxnBFA
s18RQC6EEUCabBFA204RQLFtEUBgOxFABjsRQDt5EUCYbBFAlxIRQIpGEUCxNRFAVCsRQNkv
EUA6UBFA60YRQKc/EUAu+BBA2BkRQAj2EEDj7RBAORkRQB04EUBVCRFADgsRQLr+EEA25hBA
gioRQNznEEBiARFAkd4QQBoVEUA4wxBA3tsQQIYQEUBkHRFAetgQQK+DEECz8hBAVPUQQPSg
EED4shBAsxMRQAPDEECtpxBAUhURQE7SEEBBxBBAGuoQQI6+EEDB1BBAkM0QQDG9EEANixBA
zE4QQD20EEDH5hBAocwQQJRnEEBDxhBA2LgQQB+sEECgrRBAmIcQQLhuEECIahBA4acQQJiG
EEC/gxBAIaAQQAthEECvkRBAaHIQQGpmEEDIchBA63oQQNxGEEBUeBBADGkQQK4jEEA6thBA
iZEQQLxiEEDNjxBAoJgQQBKeEEDCnRBAqEUQQHhDEEA1oxBAQykQQIJaEEDPlhBAXWgQQLda
EEDDbxBAyn0QQH0cEEBkRxBA/50QQKJYEEBvsBBAjmYQQLD0D0DqWxBAHlYQQOqmEEBQNRBA
mUEQQKRgEED2IhBA4lUQQEZCEEBz5A9A60IQQJhaEEDKTxBAXZoQQKpGEEAeTRBAEigQQFJV
EEDgLRBAPlsQQJypEEBPRhBAlDQQQMVzEEAPUxBAVksQQNoVEEA+ABBAuwcQQG87EEBSshBA
Hw4QQM4gEEDZ+Q9AOBMQQMQ0EEBpARBAPjMQQMJfEEDgtQ9A4xMQQKsLEEDAMBBA2AsQQGMx
EEAyIxBAxEwQQBJGEEAS5g9Af9sPQEYPEEC/DRBA9SIQQKzkD0BaIhBAIRsQQJABEECfSRBA
5zQQQKkCEEAbVRBAS0cQQPUnEEBw9w9A0hgQQKYSEEA1QhBAai4QQNYPEEBlLBBA1CwQQE/0
D0BtLxBAvjUQQCoQEEAy9A9AhBsQQAwLEECusA9Ayy0QQHzfD0Dp5A9AvxUQQDcOEEC96w9A
c6wPQBr6D0D53w9AFLQPQLrDD0BvrQ9AocMPQOq4D0AuBxBALeIPQGq8D0Ccyw9Ai88PQCbg
D0Bh6g9ARbsPQEz7D0D/yw9AFzEQQIPHD0Cdyg9AgiEQQLwdEEAB8A9A4NYPQE0EEEBiIBBA
tRAQQKitD0DQ8w9A9e4PQA01EEApDRBAd/QPQDzwD0Bj9Q9ALvQPQPd2D0APHBBAT7gPQKn6
D0BR4g9AZH8PQNH4D0C0ERBAhugPQIjLD0DPBRBAfzUQQJDxD0C5yQ9A6a8PQA7fD0CJyA9A
7ugPQDTpD0AOExBAvq0PQHvvD0AeHhBAH+sPQPTiD0DtzA9AWdQPQAJ9D0CK+g9A/ekPQKHD
D0Cz4g9AmdAPQErqD0AspA9AZbUPQFzlD0CuCRBAn84PQODdD0CVChBAW9APQA/KD0C30A9A
ypgPQKa3D0Dtrw9A7ocPQFqoD0CQqg9AeJUPQIS2D0D6sA9A6MoPQIu9D0BTuQ9AJ9sPQCKu
D0BFrQ9AR58PQEKlD0BqtA9ACIMPQAi0D0B3pg9AkOgPQMjeD0DnhA9Ae6gPQIggEECo3g9A
eMwPQGvmD0BzxQ9Ah68PQDLYD0BkBRBActsPQM+mD0Ahrw9A8J0PQKMBEEANpg9AnpYPQAl/
D0BW2A9Ab+wPQCezD0Ahyg9An0wPQD6PD0CUig9AlX8PQCqTD0Csug9AnuIPQBjPD0AUmw9A
0bQPQKOsD0CCuw9AB3oPQN7GD0CsvQ9AN8oPQCnkD0AEvA9AX8MPQP/ID0Bjqw9A4ZMPQOGR
D0BUrw9AbIwPQO68D0CGtQ9APsgPQCGpD0BKgg9AgLAPQKyTD0BIeQ9AJtUPQAO6D0CUaQ9A
NaoPQMGFD0BYYg9AjHUPQOmLD0BLoA9A3KUPQChlD0ABpA9Ad8cPQP3ED0APXQ9A+o4PQG3V
D0Awcw9AXOAPQC2+D0BaiQ9AQpgPQM1bD0D/yw9AClkPQEenD0Asag9A2XIPQJqDD0AR4Q9A
Mp4PQEJuD0DFkg9AE3MPQJ6kD0AOtw9AT5QPQAS4D0DTyA9ADL4PQG6aD0C3SQ9APIoPQCOe
D0DtkA9AWK4PQOxfD0CliQ9A5VkPQLSzD0DkOA9ACIQPQG9hD0CFYA9AkoYPQJR9D0CFgg9A
3LEPQPeQD0DiVw9AiGcPQCBKD0DVvg9A80MPQEa7D0BxlA9Ag5IPQNGBD0AEpg9A3moPQAJv
D0A=</AssayYData></Step><Step><CommonData><SampleLocation>13</SampleLocation><SampleID></SampleID><SampleGroup></SampleGroup><SampleInfo></SampleInfo><SampleRow>K</SampleRow><SamplePlate>1</SamplePlate><WellType>BUFFER</WellType><Concentration>-1</Concentration><ConcentrationUnits>µg/ml</ConcentrationUnits><MolarConcentration>-1</MolarConcentration><MolarConcUnits>nM</MolarConcUnits><MolecularWeight>-1</MolecularWeight><Temperature>30</Temperature><StartTime>1594058</StartTime><AssayTime>60</AssayTime></CommonData><FlowRate>1000</FlowRate><StepType>BASELINE</StepType><StepName>Baseline</StepName><StepStatus>OK</StepStatus><ActualTime>59.9939</ActualTime><CycleTime>0.2</CycleTime><AssayXData Points="300">fgK5RP0IuUR8D7lEeBW5RHIcuUTxIrlE7Si5RGwvuURnNblE5ju5ROhCuUTkSLlEY0+5RNpV
uUTeW7lE2GK5RFdpuURTb7lE0nW5RFF8uUTIgrlER4m5REOPuUQ/lblEQZy5RDyiuUQ/qblE
ta+5RLm1uUQwvLlEr8K5RKvIuUQg0LlEqdW5RKXbuUSf4rlEHum5RCLvuUSZ9blEm/y5RBQC
ukQWCbpEEQ+6RJAVukSKHLpECyK6RIIoukSEL7pEgDW6RHo8ukR+QrpEeki6RPlOukTzVbpE
cly6RPFiukRqaLpE6G66ROJ1ukTme7pE4IK6RNyIukTgjrpE2pW6RNabukRVorpET6m6REuv
ukRPtbpESby6REXCukTEyLpEvc+6RD/VukS927pEt+K6RLPoukQy77pEsfW6RK37ukQsArtE
Jgm7RCoPu0ShFbtEIBy7RJ8iu0QeKbtEnS+7RBQ2u0QYPLtEjkK7RA1Ju0SMT7tEiFW7RIpc
u0QDYrtEBWm7RHxvu0SAdbtE93u7RPmCu0RyiLtE8Y67RHCVu0RqnLtEbqK7ROSou0TorrtE
X7W7RN67u0RdwrtE3Mi7RFvPu0RX1btE1tu7RNDiu0RP6btES++7RMr1u0RJ/LtEwAK8RMQI
vES9D7xEuRW8RDgcvES3IrxELim8RDIvvEQsNrxEKDy8RCRCvEQmSbxEglC8RKFVvEQgXLxE
n2K8RJtovESVb7xEkHW8RA98vEQLgrxEDYm8RAmPvESIlbxEB5y8RH6ivET9qLxEfK+8RPu1
vER6vLxEdsK8RPXIvERsz7xE69W8RGrcvERl4rxE5Oi8RGPvvETi9bxE3vu8RNgCvUTUCL1E
Uw+9RNIVvUTOG71EyCK9REcpvURDL71ERzW9REE8vUQ8Qr1EPkm9RDpPvUS5Vb1EtVu9RK9i
vUQuab1ErW+9RKl1vUSle71EJIK9RB6JvUSdj71EHJa9RBicvUSXor1EFqm9RJWvvUQLtr1E
iry9RIbCvUQFyb1EhM+9RAPWvUSC3L1EfuK9RP3ovUR8771EePW9RHL8vUTxAr5Eagi+RGwP
vkTrFb5E5hu+RGUivkRfKb5EWy++RFc1vkRZPL5E2EK+RE9JvkRTT75EylW+RElcvkTIYr5E
R2m+RENvvkTCdb5EQXy+RLeCvkQ2ib5EMo++RLGVvkQwnL5Er6K+RC6pvkQqr75EJLa+RKW7
vkSfwr5EHsm+RJvQvkQc1r5Ekty+RJfivkSS6L5EjO++RAv2vkQH/L5EhgK/RAUJv0QBD79E
+xW/RHocv0R2Ir9E9Si/RHQvv0TzNb9Ecjy/ROhCv0TkSL9EY0+/ROJVv0RhXL9EXWK/RFdp
v0Rbb79E2nW/RFF8v0TQgr9EzIi/REuPv0RHlb9ESZy/RMiiv0TEqL9EQ6+/RLm1v0S+u79E
NMK/RDbJv0S1z79EsdW/RDDcv0Sn4r9Eq+i/RKXvv0Qk9r9EIPy/RJ8CwEQWCcBElQ/ARBQW
wESSHMBEjiLARA0pwESML8BECzbARAc8wER+QsBE/UjARHxPwER4VcBEelzARHZiwERyaMBE
dG/ARHB1wETme8BE</AssayXData><AssayYData Points="300">4bUPQGy/D0C0/w9AV5QPQMScD0AI3w9A68APQGy+D0Bvaw9AyVAPQC6CD0AVYw9ARoEPQNh2
D0CNhQ9ATmoPQKBOD0A0bQ9A5rgPQBZXD0BYEQ9A42wPQNNFD0BBXg9Anj8PQLtoD0AcdQ9A
Wy8PQB13D0B9Kg9A3UQPQNgqD0BPfA9AGDsPQA4CD0D+Jg9A2EMPQMJhD0DyWA9Aey0PQL4p
D0ASQw9AOEYPQFmSD0AeEg9AWjsPQHhcD0BIVA9AUEkPQBoLD0CiJQ9AuRMPQJNOD0D1Aw9A
PekOQLgbD0DT4w5ALxoPQJDyDkDe8w5AJvwOQHXjDkA82Q5At/wOQArXDkDl8A5AehQPQFwd
D0DMGw9ABgIPQLO+DkBc5A5Apt8OQD8PD0COBg9AfOAOQE/pDkDLyQ5AThAPQH5aD0Ag4A5A
0yEPQHHIDkCQJA9AjjYPQHn7DkDAsg5A/B4PQGXUDkDx8Q5AH7AOQBngDkAJEg9AdeMOQA3F
DkAI1Q5AJ/YOQDKTDkBZbg5AaycPQNq7DkCRyQ5A6hkPQIegDkDixw5An+cOQKarDkDfjA5A
7pUOQN68DkBEjQ5AbscOQB27DkDQrw5AReEOQPgOD0Bm3A5AqJ8OQI+4DkB3DA9AkxYPQHHn
DkCj3Q5AnLkOQLvuDkCruQ5AB44OQM7XDkCApg5AYtUOQBZ+DkC9rA5AvskOQCmmDkCRXg5A
oNgOQH3MDkDQsw5AvXQOQGK2DkD/yw5AKLAOQKW0DkB0iw5A6loOQOWMDkB/nQ5AxQEPQGA2
D0Cqpw5AhZAOQBPaDkCG3g5A65oOQLHoDkBBlA5A6qwOQE3KDkCxyA5ATMIOQGptDkDykQ5A
T4kOQCl7DkBQmQ5AWooOQHBvDkCpqw5ANn8OQJxxDkDoYA5As7sOQBZPDkCAPg5ALZMOQGBo
DkCypg5AKYEOQI2PDkDVXQ5A7FYOQOSzDkC7qw5AcFgOQOg7DkCjhg5Aw6AOQBCoDkD1qg5A
mWMOQL5VDkChSQ5AxXgOQO52DkBmeA5AG4AOQBduDkD9cg5A1TEOQGx3DkDChQ5AnyMOQOlq
DkACYg5AtUsOQHJiDkBtUQ5A+j8OQBeDDkDQKg5A3mMOQGNNDkAXMg5A+T0OQFiWDkC2dA5A
EXMOQKh9DkAzOg5AxW4OQLB2DkBfag5AzA8OQHN9DkBnaA5A4koOQOp7DkDJZA5ASDAOQOWM
DkCOUw5AKE0OQGJUDkDvUQ5AXnwOQMw/DkDGSQ5AkBYOQMA8DkCgTA5AOhcOQH43DkBjWQ5A
SQkOQBs+DkCDTg5AH/8NQFkiDkDaPg5A8ycOQEoNDkByWA5AzyUOQNUtDkC4eg5Ah0MOQHVQ
DkDOXw5AoSQOQNh5DkDSig5AFi4OQK00DkAWPw5ADG4OQMhaDkDmOw5Ah7IOQE89DkCXHA5A
uE8OQApVDkAhSQ5AUDkOQOF9DkAIeQ5ADlMOQC87DkDJIg5AklYOQAtMDkBqUg5AiEoOQCAf
DkBFYQ5A0WAOQIAsDkCaKg5AW2kOQN1pDkB2AA5AI1UOQBFWDkA0lQ5A5U0OQC9DDkAnYg5A
R14OQPRODkC7Xg5A</AssayYData></Step><Step><CommonData><SampleLocation>23</SampleLocation><SampleID></SampleID><SampleGroup></SampleGroup><SampleInfo></SampleInfo><SampleRow>K</SampleRow><SamplePlate>1</SamplePlate><WellType>KSAMPLE</WellType><Concentration>-1</Concentration><ConcentrationUnits>µg/ml</ConcentrationUnits><MolarConcentration>-1</MolarConcentration><MolarConcUnits>nM</MolarConcUnits><MolecularWeight>-1</MolecularWeight><Temperature>30</Temperature><StartTime>1661044</StartTime><AssayTime>120</AssayTime></CommonData><FlowRate>1000</FlowRate><StepType>ASSOC</StepType><StepName>Association</StepName><StepStatus>OK</StepStatus><ActualTime>119.992</ActualTime><CycleTime>0.2</CycleTime><AssayXData Points="600">TILARMuIwERKj8BERpXARMWbwES/osBEQKjARLauwES5tcBEtLvARK7CwESyyMBErs7ARKjV
wEQn3MBEI+LARCXpwEQh78BEHfXARBf8wESWAsFEFQnBRJQPwUQNFcFEixvBRAoiwUSJKMFE
gy/BRH81wUSDO8FEfULBRHlIwUT4TsFE8lXBRHNbwUTyYcFE7GjBROhuwURndcFE5nvBROKB
wUTkiMFEWo/BRF6VwURYnMFEVKLBRFCowURSr8FEybXBRM27wUTHwsFEw8jBRMfOwUTB1cFE
vdvBRDziwUS76MFEtu7BRLD1wUS0+8FEKwLCRKoIwkSmDsJEJRXCRCccwkQjIsJEoijCRBkv
wkQdNcJElDvCRJZCwkSSSMJEi0/CRJBVwkSLW8JEhWLCRARpwkQAb8JEf3XCRP57wkT6gcJE
9IjCRHOPwkRvlcJE7pvCRG2iwkRpqMJEa6/CRGe1wkTdu8JEXMLCRFjIwkTXzsJEVtXCRNXb
wkRU4sJEUOjCRM/uwkTJ9cJExfvCREQCw0TDCMNEvw7DRLkVw0Q4HMNEPCLDRLIow0QxL8NE
LTXDRC88w0SmQsNEqkjDRCFPw0SgVcNEnFvDRJ5iw0QdacNEGW/DRJh1w0SUe8NEE4LDRA2J
w0QIj8NEh5XDRAacw0QCosNE/KjDRHuvw0R3tcNE9rvDRHXCw0T0yMNEc8/DRG/Vw0Tu28NE
ZeLDRGnow0Rj78NE4vXDRN37w0RcAsRE2wjERNcOxETRFcREUBzEREwixETLKMRESi/EREY1
xERAPMRERELERLtIxEQ6T8RENVXERLRbxES2YsREsmjERK5uxESodcREJ3zERKaCxEQlicRE
IY/ERKCVxEQfnMRElqLERBWpxEQRr8REkLXERA+8xEQKwsREDMnERIPPxEQE1cRE/tvERH3i
xER56MRE+O7ERPr1xERz+8REdQLFROwIxUTwDsVE6hXFROYbxUTiIcVE5CjFRN8uxUReNcVE
WDzFRFRCxURYSMVEUk/FRNFVxURQXMVETGLFRMtoxURCb8VERnXFREB8xUS/gsVEOIjFRDqP
xUS5lcVEtJvFRK6ixUSqqMVErq7FRKi1xUQnvMVEI8LFRB3JxUSezsVEHdXFRBfcxUQT4sVE
kujFRBHvxUQM9cVEjPvFRIUCxkQECcZEgw/GRH8VxkT+G8ZE+iHGRPwoxkRzL8ZE8jXGRO47
xkRtQsZE7EjGROhOxkTiVcZE5lvGRFxixkRgaMZEWm/GRNl1xkRYfMZEVILGRFCIxkRKj8ZE
yZXGRMWbxkREosZEw6jGRL+uxkQ+tcZEvbvGRDzCxkSyyMZEts7GRDXVxkQv3MZEruLGRKro
xkQp78ZEoPXGRB/8xkSeAsdEHQnHRBkPx0SYFcdEFxzHRI4ix0SSKMdEjC/HRIc1x0QGPMdE
AkLHRARJx0QAT8dE+lXHRP5bx0T6YcdE9GjHRHNvx0RvdcdE7nvHROqBx0RpiMdE6I7HROKV
x0Tdm8dE2aHHRNuox0Rar8dE0bXHRFC8x0RMwsdEy8jHRErPx0TJ1cdESNzHRL/ix0TD6MdE
Ou/HRLn1x0Q4/MdEtgLIRC8IyEQxD8hEsBXIRKwbyESmIshEoijIRCEvyESgNchEnDvIRBtC
yEQVSchEGU/IRBVVyEQPXMhECmLIRIloyESMb8hEh3XIRIN7yER9gshE/IjIRHuPyET6lchE
9pvIRHWiyETsqMhEa6/IROq1yETmu8hEZcLIROTIyERiz8hE2dXIRFjcyETZ4chE0+jIRFLv
yERO9chEUPzIRMkByUTLCMlESg/JRMEVyUTFG8lEvyLJREAoyUS2LslEuTXJRDg8yUQzQslE
skjJRClPyUQlVclEJ1zJRKZiyUQlaclEIW/JRJh1yUQXfMlEloLJRBWJyUSUj8lEDJXJRA+c
yUSOoslEiajJRIOvyUR/tclEe7vJRPrByUT8yMlE+M7JRPLVyUT228lE8uHJROzoyURr78lE
Z/XJROb7yUTiAcpEYAjKRFoPykTZFcpE1RvKRFQiykTTKMpEzy7KRNE1ykRIPMpERELKRMNI
ykRCT8pEwVXKREBcykS2YspEu2jKRLZuykSwdcpEL3zKRCuCykSqiMpEKY/KRCWVykQfnMpE
nqLKRJqoykQZr8pEmLXKRJS7ykSWwspEFcnKRBHPykSH1cpEBtzKRALiykQE6cpEg+/KRH/1
ykT++8pEdQLLRHkIy0RzD8tE8hXLRO4by0RtIstE7CjLRGIvy0RnNctEYDzLRFxCy0RYSMtE
Wk/LRNlVy0TVW8tEVGLLRMtoy0TPbstEyXXLREh8y0REgstEw4jLREKPy0Q+lctEOJzLRLai
y0SyqMtEMa/LRLC1y0Ssu8tEpsLLRCXJy0Qhz8tEJdXLRB/cy0Qb4stEHenLRBnvy0SY9ctE
D/zLRI4CzESJCMxECA/MRIcVzEQGHMxEAiLMRPwozER7L8xEdzXMRHs7zER1QsxEcUjMRPBO
zETqVcxE7lvMRGVizETkaMxE327MROJ1zERgfMxEXILMRNuIzERSj8xEVpXMRFCczERMosxE
SKjMREqvzETBtcxExbvMRL/CzERAyMxEv87MRDbVzEQ43MxEtuLMRLLozEQp78xELfXMRKz7
zEQjAs1EJQnNRCEPzUSgFc1EFxzNRBsizUSSKM1EES/NRAw1zUQPPM1EjkLNRIlIzUSDT81E
f1XNRINbzUR9Ys1E/GjNRPhuzUT6dc1E9nvNRPKBzUTsiM1E6I7NRGeVzURpnM1E4qHNRGCo
zUTfrs1E2bXNRN27zURUws1EUMjNRM/OzURO1c1EzdvNREzizURI6M1Ex+7NRMH1zUS9+81E
vwLORLsIzkS2Ds5EsBXORC8czkQrIs5ELSnORCkvzkQlNc5EJzzORJ5CzkSiSM5EGU/ORJhV
zkSUW85ElmLORBVpzkQRb85EkHXORAZ8zkQKgs5EBInORIOPzkR/lc5Ee5vORPqhzkR5qM5E
+K7ORPK1zkTuu85E6sHOROzIzkRrz85EZ9XORGDczkRc4s5EYOjORFrvzkTZ9c5E1fvORFQC
z0TTCM9Ezw7PRMkVz0RIHM9ERCLPRMMoz0S/Ls9EPjXPRDg8z0S2Qs9EskjPRLZOz0SwVc9E
rFvPRK5iz0SqaM9EKW/PRCV1z0Ske89E</AssayXData><AssayYData Points="600">c/kjQHT4KkAT7i1Ah0gvQMBDMECdhjBASgExQJgrMUB0ZTFA+XkxQF5uMUAS1zFAZuUxQNwn
MkCeFDJAsQUyQHTVMUCF4jFAYEQyQGotMkBqAjJAsxwyQGzEMkDeSzJAT0QyQMQ4MkCoLDJA
fGkyQLpoMkBnajJA/CoyQAtiMkBDeTJAZnsyQOhnMkAYNDJAO5cyQOaWMkBszjJAxlIyQO6d
MkA7tTJAD0gyQJy7MkBikzJAT7kyQA6+MkCjuDJAU4YyQOHGMkAvjzJAlKQyQJWSMkCqjDJA
GsMyQE50MkBRsDJAJZoyQASEMkCDvzJAob8yQJnMMkAnoDJACWEyQGmrMkCJqzJA6MAyQPGp
MkAhxjJAWMcyQHnNMkDt6TJAdUEzQHUEM0CcATNAtOsyQJChMkAi/DJAoKsyQK/jMkD4EzNA
a70yQIS+MkAkojJAiMIyQMrlMkCf7zJA/+gyQBn9MkDp6TJAF9QyQPX2MkAeHDNAUtkyQCK7
MkD93DJAKcEyQDmIMkBx9jJAtp4yQFscM0Ce+DJArAUzQFT4MkCm3jJA2/oyQEgNM0BSFTNA
7yYzQP77MkDt/zJA6v8yQPpCM0BaGjNALgUzQCgXM0ArXjNAiEwzQLQ+M0AxOzNAP00zQPo1
M0DoGjNAMCIzQG8cM0DjJTNAZ+gyQOUWM0DlOjNACQkzQOXUMkCiBDNAaOMyQJrnMkBYCzNA
ugIzQCD7MkDBPjNAOP8yQB7jMkCWKDNA0XIzQBEYM0AjUDNAFUozQDVCM0BFKTNAvTgzQE1T
M0BRFTNAtS8zQFg4M0CBDTNAOTEzQChZM0BmATNAeFIzQNssM0CTajNAZg4zQO46M0A0RzNA
WnYzQM9YM0CO+DJAwD0zQBo5M0CzKzNAnogzQHt/M0CCXjNAYZ0zQH9FM0BhoDNAqHAzQI5s
M0AcOzNAqUkzQCOIM0AxpTNA8m0zQBmNM0AbPzNAgBczQI+cM0CeojNA2oEzQIRRM0BvXTNA
6YQzQO5eM0AAbTNAiSQzQFmEM0C1aTNAfGAzQBh9M0DoazNA8mMzQKrEM0AeeTNA4IUzQB2o
M0D91DNACKUzQP/AM0BbaTNAhcwzQNKZM0BisjNAjnkzQMz+M0BPyDNAGcMzQGzZM0C8pzNA
wuszQEW1M0C7uzNAJRU0QLz7M0BWqzNAIK4zQNGgM0CH0zNAetszQByrM0AEvjNAvvYzQCrN
M0C8wDNAptYzQOO7M0Ap8DNA++QzQIbLM0CwxDNAc/YzQCvYM0C3+TNAqeAzQF8FNEAUmDNA
j4ozQBvTM0CK3jNASkM0QI/vM0AHBDRAKwI0QCntM0DbCjRAadgzQLLkM0Av+zNAufEzQG/3
M0A09zNA8r0zQAsSNEAW4jNASOszQF8DNEBv9TNAE/szQBblM0DbDTRA2wI0QPv1M0AcKzRA
y9IzQJRUNEA6/jNAqQM0QG74M0BwHDRAcvczQFssNECxSjRAnAE0QO7rM0DTITRAFBw0QEEZ
NEB9LTRAuPYzQNPLM0BZhjRAxf0zQC7bM0BI3zNAdxg0QM46NEA+/zNAZf0zQMocNEB2HzRA
7PgzQAj/M0Ce6TNAvwo0QOPAM0CrRTRApQg0QKIuNEC1VDRACiA0QNo7NEByYTRAqQc0QDEj
NEAZRDRAvmY0QDFZNEDWQjRAfz80QOMMNEBVcTRAsD00QIZoNECwVTRAhY80QLZ+NEAMTDRA
sWo0QNX8M0CobzRAln80QChhNEDnjTRAIko0QOlGNEBHHTRAPjA0QGkkNEBFgjRAWkg0QMaG
NECSYjRAk6M0QE+NNEDxdDRA73Y0QL3CNEDoSDRAIFo0QCplNEDWtTRAt6Y0QOBqNEBcgzRA
kHc0QPerNEDXkTRAgKI0QItZNECpnjRAvYU0QDeVNED/YzRApjk0QF6lNEDJoTRA7nw0QPWV
NED50DRAVkM0QExhNEBasDRAbcY0QDkuNEBxcDRAusA0QIK1NEBwojRAeIo0QOtuNECmrDRA
SG00QKtMNEBijzRA5aw0QAN9NEB1pzRA07I0QLGYNECd8DRAGJI0QFepNEDCvjRA/rk0QK+7
NEBuvDRAIOk0QM3PNEDosjRAZ/g0QOmFNED+sDRA5Jc0QH7WNED64TRA/4U0QC6jNEDqyzRA
37U0QLfuNEBfnTRANpo0QKrCNEBxczRA8Mo0QHywNEB41DRA57c0QNnCNEBYiDRAMOs0QD/K
NEC7ljRAC7o0QJhDNUAfOjVAsAg1QG8LNUDI1jRAyBc1QEcjNUDl0DRALyU1QNDtNEAc9jRA
Wuk0QJv1NECztDRA8SY1QKQHNUCfIzVAYgk1QORKNUCEDzVAtvo0QJ0YNUDcNzVA5uM0QP4f
NUBG4TRAaqc0QASpNEDNWjVAegk1QNAsNUAL/DRA2iE1QAI1NUCEiDVAtCA1QLBFNUDqTDVA
rAI1QKtNNUCIGzVA8Qg1QKwKNUCcVTVApSQ1QNAnNUBbCDVAAMA0QNgqNUANKzVA1Ao1QPj8
NEBpDzVA+gg1QOQ4NUBVUjVABgQ1QEJWNUCnSzVAcA81QO4nNUCsaDVAaio1QMAPNUDPNjVA
sGk1QCENNUCrHjVA6y41QNtcNUCVEDVAgDA1QGhQNUDYGDVAXDc1QM53NUAy6DRA6tk0QMQ5
NUCDVjVA6gI1QERnNUCqFzVAtYU1QENSNUBrWTVAv0U1QG10NUB4VzVAxXE1QEVpNUAzMjVA
T301QLqSNUCtYTVAHJQ1QLu6NUBfdzVAqHU1QKtzNUDnfzVAkWs1QEKANUBxRTVAbWk1QPKn
NUBpdTVAq5Q1QKCHNUCVKDVAGHM1QOcDNUBVcjVATpE1QFSTNUCPgjVAjno1QFSSNUCcfTVA
7XA1QFmvNUDogTVAIKE1QIyONUBWujVAWTw1QAaCNUADMTVAfrw1QEOkNUCWlDVAs2I1QIyE
NUBx5zVAeYI1QKCnNUB00zVAjKw1QLuiNUCKozVAXY01QMx7NUAB4jVATu81QAaBNUAUqDVA
1q81QHbBNUAwojVAcYI1QD+ZNUD32DVAtNY1QHBSNUCDvDVAXqs1QHyhNUCT8zVAh+M1QC3G
NUDa8DVAq9c1QEm1NUCF/DVA2bw1QATTNUADijVAd+c1QMaWNUAH9zVA9ME1QPP7NUBr3zVA
qrA1QPTANUAPjzVA38Y1QOqaNUBXljVA</AssayYData></Step><Step><CommonData><SampleLocation>13</SampleLocation><SampleID></SampleID><SampleGroup></SampleGroup><SampleInfo></SampleInfo><SampleRow>K</SampleRow><SamplePlate>1</SamplePlate><WellType>BUFFER</WellType><Concentration>-1</Concentration><ConcentrationUnits>µg/ml</ConcentrationUnits><MolarConcentration>-1</MolarConcentration><MolarConcUnits>nM</MolarConcUnits><MolecularWeight>-1</MolecularWeight><Temperature>30</Temperature><StartTime>1787980</StartTime><AssayTime>100</AssayTime></CommonData><FlowRate>1000</FlowRate><StepType>DISASSOC</StepType><StepName>Dissociation</StepName><StepStatus>OK</StepStatus><ActualTime>100.008</ActualTime><CycleTime>0.2</CycleTime><AssayXData Points="500">CoLPRImIz0SFjs9Eh5XPRP6bz0QCos9EeajPRPiuz0TztM9E9rvPRHTCz0RwyM9EbM7PRGbV
z0Rq289EZOLPROPoz0Tf7s9E2/TPRN37z0RcAtBEWAjQRFIP0EROFdBEUhvQREwi0ETLKNBE
xi7QREU10ES8O9BEwEHQRLpI0EQ5T9BENVXQRLRb0EQzYtBEL2jQRClv0ESoddBEpHvQRCOC
0ESiiNBEnY7QRJeV0ESbm9BEEqLQRJGo0EQQr9BEDLXQRA680EQKwtBEicjQRIXO0ER/1dBE
/tvQRPrh0ER56NBE+O7QRPP00ETt+9BEbALRRGgI0UTnDtFE+hXRROUb0URkItFE2yjRRN8u
0URWNdFE1TvRRNFB0UTTSNFEz07RRE5V0UTNW9FEQ2LRREdo0URBb9FEPXXRRDl70UQ7gtFE
uojRRLaO0UQ1ldFErJvRRCui0UQnqNFEKa/RRKi10USku9FEI8LRRJnI0USdztFEl9XRRBbc
0UQS4tFEDujRRBDv0UQM9dFEi/vRRIUC0kQGCNJEfQ7SRPwU0kR7G9JEdCLSRHko0kR0LtJE
bjXSRO070kRsQtJE60jSROdO0kTjVNJE3VvSRFxi0kTbaNJE127SRFZ10kTVe9JE0YHSRMuI
0kRJj9JEy5TSRMSb0kRDotJEP6jSRL6u0kS4tdJEObvSRLjB0kSyyNJErs7SRC3V0kQp29JE
qOHSRCfo0kSm7tJEHPXSRJv70kQaAtNEFgjTRBgP00SPFdNEkxvTRBIi00SJKNNEhS7TRIc1
00QGPNNEhULTRP5H00T4TtNEd1XTRPZb00TxYdNEcGjTRO9u00TrdNNE5XvTROmB00RoiNNE
347TRBSV00Tdm9NEXKLTRFio00TXrtNE07TTRFK700TIwdNER8jTRMbO00RF1dNExNvTRMDh
00S66NNEOe/TRDX100S0+9NEMwLURLII1EQpD9REqBXURKQb1EQjItREHijURCEv1ESgNdRE
mzvURBpC1EQWSNREEE/URI9V1ESLW9RECmLURIlo1ESFbtREBHXURP571ET6gdRE/ofURHSO
1ETzlNREcpvURGyi1ERwqNRE567URGa11ERiu9REZMLUROPI1ETfztREXtXURNXb1ERU4tRE
UOjURFLv1ERO9dREzfvURMgB1UTCCNVEQQ/VRD0V1US8G9VEOyLVRLoo1UQ5L9VENTXVRDE7
1UQrQtVEL0jVRClP1USoVdVEpFvVRKBh1USiaNVEnW7VRBx11UQWfNVEEoLVRJGI1UQQj9VE
j5XVRAac1UQKotVEgajVRACv1UR/tdVE/rvVRH3C1UR5yNVE+M7VRG7V1UTt29VE6eHVROvo
1UTn7tVEZvXVRGL71URcAtZE2wjWRFwO1kRuFdZE1RvWRNEh1kTTKNZESi/WRE411kRKO9ZE
Q0LWRMJI1kRBT9ZEPVXWRDlb1kS4YdZEsmjWRDFv1kSwddZErHvWRCuC1kSqiNZEIY/WRKCV
1kSkm9ZEGqLWRJmo1kQYr9ZEl7XWRJO71kQSwtZEicjWRAjP1kSH1dZEg9vWRIXi1kT+59ZE
AO/WRHf11kR7+9ZEdALXRHAI10RsDtdEbhXXRO0b10RkItdEaCjXRGQu10TjNNdEWjvXRFxC
10TbSNdE107XRNNU10TNW9dETGLXRMpo10RKb9dERXXXRMR710RDgtdEuojXRDmP10Q1lddE
tJvXRDOi10SyqNdEMa/XRKi110Ssu9dEqMHXRKLI10Qgz9dEoNXXRJvb10Qa4tdEmejXRJXu
10SP9ddEDvzXRAoC2ESJCNhECA/YRIcV2ET+G9hEfSLYRHko2ER9LthEdzXYRPY72ER0QthE
cEjYRO9O2ERmVdhE5VvYRGRi2ETjaNhE327YRF512ETde9hEVILYRNOI2ERSj9hE0ZXYRM2b
2ERMothEyqjYREGv2ERFtdhExLvYRDvC2EQ3yNhEts7YRLjV2EQx29hEM+LYRKro2EQp79hE
JfXYRKT72EQjAtlEHgjZRCAP2USXFdlEmxvZRJch2USRKNlEEC/ZRI812UQOPNlECkLZRIlI
2UQAT9lEf1XZRP5b2UR9YtlEeWjZRPhu2URuddlE7XvZRGyC2URoiNlEZI7ZRGaV2UTlm9lE
4aHZRGCo2UTXrtlE27TZRNW72URUwtlE08jZRM/O2URO1dlEzdvZRMjh2UTC6NlEQe/ZRD31
2US8+9lEOwLaRLoI2kQxD9pEsBXaRKwb2kQrItpEqijaRCkv2kSoNdpEpDvaRBpC2kSZSNpE
GE/aRJdV2kQWXNpEEmLaRJFo2kSNbtpEh3XaRAZ82kQCgtpEgYjaRACP2kT8lNpE9pvaRHSi
2kRwqNpE767aRG612kRqu9pE6cHaROPI2kTnztpEXtXaRN3b2kRc4tpE2+jaRNfu2kRW9dpE
1fvaREwC20TKCNtESg/bREUV20TEG9tEQyLbRMIo20Q5L9tEPTXbRLQ720QzQttEL0jbRDFP
20SwVdtEKVvbRCti20QnaNtEpm7bRKB120Sbe9tEl4HbRJmI20QYj9tEFJXbRA6c20QKottE
DqjbRAiv20SHtdtEBrzbRH3C20SByNtE+M7bRHfV20T229tEdOLbRHDo20Tv7ttEbvXbROX7
20Q=</AssayXData><AssayYData Points="500">ruYzQP2BMUBtry9AvMwsQAf9KUBGKChAvWkmQJCmJEC3ISNANPQhQKPkIEDv/B9AzxYfQN5m
HkBkrx1A9zkdQAdxHEBo6xtALDYcQNKTG0AyTRtAoi4bQDS2GkBvfhpAVjIaQJ21GUDskRlA
rU0ZQDCRGUB6QRlAITgZQMI9GUBF9hhA7QYZQLSsGEDyVxhAxVgYQPaGGECKWRhA/w8YQMsB
GEDfWRhAGvUXQPrjF0DI0RdACZgXQH/2F0DS4BdApLcXQAVxF0CvrxdAop8XQEF9F0AxphdA
dk8XQDgiF0DQMBdA9ggXQD4XF0CeTRdAdNEWQAT0FkDn4BZA8c0WQC4BF0BX4xZAlMQWQOYS
F0BnFxdAW5wWQDn0FkBW5hZA+ssWQIGyFkCG3hZAz5AWQIa+FkDtxhZAx4sWQKxvFkCJihZA
43wWQHZSFkDySxZAM18WQAyRFkAMdRZAPZgWQDBfFkDSVBZAU0MWQH80FkDwDRZAmiAWQOwm
FkCUWxZAtl0WQKdCFkDNCRZAEjQWQKYmFkCqKBZAOx4WQCU1FkBF7BVA6wAWQBotFkBmBRZA
5e0VQHsSFkD00xVAiUgWQM/8FUDHBxZAHrMVQGunFUDa6hVAm7oVQGEXFkDf1RVAmNsVQOX7
FUAJsRVAFtYVQOLMFUB8oRVAT8gVQG3lFUANqxVAGM8VQBOuFUBbxxVAVq8VQCeUFUCIsBVA
T7UVQIW9FUBg3RVATXIVQKadFUBMuBVAl5AVQAOFFUBonxVAxnYVQFCXFUBtiBVAHmIVQOJ5
FUAbyxVATc0VQECkFUDn0BVAhoAVQKuYFUCaeRVAt5gVQL6DFUAnjhVAjMEVQPiIFUCJZBVA
hk4VQAqNFUC0rBVAtnMVQKZRFUCbRxVA1KwVQJ1sFUBNJxVAUFkVQBVLFUAxfxVAgYwVQDB7
FUDkVxVAMaIVQBGOFUCtSxVAXlQVQORyFUBtbRVALGcVQHVkFUAroBVAnWgVQFZdFUAaiRVA
wHUVQBNoFUDsKBVAET8VQGJPFUCyRxVA+0cVQK2BFUCGfBVAt2gVQE4xFUChVhVAriYVQCRl
FUCWaBVA3E8VQEA4FUBhkhVABz4VQM45FUDcWxVAJjgVQFZjFUD+JRVAZgoVQJYqFUAWIxVA
MxwVQHtVFUDddRVAG1MVQN5uFUDrOhVATIEVQFhEFUA0ThVAbk4VQL5MFUB7bBVAD2YVQPZX
FUDoSRVAmpIVQBKiFUAdKBVALaoVQONbFUCUqhVAKSUVQD1WFUAomRVA4D4VQCFJFUCbYhVA
QncVQP+VFUD5ORVAF20VQBxVFUAE/xRAXFIVQGQZFUCMQhVAejAVQJoGFUD2ThVA05gVQDxg
FUAZJhVA5jAVQNAOFUDvXRVAOVQVQA0UFUDF3hRA1ZEVQHk3FUBFHBVAmDIVQJABFUC8KRVA
BA8VQOA9FUAIKRVAGWUVQE5UFUBNZBVA/TsVQOFJFUAzOBVApkEVQIYGFUDtGBVA0DoVQMx0
FUAsDxVA2voUQHtZFUDAKBVA8XcVQD8bFUDsHBVAevIUQKpNFUAGyhRAyA8VQHw2FUDWERVA
1CAVQA80FUCyHBVA4yEVQB/vFECnPhVAOjkVQLIUFUAHFhVACvAUQO5MFUCXZhVAMjoVQGEt
FUDS/xRAxMQUQKMsFUB96BRAx/gUQN7vFEB5OhVAMBoVQPUWFUDJEhVAqhgVQBsRFUAJLRVA
ZNEUQMUxFUDrUxVAkwsVQOk+FUCg9xRAFh4VQJ/TFEC+MRVAaeQUQOXlFEDz7RRArC0VQFkh
FUC7+BRA+TEVQLgvFUDfEBVARGkVQBovFUAiEhVAweQUQOECFUDJXBVAOnAVQMEXFUB4ABVA
0TIVQLk3FUBJJBVArgoVQFwjFUC38RRAtu0UQCPQFEBA3BRADRoVQCL8FEAcAxVADS4VQH/Z
FEBAKRVAluYUQF/xFEAZDBVAuzoVQI8LFUBnGBVAQ00VQEkKFUBQ2RRAUwYVQIL4FEBr9xRA
rCMVQP74FECp2RRAORYVQO7GFECwBRVAQhYVQLHoFEABCRVAVQ4VQGbhFEDs/BRAUSUVQNoW
FUBW5hRA1jkVQK3WFECr7RRAgBQVQAkIFUDVFhVADz0VQNv9FECpFxVA0e8UQGo0FUB16hRA
YTEVQIMSFUDpGhVAtEoVQJzwFEDAMxVAMiwVQJf+FEBRHBVA8UwVQA3ZFEDn/hRAzeUUQOrr
FECIJBVAUPQUQPwwFUCwLhVAtOkUQAcIFUDI5BRAOqgUQKANFUCQBBVAJREVQLngFEDP5RRA
dMsUQHYmFUCYIRVAwRUVQLzMFEDJIxVAr+0UQN4XFUBdHBVAEg0VQMP3FEBa9hRAfM0UQG4Z
FUCUBhVAaDUVQNYdFUDO1hRAWNsUQEsMFUA38BRA4fEUQObvFEA57xRA+tsUQIMAFUCb6RRA
19AUQA7kFEBpBhVApecUQObsFEDNkBRAN+kUQLLfFEAbyxRAXPYUQA3mFEC39hRA7rsUQHja
FEBKnRRA5LIUQA7IFECLzRRAzNcUQLHTFED2wRRAzgkVQNKFFEDG2xRAU50UQM/+FEBRwRRA
DYYUQGG6FEDkoRRAGJsUQGbXFEBS1RRAft0UQB3BFECithRAG8IUQCvPFEBt2RRApcUUQNW6
FEA=</AssayYData></Step><Step><CommonData><SampleLocation>2</SampleLocation><SampleID></SampleID><SampleGroup></SampleGroup><SampleInfo></SampleInfo><SampleRow>K</SampleRow><SamplePlate>1</SamplePlate><WellType>BUFFER</WellType><Concentration>-1</Concentration><ConcentrationUnits>µg/ml</ConcentrationUnits><MolarConcentration>-1</MolarConcentration><MolarConcUnits>nM</MolarConcUnits><MolecularWeight>-1</MolecularWeight><Temperature>30</Temperature><StartTime>1895136</StartTime><AssayTime>60</AssayTime></CommonData><FlowRate>1000</FlowRate><StepType>BASELINE</StepType><StepName>Baseline</StepName><StepStatus>OK</StepStatus><ActualTime>59.9939</ActualTime><CycleTime>0.2</CycleTime><AssayXData Points="300">SwLcRMoI3ETGDtxEwBXcRD8c3ES+ItxEuijcRDkv3ES4NdxEszvcRK1C3ESxSNxErU7cRKdV
3EQmXNxEImLcRCRp3EQgb9xEHHXcRBZ83ESVgtxEkYjcRBCP3ESPldxEipvcRI2i3ESIqNxE
/67cRH613ET9u9xE+cHcRPvI3ER6z9xEdtXcRPXb3ERs4txEaOjcRGrv3ETp9dxE5fvcRGQC
3UTaCN1EWQ/dRFUV3URXHN1EUyLdRE8o3URRL91EyDXdRMw73UTGQt1EwkjdRL5O3UTAVd1E
P1zdRDti3US6aN1EMG/dRDR13UQufN1EKoLdRKmI3UQoj91Ep5XdRKOb3USdot1EHKndRBiv
3USXtd1EFrzdRBLC3UQMyd1Eis/dRIbV3USK291EhOLdRAPp3UT/7t1E+fXdRP373UT5Ad5E
8wjeRHIP3kRuFd5E7RveRGwi3kRoKN5EYi/eROA13kTcO95EW0LeRNpI3kTWTt5E2FXeRE9c
3kRTYt5EymjeRElv3kRFdd5ER3zeRMaC3kTCiN5EQY/eRLiV3kS8m95EtqLeRLGo3kQwr95E
LLXeRC683kQqwt5EqcjeRCDP3kSf1d5Em9veRJ3i3kQc6d5EGO/eRI/13kQO/N5EEgLfRAwJ
30SKD99EhhXfRAUc30R8It9EgCjfRHov30R2Nd9E9TvfRPFB30TzSN9E707fROlV30TtW99E
6WHfRONo30Rib99EXXXfRNx730Rbgt9EV4jfRNaO30TQld9ET5zfREui30TKqN9ESa/fREW1
30Q/vN9EvsLfRLrI30Q5z99EuNXfRLPb30S24t9EsejfRK3u30Sn9d9EJvzfRCIC4EQkCeBE
IA/gRBwV4ESbG+BElSLgRJEo4ESTL+BEjzXgRIo74EQJQuBEDEngRAdP4ESGVeBE/VvgRPlh
4ER4aOBEem/gRHZ14ERye+BEbILgRHCI4ETnjuBE6ZXgROWb4ETgoeBE46jgRFmv4ERdteBE
V7zgRFPC4ERPyOBEUc/gRNDV4ETM2+BES+LgRMLo4ETG7uBEwPXgRD/84EQ7AuFEugjhRDkP
4UQ0FeFEsxvhRK0i4USpKOFEpS7hRKc14USjO+FEIkLhRBxJ4UQYT+FEHFXhRBZc4USVYuFE
kWjhRIpv4USPdeFEinvhRISC4UQDieFE/47hRH6V4UT9m+FE+aHhRPOo4URyr+FEbrXhRHK7
4URswuFEaMjhROfO4UTg1eFE5dvhRODh4UTa6OFE1u7hRFX14URX/OFEUwLiRE8I4kTODuJE
RRXiRMQb4kTGIuJEwijiRL4u4kTANeJEvDviRDtC4kSxSOJEME/iRCxV4kQuXOJErWLiRKlo
4kQob+JEn3XiRJt74kQaguJEHIniRBiP4kQUleJEFpziRBKi4kSRqOJEiq/iRIa14kSCu+JE
hMLiRIDI4kT/zuJE+dXiRPXb4kT54eJE8+jiRO/u4kRu9eJE7fviRGwC40RoCONEYg/jRF0V
40TcG+NEWyLjRNoo40TWLuNE0DXjRE8840RLQuNEykjjRElP40RFVeNEP1zjRL5i40S6aONE
vm7jRLh140Sze+NE</AssayXData><AssayYData Points="300">hrcVQEsxFUCZZhVAHWkVQIs2FUCvTxVAjgMVQBJIFUDaHxVAmxcVQElXFUD/LxVAUgoVQJyI
FUBZNBVAbwMVQCz0FEDiGxVAuw0VQFsiFUCYBxVAo/kUQL4nFUANCxVAAbMUQKkPFUBMNxVA
g+YUQEY+FUCM1RRA37kUQMfpFEDE6hRAj9YUQC7hFEB53hRA/wUVQLXwFEDV0BRArdAUQEkN
FUB05xRAhd8UQDHsFEAzkBRAYLsUQGqKFEAtBhVANLoUQMu3FEBzpBRAgN8UQMbvFEDSIBVA
GZ8UQGXWFEAJuRRA6rsUQLWeFECVlBRAMLAUQGiAFEAbdxRAILoUQKVFFEBK3xRA5HYUQKVe
FEBirRRAQ+YUQG55FEBZ0xRAVbkUQLLPFEC1jhRAPr4UQP6PFEDHrxRAH+AUQMRqFEBEuBRA
h+QUQDydFEBGqBRAJ48UQLDDFEBMLRRAe7wUQGlPFECudhRA//wUQBylFEAqmhRAAoAUQNw9
FEBTfBRAoGMUQOLRFEBJZxRACYsUQB1OFEDOuBRAppQUQO93FEDekBRAE28UQNCGFEDlhhRA
rnYUQESnFEAzhRRAA5oUQF1SFEAcqhRAP2YUQIeVFEAOtxRAHFIUQF1/FEAlnBRAPngUQMR4
FECpZxRAG4cUQBVGFEBHgRRAOKcUQJyTFEAPhBRAnS8UQPU/FEAziBRABU4UQBxhFEDlRRRA
MmIUQI0fFEBChxRA1FYUQA51FEALcBRA1IsUQBddFEDGnhRAiXAUQBYfFEASWBRALnQUQIOC
FEAYmxRAIGQUQL15FEANixRADlUUQOeaFEASPhRAdlkUQO8/FEBzPxRAUzEUQBklFEDRSRRA
9TQUQA9LFEDuhBRA3I8UQANtFEDPbRRA/jsUQM3BFEAf+BNAWE0UQKtaFEBHKBRA/SQUQCub
FEChmhRAw18UQK1cFECZMhRAWlIUQKurFEACYhRAUyUUQIF2FEBWwBRASDoUQI19FECOXxRA
OTgUQG5vFEBcdBRA61kUQKFJFEBObBRAxvoTQDN5FECIXRRA+TcUQNJ3FEDXaBRAwfYTQE8a
FEDHYRRAhUUUQGEyFECHSBRA41YUQNIDFECYBBRARysUQMZWFEAASBRASU4UQC8zFEDGAhRA
Sz0UQBIAFECAaxRAUkMUQF3uE0CcCxRA4zcUQNwTFEC2RxRA8XkUQG7wE0BhGBRAuCAUQE0v
FEBEdRRAK0gUQARIFECNORRAZIMUQHNDFEB+xBNAckIUQPVIFEAgIxRAKywUQFQ5FEC3DxRA
+ywUQLxOFEBhRhRAhQgUQDNJFEAdCxRA6jYUQDb/E0AhkRNAMQ0UQIcgFEBRQxRAHVcUQH9E
FEBNHBRAtT4UQMgpFEAF4RNA+RAUQFsJFEDUgRRAuiIUQPMtFEC7ShRA2W4UQERJFEApNRRA
egUUQAtFFEB7NxRAxzIUQKVrFEAHCBRAVyYUQCIgFEDQKRRAQFsUQBwIFEB7+hNAFEAUQMne
E0CxExRA2doTQJ4LFECjCxRASxsUQFA7FEB5LBRAYwQUQPDpE0AFIBRA6+8TQKQrFEDzCxRA
BiAUQPkvFEDhLxRA</AssayYData></Step><Step><CommonData><SampleLocation>8</SampleLocation><SampleID></SampleID><SampleGroup></SampleGroup><SampleInfo></SampleInfo><SampleRow>K</SampleRow><SamplePlate>1</SamplePlate><WellType>KSAMPLE</WellType><Concentration>-1</Concentration><ConcentrationUnits>µg/ml</ConcentrationUnits><MolarConcentration>-1</MolarConcentration><MolarConcUnits>nM</MolarConcUnits><MolecularWeight>-1</MolecularWeight><Temperature>30</Temperature><StartTime>1961591</StartTime><AssayTime>120</AssayTime></CommonData><FlowRate>1000</FlowRate><StepType>ASSOC</StepType><StepName>Association</StepName><StepStatus>OK</StepStatus><ActualTime>120.007</ActualTime><CycleTime>0.2</CycleTime><AssayXData Points="600">IYLjRJiI40SUjuNElpXjRBWc40QRouNEkKjjRAev40QLteNEBbzjRIPC40R/yONE/s7jRH3V
40R52+NEc+LjRPLo40Tu7uNE6vTjROz740ToAeREZwjkROYO5ERdFeREYRvkRFsi5ERWKORE
1S7kRFQ15ETTO+REz0HkRMlI5ERIT+RERFXkRMNb5ERCYuREPmjkRDhv5ES3deREs3vkRDKC
5ESxiORErI7kRK+V5ESqm+REKaLkRKCo5EQfr+REG7XkRB285EQZwuREmMjkRJTO5ESO1eRE
itvkRAni5ESI6OREB+/kRAL15EQF/OREewLlRH8I5UT2DuVEdRXlRHEb5URzIuVE6ijlRO4u
5URlNeVE5DvlROhB5UTiSOVEYU/lRF1V5UTcW+VEW2LlRFZo5URQb+VETHXlRFB75URKguVE
yYjlRMWO5US/leVEu5vlRL+h5US5qOVEOK/lRDS15USzu+VEMsLlRC3I5USszuVEptXlRCXc
5USe4eVEoOjlRB/v5UQb9eVEFfzlRBkC5kQVCOZEDw/mRI4V5kSKG+ZEhCLmRIgo5kSELuZE
fTXmRPw75kT4QeZE+kjmRPZO5kTyVOZE7FvmRGti5kRnaOZEaW/mRGV15kRhe+ZE4IHmRNqI
5kTejuZE2pTmRNOb5kTPoeZETqjmRFCv5kRMteZESLvmRErC5kTByOZEvc7mRL/V5kS72+ZE
t+HmRLno5kQw7+ZENPXmRKr75kQpAudEJQjnRCcP50SmFedEohvnRCEi50SYKOdEnC7nRJY1
50QVPOdEEULnRJBI50QPT+dEC1XnRAVc50SEYudEf2jnRHtu50R9dedE/HvnRPiB50TyiOdE
7o7nRPKU50Tsm+dEa6LnRGeo50TmrudEZbXnRGG750RbwudE2sjnRNXO50RU1edE09vnRM/h
50TJ6OdESO/nRET150TD++dEQgLoRD4I6ERAD+hEtxXoRLsb6ES3IehEsSjoRKwu6ESuNehE
qjvoRClC6EQlSOhEH0/oRJ5V6ESaW+hEGWLoRJho6ESUbuhElnXoRA186EQRguhEiIjoRAeP
6EQClehEBZzoRISi6ER/qOhE9q7oRHW16ERxu+hEc8LoRPLI6ETuzuhEbdXoROTb6ETo4ehE
4ujoRGHv6ERd9ehE3PvoRFsC6UTRCOlE1Q7pRFQV6UTLG+lEzyHpRMko6URIL+lERDXpRMM7
6URCQulEPkjpRDhP6US3VelEs1vpRDJi6USxaOlErG7pRKZ16UQlfOlEIYLpRKCI6UQfj+lE
G5XpRBWc6UQZoulEkKjpRA+v6USOtelEDbzpRAnC6USIyOlEhM7pRH3V6USB2+lE+OHpRPro
6UT27ulEdfXpRHH76UTwAepE6gjqROYO6kRlFepE5BvqROAh6kTiKOpEWC/qRNo06kTTO+pE
UkLqRE5I6kRQT+pETFXqREhb6kRKYupERmjqRMVu6kS/depEu3vqRLeB6kS5iOpEOI/qRLeV
6kSzm+pErqHqRC2o6kQnr+pEI7XqRCW86kSewepEHcjqRBfP6kQb1epEFdzqRBHi6kQN6OpE
jO7qRI716kSK++pEhALrRH8I60R7DutEfRXrRPwb60T4IetE8ijrRPYu60TyNOtE7DvrRGtC
60RnSOtE5k7rRGVV60RhW+tEW2LrRF9o60TVbutEVHXrRFB760RSgutE0YjrRM2O60THletE
SJvrRMeh60TBqOtEva7rRDy160S7u+tEt8HrRDbI60Qwz+tEK9XrRC7c60Qp4utEJejrRCfv
60Se9etEovvrRBkC7EQVCOxElA7sRJYV7ESSG+xEESLsRIgo7ESMLuxECzXsRAQ87EQAQuxE
f0jsRP5O7ET6VOxE9FvsRHNi7ERvaOxE7m7sRG117ERpe+xEa4LsRGeI7ETmjuxEXZXsRGGb
7ETXoexE2qjsRNWu7ERUtexEy7vsRM/B7ETJyOxESM/sRETV7ETD2+xEQuLsRMHo7EQ47+xE
NPXsRLP77EQyAu1ELgjtRDAP7USmFe1EqhvtRCEi7UQlKO1EpC7tRJ417USaO+1EGULtRJhI
7USUTu1EE1XtRMtb7URKYu1ERmjtREBv7UREde1Eu3vtRBGC7URWiO1EWI/tRFSV7URQm+1E
UqLtRLGo7US9ru1EPLXtRLu77US3we1ENsjtRDDP7UQr1e1EqtvtRCni7UQl6O1EH+/tRJ71
7USa++1EGQLuRJgI7kSUDu5ElhXuRA0c7kQRIu5EiCjuRAcv7kQCNe5EBDzuRIRC7kR/SO5E
/k7uRHVV7kR5W+5Ec2LuRG9o7kTubu5EbXXuRIp77kSEgu5Ef4juRISO7kR9le5E/JvuRPih
7kTyqO5Ec67uRPK07kTsu+5E8MHuRGfI7kRpz+5E4tTuRGHb7kQA4u5Ef+juRP7u7kT69O5E
efvuRHMC70TyCO9E7g7vRG0V70RpG+9E6CHvROIo70TeLu9EXTXvRNw770TXQe9ELkjvRMVO
70THVe9EQFvvREJi70S5aO9EvW7vRLd170Sze+9EroHvRLGI70Qwj+9EK5XvRCWc70Smoe9E
JajvRB+v70Qbte9EmrvvRBnC70QVyO9ElM7vRI7V70SK2+9ECeLvRIjo70QH7+9EffXvRIH7
70R7AvBEdwjwRHMO8ER1FfBE9BvwRPAh8ETqKPBE7i7wROo08ETkO/BEY0LwRF9I8ERhT/BE
XVXwRFhb8ERSYvBE0WjwRM1u8ETPdfBESHvwRMeB8ETBiPBExY7wRDyV8ES7m/BEv6HwRDao
8ES1rvBErrXwRLO78ESuwfBEqMjwRCfP8EQj1fBEJdzwRCHi8EQd6PBEF+/wRJb18ESS+/BE
lALxRJAI8USMDvFEjhXxRAQc8UQJIvFEfyjxRP4u8UT6NPFE/DvxRHtC8UR3SPFE9k7xRPJU
8URxW/FE6GHxRGdo8UTmbvFE4nTxROR78UTggfFEX4jxRFiP8URUlfFEUJvxRFKi8UTRqPFE
za7xREy18UTDu/FEx8HxRMHI8URAz/FEPNXxRLvb8UQ64vFENujxRDDv8USu9fFEqvvxRCkC
8kSoCPJEpA7yRCMV8kQdHPJEGSLyRJgo8kQXL/JEEzXyRBU88kQRQvJEkEjyRIxO8kSGVfJE
gVvyRABi8kR/aPJE/m7yRPp08kT0e/JE</AssayXData><AssayYData Points="600">TMMZQH1xK0B02jJADtI1QNEoN0CamjdA4G84QB+rOEAXpjhAvAc5QIDmOECDQDlAyls5QFLj
OEBlWzlAxzA5QAMTOUCweDlAZYI5QBSIOUCJUjlA4p45QOk6OUDYkTlA+K05QNulOUDxmTlA
Hqw5QM+DOUAYhzlA3I85QLiGOUDcXDlA96o5QFapOUAvlzlAcGU5QMyCOUCwgTlAC8Y5QB/F
OUAN6zlA1Zo5QHbQOUBUazlACC46QEC5OUCYwzlAGY45QNyFOUCYBTpAsfw5QKjeOUBGKjpA
89w5QMwFOkD+0jlA47s5QH/vOUC6DzpAXQk6QD3rOUCh6DlAtwo6QLdWOkDY6jlAGA86QJLu
OUD49DlA1fQ5QNYHOkBRDDpAscc5QBxGOkDfRzpAmQY6QCJ7OkDL+TlA/zQ6QOgCOkDi/TlA
RRQ6QAgIOkBGdTpAMe85QJT8OUBpMjpARFI6QBxkOkBpVTpACB06QEJoOkCaLjpAgyw6QF5x
OkBoQzpApWI6QOBJOkDgdjpAuDs6QAl0OkCVcTpAVpo6QBaaOkAHYTpA/kc6QOuIOkA3jjpA
kZE6QLYOOkCjdTpAcYQ6QBZzOkD+aDpAb7s6QNPIOkA5dTpAO5o6QDy8OkCbfjpAw6w6QO7J
OkDGxzpAJPk6QH22OkD4rTpAw7E6QHyAOkCh+zpANvU6QI/XOkA/jTpAsAQ7QM3eOkB45jpA
B6o6QCzyOkDwxzpAgxI7QFMHO0AWsTpA/K46QJPiOkBJDTtAir46QO78OkAT4zpAGTE7QGsd
O0AsFDtAHgI7QCQRO0Cf8zpAS0E7QJLpOkCf9DpAqx07QL4eO0AmRTtA/x47QOFOO0DyIztA
cG07QA5FO0AdAztA6Es7QH5dO0CPQDtA+SM7QHZ3O0CbFDtAfl07QExiO0DHrTtAvlU7QEk+
O0ApdjtA/j07QKlpO0AeZTtAtT87QNV5O0AjZDtAiGQ7QDQ+O0BjiTtAA3U7QEBcO0AbiztA
W5A7QGlyO0AEmjtADvA7QEavO0AqqTtAksI7QGbqO0AepjtA4vY7QFmjO0DhvjtAWaw7QAbn
O0CkvTtAbbg7QJvtO0AS0ztAP7M7QNW7O0D7vTtAfrc7QLLIO0CQCzxAxcY7QKeqO0DL2jtA
reg7QOG4O0C4yTtA79g7QMyBO0D/BTxAXhc8QBkQPEAuBjxAEDk8QAcIPEDMWTxAv/E7QOdj
PECbwjtAuT88QOouPECvSTxAgf87QMBJPEAlTDxA5Bk8QKJMPECT+ztAUkk8QKsoPEAeazxA
Vvs7QG0wPEACKzxAvSg8QDGBPEDTLzxAmws8QMl3PEC2kTxA7Kc8QNpvPEAvjDxAEhA8QEZS
PEAGhzxAnhk8QPI9PEBumDxAjpk8QE1xPEDRlTxABHg8QHd+PECm6DxAAJ48QLFkPEAu3DxA
pLg8QDVQPED0kDxAwJQ8QIR6PECkwjxAasQ8QLWbPEAUnjxAcIM8QKjyPEBZ6jxAp8E8QJWD
PEBptTxAjvE8QLP/PEAouzxA1NE8QLu0PEChAT1A3Ac9QPXaPEAx6jxA4NQ8QN6ePEAsBj1A
39M8QPT4PEBQtjxAlAQ9QModPUAu4DxA7gM9QNAjPUDjGD1Afjs9QFz4PEDjPz1AWD09QPQT
PUAnND1AEu48QOoxPUAYQD1A8Vs9QA97PUDFID1AJWg9QOBHPUDBbj1AlI09QEJJPUC5XT1A
DRw9QFa4PUC9aD1AhHI9QCpaPUA5Pj1AgFk9QAOlPUAxgD1AAlc9QId8PUBUez1Ayxs9QLC3
PUDUMz1AHi49QJGrPUDkcj1A52U9QAVJPUB3ij1AXKY9QKJiPUAwrT1AuZ09QP+xPUDxzD1A
rns9QHOzPUADpj1Abb49QPrDPUCdzj1ARZA9QK/uPUDerD1AJZY9QNBHPUCXgz1Alos9QAWM
PUCnuj1AZqU9QH7MPUCY5T1AEfE9QJevPUAa6T1Alrg9QKWlPUAo5T1AKQA+QMDtPUA6MT5A
5Y49QMvNPUCr2z1Auhg+QLvtPUCs6z1A49k9QOXfPUCv1D1ALhk+QMcUPkBHvD1A6CI+QJTm
PUC9PT5AeUc+QHUhPkBUBD5ARF8+QF4VPkBkQT5ADlU+QAgmPkC3LT5A8R8+QMNLPkCEpD5A
HUA+QPttPkAaUz5AEXo+QDCAPkDkbD5A7iw+QDB5PkCVRT5AcFY+QKygPkAmKD5AeoI+QGZi
PkCBej5Au3o+QGRtPkCmeT5Ar34+QHOCPkBxfT5AASE+QHtcPkButD5AiMQ+QL22PkAgcT5A
DpM+QKaWPkCowj5AQck+QGWaPkDznz5A8po+QAPxPkCz2D5AguI+QFGPPkBu3D5A6cc+QDnQ
PkAhvD5AFBU/QKXFPkAbuz5Aas4+QMYQP0C6wD5AMrg+QEerPkD10D5At6Y+QI29PkD5DD9A
6vY+QOr/PkAHDj9A5Bw/QM7oPkAxBD9AD+o+QHA4P0CH3D5AAF0/QIsMP0B64T5AfiE/QBhR
P0AFdD9AouM+QNQeP0DsSD9AoWM/QCUIP0B1RT9A7Sk/QCd3P0BLZj9AcZg/QMo/P0D2hT9A
jWo/QNs8P0BWVD9AyjY/QJCcP0AUjT9Akyw/QM1JP0AQqT9At1E/QM6jP0AQej9APl4/QOVp
P0CZqT9ApoA/QBCSP0Cbez9AG2E/QPaKP0BKlD9AGKg/QGe3P0Bdlz9ATlk/QJjCP0Bcrj9A
dak/QP+WP0BVZT9Axn8/QH0WQEAAmj9AqJA/QC2NP0CS7j9Am84/QJ6gP0Bm2j9AVaQ/QJ+0
P0AH3j9AdpU/QMnJP0DXlT9Ac+I/QOnaP0ASxT9AKKM/QBLOP0AyNUBA8uM/QAcGQEAg/T9A
gApAQErFP0Ce8j9A+Mc/QNHFP0AayT9AtxBAQNwZQEC9pz9AOB9AQIXYP0CU6D9AWDVAQDVQ
QEB/IUBAJ9I/QB0PQEA8K0BAwjlAQC/6P0BSJkBAUR9AQHbbP0AxGEBA4whAQL01QEDmSUBA
Fy5AQFrtP0BlzT9AXkpAQBxrQEBjNUBAYX5AQKtpQEACQEBAXjpAQB8qQEDsKkBAR41AQEB9
QEAbZUBAyAtAQP69QEDsQEBARndAQJnOQEBLgEBAOHlAQN16QEB4tEBAPmhAQMKxQEBzg0BA
uopAQNTNQEDz6kBAw4xAQBORQECSjUBA</AssayYData></Step><Step><CommonData><SampleLocation>2</SampleLocation><SampleID></SampleID><SampleGroup></SampleGroup><SampleInfo></SampleInfo><SampleRow>K</SampleRow><SamplePlate>1</SamplePlate><WellType>BUFFER</WellType><Concentration>-1</Concentration><ConcentrationUnits>µg/ml</ConcentrationUnits><MolarConcentration>-1</MolarConcentration><MolarConcUnits>nM</MolarConcUnits><MolecularWeight>-1</MolecularWeight><Temperature>30</Temperature><StartTime>2088373</StartTime><AssayTime>100</AssayTime></CommonData><FlowRate>1000</FlowRate><StepType>DISASSOC</StepType><StepName>Dissociation</StepName><StepStatus>OK</StepStatus><ActualTime>100.008</ActualTime><CycleTime>0.2</CycleTime><AssayXData Points="500">WoLyRFaI8kRQj/JETJXyRMub8kTEovJEyajyRMSu8kS+tfJEPbzyRDnC8kQ7yfJEN8/yRDPV
8kQt3PJErOLyRKjo8kQn7/JEpvXyRKL78kSkAvNEGwnzRB8P80QbFfNEFBzzRBAi80SPKPNE
kS/zRI0180SJO/NEg0LzRIdI80T+TvNEAFbzRPxb80T4YfNE+mjzRPZu80R1dfNE63vzRGqC
80RmiPNEaI/zROeV80Tjm/NEYqLzRNmo80TdrvNE17XzRFa880RSwvNE0cjzRFDP80RM1fNE
y9vzRMTi80TA6PNEvO7zRL7180S6+/NEOQL0RDMJ9ERoD/RErhX0RC0c9EQpIvREqCj0RCcv
9ESmNfREojv0RJxC9ESXSPREFk/0RJVV9EQUXPREEGL0RApp9EQOb/REhXX0RIl79EQAgvRE
f4j0RIGP9ET4lfRE/Jv0RPih9ER3qPRE7a70RGy19ETru/REasL0RGbI9ERgz/REXNX0RNvb
9ERa4vRE2ej0RNXu9ETX9fRE0/v0RFIC9UTJCPVESA/1REMV9URGHPVEQSL1RMAo9UQ/L/VE
OzX1RLo79US0QvVEsEj1RC9P9USuVfVEqlv1RCli9UQjafVEH2/1RJ519USZe/VEGIL1RJeI
9UQWj/VElZX1RAyc9UQIovVECqn1RAav9USFtfVEBLz1RADC9UR/yPVEec/1RHXV9UT02/VE
c+L1RG7o9UTt7vVE5/X1ROP79URiAvZE4Qj2RN0O9kRcFfZE2xv2RFoi9kTRKPZEUC/2RM81
9kTLO/ZESkL2RMlI9kTETvZEQ1X2RD1c9kRBYvZEuGj2RDdv9kQzdfZEsnv2RKyC9kSwiPZE
y4/2RKaV9kSim/ZEIaL2RCOp9kQfr/ZEc7b2RBS89kQYwvZEj8j2RJHP9kSN1fZEDNz2RAji
9kSH6PZEBu/2RH319kT8+/ZE+AH3RPoI90R5D/dEdRX3RPQb90RqIvdEbij3ROUu90TnNfdE
4zv3RGJC90ThSPdE3U73RFxV90RWXPdEUmL3RNFo90RQb/dETHX3RMt790TEgvdEwIj3RMSO
90S+lfdEupv3RDmi90S4qPdEN6/3RDO190QtvPdEKcL3RKjI90Qnz/dEptX3RKLb90Sc4vdE
Gun3RBbv90SV9fdEFPz3RBAC+ESPCPhEiQ/4RIUV+ESJG/hEgyL4RH8o+ET+LvhE+DX4RPw7
+ET4QfhE8kj4RPZO+ERsVfhEblz4RGpi+ERmaPhEaG/4RGR1+ETje/hEWoL4RNmI+ETVjvhE
15X4RFac+ERSovhE0aj4REiv+ERMtfhEwrv4RMTC+ETAyPhEvM74RLbV+ES62/hEOeL4RDPp
+EQv7/hEK/X4RC38+EQpAvlEqAj5RB8P+USeFflEmhv5RJwi+USXKPlEFi/5RJU1+UQUPPlE
EEL5RApJ+UQGT/lEhVX5RARc+USDYvlEf2j5RHlv+UT4dflE9Hv5RPiB+UTyiPlE7Y75ROeV
+URmnPlEYqL5RGao+URgr/lEXLX5RNu7+URawvlE2cj5RNXO+UTP1flE09v5REri+UTJ6PlE
SO/5REP1+UQ9/PlEQQL6RLgI+kQ3D/pEMxX6RLIb+kS0IvpEsCj6RC8v+kSmNfpEJTz6RCFC
+kQjSfpEH0/6RJ5V+kSaW/pEk2L6RJdo+kQOb/pEjXX6RIl7+kSLgvpECon6RAaP+kSFlfpE
/Jv6RACi+kR3qPpEea/6RHW1+kT0u/pEc8L6RG7I+kTtzvpE59X6ROPb+kRi4vpE4ej6RN3u
+kRc9fpEVvz6RFIC+0RWCPtEUA/7RM8V+0TLG/tExCL7RMko+0TELvtEvjX7RD08+0Q5QvtE
O0n7RDdP+0QzVftELVz7RKxi+0SoaPtEJ2/7RKZ1+0Sie/tEIYL7RBqJ+0TLj/tElZX7RBSc
+0QQovtEj6j7RImv+0SNtftEibv7RIPC+0SHyPtE/s77RADW+0T82/tE+OH7RPro+0Rw7/tE
dfX7RG78+0RqAvxEZgj8RGgP/ETfFfxE4xv8RGIi/ETZKPxE3S78RFQ1/ERWPPxEUkL8RE5I
/ERIT/xETFX8RMJb/ERBYvxEwGj8RLxu/ES+dfxEunv8RDmC/EQzifxEL4/8RCuV/EQtnPxE
rKL8RKio/EQnr/xEnrX8RKK7/EScwvxEGsn8RBbP/ESV1fxEFNz8RBDi/EQK6fxEDu/8RIX1
/EQE/PxEgwL9RH8I/UT+Dv1E+BX9RPQb/UT4If1Ebij9RO0u/URsNf1E6zv9RGpC/URmSP1E
5U79RGRV/UTbW/1EWmL9RNlo/UTVbv1Ez3X9RE58/URKgv1EyYj9REiP/URElf1ERpz9RLyi
/UTAqP1EN6/9RLa1/USyu/1EtML9RDPJ/UQvz/1ErtX9RCXc/UQp4v1EI+n9RB/v/USe9f1E
Hfz9RBgC/kSXCP5Eqg/+RI0V/kQMHP5ECCL+RIco/kQGL/5EhTX+RAQ8/kR7Qv5Ef0j+RHlP
/kT4Vf5E9Fv+RHNi/kTyaP5E7W7+ROd1/kRmfP5EYoL+ROGI/kTdjv5EXJX+RFac/kRaov5E
0aj+RFCv/kRMtf5Ey7v+RM3C/kTJyP5ExM7+RL7V/kS62/5EOeL+RLjo/kS07v5EM/X+RDX8
/kQ=</AssayXData><AssayYData Points="500">CSZAQHbsPkDBSDxAiBs6QAxLN0AM4zRArf8yQGQlMUAd/y5AIJUtQHJPLEBIgCtAu8gqQDTv
KUCTFSlA77koQDDfJ0DHcSdAFiMnQNjKJkAnciZApVcmQGimJUB0dSVAfsElQGZUJUAuDSVA
QqQkQJSgJEAvhyRACWkkQGlgJEBBNSRAnwokQHUGJEBR5CNALQEkQB4LJEDzfCNACJEjQP+b
I0AFNSNAWlojQIsfI0DaAiNAuTQjQJ8mI0BePCNA6DMjQN8NI0DJMiNAW5giQN/HIkD9xiJA
VqsiQLXnIkCCTSJAdIIiQBlsIkBdgyJAO3EiQLxsIkAUZCJAuFEiQOxcIkB3cSJAFT8iQG+U
IkDNZSJAVAwiQDx1IkDhNCJAm/0hQMV+IkB4VSJAVU0iQOkJIkAXGyJAtBUiQHUSIkAQAyJA
siUiQAwIIkBh7yFAy+IhQGAvIkBWHCJAm7chQAwOIkDaFiJAQ/QhQHOlIUCk7iFATRUiQAmo
IUDYDiJAoOYhQFjuIUDT1SFAyLwhQJZ+IUDK3iFA/ZMhQAHQIUBO0CFAY38hQJGlIUD+YyFA
rPwhQCPTIUBmoCFADIshQM+1IUDP1yFAddQhQDPeIUAfoyFAProhQFSqIUDaxyFA67MhQBa1
IUClhiFAN40hQG2hIUD6ZCFA+LAhQMl1IUBuayFAzIshQHyzIUCxdyFAA7EhQPThIUBLfyFA
E3AhQIiCIUDTpSFALJwhQFqiIUDOVyFAFYshQBqzIUB9aCFAaR8hQOZjIUBDeSFADlkhQD2I
IUDBoiFARjIhQGJcIUBmeSFAAYAhQJl4IUBYdCFAAWUhQLZ1IUAxkyFAv4IhQHp4IUAngCFA
RU8hQD9FIUDAaiFAUkUhQKA/IUA/fyFAqzkhQJCIIUB8aiFAS3YhQO6WIUCjQSFAqYEhQCxp
IUCYQSFASGwhQLh1IUCAdCFADDIhQP42IUCKeSFA1DMhQPqYIUDCFCFAuTAhQNhyIUDudCFA
Uk0hQMUzIUBaQiFAYZEhQKMVIUCnWyFA+40hQHBJIUBKlCFAh28hQLtOIUDsWSFAMMAhQHlp
IUB3gyFAaU8hQL1KIUC0iSFAZm0hQLA0IUAZRiFAG1ghQI9SIUBIRSFACwwhQGgiIUCfcyFA
ekshQIg6IUCZJSFAdRkhQDEZIUBHRCFAuDwhQBmNIUDxgSFAPiYhQCpvIUCIPSFAe0UhQLc0
IUAtayFArn0hQCoHIUAYPiFAqzAhQJVtIUBZKSFAqiohQAtrIUCbEiFAxPwgQMpSIUAoMSFA
XCUhQKozIUCULiFAyQQhQKlSIUBAKyFAhTchQAZjIUAocCFAwlYhQKg3IUAAWiFAJyshQMkA
IUD0PiFAmlIhQBPgIECuIyFAMmchQNkBIUCRGyFAvzIhQKsFIUAyByFAuXUhQGEMIUCKTCFA
WT0hQAYnIUAtPiFAmC0hQEwjIUCZWCFADzwhQE/uIEAJLCFA2D0hQLs8IUAECCFAVFkhQBwR
IUC89CBAOz0hQE1SIUDK/SBAiDchQBMZIUCiPiFA/R0hQM40IUC3xCBAgl0hQMVyIUC5DCFA
kDEhQIYdIUAOXiFA1DEhQB4MIUByOyFAB+kgQDg8IUCKKiFAW3MhQB9CIUAVFCFAiS8hQIXe
IEDtKCFALQ0hQEAXIUBtFyFA7yIhQDtvIUCWDCFAWiwhQOPhIEBc/iBA9hchQM42IUDU9iBA
NDUhQAYSIUDMJCFAiiohQCH+IECDKiFAzjUhQMzkIEAWPSFAWxwhQOU+IUCT/SBAbS4hQKyn
IEAY5iBAo08hQFfpIEADICFAYMggQB8HIUDu+yBAWQEhQNsXIUCuziBA4vAgQHYIIUB8NyFA
a8ogQMcNIUAW1yBAuAQhQHAHIUCJCyFAhhEhQAILIUAdFyFAf/cgQNPmIEAuECFACi4hQBYZ
IUDE5SBA3ikhQGToIEDW3yBAmx8hQMo3IUD06SBAHPwgQBLzIEDQ0iBAccggQLIXIUC99CBA
QQohQJ8kIUC3GSFA+N4gQNJUIUAOxCBA/jchQDYUIUAKxiBAmOEgQAs9IUBE9yBA678gQEz+
IEAz8yBAKs8gQAMlIUCVCCFAqoEgQHHRIEDuBiFAUvIgQPjMIEBnYyBA0vQgQOe6IEBQziBA
hSwhQKXpIEBK9CBAVvcgQFcIIUB9LSFAidcgQAIOIUDrJSFAtxEhQGokIUCoDCFAdgwhQE4i
IUCpKyFANOAgQDDcIEBp+SBAlx4hQCOiIEAfrCBAVA8hQJzLIEAi7yBAmeggQMz5IECk4CBA
m9YgQLgCIUD84iBAZ+AgQFTGIEAMAyFAg5sgQJu9IEBiqyBAi/ogQPrnIEAP1SBAmOggQGPd
IEByyCBAiyQhQJkeIUBIAiFAnwshQNMPIUBOtiBAEzQhQFAFIUCz+iBAT9ggQAD+IECD9yBA
li0hQJ/MIEAGzCBANhshQFUaIUBdESFAqdggQE4bIUCE0SBAIOsgQAoGIUA43iBA46YgQNQh
IUBM4iBAprwgQAbZIED57iBArvggQKIOIUBMvyBAlPUgQBAPIUB83iBA9dUgQMLPIEB12SBA
rK8gQIfrIEDwCyFANAQhQKA3IUDm6iBAWz0hQJj+IEAWDyFAOAUhQCgoIUAU9yBAwSAhQPHw
IEA=</AssayYData></Step><Step><CommonData><SampleLocation>4</SampleLocation><SampleID></SampleID><SampleGroup></SampleGroup><SampleInfo></SampleInfo><SampleRow>K</SampleRow><SamplePlate>1</SamplePlate><WellType>BUFFER</WellType><Concentration>-1</Concentration><ConcentrationUnits>µg/ml</ConcentrationUnits><MolarConcentration>-1</MolarConcentration><MolarConcUnits>nM</MolarConcUnits><MolecularWeight>-1</MolecularWeight><Temperature>30</Temperature><StartTime>2194608</StartTime><AssayTime>60</AssayTime></CommonData><FlowRate>1000</FlowRate><StepType>BASELINE</StepType><StepName>Baseline</StepName><StepStatus>OK</StepStatus><ActualTime>60.0099</ActualTime><CycleTime>0.2</CycleTime><AssayXData Points="300">mwL/RBIJ/0QWD/9EEBb/RAwc/0SLIv9ECin/RIkv/0SENf9Efjz/RIJC/0T5SP9EeE//RHRV
/0TzW/9E9WL/RPFo/0Rob/9E53X/RON7/0Rigv9E4Yj/RGCP/0Tflf9E2pv/RFmi/0RTqf9E
T6//RM61/0RNvP9EScL/RBDK/0RHz/9EvtX/RD3c/0Q54v9EuOj/RLrv/0S29f9ENfz/RFYB
AEVYBABFkwcARRQLAEUSDgBFUhEARZEUAEWPFwBFzxoARUseAEVJIQBFiSQARYcnAEXGKgBF
Qy4ARUUxAEWBNABFwDcARQA7AEU/PgBFf0EARX1EAEW8RwBF90oARfpNAEV2UQBFtlQARbRX
AEXzWgBFM14ARTFhAEWuZABFrGcARetqAEUrbgBFKXEARWh0AEXldwBF53oAReV9AEVigQBF
YIQAReGHAEUgiwBFHo4ARV6RAEWZlABFm5cARRibAEVYngBFVqEARZWkAEXRpwBFEKsARVCu
AEVOsQBFjbQARYu3AEXKugBFS74ARUnBAEVHxABFxMcARcbKAEUCzgBFg9EARYHUAEV/1wBF
ANsARf7dAEU94QBFuuQARXvnAEW26gBFN+4ARTXxAEWy9ABFsPcARbL6AEXt/QBFbgEBRWwE
AUXtBwFF6woBRekNAUVmEQFFZBQBRaQXAUUlGwFF4R0BRSAhAUUUJQFFnycBRd8qAUUaLgFF
GDEBRZk0AUWXNwFF1zoBRVQ+AUUUQQFFVEQBRdFHAUXPSgFFDk4BRU5RAUVLVAFFi1cBRQhb
AUUGXgFFh2EBRYVkAUWDZwFFBGsBRUNuAUVBcQFFvnQBRX93AUW6egFFO34BRTmBAUV5hAFF
uIcBRfOKAUUzjgFFMZEBRbKUAUWwlwFF75oBRe2dAUVqoQFFbKQBRainAUXnqgFF5a0BRSWx
AUWmtAFFpLcBRSC7AUUevgFFIMEBRZ3EAUXdxwFF28oBRRrOAUVa0QFFWNQBRdXXAUUU2wFF
Et4BRVLhAUWR5AFFj+cBRc/qAUVL7gFFSfEBRYn0AUXI9wFFCPsBRQb+AUVFAQJFhQQCRYMH
AkXCCgJFPw4CRT0RAkV9FAJFvBcCRboaAkX6HQJFdiECRXQkAkW0JwJF8yoCRfEtAkVyMQJF
rjQCRbA3AkXrOgJFKz4CRSlBAkWqRAJF6UcCRedKAkXlTQJFYlECRWBUAkXhVwJFIFsCRR5e
AkUcYQJFwmQCRZtnAkXbagJFFm4CRVZxAkVUdAJF1XcCRRR7AkUSfgJFUoECRY2EAkWPhwJF
DIsCRUuOAkVJkQJFiZQCRYeXAkXGmgJFQ54CRYOhAkWBpAJFwKcCRQCrAkX+rQJFPbECRbq0
AkW4twJFtroCRTe+AkU1wQJFdMQCRbTHAkXvygJF8c0CRW7RAkWu1AJFrNcCRaraAkXp3QJF
KeECRabkAkXl5wJF4+oCRSLuAkVi8QJFYPQCReH3AkUc+wJFHv4CRVoBA0WZBANFlwcDRRgL
A0UWDgNFVhEDRZUUA0XRFwNFzxoDRVAeA0VOIQNFjSQDRYsnA0UIKwNFCi4DRUUxA0WFNANF
gzcDRcI6A0VDPgNF</AssayXData><AssayYData Points="300">GjYgQF48IEChLCBAxe8fQALnH0A5wB9ABPgfQOl/H0Cfoh9AirUfQHyXH0CfsB9AqoYfQDhQ
H0Apnx9ABl0fQNlmH0DlVx9AFV0fQJBjH0BQJh9AjZ0fQI4+H0CVOB9ALVMfQLptH0BHhh9A
UFAfQOM3H0C7ZR9ATFEfQKxOH0CLbR9A0BYfQKweH0BPKR9AuBAfQP8OH0CUnR5AGeUeQOsZ
H0BC5R5Az+UeQBqwHkC89B5ANQMfQNreHkA5zB5AyfUeQILrHkD94B5ARPUeQMnKHkCTzx5A
at0eQObiHkC1zB5AWa4eQB24HkCLsB5AQKceQGHRHkALqx5AfJoeQG/LHkAfmB5A7NseQGWw
HkDP1x5AAIoeQOjJHkB+mR5AxToeQER+HkDS0h5Aa8geQHzGHkDrbh5AIXMeQJqCHkDLoB5A
HnQeQJiVHkCtYB5ALm4eQJJ8HkD62R5AYpkeQAh9HkDpgh5AJxgeQN85HkCWRh5AgSceQNZf
HkA6nR5A0WUeQA8MHkCcfR5AoWIeQKdkHkAgVB5A2EYeQJYcHkDdTR5ASBYeQP0lHkCwQx5A
DzkeQHI+HkCmcx5AVioeQDJ9HkAOTx5AEoMeQCtiHkCcTh5Au3seQKRiHkDfOh5AbT4eQFYb
HkAiRB5AwGgeQDQaHkAISx5AriAeQIInHkCRKx5AVwoeQLAdHkD5LR5AIPsdQCk6HkDFBR5A
4ewdQLHKHUDFuR1AJP8dQBwvHkDw+h1AphQeQPDlHUB2Nx5ADzMeQIEpHkBA/h1AXSUeQMU2
HkDuGh5A4SkeQP1pHkBsFx5AU2oeQGRdHkC+DB5AEnAeQCcqHkCILB5AJvEdQGYMHkBsdB5A
oxseQHMuHkBMAx5Ai+8dQAEfHkAYIx5AidcdQLkeHkC9qB1A0o4dQBr0HUDZEx5AXOgdQG3Q
HUCXRR5AmakdQOlNHkAzHB5A3vwdQLOmHUC81R1AYjMeQM7oHUB36B1AssQdQDy3HUCO+R1A
/v4dQBu+HUAgvR1A/RceQHQgHkBPrh1ACdQdQMXkHUB70h1AXfEdQK39HUDT+x1AmgYeQJUE
HkByAx5ASd8dQAu5HUDzzB1AAv0dQG3VHUAKrR1AYacdQL22HUBGnR1AjRAeQP6lHUCrvh1A
zbIdQHCmHUCMlR1AdH0dQK16HUCWxR1AQ/YdQFzWHUDv5B1AubQdQDYRHkDwsR1An/EdQI3c
HUCSxR1AhMkdQJD0HUDewB1A0bAdQLGgHUD1px1AcsAdQFjIHUDzlx1AaY0dQLbdHUD1vB1A
HqIdQLk8HUBkbB1Ag6IdQHDAHUCfqB1ACtYdQP60HUAx1B1A8qAdQLOpHUDykR1AVY8dQECA
HUAI3R1ANJkdQP3VHUCauB1AwHYdQKafHUCVvh1A+qMdQKa5HUA6Xx1A75AdQHlLHUB4Nx1A
Qa8dQNN2HUDwkh1AgS0dQJWMHUBOdh1Ar1AdQGduHUAGsR1A2aQdQEJxHUDueR1AquodQJt1
HUBNrB1AO8YdQGRnHUB8mB1AQ6QdQHijHUAuiB1A+qgdQGiUHUBFaR1AQG8dQCJiHUCreR1A
+3wdQACOHUBgkR1A</AssayYData></Step><Step><CommonData><SampleLocation>10</SampleLocation><SampleID></SampleID><SampleGroup></SampleGroup><SampleInfo></SampleInfo><SampleRow>K</SampleRow><SamplePlate>1</SamplePlate><WellType>KSAMPLE</WellType><Concentration>-1</Concentration><ConcentrationUnits>µg/ml</ConcentrationUnits><MolarConcentration>-1</MolarConcentration><MolarConcUnits>nM</MolarConcUnits><MolecularWeight>-1</MolecularWeight><Temperature>30</Temperature><StartTime>2261235</StartTime><AssayTime>120</AssayTime></CommonData><FlowRate>1000</FlowRate><StepType>ASSOC</StepType><StepName>Association</StepName><StepStatus>OK</StepStatus><ActualTime>119.991</ActualTime><CycleTime>0.2</CycleTime><AssayXData Points="600">dkEDRbVEA0WzRwNFMEsDRXBOA0VuUQNFrVQDRe1XA0XrWgNFaF4DRadhA0WlZANF5WcDRSRr
A0UibgNFYnEDRd50A0XgdwNF3noDRVt+A0VZgQNFmYQDRRqIA0UYiwNFFo4DRZORA0XSlANF
0JcDRRCbA0VPngNFTaEDRc6kA0UJqANFDKsDRUeuA0WGsQNFhLQDRQW4A0VBuwNFQ74DRUHB
A0W+xANFwMcDRT3LA0V8zgNFetEDRXjUA0X51wNF99oDRTfeA0Wz4QNFseQDRa/nA0Xv6gNF
Lu4DRW7xA0Wt9ANF6fcDRef6A0Vo/gNFpwEERaUEBEXlBwRFIAsERSIOBEWfEQRF3hQERdwX
BEUcGwRFWx4ERVkhBEWZJARFFigERRQrBEUWLgRFkzEERZE0BEXQNwRFTTsERU8+BEVNQQRF
ykQERchHBEUHSwRFR04ERUVRBEWEVARFAVgERf9aBEU/XgRFfmEERXxkBEW8ZwRFOWsERTtu
BEV2cQRFtXQERbN3BEVFewRFdH4ERa+BBEWxhARF7YcERSyLBEUqjgRFapEERamUBEXplwRF
55oERWSeBEVmoQRFoaQEReCnBEXeqgRFHq4ERZ+xBEWdtARF3LcERRi7BEUavgRFVcEERdbE
BEXUxwRFFMsERVPOBEVR0QRFkdQERQ7YBEUM2wRFS94ERYrhBEXK5ARFyOcERUXrBEVD7gRF
RfEERcL0BEUB+ARF//oERT/+BEV+AQVFfAQFRfkHBUU5CwVFNw4FRbgRBUW1FAVFsxcFRfMa
BUVwHgVFbiEFRXAkBUXtJwVF6yoFRSouBUWnMQVFqTQFRac3BUUkOwVFIj4FRWJBBUXjRAVF
4EcFRd5KBUVbTgVFm1EFRZlUBUUaWAVFGFsFRRZeBUWXYQVF0mQFRdBnBUUQawVFT24FRU1x
BUXOdAVFDngFRQx7BUUJfgVFhoEFRYiEBUXEhwVFRYsFRUOOBUVBkQVFwpQFRcCXBUX/mgVF
fJ4FRXqhBUV4pAVF+acFRfeqBUU3rgVFdrEFRbG0BUWvtwVFdrsFRXC+BUVuwQVFrcQFRe3H
BUXrygVFaM4FRafRBUWl1AVF5dcFRSTbBUUi3gVFYuEFRd7kBUXc5wVF2uoFRVvuBUVZ8QVF
1vQFRRb4BUUY+wVFFv4FRZMBBkWRBAZF0AcGRU0LBkVPDgZFTREGRcoUBkXIFwZFBxsGRUce
BkWGIQZFhCQGRQEoBkUDKwZFQy4GRX4xBkW+NAZFvDcGRT07BkV4PgZFekEGRbVEBkX1RwZF
80oGRXROBkWzUQZFsVQGRfFXBkUsWwZFLl4GRathBkWpZAZF6WcGRedqBkVobgZFZnEGRaV0
BkXgdwZF43oGRR5+BkWfgQZFnYQGRdyHBkUciwZFGo4GRVmRBkXWlAZF1JcGRRSbBkVTngZF
UaEGRZGkBkUOqAZFDKsGRUuuBkWKsQZFyrQGRci3BkVFuwZFR74GRUXBBkXCxAZFAcgGRf/K
BkWAzgZFftEGRXzUBkW81wZFOdsGRTfeBkV24QZFteQGRbPnBkXz6gZFcO4GRXLxBkVw9AZF
7fcGRev6BkUq/gZFqwEHRakEB0WnBwdFJAsHRWQOB0ViEQdF4xQHReAXB0XeGgdFXx4HRZsh
B0WZJAdFGigHRRgrB0UWLgdFlzEHRdI0B0XUNwdFFDsHRU8+B0VRQQdFzkQHRcxHB0UMSwdF
CU4HRYpRB0WIVAdFyFcHRUVbB0VDXgdFQWEHRYBkB0XAZwdF/2oHRXxuB0V6cQdFeHQHRbh3
B0U5ewdFNn4HRbOBB0W2hAdFs4cHRTCLB0VwjgdFbpEHRa2UB0XtlwdF65oHRWieB0WnoQdF
paQHReWnB0UkqwdFIq4HRaOxB0WhtAdF3LcHRd66B0VbvgdFWcEHRZnEB0UWyAdFGMsHRRbO
B0VV0QdFkdQHRdDXB0UQ2wdFT94HRU3hB0WN5AdFCegHRQzrB0VH7gdFhvEHRYT0B0UF+AdF
QfsHRUP+B0V+AQhFvgQIRbwHCEU9CwhFfA4IRXoRCEW6FAhF9RcIRfcaCEV0HghFsyEIRbEk
CEWvJwhFMCsIRWwuCEVuMQhFqTQIRek3CEXnOghFJj4IRadBCEWlRAhFo0cIRSBLCEUiTghF
XVEIRd5UCEXcVwhFHFsIRVteCEVZYQhF1mQIRRZoCEUUawhFU24IRZNxCEWRdAhFDngIRRB7
CEUOfghFioEIRcqECEXIhwhFSYsIRUeOCEVFkQhFhJQIRQGYCEVBmwhFP54IRX6hCEW+pAhF
vKcIRfuqCEV4rghFdrEIRXi0CEX1twhF87oIRTK+CEWvwQhFcMQIRa/HCEUsywhFKs4IRavR
CEWp1AhFp9cIRSTbCEVk3ghFZuEIRePkCEXg5whF3uoIRV/uCEWb8QhF2vQIRdj3CEUY+whF
V/4IRZcBCUWVBAlFFggJRdIKCUVTDglFjxEJRZEUCUUOGAlFDBsJRQkeCUWKIQlFyiQJRcgn
CUUHKwlFQy4JRUExCUWANAlFATgJRf86CUV8PglFfkEJRXxECUX5RwlFOUsJRTZOCUV2UQlF
tlQJRbNXCUUwWwlFcF4JRa9hCUWtZAlF7WcJRSxrCUVsbglFp3EJRaV0CUXldwlFJHsJRWR+
CUVigQlF3oQJReCHCUXeiglFHo4JRZuRCUWZlAlF2JcJRRibCUUWnglFVaEJRdKkCUXQpwlF
EKsJRU+uCUVNsQlFzrQJRQm4CUVJuwlFR74JRYbBCUXGxAlFBcgJRUXLCUVDzglFgtEJRb7U
CUX91wlFPdsJRTveCUV64QlFeOQJRfnnCUU06wlFNu4JRbPxCUWx9AlFr/cJRTD7CUUu/glF
bgEKRa0ECkXpBwpF6woKRSYOCkWnEQpFpRQKRaMXCkUkGwpFIh4KRZ8hCkXeJApF3CcKRRwr
CkVbLgpFmzEKRdY0CkUWOApFFDsKRVM+CkWTQQpF0kQKRRJICkUQSwpFT04KRYpRCkXKVApF
CVgKRQdbCkUFXgpFhmEKRYRkCkXEZwpFQWsKRT9uCkVBcQpFvnQKRbx3CkX7egpFO34KRXqB
CkW2hApF9YcKRTSLCkV0jgpFcpEKRbGUCkXxlwpFLJsKRWyeCkWroQpFqaQKRemnCkUoqwpF
ZK4KRaOxCkWltApF4LcKRSC7CkUevgpF</AssayXData><AssayYData Points="600">NQcnQBekOkDCiz9AuflBQLifQkAIcUNAGBZEQAP6Q0COgkRA8OJEQJ7eRECDwkRA5d9EQCcU
RUCGz0RA0yhFQNsgRUCqW0VAcg1FQL5NRUAm/0RAv4VFQBbkREDcLEVAFVJFQIU1RUD2U0VA
antFQEUORUCaM0VA1ZJFQBC1RUBxj0VAVCpFQIteRUBysUVAPFFFQJajRUCujUVAiLRFQFit
RUAdzEVAfNJFQN6xRUC2rkVAt8pFQHCoRUBMzUVAh6BFQAH3RUC+b0VAUphFQPPrRUBZ8UVA
VwhGQAEZRkAhyEVAcrxFQL7JRUBZ0kVAnKtFQKbjRUAqBUZAOgxGQPkFRkDhIkZAISxGQFcV
RkDtPEZApv9FQC0ARkA8v0VA2C9GQF7ZRUC9QEZALEhGQIaQRkDsW0ZAmG1GQHGDRkCqUEZA
npJGQBNxRkALRUZAR3FGQNudRkB8q0ZAotpGQBi0RkCWoUZAgLhGQJvwRkCd1kZAF5hGQCXD
RkCyikZAeq1GQBSnRkA9F0dAKu5GQDW0RkDNCkdAS8dGQDrtRkDsB0dA6elGQFEWR0AH70ZA
JMtGQAwQR0AlHEdAvCFHQP7dRkDnIEdA6zNHQKwXR0C6SkdAX0tHQJB4R0CLAkdAqDlHQCNt
R0CmIUdArvdGQMxjR0BtX0dAKRZHQNFBR0DRZEdA8F1HQM0sR0CZYUdAMSNHQC4nR0AmeUdA
axxHQNRUR0A2pUdAzklHQGBVR0Bkh0dAuttHQLy3R0CY5EdAOX5HQHmOR0AWmEdAhH5HQICs
R0CSw0dAvvBHQHjnR0BztUdAFPVHQBLQR0CN7kdAAOtHQGTDR0BqMUhAHMxHQA2/R0CYPUhA
rYtHQPL/R0A1J0hA2wpIQKgMSECD/kdA3dxHQC4ySECINUhAxkFIQNY4SEDXNUhAnCtIQMBg
SEBzKkhAtGxIQEE2SECVUkhAaUhIQEcpSEDbcEhAVFpIQEpXSEDggUhA8nFIQISMSEDzKEhA
c6lIQPCLSEC0X0hAIndIQG2eSECP1UhAi3NIQHmASEC75UhAtaBIQKIqSUBmxkhAgptIQFbB
SEBSGElAqe9IQLn8SEBZHElAh8NIQGH2SEDnIUlAAvlIQEYOSUBOT0lAal1JQAAJSUBh1khA
XRFJQJAtSUBMNklA4DRJQPYBSUDDKUlAN1lJQOU3SUDXh0lApH5JQP5LSUAjH0lAlTNJQOdv
SUCeI0lAGmFJQIuvSUDrn0lAkEhJQG6HSUAVgklApXJJQFFVSUANkklA/GlJQIKsSUADmUlA
ibBJQNKhSUDNaklAd8xJQOmNSUC0iUlAnrJJQAyfSUC2kUlAnvVJQDy6SUDqhElA3cpJQKLb
SUD2IUpAoiFKQM7XSUBc50lAOqRJQBXhSUB+A0pAjw1KQAftSUBa8klAuMpJQPkISkA5/UlA
iPdJQPotSkC1A0pACEVKQKUcSkBxyUlAiw5KQOASSkDUYEpADeJJQCooSkBwFkpAmV1KQMUx
SkCDIEpAE2BKQDM8SkAeY0pALE5KQDFrSkA7ZkpAGoFKQHSDSkAhcEpA/mxKQMp9SkAiqUpA
NchKQFGjSkDzZUpAv6tKQL/OSkDCx0pAgqxKQEewSkBlykpAptlKQNXTSkDC40pAFORKQH4j
S0Bi/kpAyCVLQFLsSkB6CUtAEPZKQEgbS0Ay60pAoBRLQBDqSkDD4UpAk/dKQBjxSkDO/UpA
dSZLQEbvSkA+4UpAL/RKQHTlSkDkNktAchJLQEZFS0CgD0tA7QVLQB//SkCUIUtA4CtLQFce
S0ArS0tA3AJLQMikS0ASN0tA5nRLQFltS0CGXUtAvYJLQDNeS0AWX0tAb6lLQMd+S0C9qUtA
95BLQPCDS0B0tUtAUrhLQI+1S0CijEtAOrpLQL8QTEBT3EtAH+RLQNO0S0CN+ktAsNdLQGLW
S0Dw9UtA3OhLQH2/S0CQ9ktAy/lLQPslTEBStktAfN1LQCv0S0AENUxAPTRMQGZYTEBe8EtA
S/1LQFItTEBAN0xAB2xMQBlPTEDoRkxAFjhMQMVjTEAGhExAQYtMQPROTEDdXUxASZVMQKVj
TEBAbUxAlidMQIFXTEBwiUxATnZMQDxoTEBTkExAxWxMQDB+TEBiwExA7qdMQHuOTEBRg0xA
KaBMQPqHTEDjAU1AA7hMQEinTECOrUxAIGdMQFPGTEBWlkxAhatMQKcETUDIpExAd71MQGzI
TEB4pkxAEKZMQLXgTEBswExAZt1MQLXeTEDT20xAb/JMQNzSTEAiSE1Awt1MQI4PTUCfEE1A
xBtNQFFMTUD+OU1ABAJNQM9QTUAJA01AuURNQPh1TUC2Fk1A+ipNQM4PTUBaMU1AERtNQLM6
TUBeUk1AfDJNQGuFTUCmMU1Am5VNQAVHTUBWRk1AbXFNQEOwTUD0YE1A1bFNQImVTUB22U1A
64xNQJeFTUAUdU1AqaRNQHGaTUDv401A05pNQOCCTUAo201AJflNQO7xTUCLmk1Aj69NQOmt
TUADuE1AuDFOQL8CTkCf601AZPNNQM/+TUD/+U1AmStOQCbHTUAV3k1AsOxNQMwnTkBXIE5A
2v9NQO86TkCr9k1AGSJOQAAITkCMJU5ASUFOQHYpTkDrP05A4ypOQItJTkBCGE5A+XpOQIjX
TkD9OE5AyWZOQPlzTkB/dU5ATmVOQMM/TkDGTE5AvFBOQNCFTkBpe05AUVBOQAVsTkBRm05A
sqtOQAmtTkDCVU5ArWdOQNWMTkDuzU5A3qZOQGPZTkALtk5AlbdOQNqSTkAH0E5AZvJOQNr3
TkCI5E5AG9ZOQGYST0BxqE5A2pdOQAPETkAY7U5Ahu9OQES6TkD5705AANNOQMkvT0CK5E5A
vhhPQD8dT0BUBk9Ap/1OQIn0TkCjEU9AwepOQC91T0AB+U5AaU1PQGbaTkA5I09APExPQHZc
T0CQmU9ArURPQLYzT0Dodk9AO29PQMJlT0CeZ09AWZ5PQCB6T0A7oU9AW4ZPQJlcT0CLTk9A
O7lPQMqgT0B3zk9AcKxPQLSDT0BkmE9AxpNPQALIT0B/wE9Ays1PQFOXT0Cpz09AHc5PQAGp
T0Dsn09ATslPQMS5T0B+009AF4ZPQKf0T0C7w09AZuBPQBHmT0CYqU9AtwVQQNf/T0AqmU9A
rTpQQKEbUEDv6E9AZftPQMb0T0BBClBA</AssayYData></Step><Step><CommonData><SampleLocation>4</SampleLocation><SampleID></SampleID><SampleGroup></SampleGroup><SampleInfo></SampleInfo><SampleRow>K</SampleRow><SamplePlate>1</SamplePlate><WellType>BUFFER</WellType><Concentration>-1</Concentration><ConcentrationUnits>µg/ml</ConcentrationUnits><MolarConcentration>-1</MolarConcentration><MolarConcUnits>nM</MolarConcUnits><MolecularWeight>-1</MolecularWeight><Temperature>30</Temperature><StartTime>2387812</StartTime><AssayTime>100</AssayTime></CommonData><FlowRate>1000</FlowRate><StepType>DISASSOC</StepType><StepName>Dissociation</StepName><StepStatus>OK</StepStatus><ActualTime>99.993</ActualTime><CycleTime>0.2</CycleTime><AssayXData Points="500">UcEKRZDECkXQxwpFD8sKRU/OCkWK0QpFiNQKRcjXCkUH2wpFR94KRUXhCkWE5ApFxOcKRcLq
CkUB7gpFfvEKRXz0CkV69wpFufoKRTr+CkU4AQtFeAQLRbMHC0W1CgtF8Q0LRTARC0VwFAtF
7RcLRe8aC0XtHQtFaiELRakkC0XpJwtF5yoLRSYuC0VlMQtFoTQLReA3C0UgOwtFHj4LRV1B
C0WdRAtFm0cLRRhLC0UaTgtFVVELRZVUC0XUVwtF0loLRRJeC0WOYQtFT2QLRY5nC0XOagtF
CW4LRYpxC0WIdAtFhncLRQd7C0UFfgtFRYELRYCEC0XAhwtF/4oLRT+OC0V+kQtFuZQLRbuX
C0X3mgtFNp4LRXahC0W1pAtF9acLRfOqC0UyrgtFbrELRa20C0XttwtFrboLRSq+C0VqwQtF
qcQLRafHC0UkywtF5M0LRSTRC0Wh1AtFn9cLRd7aC0Ue3gtFHOELRVvkC0XY5wtF1uoLRRbu
C0VV8QtFU/QLRZP3C0UP+wtFT/4LRU0BDEWMBAxFzAcMRQsLDEVLDgxFhhEMRYQUDEXEFwxF
AxsMRUMeDEVBIQxFwiQMRcAnDEW+KgxFOi4MRXoxDEV4NAxFtzcMRfc6DEX1PQxFdkEMRXRE
DEWvRwxF70oMRfFNDEUsUQxFrVQMRatXDEXrWgxFJl4MRShhDEVjZAxF5GcMRSRrDEUibgxF
YXEMRZ10DEXcdwxFHHsMRVt+DEVZgQxFmYQMRdiHDEUUiwxFFo4MRVGRDEWQlAxFjpcMRQ+b
DEVPngxFTaEMRYykDEWKpwxFyqoMRUeuDEVFsQxFhLQMRcS3DEXCugxFAb4MRX7BDEV8xAxF
vMcMRfvKDEX5zQxFONEMRXjUDEW31wxF89oMRTLeDEVy4QxFseQMRfHnDEXv6gxFLu4MRWrx
DEWp9AxF6fcMReb6DEUm/gxFZQENRWMEDUXgBw1FIAsNRR4ODUVdEQ1FnRQNRZsXDUUcGw1F
Gh4NRRghDUWVJA1FlycNRdIqDUVTLg1FUTENRU80DUXQNw1FzjoNRQ0+DUWKQQ1FiEQNRYZH
DUUHSw1FR04NRYJRDUWEVA1FwFcNRf9aDUX9XQ1FfmENRb5kDUV6Zw1F+2oNRTZuDUU4cQ1F
tXQNRbN3DUWxeg1FMn4NRXKBDUVwhA1F7YcNRa2KDUXtjQ1FapENRWiUDUWnlw1FJJsNReSd
DUUkoQ1FoaQNRaOnDUXeqg1FX64NRV2xDUWZtA1F2LcNRRi7DUVXvg1FFMENRVPEDUXUxw1F
0soNRU/ODUVN0Q1FT9QNRczXDUXK2g1FCd4NRYrhDUWI5A1FhucNRQPrDUVD7g1FQfENRcL0
DUV+9w1FvvoNRT/+DUU9AQ5FeAQORbcHDkW1Cg5F9Q0ORXYRDkV0FA5FsxcORbEaDkXxHQ5F
LCEORa0kDkXtJw5F6yoORektDkVlMQ5FpTQORaM3DkUkOw5FIj4ORSBBDkWhRA5F3EcORd5K
DkVbTg5FWVEORVdUDkXYVw5FGFsORRZeDkVVYQ5FU2QORZNnDkUPaw5FDW4ORU1xDkVLdA5F
zHcORcp6DkVHfg5FhoEORYSEDkWChw5FwooORQGODkVBkQ5FvpQORbyXDkW+mg5FOp4ORXqh
DkV4pA5Ft6cORfeqDkX1rQ5FcrEORbG0DkWvtw5F77oORS6+DkUswQ5FqcQORavHDkXmyg5F
Js4ORWXRDkVj1A5F5NcOReLaDkUi3g5FXeEORV/kDkWb5w5FHOsORRruDkVZ8Q5FV/QORdT3
DkXW+g5FEv4ORVEBD0WQBA9FjgcPRQ8LD0VLDg9FTREPRYgUD0XIFw9FxhoPRUceD0WGIQ9F
hCQPRcQnD0X/Kg9FAS4PRX4xD0W+NA9FvDcPRfs6D0U6Pg9FOEEPRbVED0WzRw9F80oPRTJO
D0VyUQ9FsVQPRe1XD0XrWg9FKl4PRShhD0WpZA9Fp2cPReZqD0Umbg9FYXEPRWN0D0Xgdw9F
IHsPRR5+D0VdgQ9FnYQPRZuHD0UYiw9FV44PRRiRD0WVlA9Fk5cPRdKaD0VTng9FUaEPRU+k
D0XMpw9FC6sPRQmuD0WKsQ9FiLQPRYa3D0UHuw9FQ74PRUHBD0XCxA9FwMcPRb7KD0X9zQ9F
etEPRXzUD0W81w9F99oPRTbeD0U04Q9FteQPRfHnD0Wx6g9FLu4PRW7xD0Vs9A9F7fcPRev6
D0Xp/Q9FagEQRaUEEEWnBxBFJAsQRSIOEEUgERBFoRQQReAXEEXeGhBFHh4QRVkhEEVbJBBF
2CcQRRgrEEUWLhBFFDEQRZU0EEWTNxBFDzsQRU8+EEVNQRBFjEQQRcxHEEULSxBFCU4QRYZR
EEWEVBBFhlcQRQNbEEVDXhBFQWEQRb5kEEXAZxBFvmoQRTpuEEV6cRBFeHQQRbd3EEX3ehBF
9X0QRXKBEEWxhBBFr4cQRe+KEEUujhBFLJEQRbGUEEXplxBF65oQRemdEEVloRBFY6QQReSn
EEUkqxBFIq4QRWGxEEWdtBBFn7cQRdq6EEVbvhBFWcEQRVfEEEXYxxBFFMsQRRbOEEVR0RBF
kNQQRY7XEEUP2xBFT94QRU3hEEWM5BBFyOcQRcrqEEVH7hBFhvEQRYT0EEXE9xBFA/sQRQH+
EEU=</AssayXData><AssayYData Points="500">7QhPQJ2VTUBweEtA28xIQI+KRkB/zUNA/MZBQO+xP0AXDT5AeYY8QJZSO0DkTzpAgXk5QJGx
OEAxAjhAlf02QCF5NkDZ+DVADOo1QDgrNUD0zjRAUuU0QGnHNEArYTRAkuwzQPDBM0DHszNA
KpAzQO1jM0AwbjNAcnQzQGICM0CBozJAdwIzQBHzMkDpqzJAFuMyQH/pMkBNyjJAw+IyQJh2
MkC7ojJA96cyQNqYMkD9YzJA41EyQMQ+MkBmPjJAXzYyQH4CMkBVQTJAqQcyQHA7MkDOCzJA
7yMyQIbzMUCA+DFAnN0xQEIRMkDy4TFAbfQxQEgXMkB+zTFAhfgxQLvkMUDCoTFAu+sxQJq4
MUC7jzFACbAxQLitMUCfkDFA7K4xQJ7NMUDToDFA3ogxQKXuMUBm5zFAvrwxQIfbMUBB4TFA
TKwxQGCWMUBVyjFAc6kxQERKMUAT4DFAHuUxQKt/MUBzrzFAbYYxQDm2MUDwZTFARkMxQO0h
MUCLXzFA+G0xQDl0MUBiojFA5nMxQClcMUCDuzFA+MgxQCahMUCWHTFA47AxQLJtMUDChjFA
y2ExQGedMUDQfDFAaWUxQD5VMUBxKTFAVnwxQKxZMUAiYTFANXMxQHhkMUAkTjFA8D0xQI+K
MUDaezFAtYIxQMk2MUAE0jBA8h8xQPFAMUAjRjFAcCUxQJZqMUBfYDFA7DsxQP4wMUD7ZTFA
QmUxQL5XMUBmXzFAz4YxQItPMUBLTDFAoZwxQORkMUAiNjFAgUExQP+QMUDgiDFA4mkxQJKq
MUAySzFAWIUxQJ5MMUAbcTFAU10xQEWoMUDfGTFAcBcxQOZsMUDtIDFAuSwxQC48MUBbMzFA
UQQxQAMtMUAlPzFAOkUxQA00MUBEOjFASycxQL08MUDcSDFAqpwxQIRJMUA2bzFAeHsxQKBG
MUCyVjFA9xwxQItQMUAfhTFAhh8xQGVUMUBTMzFADjUxQAMIMUD8nDFAEEMxQGlCMUBKLDFA
ISMxQKFxMUDNLjFAR2cxQJBTMUBORzFAtHYxQAxYMUC6NzFA4FgxQLQxMUA8PjFAa0YxQMpB
MUCSOjFArJUxQPVXMUDSXTFA8I4xQOolMUA1OjFAsmMxQCVAMUBuHjFAwFwxQNgrMUCcMzFA
7UYxQB8pMUAfGzFAOn8xQJpMMUAlNzFAPgUxQJFiMUANaTFA52kxQItGMUCMJzFAm3wxQD12
MUCPHTFAcSgxQLEYMUCXNzFAM1gxQMcmMUDhDDFAW2oxQAtQMUDWTjFAIDAxQE9GMUCK6jBA
fhQxQGxCMUALMjFAnCkxQB0qMUCrSDFAQV4xQDB2MUDYNzFAYzAxQMEhMUDDXTFAHZsxQDZT
MUDcODFAiHcxQLZ/MUBWljFA5pgxQNlhMUDWoTFAF30xQJVjMUDBBDFAVDMxQBwjMUDJQTFA
CvEwQPpSMUDZITFAEDQxQDUIMUA4HTFAYDsxQDvoMECfGTFARjQxQFwMMUD2MTFAQxgxQEoQ
MUADSTFAOW4xQHn4MEDjXzFAP2cxQFlDMUAWcTFAvBUxQKtqMUDrZDFAhXQxQOh8MUAJOTFA
XWUxQPttMUCKnjFAgIsxQMkuMUAvKDFAAVsxQNhVMUCeBTFA+UMxQCSCMUA/XzFAJE0xQMxB
MUChADFAgkUxQIL8MEA8MzFAkEMxQINHMUCLJjFAWH0xQBl1MUC4UDFAKlQxQFmdMUDeGDFA
QU0xQI0HMUBONjFAFPswQJP5MEAmPDFAQhsxQAYeMUBNKzFAh0oxQK9GMUDGOjFACRgxQEEt
MUClVzFAhkIxQI0uMUDLLTFAH14xQCc+MUAO6zBA/iExQBstMUDiRTFANlMxQLdcMUAmIjFA
SvcwQDBCMUD0WjFAJBIxQM8fMUDyPzFAiUUxQBc9MUBGUzFA1QMxQI4gMUDnQTFATWwxQITs
MECx9jBAxgMxQGxVMUApTjFAKj0xQFtXMUCzTDFAO3cxQM1IMUBzTzFAiF0xQEJTMUBWRTFA
UkwxQKUEMUAB/zBAwFkxQAWNMUCOqDFATVYxQFwgMUBTyjFAdTUxQMNSMUAnUzFAJjYxQOlt
MUBqVzFAbkwxQNBlMUBCSDFA5UQxQEc/MUBjBzFAdRkxQL5CMUBLKTFANWUxQBxZMUBfcDFA
pycxQHI9MUB+MjFA1VUxQPlkMUADdzFAkGAxQApiMUDMhTFAY08xQNY6MUBOTDFASE4xQHd6
MUB6MTFAHFsxQIptMUC9HzFAZikxQCFgMUC/YjFAwlIxQH8rMUCOQjFA5DQxQJ1lMUBOPDFA
uiYxQNcpMUBt+DBA6DQxQMpiMUAXQzFAjz4xQPQcMUCLfDFA3wkxQKFgMUCKkDFAGugwQNIg
MUAtPDFAg1ExQK9aMUAOdTFAYQ0xQFZOMUDEZDFADgExQP8TMUAURzFAckUxQCEGMUCjCjFA
sjQxQD8oMUANJTFACSMxQIbdMECMFDFAeTUxQPJAMUDI9TBAPV4xQDxYMUBAQzFAx1QxQAMN
MUA0ODFAdkQxQB1cMUBkKjFA/zUxQJJTMUAkRTFAnzkxQH5VMUB+AjFAyX4xQFxMMUDBKDFA
7k8xQKstMUDi3jBAyw4xQLb/MECYJDFA+AwxQLNdMUCvOjFAyjUxQAU3MUAkITFAVuMwQD4z
MUA=</AssayYData></Step><Step><CommonData><SampleLocation>6</SampleLocation><SampleID></SampleID><SampleGroup></SampleGroup><SampleInfo></SampleInfo><SampleRow>K</SampleRow><SamplePlate>1</SamplePlate><WellType>BUFFER</WellType><Concentration>-1</Concentration><ConcentrationUnits>µg/ml</ConcentrationUnits><MolarConcentration>-1</MolarConcentration><MolarConcUnits>nM</MolarConcUnits><MolecularWeight>-1</MolecularWeight><Temperature>30</Temperature><StartTime>2493923</StartTime><AssayTime>60</AssayTime></CommonData><FlowRate>1000</FlowRate><StepType>BASELINE</StepType><StepName>Baseline</StepName><StepStatus>OK</StepStatus><ActualTime>59.9939</ActualTime><CycleTime>0.2</CycleTime><AssayXData Points="300">NAERRXMEEUWvBxFF7goRRewNEUVtERFFaxQRRWkXEUXmGhFFJh4RRSghEUVjJBFFoycRReIq
EUUiLhFFIDERRV80EUWaNxFF2joRRRk+EUUXQRFFmEQRRdhHEUWUShFFEU4RRVFREUVPVBFF
0FcRRc5aEUXMXRFFC2ERRYhkEUWKZxFFB2sRRQVuEUUDcRFFhHQRRcN3EUXBehFFPn4RRTyB
EUU+hBFFu4cRRfuKEUU6jhFF95ARRXiUEUV2lxFF8poRRTKeEUVxoRFFLqQRRa+nEUXuqhFF
7K0RRSyxEUVntBFFabcRRaW6EUUmvhFFJMERRWPEEUWjxxFFocoRReDNEUVd0RFFW9QRRZrX
EUXa2hFF2N0RRVXhEUWU5BFFkucRRdLqEUUR7hFFD/ERRZD0EUXM9xFFzvoRRQn+EUULARJF
RgQSRccHEkXFChJFBQ4SRUQREkVCFBJFvxcSRb0aEkX9HRJFPCESRTokEkV6JxJF9yoSRfUt
EkU0MRJFczQSRXE3EkWxOhJFMj4SRTBBEkVvRBJFq0cSRa1KEkUqThJFKFESRWdUEkWnVxJF
5loSRSJeEkVhYRJFoWQSRZ5nEkXeahJF3G0SRV1xEkWYdBJFlncSRdZ6EkXUfRJFE4ESRZSE
EkWShxJF0ooSRQ2OEkUPkRJFT5QSRcyXEkXKmhJFx50SRUihEkVGpBJFhqcSRQOrEkUBrhJF
QLESRYC0EkV+txJF/7oSRTq+EkU4wRJFeMQSRbfHEkX3yhJFNs4SRTTREkVz1BJFs9cSRbHa
EkUu3hJFbeESRS7kEkWr5xJFqeoSRejtEkVl8RJFY/QSRWX3EkXi+hJF4P0SRSABE0WcBBNF
ngcTRZwKE0UZDhNFFxETRVcUE0XYFxNF1hoTRRUeE0VRIRNFkCQTRdAnE0XOKhNFDS4TRU0x
E0VLNBNFxzcTRQc7E0XHPRNFREETRYREE0WCRxNFA0sTRQFOE0X/UBNFfFQTRbtXE0W5WhNF
Ol4TRfdgE0U2ZBNFt2cTRbVqE0X1bRNFMHETRTJ0E0VtdxNF7noTRex9E0UsgRNFa4QTRWmH
E0WpihNFJo4TRWWRE0WllBNFYZcTReKaE0UdnhNFIKETRZykE0WapxNFmKoTRRmuE0VZsRNF
V7QTRdS3E0WUuhNF1L0TRVHBE0WQxBNFjscTRc7KE0UNzhNFC9ETRYjUE0WG1xNFxdoTRQXe
E0UD4RNFQuQTRb/nE0X/6hNF/e0TRTzxE0V89BNFevcTRfv6E0U2/hNFOAEURTYEFEW3BxRF
8goURfANFEVtERRFbxQURW0XFEXqGhRFKh4URSghFEWpJBRFZScURaUqFEUmLhRFYTEURV80
FEWeNxRFnDoURdw9FEVdQRRFmEQURZpHFEXWShRF2E0URRdRFEWUVBRF1FcURdJaFEURXhRF
TWEURU9kFEXMZxRFymoURQluFEUHcRRFiHQURcN3FEXFehRFBX4URUCBFEU+hBRFv4cURf+K
FEX9jRRFPJEURXiUFEV6lxRF95oURTaeFEU0oRRFc6QURXGnFEWxqhRFLq4URSyxFEVrtBRF
q7cUReq6FEXovRRF</AssayXData><AssayYData Points="300">I54wQEjNMECCjjBArpEwQIN/MEB8oTBAhyswQCUoMEBsMDBAASYwQBxSMEDI+y9AOwgwQE8V
MEAb3y9A8NQvQPeiL0DR0C9AkrEvQNijL0DfbC9ACaEvQBl3L0Bzki9AGVwvQNN4L0A9dC9A
JjAvQLtAL0CqMC9AUhAvQCwKL0B7NS9AGBYvQGcuL0CQGS9AbpIuQGQYL0BW2y5AsTkvQCkE
L0CczS5Asu0uQG7/LkAaoS5Ac8IuQOCVLkDOkS5Ap84uQHSyLkBTxy5ADZUuQDePLkAgkC5A
2nYuQJewLkDNry5A+IwuQAtkLkAhTC5ADokuQOwlLkB5ey5AzaEuQMapLkCxQy5ALGkuQBFx
LkC4QC5AD38uQAdGLkAfPy5AITQuQIdOLkAdKC5AwPMtQD8+LkD+My5AhyQuQOBlLkCCHC5A
I0suQMMyLkDqLS5AthAuQHoKLkCXEC5AX3wuQJdILkCBKi5APOwtQNxILkBTRy5AUBkuQFU6
LkDQES5AwRMuQO8zLkBQTy5AqiEuQOgsLkD56y1AbgAuQMkdLkCjwy1AtoctQNq+LUDj8S1A
PLUtQAIWLkA6/y1A7cUtQA0LLkBVyC1A+nwtQCK5LUC+0i1ALLctQCeyLUAWzC1AorItQE34
LUDcty1AsM4tQD6vLUCoxy1AS+AtQN2KLUAy5S1AD24tQJ21LUARYi1AUaEtQIFbLUDDoi1A
SrctQMRlLUBBZy1AZa0tQJ0TLUAyYy1Ag6ctQASDLUBS0y1AMIktQNtnLUA03C1AFKYtQPDD
LUA6iS1A5IktQKaZLUC2Qy1APbEtQLZ+LUBimC1AZU8tQNWoLUBlcy1A42gtQNtkLUC2aS1A
ilstQE47LUAoLi1Ak1ktQI12LUCbPi1AxlYtQEpHLUDBGS1A+HAtQNqOLUB9Ii1A5HgtQJBo
LUCfby1ARZ0tQFWlLUDleS1A5nwtQKxtLUB4fy1AIVQtQC+HLUC7TS1AVpwtQAa+LUB8my1A
oX8tQMMgLUBBZS1AK0MtQOIILUADSy1A8DctQBhPLUBqXi1A9y8tQLM9LUBGHS1AFtwsQK4u
LUAcJC1AYR4tQKsVLUARZy1AsjctQHMWLUCHFi1AGjotQLVOLUATRy1AsA4tQBU8LUA6OC1A
VzEtQFUfLUDl7ixAC2gtQEwgLUCgHC1AhUItQLfcLEArcC1AfP4sQBcKLUCLAi1AliMtQJYi
LUB1MC1AitksQMbwLEAf2ixASjItQEbvLEC0DC1ASBYtQLz3LEDCKy1AkRstQFbpLEBjvyxA
CUUtQKTSLECx+CxApgotQDLMLEBm2CxAm+8sQGwQLUDZJC1AXrksQILTLEBD9SxAs/YsQDIN
LUCk0SxA6sssQLIGLUDAySxAF+ssQAXvLEA/1SxAQEAtQPveLEAY9ixA+88sQBMuLUDx5yxA
TwEtQITzLED/0ixAm84sQEjfLEBE9SxAZ/MsQDzVLEB64CxAPZksQF7DLEAu3CxAJrEsQEfe
LEDVHy1ATdksQLPbLEBz6ixAaQ8tQL7kLEDb5ixAds8sQDrxLECW7SxAXqYsQCeiLED+2SxA
q7QsQMUXLUCh9ixA</AssayYData></Step><Step><CommonData><SampleLocation>12</SampleLocation><SampleID></SampleID><SampleGroup></SampleGroup><SampleInfo></SampleInfo><SampleRow>K</SampleRow><SamplePlate>1</SamplePlate><WellType>KSAMPLE</WellType><Concentration>-1</Concentration><ConcentrationUnits>µg/ml</ConcentrationUnits><MolarConcentration>-1</MolarConcentration><MolarConcUnits>nM</MolarConcUnits><MolecularWeight>-1</MolecularWeight><Temperature>30</Temperature><StartTime>2560534</StartTime><AssayTime>120</AssayTime></CommonData><FlowRate>1000</FlowRate><StepType>ASSOC</StepType><StepName>Association</StepName><StepStatus>OK</StepStatus><ActualTime>119.992</ActualTime><CycleTime>0.2</CycleTime><AssayXData Points="600">G8EURVrEFEWaxxRFmMoURRXOFEUX0RRFUtQURZLXFEXR2hRFEd4URVDhFEVO5BRFjucURYzq
FEUJ7hRFSPEURUb0FEWF9xRFxfoURcP9FEVAARVFfwQVRX0HFUW9ChVF/A0VRfoQFUV3FBVF
txcVRbkaFUX0HRVFNCEVRTIkFUWzJxVFsSoVRfAtFUUvMRVFazQVRW03FUXqOhVFqj0VReZA
FUVnRBVFpkcVReJKFUXkTRVFH1EVRR1UFUVdVxVF3loVRRleFUUbYRVFVmQVRZZnFUWYahVF
FW4VRVRxFUVSdBVFkncVRc16FUXPfRVFTIEVRUqEFUVIhxVFiIoVRQmOFUUHkRVFg5QVRYGX
FUWDmhVFAJ4VRUChFUU+pBVFv6cVRb2qFUW7rRVFOLEVRXe0FUW3txVFd7oVRfS9FUU0wRVF
MsQVRa7HFUXuyhVFrs0VRSvRFUVr1BVFadcVRebaFUXo3RVF5uAVRWPkFUWi5xVFoOoVReDt
FUUf8RVFHfQVRV33FUXZ+hVF1/0VRRcBFkVWBBZFVAcWRdUKFkURDhZFExEWRU4UFkWOFxZF
jBoWRQ0eFkVMIRZFSiQWRUgnFkXFKhZFBC4WRQIxFkWDNBZFgTcWRcE6FkUAPhZFPEEWRT5E
FkW7RxZFuUoWRbdNFkU4URZFd1QWRXVXFkW1WhZF8F0WRfJgFkUtZBZFrmcWRaxqFkXsbRZF
K3EWRSl0FkWmdxZF5noWReR9FkUjgRZFY4QWRWGHFkXeihZFHY4WRRuRFkUdlBZFmpcWRdma
FkXXnRZFVKEWRVakFkWSpxZF0aoWRRGuFkUPsRZFkLQWRY63FkWMuhZFy70WRUjBFkVGxBZF
SMcWRcXKFkXDzRZFAtEWRX/UFkWB1xZFvdoWRfzdFkX64BZFe+QWRbvnFkW56hZF+O0WRTTx
FkU29BZFs/cWRfL6FkXw/RZFLwEXRS0EF0VtBxdF6goXRegNF0UnERdFJRQXRaYXF0XmGhdF
5B0XRSMhF0VfJBdFYScXRZwqF0UdLhdFGzEXRRk0F0WaNxdFmDoXRdM9F0VUQRdFUkQXRZJH
F0XRShdFz00XRUxRF0VKVBdFTFcXRclaF0UJXhdFSGEXRUZkF0WGZxdFwWoXRQBuF0X+cBdF
f3QXRb93F0V7ehdF/H0XRfqAF0V3hBdFt4cXRbWKF0WzjRdFNJEXRTKUF0VxlxdF7poXRa6d
F0XuoBdFa6QXRWmnF0WoqhdF6K0XReawF0UltBdForcXRaC6F0UhvhdFH8EXRR3EF0WexxdF
2coXRRnOF0UX0RdFGdQXRZbXF0XV2hdF090XRVDhF0UR5BdFjucXRc3qF0XL7RdFC/EXRYz0
F0VI9xdFiPoXRQT+F0UHARhFQgQYRYEHGEV/ChhFvw0YRUARGEU+FBhFfRcYRbkaGEW7HRhF
9iAYRXckGEW3JxhFtSoYRfQtGEUvMRhFbzQYRa43GEXuOhhF7D0YRepAGEVrRBhFaUcYReZK
GEUlThhF5lAYRWNUGEWiVxhFoFoYReBdGEUfYRhFHWQYRV1nGEWYahhF120YRRdxGEVWdBhF
VHcYRZR6GEURfhhFD4EYRU6EGEWOhxhFzYoYRQ2OGEVIkRhFiJQYRYaXGEXFmhhFBJ4YRUSh
GEVCpBhFgacYRcGqGEW/rRhFPLEYRXu0GEV5txhFuboYRfi9GEX2wBhFc8QYRbPHGEWwyhhF
8M0YRe7QGEUt1BhFrtcYRazaGEXo3RhFJ+EYRSnkGEVl5xhF5uoYReTtGEUj8RhFY/QYRZ73
GEXe+hhFHf4YRRsBGUVaBBlFmgcZRdkKGUUVDhlFExEZRVIUGUWSFxlF0RoZRc8dGUVMIRlF
TiQZRYonGUXJKhlFxy0ZRUgxGUVGNBlFRDcZRYM6GUUAPhlFAkEZRX9EGUV9RxlFe0oZRfxN
GUX6UBlFOlQZRbdXGUW1WhlFt10ZRTRhGUVzZBlFs2cZRe5qGUXwbRlFL3EZRWt0GUWqdxlF
6noZReh9GUXmgBlFZ4QZRaKHGUWkihlFIY4ZReKQGUVflBlFnpcZRZyaGUXcnRlFG6EZRRmk
GUWWpxlFlKoZRdOtGUVUsRlFUrQZRVC3GUXNuhlFDb4ZRQvBGUWMxBlFiscZRYjKGUUJzhlF
RNEZRYPUGUWB1xlFwdoZRQDeGUVA4RlFPuQZRbvnGUW96hlF+O0ZRTjxGUV39BlFdfcZRbX6
GUX0/RlFNAEaRTIEGkWuBxpF7goaRewNGkXqEBpFaxQaRaoXGkWoGhpF6B0aRSMhGkUlJBpF
oicaReIqGkXgLRpFHzEaRV80GkVdNxpFnDoaRRk+GkUXQRpFVkQaRZZHGkXRShpFEU4aRVBR
GkVOVBpFjlcaRc1aGkUNXhpFC2EaRYhkGkWKZxpFiGoaRQRuGkVEcRpFQnQaRYF3GkXBehpF
v30aRTyBGkV7hBpFeYcaRbmKGkX4jRpF9pAaRXeUGkWzlxpFtZoaRfCdGkUvoRpFLaQaRa6n
GkXqqhpF7K0aRSuxGkVntBpFprcaRea6GkXkvRpFI8EaRWPEGkVhxxpF3soaRR3OGkUb0RpF
WtQaRZrXGkXZ2hpFFd4aRVThGkVS5BpFkucaRZDqGkUR7hpFUPEaRU70GkWO9xpFyfoaRcv9
GkVIARtFiAQbRUQHG0XFChtFBA4bRQIRG0V/FBtFvxcbRb0aG0X8HRtFPCEbRXskG0W3JxtF
uSobRfQtG0U0MRtFczQbRbM3G0XyOhtF8D0bRS9BG0VrRBtFqkcbRepKG0XoTRtFJ1EbRWdU
G0VlVxtF4lobRSFeG0XiYBtFX2QbRZ5nG0WcahtFHW4bRRtxG0UZdBtFlncbRdV6G0XTfRtF
E4EbRVKEG0VQhxtF0YobRQ2OG0VMkRtFjJQbRYqXG0XJmhtFCZ4bRUihG0WDpBtFhqcbRcGq
G0UArhtFQLEbRX+0G0W/txtFe7obRfy9G0U4wRtFOsQbRbfHG0W1yhtF9M0bRTTRG0Uy1BtF
rtcbRbDaG0Xs3RtF7uAbRSnkG0Vp5xtFqOobRejtG0Xm8BtFJfQbRWX3G0Wg+htF4P0bRR8B
HEVfBBxFngccRdkKHEUZDhxFFxEcRVYUHEWWFxxF1RocRRUeHEVQIRxFTiQcRY4nHEWMKhxF
DS4cRUwxHEVKNBxFSDccRcU6HEXHPRxF</AssayXData><AssayYData Points="600">vto+QMobTECyAFBAGvtRQDG4U0AZJFRAu71UQJO7VEBoIFVAQIlVQHqmVUAGxFVAkoBVQNnb
VUA4IVZAIyxWQOsRVkAZSFZAgTxWQJCqVkCRy1ZAoKVWQKiLVkB7u1ZAN8VWQHvXVkBxFVdA
wwNXQK2/VkDt81ZAiPdWQIX0VkAUL1dAQ9dWQDAhV0BPKVdAR1JXQBsiV0CJB1dA5mRXQP5p
V0B2QldAtWBXQCqKV0AqcFdAjthXQP3aV0CXh1dAxvJXQBH0V0B2yFdAzANYQIX5V0BuLFhA
kxNYQE1QWEClX1hAmCZYQMg+WEBlTVhAsphYQKdTWEBGc1hAI4JYQN6nWEAS8VhAwp1YQH09
WEBHh1hAA1NYQHUAWUB+rlhAArNYQGaiWECo8VhAE7FYQAjiWECVDVlAk+pYQEbwWEC9KFlA
jC9ZQIFDWUBpO1lA1XxZQFmWWUD28VhAkFtZQFCZWUATcVlARXNZQG7AWUAhgVlAT7lZQDHi
WUDUyFlAba9ZQDzkWUAm6llAheBZQC0DWkDr/FlAutpZQPS4WUB4FFpAUT9aQKztWUD/01lA
AT5aQIgAWkDnYFpASThaQFtmWkAoUlpASpFaQGNqWkD2cFpAepFaQHXZWkDQuFpAvMlaQP6n
WkCJrlpAG/haQO4UW0DGxFpAJNJaQBnUWkCK/VpAwA5bQHXrWkCeKFtAJUZbQGxTW0B/aFtA
Tw9bQOxuW0AqBVtA0JRbQKmqW0AwaltALHRbQCmZW0CXxltAF7ZbQGeEW0DC61tA175bQAzo
W0Cd6FtAh6JbQJsFXEAh8VtATiZcQJ4QXEARHVxAm0NcQHRvXED0e1xAEFdcQKZeXEApc1xA
X2xcQJmlXEB1T1xA4CJcQGiQXEBnyFxAYKlcQPacXEDRUlxAPLpcQIMxXUAQpFxAIrlcQL6t
XEBj51xAGMxcQHW6XEDR2VxA8CZdQAhBXUB2IF1As/tcQOtZXUD6Fl1AMBhdQAk/XUBPwl1A
y6tdQAxZXUCprl1AzO1dQOuJXUDGk11Arr5dQJLiXUCYtl1AM7pdQAvJXUDLz11ArvddQLvJ
XUBfDF5AuRReQIH3XUA2ZF5ApwxeQFQcXkAlVV5AXSleQAIrXkCKFF5AcHteQLdvXkAbYF5A
+4VeQJeHXkC6m15AhaVeQJ6lXkDC115AE59eQKYLX0Aljl5A+LReQB/JXkAMDl9ABC1fQCQv
X0BOGV9AaxNfQCMsX0C+Jl9AhbheQK7YXkC3dF9A3iBfQCwyX0AT+F5AX21fQKdpX0CBdF9A
hzVfQEevX0CYqV9AaFpfQEmGX0Dknl9A8W5fQD+0X0DgbF9A/aZfQPXUX0Cxrl9AfaFfQOMA
YEC/819Ai9NfQD66X0AEDWBAmVxgQHgWYEClFGBA4nlgQOd2YEDfNmBA+XtgQMeIYEBzcGBA
5KtgQOanYEAgrWBA+fBgQA90YEDByGBAa+RgQOimYEBTwWBA+MFgQPbUYEBK12BAQN1gQGyL
YECZ7mBAl7pgQGgfYUDpMGFAvDdhQMfpYECmOGFAZHZhQKT3YECG8WBAEm9hQGRSYUDVZGFA
FElhQFuAYUAIwmFAlJRhQHWUYUBQz2FAYYFhQOaJYUAAX2FAdqhhQPuWYUCJ3GFAxfNhQPrZ
YUDX6mFAyY5hQNz9YUADu2FAWN9hQKuiYUDMKmJANyZiQN1fYkDiS2JA+nNiQJzsYUDubWJA
AUJiQNVgYkBskGJAu0ZiQAZ4YkA5aGJAO3hiQKaZYkDu0WJAFPNiQCjVYkCzCWNAyeJiQHUB
Y0BqF2NARrpiQAsJY0Aq7mJAYuJiQALrYkCEIGNAHhhjQFjmYkAf5mJAzvtiQBNQY0BecWNA
fxZjQOzQYkDDWmNAaYBjQCpeY0C+Y2NApFtjQIYgZED5wGNAg5xjQCjNY0D/gWNA59xjQPSM
Y0AozGNAnsJjQKblY0DB92NAYwtkQPwQZEBNzWNAUwFkQDA4ZEAhGGRA9SJkQAHwY0DvNGRA
qWtkQN6NZEBWn2RAoVNkQNR7ZEDTZWRAGOBkQJq4ZEAmWWRAebdkQKLfZEBtcGRAa+FkQA7X
ZEBLnWRAeu9kQJj3ZEB7nGRAE/5kQFHwZEDzBWVAcxplQMX9ZEBKv2RAEi5lQLMfZUBTV2VA
XyplQJIHZUBLImVAvgRlQDCEZUDa82RAsRdlQBuQZUBIa2VAE0VlQP3lZUAgymVAbYtlQOrR
ZUC4+2VA7KVlQOzDZUBC1WVAxrNlQMfqZUBlFWZA2sBlQHzeZUDPBmZANuhlQHsdZkDLMGZA
WC5mQHIiZkDiWGZAH2ZmQAplZkAfoWZAEktmQAjXZkAReGZAk5ZmQEHDZkCUo2ZAk6FmQPVH
ZkAjg2ZAQPlmQHShZkAD2mZAF2JmQNb5ZkBTyGZAXf1mQPzyZkD+yGZAx/JmQFf5ZkCj8GZA
13FnQBiNZkBx6GZARShnQCsIZ0BcC2dA4FtnQP/rZkC9V2dAzFFnQM1gZ0CYMWdAM2JnQDIj
Z0BffGdAU9VnQNGDZ0DMkGdATaNnQCjZZ0BpomdA46tnQG/KZ0BI+mdAOQRoQPz6Z0CUy2dA
B+1nQLL1Z0ArHGhAWiVoQO1laEDMMGhAuDtoQERJaED3TGhA2TpoQGiqaECQemhAnVdoQDSS
aEAQsmhA25hoQL6IaEADi2hAUU9oQKNqaEC4m2hAUbhoQKXBaEBPx2hAkYpoQLypaEAB0GhA
zdxoQMLFaEDPAmlACBlpQDmLaUDNH2lA4SFpQOwPaUBUQ2lAKB9pQMdwaUDiYGlAWkVpQElU
aUB8PGlAcG1pQABwaUCLXGlAlEZpQPqFaUAKgGlA1bNpQM+PaUBdvGlAoYlpQJKtaUDNw2lA
UwlqQEBuaUD1yWlAQLtpQGDjaUDJ9mlABN5pQK7+aUCVy2lAYBNqQEYQakA/+GlA3zRqQMQY
akBKG2pAnThqQN4ZakDUMGpAp1dqQB45akAcN2pA71dqQGCBakC7Q2pAA5lqQDSjakC3jGpA
/b5qQAC1akAnempA/tVqQBb4akDWwGpAx9JqQMitakBew2pAKSJrQNr8akAwumpAvgdrQBB5
a0CrG2tAcAprQAcSa0DxNmtAamprQPwoa0AKW2tAwjJrQCF7a0B0lmtAKTdrQCuda0DQv2tA
Nr1rQM/Na0D/sGtAgZxrQIFza0Atu2tA</AssayYData></Step><Step><CommonData><SampleLocation>6</SampleLocation><SampleID></SampleID><SampleGroup></SampleGroup><SampleInfo></SampleInfo><SampleRow>K</SampleRow><SamplePlate>1</SamplePlate><WellType>BUFFER</WellType><Concentration>-1</Concentration><ConcentrationUnits>µg/ml</ConcentrationUnits><MolarConcentration>-1</MolarConcentration><MolarConcUnits>nM</MolarConcUnits><MolecularWeight>-1</MolecularWeight><Temperature>30</Temperature><StartTime>2687127</StartTime><AssayTime>100</AssayTime></CommonData><FlowRate>1000</FlowRate><StepType>DISASSOC</StepType><StepName>Dissociation</StepName><StepStatus>OK</StepStatus><ActualTime>100.008</ActualTime><CycleTime>0.2</CycleTime><AssayXData Points="500">+kAcRTlEHEV5RxxFd0ocRfRNHEX2UBxF9FMcRTNXHEWwWhxFrl0cRS9hHEUtZBxFK2ccRWtq
HEWqbRxF5nAcRWd0HEVkdxxFYnocReN9HEUfgRxFXoQcRVyHHEWcihxF240cRdmQHEValBxF
lpccRVaaHEXTnRxFE6EcRRGkHEWSpxxFkKocRc+tHEXNsBxFSrQcRUy3HEXJuhxFib0cRcXA
HEVGxBxFRMccRYPKHEXDzRxFwdAcRQDUHEU81xxFe9ocRbvdHEX64BxFOeQcRTfnHEW06hxF
9O0cRTPxHEUx9BxFcfccRbD6HEWu/RxFKwEdRSkEHUUrBx1FqAodRegNHUXmEB1FYhQdRSMX
HUViGh1F3x0dRSchHUVeJB1FXCcdRZwqHUWaLR1FFzEdRVY0HUVUNx1FlDodRdM9HUXRQB1F
UkQdRY1HHUWLSh1Fy00dRQpRHUUIVB1FiVcdRcVaHUXHXR1FxWAdRUZkHUWBZx1Ff2odRQBu
HUX+cB1F/HMdRX13HUW4eh1Fu30dRTeBHUU1hB1FM4cdRbSKHUX0jR1F8pAdRTGUHUUvlx1F
b5odReydHUUroR1FKaQdRWmnHUWoqh1Fpq0dRSOxHUVitB1FYLcdRaC6HUXfvR1F3cAdRVrE
HUWaxx1FmModRZbNHUUX0R1FVtQdRVTXHUWU2h1Fz90dRdHgHUVO5B1FjecdRYvqHUXL7R1F
CvEdRQj0HUWF9x1FxfodRcP9HUUCAR5FQgQeRUAHHkW9Ch5F/A0eRfoQHkU5FB5FeRceRXca
HkX4HR5FMyEeRTUkHkVxJx5FcyoeRa4tHkUvMR5FLTQeRW03HkVrOh5Fqj0eRepAHkUlRB5F
ZEceRaRKHkWiTR5FI1EeRV5UHkVgVx5FnFoeRdtdHkVYYR5FWmQeRZpnHkWYah5F120eRRNx
HkUVdB5FknceRZB6HkXPfR5FDoEeRU6EHkVMhx5FyYoeRYmNHkXJkB5FBJQeRYWXHkWDmh5F
AJ4eRQKhHkUApB5FfaceRb2qHkX8rR5F+rAeRTm0HkV5tx5Fd7oeRfS9HkUzwR5FMcQeRXHH
HkWwyh5Frs0eRSvRHkUt1B5FadceRajaHkXo3R5F5uAeRWfkHkVk5x5FYuoeRd/tHkUf8R5F
HfQeRZ73HkWc+h5Fmv0eRRcBH0VWBB9FVAcfRZQKH0WWDR9F0RAfRREUH0VQFx9FkBofRY0d
H0XNIB9FDCQfRUgnH0XJKh9Fxy0fRcUwH0VGNB9FgTcfRYM6H0UAPh9F/kAfRfxDH0V9Rx9F
vUofRbtNH0U3UR9F+FMfRTdXH0W0Wh9F9F0fRfJgH0UxZB9FcWcfRW9qH0WubR9FK3EfRSl0
H0Undx9FZ3ofRaZ9H0XmgB9FJYQfRWCHH0Veih9Fno0fRd2QH0UdlB9FmpcfRZiaH0WanR9F
J6EfRVakH0VUpx9FlKofRdOtH0XRsB9FTrQfRY23H0WLuh9Fy70fRQrBH0UIxB9FhccfRcXK
H0XDzR9FxdAfRULUH0VA1x9Ff9ofRb/dH0X+4B9F/OMfRTznH0V36h9Ftu0fRfbwH0U19B9F
M/cfRbD6H0Xw/R9F7gAgRS0EIEVtByBFawogRewNIEUnESBFKRQgRWQXIEWkGiBFoh0gRSMh
IEViJCBFYCcgRV4qIEXbLSBF3TAgRVo0IEWaNyBFmDogRZY9IEUXQSBFFUQgRVRHIEWQSiBF
z00gRc1QIEVOVCBFjVcgRYtaIEXLXSBFBmEgRQhkIEWFZyBFxWogRcNtIEUCcSBFQnQgRUB3
IEW9eiBF/H0gRfqAIEU6hCBFeYcgRXeKIEX0jSBFM5EgRTGUIEVxlyBFsJogRa6dIEUvoSBF
LaQgRW2nIEVrqiBF6K0gReawIEUltCBFZLcgRWK6IEWivSBFH8EgRV7EIEVcxyBFnMogRdvN
IEXZ0CBFWtQgRZbXIEWU2iBF090gRRfhIEUR5CBFkucgRdHqIEXP7SBFCvEgRUr0IEVM9yBF
yfogRcf9IEUGASFFRgQhRYUHIUWDCiFFvw0hRf4QIUUAFCFFPBchRb0aIUX8HSFF+iAhRTok
IUV1JyFFcyohRfQtIUUzMSFFMTQhRXE3IUWsOiFFrj0hRStBIUUpRCFFJ0chRahKIUXoTSFF
5lAhRWJUIUVgVyFFYlohRd9dIUUfYSFFHWQhRZpnIUWcaiFFmm0hRRdxIUVWdCFFVHchRZR6
IUXTfSFF0YAhRU6EIUWNhyFFzYohRY2NIUUKkSFFSpQhRUiXIUXFmiFFx50hRcWgIUVCpCFF
gachRX+qIUUAriFF/rAhRfyzIUV5tyFFuLohRba9IUU3wSFFNcQhRTPHIUW0yiFFss0hRfLQ
IUUt1CFFbdchRWvaIUXs3SFFK+EhRSnkIUVp5yFFpOohRePtIUXh8CFFYvQhRWD3IUVe+iFF
3/0hRRsBIkUdBCJFmgciRZgKIkWWDSJFFxEiRVYUIkVUFyJF0RoiRZIdIkXRICJFDCQiRY0n
IkWLKiJFyy0iRQoxIkUINCJFhTciRcU6IkXDPSJFAkEiRQBEIkVARyJFvUoiRfxNIkX6UCJF
OlQiRXlXIkW4WiJFtl0iRTNhIkU1ZCJFM2ciRbBqIkXwbSJF7nAiRS10IkUrdyJFa3oiReh9
IkU=</AssayXData><AssayYData Points="500">qnxpQOvdZ0BsQWVAaPtiQDfYX0Dgpl1AxaRbQOjPWUB/sVdAz/NVQGPhVECiylNAoKhSQNRt
UkB6h1FAu8hQQCd9UEBiPFBAbQBQQMSeT0BHWk9AezZPQBTzTkDUyU5Az6tOQLKrTkA8s05A
S6hOQJFiTkAHJE5AFEROQOtITkB8Lk5AdRROQGcJTkBz3U1AJihOQHIaTkBzl01AR+JNQOPR
TUB/t01AfvBNQIyZTUBRm01ABYxNQJClTUCqL01AuXxNQGhMTUBUok1AHgRNQNdtTUBbek1A
NQ5NQIueTUBKdE1AvINNQP8PTUBYVU1ARG1NQNksTUBxV01AVGBNQAF2TUD4XU1AEEhNQLQt
TUDKSU1AVh5NQHz2TEBlQU1AWC9NQDfuTECRAE1AjApNQGQSTUDkFU1APghNQMxTTUCDBU1A
pSFNQOvCTEBF1kxAHD9NQALoTED77ExAky5NQPvBTEBuGU1A0hhNQCkeTUCc7kxAmwBNQDc6
TUAkmkxALSBNQN/ITEAO1UxASOVMQK36TECSG01A9ehMQGrxTED97ExAE9NMQF4JTUCw00xA
n7JMQGbATEAPCk1AqQlNQDP3TECexUxAe8tMQA3aTEDQo0xA1/hMQF/4TEBDP01AAA1NQGi5
TECAx0xAzulMQAkHTUAVWk1AI+tMQCJzTEC3BU1AtTFNQNmeTEBO5UxAlMdMQM7oTEBq1kxA
iJNMQMbCTEB8qUxAL5pMQKO7TECbmExAydVMQOLHTEB2zExA3sZMQAXITEDFykxA2clMQE3I
TEApikxAMAhNQN75TECAx0xA3qNMQM3jTEB6z0xA+a1MQM+5TEC4zUxAVd9MQKvXTEDynkxA
8KdMQJPgTECOkExA/u1MQA5bTECqiExAJt9MQF3lTEAavExAGL1MQHvqTED710xAKOZMQGit
TECmmUxA4rZMQLCuTEDZqUxA0tFMQK+1TEA+qkxAPodMQGS2TED9Ak1A/ahMQGgDTUBjmExA
y6lMQNbLTEC9mkxAe4ZMQNcJTUBlq0xAQKNMQESGTECWykxAIIBMQLawTED6hUxA629MQOvN
TECT1ExA3pZMQOulTEAgqkxAsdBMQK3uTEC22kxAuMJMQPDgTEAo5UxAAdtMQLuYTECSwUxA
jJhMQI6KTECm0ExArLdMQH/2TECFgkxAEL9MQH7XTEA+4ExAA35MQBGOTEDDsExAZa9MQKZ1
TEDJiExA9m5MQDh+TEDNnExAPcpMQK+DTECedkxAyZBMQPXHTEBekExAaqZMQDq5TEDY5UxA
UVRMQEOwTECkskxA099MQFO+TEAdz0xAOZRMQEGjTEAaiUxAjKlMQKXCTEARj0xAqVFMQKaa
TEB+lUxAPnNMQKx9TEAjTkxABMtMQHfZTEC9nExAaVpMQCd3TEArlExAJo1MQN2qTEBBnUxA
X4dMQCGiTEBWrkxA1tFMQBlmTEBTxUxAtcBMQBlpTEATiUxA/o1MQOqXTEASb0xAccdMQOza
TECVnUxAuZ9MQBnTTED0/UxAgIFMQKGHTEC920xA26VMQHzGTEAbdkxADGJMQKM/TEBL2ExA
BqFMQJh7TECEwkxAfKxMQECsTEBgmkxAGZpMQIp8TEBGlUxA0pFMQI+QTEBP8UxAaJtMQNS3
TEAz0kxAem5MQNVXTEB5gkxAUdtMQFF3TEDamExAhXpMQCXGTEA870xA859MQD5kTEBZY0xA
4oFMQHyKTECiw0xAN5tMQO6OTEBWWkxAU7BMQNmrTECg4ExAq4ZMQGqUTEBUyUxAyL1MQANu
TEAeWUxAPZNMQBusTEA2pExAyIJMQO5aTEANjExA2qlMQPe8TECwUExA5hRMQF2MTEDezkxA
NNJMQHy4TEDwmkxAF59MQI3PTEDob0xAGZRMQHaOTEDyu0xAeTlMQLOeTEDtl0xA3VpMQCJz
TEABf0xAR1lMQMKLTEBFTUxAnXpMQDpuTEAbo0xAy5FMQG1oTEBaVkxA5qxMQFmZTEA+h0xA
JWdMQAeRTEAFzUxA4YdMQCylTEDqh0xAcrhMQF11TEDRxUxAlmFMQNtvTECxzExAuoFMQACk
TEDWRExA2phMQKdnTEDRdkxA5IJMQD7RTEAtc0xABq1MQH6lTEAZfExA7MNMQKyaTEAVqExA
6nRMQL1ATEARkUxAU3FMQBaNTECxe0xAA1lMQEt+TEADoUxAm6RMQLWpTECjqUxAC4BMQAOB
TECffExAqKVMQDd6TEDkakxA7YtMQKKRTEDJP0xA431MQIxbTEBRdExAJntMQJmWTECldExA
0z9MQN52TECzTExA3q5MQNSkTED+TExA1VpMQM6HTEBwhkxAtIFMQEdUTED4eExAW31MQKvS
TEAxiExAHVFMQBVbTEDptUxAIYVMQJElTEDDMkxAt4xMQN9iTEDkckxASJZMQAN7TEBpjExA
U3hMQGU/TEB6YExAJSZMQDV/TEAAcExAy4JMQIERTEBBSExArH9MQAllTECGSExAT5FMQLMm
TEAXVkxA9rdMQKFHTEBCe0xA5K1MQJChTEAH20xAqV1MQIOHTEB1oExAbXBMQEFfTEDEPkxA
hkhMQH2dTECmP0xAMX1MQBBoTEDBLExA5aJMQJN1TEAUj0xAMG5MQDUtTEDeXkxAy2JMQGx1
TEA=</AssayYData></Step></KineticsData></ExperimentResults>
