# Supplementary material for: Legionella effector MavC targets the Ube2N~Ub conjugate for noncanonical ubiquitination
Source: Nat Commun. 2020 May 12;11:2365. doi: 10.1038/s41467-020-16211-x (PMC7217864; doi:10.1038/s41467-020-16211-x)
Supplement: Supplementary file 4 — Source Data [file 41467_2020_16211_MOESM4_ESM.zip › SourceDataFile_NCOMMS-19-35633A/BLI-SourceData/UbSSUbE2N with MavC FL/OctetExperiment.log]

2019/08/07 21:24:45	Instrument is busy
2019/08/07 21:25:16	Instrument is finished
2019/08/07 21:25:16	Ready
2019/08/07 21:30:17	Experiment started
2019/08/07 21:30:17	Plate 1 temperature = 30 C
2019/08/07 21:30:17	Starting new step
2019/08/07 21:30:17	Plate 2 temperature = 30 C
2019/08/07 21:30:17	Waiting to pick up sensor location A9
2019/08/07 21:30:17	Picking sensors location A9
2019/08/07 21:30:26	Checking sensors location A9
2019/08/07 21:30:27	Sensor 13: Integration Time = 2.3 ms
2019/08/07 21:30:27	Sensor 14: Integration Time = 2.1 ms
2019/08/07 21:30:27	Sensor 15: Integration Time = 2.1 ms
2019/08/07 21:30:27	Sensor 16: Integration Time = 2.0 ms
2019/08/07 21:30:30	Picking sensors completed location A9
2019/08/07 21:30:30	Ready to move to sample location A1
2019/08/07 21:30:30	Plate 1 temperature = 30 C
2019/08/07 21:30:30	Plate 2 temperature = 30 C
2019/08/07 21:30:31	Moving to sample location A1
2019/08/07 21:30:38	Arrived at sample location A1
2019/08/07 21:30:38	Waiting to start sample location A1
2019/08/07 21:30:38	Processing sample location A1
2019/08/07 21:31:38	Sample completed location A1
2019/08/07 21:31:38	Waiting to start new step
2019/08/07 21:31:38	Starting new step
2019/08/07 21:31:39	Ready to move to sample location A3
2019/08/07 21:31:39	Moving to sample location A3
2019/08/07 21:31:44	Arrived at sample location A3
2019/08/07 21:31:44	Waiting to start sample location A3
2019/08/07 21:31:44	Processing sample location A3
2019/08/07 21:36:44	Sample completed location A3
2019/08/07 21:36:44	Waiting to start new step
2019/08/07 21:36:44	Starting new step
2019/08/07 21:36:45	Ready to move to sample location A5
2019/08/07 21:36:45	Moving to sample location A5
2019/08/07 21:36:50	Arrived at sample location A5
2019/08/07 21:36:50	Waiting to start sample location A5
2019/08/07 21:36:51	Processing sample location A5
2019/08/07 21:37:50	Sample completed location A5
2019/08/07 21:37:50	Waiting to start new step
2019/08/07 21:37:51	Starting new step
2019/08/07 21:37:51	Ready to move to sample location A15
2019/08/07 21:37:51	Moving to sample location A15
2019/08/07 21:37:57	Arrived at sample location A15
2019/08/07 21:37:57	Waiting to start sample location A15
2019/08/07 21:37:58	Processing sample location A15
2019/08/07 21:39:57	Sample completed location A15
2019/08/07 21:39:57	Waiting to start new step
2019/08/07 21:39:58	Starting new step
2019/08/07 21:39:58	Ready to move to sample location A5
2019/08/07 21:39:58	Moving to sample location A5
2019/08/07 21:40:04	Arrived at sample location A5
2019/08/07 21:40:04	Waiting to start sample location A5
2019/08/07 21:40:05	Processing sample location A5
2019/08/07 21:41:44	Sample completed location A5
2019/08/07 21:41:44	Waiting to start new step
2019/08/07 21:41:45	Starting new step
2019/08/07 21:41:45	Ready to move to sample location A7
2019/08/07 21:41:45	Moving to sample location A7
2019/08/07 21:41:51	Arrived at sample location A7
2019/08/07 21:41:51	Waiting to start sample location A7
2019/08/07 21:41:51	Processing sample location A7
2019/08/07 21:42:50	Sample completed location A7
2019/08/07 21:42:51	Waiting to start new step
2019/08/07 21:42:51	Starting new step
2019/08/07 21:42:51	Ready to move to sample location A17
2019/08/07 21:42:52	Moving to sample location A17
2019/08/07 21:42:57	Arrived at sample location A17
2019/08/07 21:42:58	Waiting to start sample location A17
2019/08/07 21:42:58	Processing sample location A17
2019/08/07 21:44:57	Sample completed location A17
2019/08/07 21:44:58	Waiting to start new step
2019/08/07 21:44:58	Starting new step
2019/08/07 21:44:58	Ready to move to sample location A7
2019/08/07 21:44:59	Moving to sample location A7
2019/08/07 21:45:05	Arrived at sample location A7
2019/08/07 21:45:05	Waiting to start sample location A7
2019/08/07 21:45:05	Processing sample location A7
2019/08/07 21:46:44	Sample completed location A7
2019/08/07 21:46:45	Waiting to start new step
2019/08/07 21:46:45	Starting new step
2019/08/07 21:46:45	Ready to move to sample location A9
2019/08/07 21:46:46	Moving to sample location A9
2019/08/07 21:46:51	Arrived at sample location A9
2019/08/07 21:46:51	Waiting to start sample location A9
2019/08/07 21:46:51	Processing sample location A9
2019/08/07 21:47:51	Sample completed location A9
2019/08/07 21:47:51	Waiting to start new step
2019/08/07 21:47:51	Starting new step
2019/08/07 21:47:52	Ready to move to sample location A19
2019/08/07 21:47:52	Moving to sample location A19
2019/08/07 21:47:58	Arrived at sample location A19
2019/08/07 21:47:58	Waiting to start sample location A19
2019/08/07 21:47:58	Processing sample location A19
2019/08/07 21:49:58	Sample completed location A19
2019/08/07 21:49:58	Waiting to start new step
2019/08/07 21:49:58	Starting new step
2019/08/07 21:49:59	Ready to move to sample location A9
2019/08/07 21:49:59	Moving to sample location A9
2019/08/07 21:50:05	Arrived at sample location A9
2019/08/07 21:50:05	Waiting to start sample location A9
2019/08/07 21:50:05	Processing sample location A9
2019/08/07 21:51:45	Sample completed location A9
2019/08/07 21:51:45	Waiting to start new step
2019/08/07 21:51:45	Starting new step
2019/08/07 21:51:45	Ready to move to sample location A11
2019/08/07 21:51:46	Moving to sample location A11
2019/08/07 21:51:51	Arrived at sample location A11
2019/08/07 21:51:51	Waiting to start sample location A11
2019/08/07 21:51:51	Processing sample location A11
2019/08/07 21:52:51	Sample completed location A11
2019/08/07 21:52:51	Waiting to start new step
2019/08/07 21:52:51	Starting new step
2019/08/07 21:52:52	Ready to move to sample location A21
2019/08/07 21:52:52	Moving to sample location A21
2019/08/07 21:52:58	Arrived at sample location A21
2019/08/07 21:52:58	Waiting to start sample location A21
2019/08/07 21:52:58	Processing sample location A21
2019/08/07 21:54:58	Sample completed location A21
2019/08/07 21:54:58	Waiting to start new step
2019/08/07 21:54:58	Starting new step
2019/08/07 21:54:59	Ready to move to sample location A11
2019/08/07 21:54:59	Moving to sample location A11
2019/08/07 21:55:05	Arrived at sample location A11
2019/08/07 21:55:05	Waiting to start sample location A11
2019/08/07 21:55:05	Processing sample location A11
2019/08/07 21:56:45	Sample completed location A11
2019/08/07 21:56:45	Waiting to start new step
2019/08/07 21:56:45	Starting new step
2019/08/07 21:56:46	Ready to move to sample location A13
2019/08/07 21:56:46	Moving to sample location A13
2019/08/07 21:56:51	Arrived at sample location A13
2019/08/07 21:56:51	Waiting to start sample location A13
2019/08/07 21:56:51	Processing sample location A13
2019/08/07 21:57:51	Sample completed location A13
2019/08/07 21:57:51	Waiting to start new step
2019/08/07 21:57:52	Starting new step
2019/08/07 21:57:52	Ready to move to sample location A23
2019/08/07 21:57:52	Moving to sample location A23
2019/08/07 21:57:58	Arrived at sample location A23
2019/08/07 21:57:58	Waiting to start sample location A23
2019/08/07 21:57:58	Processing sample location A23
2019/08/07 21:59:58	Sample completed location A23
2019/08/07 21:59:58	Waiting to start new step
2019/08/07 21:59:59	Starting new step
2019/08/07 21:59:59	Ready to move to sample location A13
2019/08/07 21:59:59	Moving to sample location A13
2019/08/07 22:00:05	Arrived at sample location A13
2019/08/07 22:00:05	Waiting to start sample location A13
2019/08/07 22:00:05	Processing sample location A13
2019/08/07 22:01:45	Sample completed location A13
2019/08/07 22:01:45	Waiting to start new step
2019/08/07 22:01:46	Starting new step
2019/08/07 22:01:46	Ready to move to sample location A2
2019/08/07 22:01:46	Moving to sample location A2
2019/08/07 22:01:52	Arrived at sample location A2
2019/08/07 22:01:52	Waiting to start sample location A2
2019/08/07 22:01:52	Processing sample location A2
2019/08/07 22:02:52	Sample completed location A2
2019/08/07 22:02:52	Waiting to start new step
2019/08/07 22:02:52	Starting new step
2019/08/07 22:02:53	Ready to move to sample location A8
2019/08/07 22:02:53	Moving to sample location A8
2019/08/07 22:02:59	Arrived at sample location A8
2019/08/07 22:02:59	Waiting to start sample location A8
2019/08/07 22:02:59	Processing sample location A8
2019/08/07 22:04:58	Sample completed location A8
2019/08/07 22:04:59	Waiting to start new step
2019/08/07 22:04:59	Starting new step
2019/08/07 22:05:00	Ready to move to sample location A2
2019/08/07 22:05:00	Moving to sample location A2
2019/08/07 22:05:05	Arrived at sample location A2
2019/08/07 22:05:06	Waiting to start sample location A2
2019/08/07 22:05:06	Processing sample location A2
2019/08/07 22:06:45	Sample completed location A2
2019/08/07 22:06:46	Waiting to start new step
2019/08/07 22:06:46	Starting new step
2019/08/07 22:06:46	Ready to move to sample location A4
2019/08/07 22:06:47	Moving to sample location A4
2019/08/07 22:06:52	Arrived at sample location A4
2019/08/07 22:06:52	Waiting to start sample location A4
2019/08/07 22:06:52	Processing sample location A4
2019/08/07 22:07:51	Sample completed location A4
2019/08/07 22:07:52	Waiting to start new step
2019/08/07 22:07:52	Starting new step
2019/08/07 22:07:52	Ready to move to sample location A10
2019/08/07 22:07:53	Moving to sample location A10
2019/08/07 22:07:58	Arrived at sample location A10
2019/08/07 22:07:58	Waiting to start sample location A10
2019/08/07 22:07:58	Processing sample location A10
2019/08/07 22:09:58	Sample completed location A10
2019/08/07 22:09:58	Waiting to start new step
2019/08/07 22:09:59	Starting new step
2019/08/07 22:09:59	Ready to move to sample location A4
2019/08/07 22:09:59	Moving to sample location A4
2019/08/07 22:10:05	Arrived at sample location A4
2019/08/07 22:10:05	Waiting to start sample location A4
2019/08/07 22:10:05	Processing sample location A4
2019/08/07 22:11:45	Sample completed location A4
2019/08/07 22:11:45	Waiting to start new step
2019/08/07 22:11:45	Starting new step
2019/08/07 22:11:46	Ready to move to sample location A6
2019/08/07 22:11:46	Moving to sample location A6
2019/08/07 22:11:51	Arrived at sample location A6
2019/08/07 22:11:51	Waiting to start sample location A6
2019/08/07 22:11:51	Processing sample location A6
2019/08/07 22:12:51	Sample completed location A6
2019/08/07 22:12:51	Waiting to start new step
2019/08/07 22:12:51	Starting new step
2019/08/07 22:12:52	Ready to move to sample location A12
2019/08/07 22:12:52	Moving to sample location A12
2019/08/07 22:12:58	Arrived at sample location A12
2019/08/07 22:12:58	Waiting to start sample location A12
2019/08/07 22:12:58	Processing sample location A12
2019/08/07 22:14:57	Sample completed location A12
2019/08/07 22:14:58	Waiting to start new step
2019/08/07 22:14:58	Starting new step
2019/08/07 22:14:58	Ready to move to sample location A6
2019/08/07 22:14:59	Moving to sample location A6
2019/08/07 22:15:04	Arrived at sample location A6
2019/08/07 22:15:04	Waiting to start sample location A6
2019/08/07 22:15:04	Processing sample location A6
2019/08/07 22:16:44	Sample completed location A6
2019/08/07 22:16:44	Waiting for ejection start location A9
2019/08/07 22:16:45	Ejecting sensor location A9
2019/08/07 22:17:49	Ejecting completed location A9
2019/08/07 22:17:49	Experiment finished
2019/08/07 22:17:50	Ready
