# Supplementary material for: Legionella effector MavC targets the Ube2N~Ub conjugate for noncanonical ubiquitination
Source: Nat Commun. 2020 May 12;11:2365. doi: 10.1038/s41467-020-16211-x (PMC7217864; doi:10.1038/s41467-020-16211-x)
Supplement: Supplementary file 4 — Source Data [file 41467_2020_16211_MOESM4_ESM.zip › SourceDataFile_NCOMMS-19-35633A/BLI-SourceData/UbSSUbE2N with MavC FL/190807_ExpMethod.fmf]

<?xml version="1.0" encoding="UTF-8" standalone="yes"?>
<MethodFileDescription><MethodFileVersion>2.0</MethodFileVersion><ExperimentInfo><ExperimentType>KINETICS</ExperimentType><ExpSubType>KBASIC</ExpSubType><ExpName>MavCFL UbSSUbE2N</ExpName><ExpDescription></ExpDescription><ExpDateTime>2019-08-07T21:24:45</ExpDateTime><ExpTemperature>30</ExpTemperature><RunID>3D11CAFE-4A0A-4BE9-8A75-1116D9BEE6E9</RunID><UserName>Labuser</UserName><ConcUnits>µg/ml</ConcUnits><MolarConcUnits>nM</MolarConcUnits><FlowRateUnits>RPM</FlowRateUnits><MachineName>1212-222PC01</MachineName><MethodTemplate>A1 8 points with 1 sensor.fmf</MethodTemplate><StartIndex>1</StartIndex><AutoRuntimeChart>True</AutoRuntimeChart><SaveRuntimeChart>True</SaveRuntimeChart><SetPlateTemp>True</SetPlateTemp><DelayedStart>True</DelayedStart><StartDelay>300</StartDelay><ShakeWhileWaiting>True</ShakeWhileWaiting><EjectToSensorTray>False</EjectToSensorTray><CycleTimeMS>200</CycleTimeMS><AverageCount>20</AverageCount><SensorOffset>3000</SensorOffset><ActiveSensors>8</ActiveSensors><LoadingSensors>16</LoadingSensors><LoadingCycleTimeMS>200</LoadingCycleTimeMS><LoadingAverageCount>20</LoadingAverageCount><PresentWhenDone>True</PresentWhenDone></ExperimentInfo><SensorPlateData Rows="8" Cols="12"><SensorData><SensorLoc>A1</SensorLoc><SensorState>2</SensorState><SensorType>Ni-NTA</SensorType><SensorFlags>0</SensorFlags><SensorLot></SensorLot><SensorInfo></SensorInfo></SensorData><SensorData><SensorLoc>A2</SensorLoc><SensorState>2</SensorState><SensorType>Ni-NTA</SensorType><SensorFlags>0</SensorFlags><SensorLot></SensorLot><SensorInfo></SensorInfo></SensorData><SensorData><SensorLoc>A3</SensorLoc><SensorState>2</SensorState><SensorType>Ni-NTA</SensorType><SensorFlags>0</SensorFlags><SensorLot></SensorLot><SensorInfo></SensorInfo></SensorData><SensorData><SensorLoc>A4</SensorLoc><SensorState>2</SensorState><SensorType>Ni-NTA</SensorType><SensorFlags>0</SensorFlags><SensorLot></SensorLot><SensorInfo></SensorInfo></SensorData><SensorData><SensorLoc>A5</SensorLoc><SensorState>2</SensorState><SensorType>Ni-NTA</SensorType><SensorFlags>0</SensorFlags><SensorLot></SensorLot><SensorInfo></SensorInfo></SensorData><SensorData><SensorLoc>A6</SensorLoc><SensorState>2</SensorState><SensorType>Ni-NTA</SensorType><SensorFlags>0</SensorFlags><SensorLot></SensorLot><SensorInfo></SensorInfo></SensorData><SensorData><SensorLoc>A7</SensorLoc><SensorState>2</SensorState><SensorType>Ni-NTA</SensorType><SensorFlags>0</SensorFlags><SensorLot></SensorLot><SensorInfo></SensorInfo></SensorData><SensorData><SensorLoc>A8</SensorLoc><SensorState>2</SensorState><SensorType>Ni-NTA</SensorType><SensorFlags>0</SensorFlags><SensorLot></SensorLot><SensorInfo></SensorInfo></SensorData><SensorData><SensorLoc>A9</SensorLoc><SensorState>2</SensorState><SensorType>Ni-NTA</SensorType><SensorFlags>0</SensorFlags><SensorLot></SensorLot><SensorInfo></SensorInfo></SensorData><SensorData><SensorLoc>A10</SensorLoc><SensorState>1</SensorState><SensorType></SensorType><SensorFlags>0</SensorFlags><SensorLot></SensorLot><SensorInfo></SensorInfo></SensorData><SensorData><SensorLoc>A11</SensorLoc><SensorState>1</SensorState><SensorType></SensorType><SensorFlags>0</SensorFlags><SensorLot></SensorLot><SensorInfo></SensorInfo></SensorData><SensorData><SensorLoc>A12</SensorLoc><SensorState>1</SensorState><SensorType></SensorType><SensorFlags>0</SensorFlags><SensorLot></SensorLot><SensorInfo></SensorInfo></SensorData><SensorData><SensorLoc>B1</SensorLoc><SensorState>2</SensorState><SensorType>Ni-NTA</SensorType><SensorFlags>0</SensorFlags><SensorLot></SensorLot><SensorInfo></SensorInfo></SensorData><SensorData><SensorLoc>B2</SensorLoc><SensorState>2</SensorState><SensorType>Ni-NTA</SensorType><SensorFlags>0</SensorFlags><SensorLot></SensorLot><SensorInfo></SensorInfo></SensorData><SensorData><SensorLoc>B3</SensorLoc><SensorState>2</SensorState><SensorType>Ni-NTA</SensorType><SensorFlags>0</SensorFlags><SensorLot></SensorLot><SensorInfo></SensorInfo></SensorData><SensorData><SensorLoc>B4</SensorLoc><SensorState>2</SensorState><SensorType>Ni-NTA</SensorType><SensorFlags>0</SensorFlags><SensorLot></SensorLot><SensorInfo></SensorInfo></SensorData><SensorData><SensorLoc>B5</SensorLoc><SensorState>2</SensorState><SensorType>Ni-NTA</SensorType><SensorFlags>0</SensorFlags><SensorLot></SensorLot><SensorInfo></SensorInfo></SensorData><SensorData><SensorLoc>B6</SensorLoc><SensorState>2</SensorState><SensorType>Ni-NTA</SensorType><SensorFlags>0</SensorFlags><SensorLot></SensorLot><SensorInfo></SensorInfo></SensorData><SensorData><SensorLoc>B7</SensorLoc><SensorState>2</SensorState><SensorType>Ni-NTA</SensorType><SensorFlags>0</SensorFlags><SensorLot></SensorLot><SensorInfo></SensorInfo></SensorData><SensorData><SensorLoc>B8</SensorLoc><SensorState>2</SensorState><SensorType>Ni-NTA</SensorType><SensorFlags>0</SensorFlags><SensorLot></SensorLot><SensorInfo></SensorInfo></SensorData><SensorData><SensorLoc>B9</SensorLoc><SensorState>2</SensorState><SensorType>Ni-NTA</SensorType><SensorFlags>0</SensorFlags><SensorLot></SensorLot><SensorInfo></SensorInfo></SensorData><SensorData><SensorLoc>B10</SensorLoc><SensorState>1</SensorState><SensorType></SensorType><SensorFlags>0</SensorFlags><SensorLot></SensorLot><SensorInfo></SensorInfo></SensorData><SensorData><SensorLoc>B11</SensorLoc><SensorState>1</SensorState><SensorType></SensorType><SensorFlags>0</SensorFlags><SensorLot></SensorLot><SensorInfo></SensorInfo></SensorData><SensorData><SensorLoc>B12</SensorLoc><SensorState>1</SensorState><SensorType></SensorType><SensorFlags>0</SensorFlags><SensorLot></SensorLot><SensorInfo></SensorInfo></SensorData><SensorData><SensorLoc>C1</SensorLoc><SensorState>2</SensorState><SensorType>Ni-NTA</SensorType><SensorFlags>0</SensorFlags><SensorLot></SensorLot><SensorInfo></SensorInfo></SensorData><SensorData><SensorLoc>C2</SensorLoc><SensorState>2</SensorState><SensorType>Ni-NTA</SensorType><SensorFlags>0</SensorFlags><SensorLot></SensorLot><SensorInfo></SensorInfo></SensorData><SensorData><SensorLoc>C3</SensorLoc><SensorState>2</SensorState><SensorType>Ni-NTA</SensorType><SensorFlags>0</SensorFlags><SensorLot></SensorLot><SensorInfo></SensorInfo></SensorData><SensorData><SensorLoc>C4</SensorLoc><SensorState>2</SensorState><SensorType>Ni-NTA</SensorType><SensorFlags>0</SensorFlags><SensorLot></SensorLot><SensorInfo></SensorInfo></SensorData><SensorData><SensorLoc>C5</SensorLoc><SensorState>2</SensorState><SensorType>Ni-NTA</SensorType><SensorFlags>0</SensorFlags><SensorLot></SensorLot><SensorInfo></SensorInfo></SensorData><SensorData><SensorLoc>C6</SensorLoc><SensorState>2</SensorState><SensorType>Ni-NTA</SensorType><SensorFlags>0</SensorFlags><SensorLot></SensorLot><SensorInfo></SensorInfo></SensorData><SensorData><SensorLoc>C7</SensorLoc><SensorState>2</SensorState><SensorType>Ni-NTA</SensorType><SensorFlags>0</SensorFlags><SensorLot></SensorLot><SensorInfo></SensorInfo></SensorData><SensorData><SensorLoc>C8</SensorLoc><SensorState>2</SensorState><SensorType>Ni-NTA</SensorType><SensorFlags>0</SensorFlags><SensorLot></SensorLot><SensorInfo></SensorInfo></SensorData><SensorData><SensorLoc>C9</SensorLoc><SensorState>2</SensorState><SensorType>Ni-NTA</SensorType><SensorFlags>0</SensorFlags><SensorLot></SensorLot><SensorInfo></SensorInfo></SensorData><SensorData><SensorLoc>C10</SensorLoc><SensorState>1</SensorState><SensorType></SensorType><SensorFlags>0</SensorFlags><SensorLot></SensorLot><SensorInfo></SensorInfo></SensorData><SensorData><SensorLoc>C11</SensorLoc><SensorState>1</SensorState><SensorType></SensorType><SensorFlags>0</SensorFlags><SensorLot></SensorLot><SensorInfo></SensorInfo></SensorData><SensorData><SensorLoc>C12</SensorLoc><SensorState>1</SensorState><SensorType></SensorType><SensorFlags>0</SensorFlags><SensorLot></SensorLot><SensorInfo></SensorInfo></SensorData><SensorData><SensorLoc>D1</SensorLoc><SensorState>2</SensorState><SensorType>Ni-NTA</SensorType><SensorFlags>0</SensorFlags><SensorLot></SensorLot><SensorInfo></SensorInfo></SensorData><SensorData><SensorLoc>D2</SensorLoc><SensorState>2</SensorState><SensorType>Ni-NTA</SensorType><SensorFlags>0</SensorFlags><SensorLot></SensorLot><SensorInfo></SensorInfo></SensorData><SensorData><SensorLoc>D3</SensorLoc><SensorState>2</SensorState><SensorType>Ni-NTA</SensorType><SensorFlags>0</SensorFlags><SensorLot></SensorLot><SensorInfo></SensorInfo></SensorData><SensorData><SensorLoc>D4</SensorLoc><SensorState>2</SensorState><SensorType>Ni-NTA</SensorType><SensorFlags>0</SensorFlags><SensorLot></SensorLot><SensorInfo></SensorInfo></SensorData><SensorData><SensorLoc>D5</SensorLoc><SensorState>2</SensorState><SensorType>Ni-NTA</SensorType><SensorFlags>0</SensorFlags><SensorLot></SensorLot><SensorInfo></SensorInfo></SensorData><SensorData><SensorLoc>D6</SensorLoc><SensorState>2</SensorState><SensorType>Ni-NTA</SensorType><SensorFlags>0</SensorFlags><SensorLot></SensorLot><SensorInfo></SensorInfo></SensorData><SensorData><SensorLoc>D7</SensorLoc><SensorState>2</SensorState><SensorType>Ni-NTA</SensorType><SensorFlags>0</SensorFlags><SensorLot></SensorLot><SensorInfo></SensorInfo></SensorData><SensorData><SensorLoc>D8</SensorLoc><SensorState>2</SensorState><SensorType>Ni-NTA</SensorType><SensorFlags>0</SensorFlags><SensorLot></SensorLot><SensorInfo></SensorInfo></SensorData><SensorData><SensorLoc>D9</SensorLoc><SensorState>2</SensorState><SensorType>Ni-NTA</SensorType><SensorFlags>0</SensorFlags><SensorLot></SensorLot><SensorInfo></SensorInfo></SensorData><SensorData><SensorLoc>D10</SensorLoc><SensorState>1</SensorState><SensorType></SensorType><SensorFlags>0</SensorFlags><SensorLot></SensorLot><SensorInfo></SensorInfo></SensorData><SensorData><SensorLoc>D11</SensorLoc><SensorState>1</SensorState><SensorType></SensorType><SensorFlags>0</SensorFlags><SensorLot></SensorLot><SensorInfo></SensorInfo></SensorData><SensorData><SensorLoc>D12</SensorLoc><SensorState>1</SensorState><SensorType></SensorType><SensorFlags>0</SensorFlags><SensorLot></SensorLot><SensorInfo></SensorInfo></SensorData><SensorData><SensorLoc>E1</SensorLoc><SensorState>2</SensorState><SensorType>Ni-NTA</SensorType><SensorFlags>0</SensorFlags><SensorLot></SensorLot><SensorInfo></SensorInfo></SensorData><SensorData><SensorLoc>E2</SensorLoc><SensorState>2</SensorState><SensorType>Ni-NTA</SensorType><SensorFlags>0</SensorFlags><SensorLot></SensorLot><SensorInfo></SensorInfo></SensorData><SensorData><SensorLoc>E3</SensorLoc><SensorState>2</SensorState><SensorType>Ni-NTA</SensorType><SensorFlags>0</SensorFlags><SensorLot></SensorLot><SensorInfo></SensorInfo></SensorData><SensorData><SensorLoc>E4</SensorLoc><SensorState>2</SensorState><SensorType>Ni-NTA</SensorType><SensorFlags>0</SensorFlags><SensorLot></SensorLot><SensorInfo></SensorInfo></SensorData><SensorData><SensorLoc>E5</SensorLoc><SensorState>2</SensorState><SensorType>Ni-NTA</SensorType><SensorFlags>0</SensorFlags><SensorLot></SensorLot><SensorInfo></SensorInfo></SensorData><SensorData><SensorLoc>E6</SensorLoc><SensorState>2</SensorState><SensorType>Ni-NTA</SensorType><SensorFlags>0</SensorFlags><SensorLot></SensorLot><SensorInfo></SensorInfo></SensorData><SensorData><SensorLoc>E7</SensorLoc><SensorState>2</SensorState><SensorType>Ni-NTA</SensorType><SensorFlags>0</SensorFlags><SensorLot></SensorLot><SensorInfo></SensorInfo></SensorData><SensorData><SensorLoc>E8</SensorLoc><SensorState>2</SensorState><SensorType>Ni-NTA</SensorType><SensorFlags>0</SensorFlags><SensorLot></SensorLot><SensorInfo></SensorInfo></SensorData><SensorData><SensorLoc>E9</SensorLoc><SensorState>1</SensorState><SensorType>Ni-NTA</SensorType><SensorFlags>0</SensorFlags><SensorLot></SensorLot><SensorInfo></SensorInfo></SensorData><SensorData><SensorLoc>E10</SensorLoc><SensorState>1</SensorState><SensorType></SensorType><SensorFlags>0</SensorFlags><SensorLot></SensorLot><SensorInfo></SensorInfo></SensorData><SensorData><SensorLoc>E11</SensorLoc><SensorState>1</SensorState><SensorType></SensorType><SensorFlags>0</SensorFlags><SensorLot></SensorLot><SensorInfo></SensorInfo></SensorData><SensorData><SensorLoc>E12</SensorLoc><SensorState>1</SensorState><SensorType></SensorType><SensorFlags>0</SensorFlags><SensorLot></SensorLot><SensorInfo></SensorInfo></SensorData><SensorData><SensorLoc>F1</SensorLoc><SensorState>2</SensorState><SensorType>Ni-NTA</SensorType><SensorFlags>0</SensorFlags><SensorLot></SensorLot><SensorInfo></SensorInfo></SensorData><SensorData><SensorLoc>F2</SensorLoc><SensorState>2</SensorState><SensorType>Ni-NTA</SensorType><SensorFlags>0</SensorFlags><SensorLot></SensorLot><SensorInfo></SensorInfo></SensorData><SensorData><SensorLoc>F3</SensorLoc><SensorState>2</SensorState><SensorType>Ni-NTA</SensorType><SensorFlags>0</SensorFlags><SensorLot></SensorLot><SensorInfo></SensorInfo></SensorData><SensorData><SensorLoc>F4</SensorLoc><SensorState>2</SensorState><SensorType>Ni-NTA</SensorType><SensorFlags>0</SensorFlags><SensorLot></SensorLot><SensorInfo></SensorInfo></SensorData><SensorData><SensorLoc>F5</SensorLoc><SensorState>2</SensorState><SensorType>Ni-NTA</SensorType><SensorFlags>0</SensorFlags><SensorLot></SensorLot><SensorInfo></SensorInfo></SensorData><SensorData><SensorLoc>F6</SensorLoc><SensorState>2</SensorState><SensorType>Ni-NTA</SensorType><SensorFlags>0</SensorFlags><SensorLot></SensorLot><SensorInfo></SensorInfo></SensorData><SensorData><SensorLoc>F7</SensorLoc><SensorState>2</SensorState><SensorType>Ni-NTA</SensorType><SensorFlags>0</SensorFlags><SensorLot></SensorLot><SensorInfo></SensorInfo></SensorData><SensorData><SensorLoc>F8</SensorLoc><SensorState>2</SensorState><SensorType>Ni-NTA</SensorType><SensorFlags>0</SensorFlags><SensorLot></SensorLot><SensorInfo></SensorInfo></SensorData><SensorData><SensorLoc>F9</SensorLoc><SensorState>1</SensorState><SensorType>Ni-NTA</SensorType><SensorFlags>0</SensorFlags><SensorLot></SensorLot><SensorInfo></SensorInfo></SensorData><SensorData><SensorLoc>F10</SensorLoc><SensorState>1</SensorState><SensorType></SensorType><SensorFlags>0</SensorFlags><SensorLot></SensorLot><SensorInfo></SensorInfo></SensorData><SensorData><SensorLoc>F11</SensorLoc><SensorState>1</SensorState><SensorType></SensorType><SensorFlags>0</SensorFlags><SensorLot></SensorLot><SensorInfo></SensorInfo></SensorData><SensorData><SensorLoc>F12</SensorLoc><SensorState>1</SensorState><SensorType></SensorType><SensorFlags>0</SensorFlags><SensorLot></SensorLot><SensorInfo></SensorInfo></SensorData><SensorData><SensorLoc>G1</SensorLoc><SensorState>2</SensorState><SensorType>Ni-NTA</SensorType><SensorFlags>0</SensorFlags><SensorLot></SensorLot><SensorInfo></SensorInfo></SensorData><SensorData><SensorLoc>G2</SensorLoc><SensorState>2</SensorState><SensorType>Ni-NTA</SensorType><SensorFlags>0</SensorFlags><SensorLot></SensorLot><SensorInfo></SensorInfo></SensorData><SensorData><SensorLoc>G3</SensorLoc><SensorState>2</SensorState><SensorType>Ni-NTA</SensorType><SensorFlags>0</SensorFlags><SensorLot></SensorLot><SensorInfo></SensorInfo></SensorData><SensorData><SensorLoc>G4</SensorLoc><SensorState>2</SensorState><SensorType>Ni-NTA</SensorType><SensorFlags>0</SensorFlags><SensorLot></SensorLot><SensorInfo></SensorInfo></SensorData><SensorData><SensorLoc>G5</SensorLoc><SensorState>2</SensorState><SensorType>Ni-NTA</SensorType><SensorFlags>0</SensorFlags><SensorLot></SensorLot><SensorInfo></SensorInfo></SensorData><SensorData><SensorLoc>G6</SensorLoc><SensorState>2</SensorState><SensorType>Ni-NTA</SensorType><SensorFlags>0</SensorFlags><SensorLot></SensorLot><SensorInfo></SensorInfo></SensorData><SensorData><SensorLoc>G7</SensorLoc><SensorState>2</SensorState><SensorType>Ni-NTA</SensorType><SensorFlags>0</SensorFlags><SensorLot></SensorLot><SensorInfo></SensorInfo></SensorData><SensorData><SensorLoc>G8</SensorLoc><SensorState>2</SensorState><SensorType>Ni-NTA</SensorType><SensorFlags>0</SensorFlags><SensorLot></SensorLot><SensorInfo></SensorInfo></SensorData><SensorData><SensorLoc>G9</SensorLoc><SensorState>1</SensorState><SensorType>Ni-NTA</SensorType><SensorFlags>0</SensorFlags><SensorLot></SensorLot><SensorInfo></SensorInfo></SensorData><SensorData><SensorLoc>G10</SensorLoc><SensorState>1</SensorState><SensorType></SensorType><SensorFlags>0</SensorFlags><SensorLot></SensorLot><SensorInfo></SensorInfo></SensorData><SensorData><SensorLoc>G11</SensorLoc><SensorState>1</SensorState><SensorType></SensorType><SensorFlags>0</SensorFlags><SensorLot></SensorLot><SensorInfo></SensorInfo></SensorData><SensorData><SensorLoc>G12</SensorLoc><SensorState>1</SensorState><SensorType></SensorType><SensorFlags>0</SensorFlags><SensorLot></SensorLot><SensorInfo></SensorInfo></SensorData><SensorData><SensorLoc>H1</SensorLoc><SensorState>2</SensorState><SensorType>Ni-NTA</SensorType><SensorFlags>0</SensorFlags><SensorLot></SensorLot><SensorInfo></SensorInfo></SensorData><SensorData><SensorLoc>H2</SensorLoc><SensorState>2</SensorState><SensorType>Ni-NTA</SensorType><SensorFlags>0</SensorFlags><SensorLot></SensorLot><SensorInfo></SensorInfo></SensorData><SensorData><SensorLoc>H3</SensorLoc><SensorState>2</SensorState><SensorType>Ni-NTA</SensorType><SensorFlags>0</SensorFlags><SensorLot></SensorLot><SensorInfo></SensorInfo></SensorData><SensorData><SensorLoc>H4</SensorLoc><SensorState>2</SensorState><SensorType>Ni-NTA</SensorType><SensorFlags>0</SensorFlags><SensorLot></SensorLot><SensorInfo></SensorInfo></SensorData><SensorData><SensorLoc>H5</SensorLoc><SensorState>2</SensorState><SensorType>Ni-NTA</SensorType><SensorFlags>0</SensorFlags><SensorLot></SensorLot><SensorInfo></SensorInfo></SensorData><SensorData><SensorLoc>H6</SensorLoc><SensorState>2</SensorState><SensorType>Ni-NTA</SensorType><SensorFlags>0</SensorFlags><SensorLot></SensorLot><SensorInfo></SensorInfo></SensorData><SensorData><SensorLoc>H7</SensorLoc><SensorState>2</SensorState><SensorType>Ni-NTA</SensorType><SensorFlags>0</SensorFlags><SensorLot></SensorLot><SensorInfo></SensorInfo></SensorData><SensorData><SensorLoc>H8</SensorLoc><SensorState>2</SensorState><SensorType>Ni-NTA</SensorType><SensorFlags>0</SensorFlags><SensorLot></SensorLot><SensorInfo></SensorInfo></SensorData><SensorData><SensorLoc>H9</SensorLoc><SensorState>1</SensorState><SensorType>Ni-NTA</SensorType><SensorFlags>0</SensorFlags><SensorLot></SensorLot><SensorInfo></SensorInfo></SensorData><SensorData><SensorLoc>H10</SensorLoc><SensorState>1</SensorState><SensorType></SensorType><SensorFlags>0</SensorFlags><SensorLot></SensorLot><SensorInfo></SensorInfo></SensorData><SensorData><SensorLoc>H11</SensorLoc><SensorState>1</SensorState><SensorType></SensorType><SensorFlags>0</SensorFlags><SensorLot></SensorLot><SensorInfo></SensorInfo></SensorData><SensorData><SensorLoc>H12</SensorLoc><SensorState>1</SensorState><SensorType></SensorType><SensorFlags>0</SensorFlags><SensorLot></SensorLot><SensorInfo></SensorInfo></SensorData></SensorPlateData><SamplePlateData Rows="16" Cols="24"><SampleData><SampleLoc>I1</SampleLoc><SampleType>BUFFER</SampleType><SampleState>2</SampleState><SampleID></SampleID><SampleGroup></SampleGroup><SampleConc>-1</SampleConc><SampleInfo></SampleInfo></SampleData><SampleData><SampleLoc>K1</SampleLoc><SampleType>BUFFER</SampleType><SampleState>2</SampleState><SampleID></SampleID><SampleGroup></SampleGroup><SampleConc>-1</SampleConc><SampleInfo></SampleInfo></SampleData><SampleData><SampleLoc>M1</SampleLoc><SampleType>BUFFER</SampleType><SampleState>2</SampleState><SampleID></SampleID><SampleGroup></SampleGroup><SampleConc>-1</SampleConc><SampleInfo></SampleInfo></SampleData><SampleData><SampleLoc>O1</SampleLoc><SampleType>BUFFER</SampleType><SampleState>2</SampleState><SampleID></SampleID><SampleGroup></SampleGroup><SampleConc>-1</SampleConc><SampleInfo></SampleInfo></SampleData><SampleData><SampleLoc>I2</SampleLoc><SampleType>BUFFER</SampleType><SampleState>2</SampleState><SampleID></SampleID><SampleGroup></SampleGroup><SampleConc>-1</SampleConc><SampleInfo></SampleInfo></SampleData><SampleData><SampleLoc>K2</SampleLoc><SampleType>BUFFER</SampleType><SampleState>2</SampleState><SampleID></SampleID><SampleGroup></SampleGroup><SampleConc>-1</SampleConc><SampleInfo></SampleInfo></SampleData><SampleData><SampleLoc>M2</SampleLoc><SampleType>BUFFER</SampleType><SampleState>2</SampleState><SampleID></SampleID><SampleGroup></SampleGroup><SampleConc>-1</SampleConc><SampleInfo></SampleInfo></SampleData><SampleData><SampleLoc>O2</SampleLoc><SampleType>BUFFER</SampleType><SampleState>2</SampleState><SampleID></SampleID><SampleGroup></SampleGroup><SampleConc>-1</SampleConc><SampleInfo></SampleInfo></SampleData><SampleData><SampleLoc>I3</SampleLoc><SampleType>KLOAD</SampleType><SampleState>2</SampleState><SampleID></SampleID><SampleGroup></SampleGroup><SampleConc>-1</SampleConc><SampleInfo></SampleInfo></SampleData><SampleData><SampleLoc>K3</SampleLoc><SampleType>KLOAD</SampleType><SampleState>2</SampleState><SampleID></SampleID><SampleGroup></SampleGroup><SampleConc>-1</SampleConc><SampleInfo></SampleInfo></SampleData><SampleData><SampleLoc>M3</SampleLoc><SampleType>KLOAD</SampleType><SampleState>2</SampleState><SampleID></SampleID><SampleGroup></SampleGroup><SampleConc>-1</SampleConc><SampleInfo></SampleInfo></SampleData><SampleData><SampleLoc>O3</SampleLoc><SampleType>KLOAD</SampleType><SampleState>2</SampleState><SampleID></SampleID><SampleGroup></SampleGroup><SampleConc>-1</SampleConc><SampleInfo></SampleInfo></SampleData><SampleData><SampleLoc>I4</SampleLoc><SampleType>BUFFER</SampleType><SampleState>2</SampleState><SampleID></SampleID><SampleGroup></SampleGroup><SampleConc>-1</SampleConc><SampleInfo></SampleInfo></SampleData><SampleData><SampleLoc>K4</SampleLoc><SampleType>BUFFER</SampleType><SampleState>2</SampleState><SampleID></SampleID><SampleGroup></SampleGroup><SampleConc>-1</SampleConc><SampleInfo></SampleInfo></SampleData><SampleData><SampleLoc>M4</SampleLoc><SampleType>BUFFER</SampleType><SampleState>2</SampleState><SampleID></SampleID><SampleGroup></SampleGroup><SampleConc>-1</SampleConc><SampleInfo></SampleInfo></SampleData><SampleData><SampleLoc>O4</SampleLoc><SampleType>BUFFER</SampleType><SampleState>2</SampleState><SampleID></SampleID><SampleGroup></SampleGroup><SampleConc>-1</SampleConc><SampleInfo></SampleInfo></SampleData><SampleData><SampleLoc>I5</SampleLoc><SampleType>BUFFER</SampleType><SampleState>2</SampleState><SampleID></SampleID><SampleGroup></SampleGroup><SampleConc>-1</SampleConc><SampleInfo></SampleInfo></SampleData><SampleData><SampleLoc>K5</SampleLoc><SampleType>BUFFER</SampleType><SampleState>2</SampleState><SampleID></SampleID><SampleGroup></SampleGroup><SampleConc>-1</SampleConc><SampleInfo></SampleInfo></SampleData><SampleData><SampleLoc>M5</SampleLoc><SampleType>BUFFER</SampleType><SampleState>2</SampleState><SampleID></SampleID><SampleGroup></SampleGroup><SampleConc>-1</SampleConc><SampleInfo></SampleInfo></SampleData><SampleData><SampleLoc>O5</SampleLoc><SampleType>BUFFER</SampleType><SampleState>2</SampleState><SampleID></SampleID><SampleGroup></SampleGroup><SampleConc>-1</SampleConc><SampleInfo></SampleInfo></SampleData><SampleData><SampleLoc>I6</SampleLoc><SampleType>BUFFER</SampleType><SampleState>2</SampleState><SampleID></SampleID><SampleGroup></SampleGroup><SampleConc>-1</SampleConc><SampleInfo></SampleInfo></SampleData><SampleData><SampleLoc>K6</SampleLoc><SampleType>BUFFER</SampleType><SampleState>2</SampleState><SampleID></SampleID><SampleGroup></SampleGroup><SampleConc>-1</SampleConc><SampleInfo></SampleInfo></SampleData><SampleData><SampleLoc>M6</SampleLoc><SampleType>BUFFER</SampleType><SampleState>2</SampleState><SampleID></SampleID><SampleGroup></SampleGroup><SampleConc>-1</SampleConc><SampleInfo></SampleInfo></SampleData><SampleData><SampleLoc>O6</SampleLoc><SampleType>BUFFER</SampleType><SampleState>2</SampleState><SampleID></SampleID><SampleGroup></SampleGroup><SampleConc>-1</SampleConc><SampleInfo></SampleInfo></SampleData><SampleData><SampleLoc>I7</SampleLoc><SampleType>BUFFER</SampleType><SampleState>2</SampleState><SampleID></SampleID><SampleGroup></SampleGroup><SampleConc>-1</SampleConc><SampleInfo></SampleInfo></SampleData><SampleData><SampleLoc>K7</SampleLoc><SampleType>BUFFER</SampleType><SampleState>2</SampleState><SampleID></SampleID><SampleGroup></SampleGroup><SampleConc>-1</SampleConc><SampleInfo></SampleInfo></SampleData><SampleData><SampleLoc>M7</SampleLoc><SampleType>BUFFER</SampleType><SampleState>2</SampleState><SampleID></SampleID><SampleGroup></SampleGroup><SampleConc>-1</SampleConc><SampleInfo></SampleInfo></SampleData><SampleData><SampleLoc>O7</SampleLoc><SampleType>BUFFER</SampleType><SampleState>2</SampleState><SampleID></SampleID><SampleGroup></SampleGroup><SampleConc>-1</SampleConc><SampleInfo></SampleInfo></SampleData><SampleData><SampleLoc>I8</SampleLoc><SampleType>KSAMPLE</SampleType><SampleState>2</SampleState><SampleID></SampleID><SampleGroup></SampleGroup><SampleConc>-1</SampleConc><SampleMolarConc>-1</SampleMolarConc><SampleMW>-1</SampleMW><SampleInfo></SampleInfo></SampleData><SampleData><SampleLoc>K8</SampleLoc><SampleType>KSAMPLE</SampleType><SampleState>2</SampleState><SampleID></SampleID><SampleGroup></SampleGroup><SampleConc>-1</SampleConc><SampleMolarConc>-1</SampleMolarConc><SampleMW>-1</SampleMW><SampleInfo></SampleInfo></SampleData><SampleData><SampleLoc>M8</SampleLoc><SampleType>KSAMPLE</SampleType><SampleState>2</SampleState><SampleID></SampleID><SampleGroup></SampleGroup><SampleConc>-1</SampleConc><SampleMolarConc>-1</SampleMolarConc><SampleMW>-1</SampleMW><SampleInfo></SampleInfo></SampleData><SampleData><SampleLoc>O8</SampleLoc><SampleType>KSAMPLE</SampleType><SampleState>2</SampleState><SampleID></SampleID><SampleGroup></SampleGroup><SampleConc>-1</SampleConc><SampleMolarConc>-1</SampleMolarConc><SampleMW>-1</SampleMW><SampleInfo></SampleInfo></SampleData><SampleData><SampleLoc>I9</SampleLoc><SampleType>BUFFER</SampleType><SampleState>2</SampleState><SampleID></SampleID><SampleGroup></SampleGroup><SampleConc>-1</SampleConc><SampleInfo></SampleInfo></SampleData><SampleData><SampleLoc>K9</SampleLoc><SampleType>BUFFER</SampleType><SampleState>2</SampleState><SampleID></SampleID><SampleGroup></SampleGroup><SampleConc>-1</SampleConc><SampleInfo></SampleInfo></SampleData><SampleData><SampleLoc>M9</SampleLoc><SampleType>BUFFER</SampleType><SampleState>2</SampleState><SampleID></SampleID><SampleGroup></SampleGroup><SampleConc>-1</SampleConc><SampleInfo></SampleInfo></SampleData><SampleData><SampleLoc>O9</SampleLoc><SampleType>BUFFER</SampleType><SampleState>2</SampleState><SampleID></SampleID><SampleGroup></SampleGroup><SampleConc>-1</SampleConc><SampleInfo></SampleInfo></SampleData><SampleData><SampleLoc>I10</SampleLoc><SampleType>KSAMPLE</SampleType><SampleState>2</SampleState><SampleID></SampleID><SampleGroup></SampleGroup><SampleConc>-1</SampleConc><SampleMolarConc>-1</SampleMolarConc><SampleMW>-1</SampleMW><SampleInfo></SampleInfo></SampleData><SampleData><SampleLoc>K10</SampleLoc><SampleType>KSAMPLE</SampleType><SampleState>2</SampleState><SampleID></SampleID><SampleGroup></SampleGroup><SampleConc>-1</SampleConc><SampleMolarConc>-1</SampleMolarConc><SampleMW>-1</SampleMW><SampleInfo></SampleInfo></SampleData><SampleData><SampleLoc>M10</SampleLoc><SampleType>KSAMPLE</SampleType><SampleState>2</SampleState><SampleID></SampleID><SampleGroup></SampleGroup><SampleConc>-1</SampleConc><SampleMolarConc>-1</SampleMolarConc><SampleMW>-1</SampleMW><SampleInfo></SampleInfo></SampleData><SampleData><SampleLoc>O10</SampleLoc><SampleType>KSAMPLE</SampleType><SampleState>2</SampleState><SampleID></SampleID><SampleGroup></SampleGroup><SampleConc>-1</SampleConc><SampleMolarConc>-1</SampleMolarConc><SampleMW>-1</SampleMW><SampleInfo></SampleInfo></SampleData><SampleData><SampleLoc>I11</SampleLoc><SampleType>BUFFER</SampleType><SampleState>2</SampleState><SampleID></SampleID><SampleGroup></SampleGroup><SampleConc>-1</SampleConc><SampleInfo></SampleInfo></SampleData><SampleData><SampleLoc>K11</SampleLoc><SampleType>BUFFER</SampleType><SampleState>2</SampleState><SampleID></SampleID><SampleGroup></SampleGroup><SampleConc>-1</SampleConc><SampleInfo></SampleInfo></SampleData><SampleData><SampleLoc>M11</SampleLoc><SampleType>BUFFER</SampleType><SampleState>2</SampleState><SampleID></SampleID><SampleGroup></SampleGroup><SampleConc>-1</SampleConc><SampleInfo></SampleInfo></SampleData><SampleData><SampleLoc>O11</SampleLoc><SampleType>BUFFER</SampleType><SampleState>2</SampleState><SampleID></SampleID><SampleGroup></SampleGroup><SampleConc>-1</SampleConc><SampleInfo></SampleInfo></SampleData><SampleData><SampleLoc>I12</SampleLoc><SampleType>KSAMPLE</SampleType><SampleState>2</SampleState><SampleID></SampleID><SampleGroup></SampleGroup><SampleConc>-1</SampleConc><SampleMolarConc>-1</SampleMolarConc><SampleMW>-1</SampleMW><SampleInfo></SampleInfo></SampleData><SampleData><SampleLoc>K12</SampleLoc><SampleType>KSAMPLE</SampleType><SampleState>2</SampleState><SampleID></SampleID><SampleGroup></SampleGroup><SampleConc>-1</SampleConc><SampleMolarConc>-1</SampleMolarConc><SampleMW>-1</SampleMW><SampleInfo></SampleInfo></SampleData><SampleData><SampleLoc>M12</SampleLoc><SampleType>KSAMPLE</SampleType><SampleState>2</SampleState><SampleID></SampleID><SampleGroup></SampleGroup><SampleConc>-1</SampleConc><SampleMolarConc>-1</SampleMolarConc><SampleMW>-1</SampleMW><SampleInfo></SampleInfo></SampleData><SampleData><SampleLoc>O12</SampleLoc><SampleType>KSAMPLE</SampleType><SampleState>2</SampleState><SampleID></SampleID><SampleGroup></SampleGroup><SampleConc>-1</SampleConc><SampleMolarConc>-1</SampleMolarConc><SampleMW>-1</SampleMW><SampleInfo></SampleInfo></SampleData><SampleData><SampleLoc>I13</SampleLoc><SampleType>BUFFER</SampleType><SampleState>2</SampleState><SampleID></SampleID><SampleGroup></SampleGroup><SampleConc>-1</SampleConc><SampleInfo></SampleInfo></SampleData><SampleData><SampleLoc>K13</SampleLoc><SampleType>BUFFER</SampleType><SampleState>2</SampleState><SampleID></SampleID><SampleGroup></SampleGroup><SampleConc>-1</SampleConc><SampleInfo></SampleInfo></SampleData><SampleData><SampleLoc>M13</SampleLoc><SampleType>BUFFER</SampleType><SampleState>2</SampleState><SampleID></SampleID><SampleGroup></SampleGroup><SampleConc>-1</SampleConc><SampleInfo></SampleInfo></SampleData><SampleData><SampleLoc>O13</SampleLoc><SampleType>BUFFER</SampleType><SampleState>2</SampleState><SampleID></SampleID><SampleGroup></SampleGroup><SampleConc>-1</SampleConc><SampleInfo></SampleInfo></SampleData><SampleData><SampleLoc>I15</SampleLoc><SampleType>KSAMPLE</SampleType><SampleState>2</SampleState><SampleID></SampleID><SampleGroup></SampleGroup><SampleConc>-1</SampleConc><SampleMolarConc>-1</SampleMolarConc><SampleMW>-1</SampleMW><SampleInfo></SampleInfo></SampleData><SampleData><SampleLoc>K15</SampleLoc><SampleType>KSAMPLE</SampleType><SampleState>2</SampleState><SampleID></SampleID><SampleGroup></SampleGroup><SampleConc>-1</SampleConc><SampleMolarConc>-1</SampleMolarConc><SampleMW>-1</SampleMW><SampleInfo></SampleInfo></SampleData><SampleData><SampleLoc>M15</SampleLoc><SampleType>KSAMPLE</SampleType><SampleState>2</SampleState><SampleID></SampleID><SampleGroup></SampleGroup><SampleConc>-1</SampleConc><SampleMolarConc>-1</SampleMolarConc><SampleMW>-1</SampleMW><SampleInfo></SampleInfo></SampleData><SampleData><SampleLoc>O15</SampleLoc><SampleType>KSAMPLE</SampleType><SampleState>2</SampleState><SampleID></SampleID><SampleGroup></SampleGroup><SampleConc>-1</SampleConc><SampleMolarConc>-1</SampleMolarConc><SampleMW>-1</SampleMW><SampleInfo></SampleInfo></SampleData><SampleData><SampleLoc>I17</SampleLoc><SampleType>KSAMPLE</SampleType><SampleState>2</SampleState><SampleID></SampleID><SampleGroup></SampleGroup><SampleConc>-1</SampleConc><SampleMolarConc>-1</SampleMolarConc><SampleMW>-1</SampleMW><SampleInfo></SampleInfo></SampleData><SampleData><SampleLoc>K17</SampleLoc><SampleType>KSAMPLE</SampleType><SampleState>2</SampleState><SampleID></SampleID><SampleGroup></SampleGroup><SampleConc>-1</SampleConc><SampleMolarConc>-1</SampleMolarConc><SampleMW>-1</SampleMW><SampleInfo></SampleInfo></SampleData><SampleData><SampleLoc>M17</SampleLoc><SampleType>KSAMPLE</SampleType><SampleState>2</SampleState><SampleID></SampleID><SampleGroup></SampleGroup><SampleConc>-1</SampleConc><SampleMolarConc>-1</SampleMolarConc><SampleMW>-1</SampleMW><SampleInfo></SampleInfo></SampleData><SampleData><SampleLoc>O17</SampleLoc><SampleType>KSAMPLE</SampleType><SampleState>2</SampleState><SampleID></SampleID><SampleGroup></SampleGroup><SampleConc>-1</SampleConc><SampleMolarConc>-1</SampleMolarConc><SampleMW>-1</SampleMW><SampleInfo></SampleInfo></SampleData><SampleData><SampleLoc>I19</SampleLoc><SampleType>KSAMPLE</SampleType><SampleState>2</SampleState><SampleID></SampleID><SampleGroup></SampleGroup><SampleConc>-1</SampleConc><SampleMolarConc>-1</SampleMolarConc><SampleMW>-1</SampleMW><SampleInfo></SampleInfo></SampleData><SampleData><SampleLoc>K19</SampleLoc><SampleType>KSAMPLE</SampleType><SampleState>2</SampleState><SampleID></SampleID><SampleGroup></SampleGroup><SampleConc>-1</SampleConc><SampleMolarConc>-1</SampleMolarConc><SampleMW>-1</SampleMW><SampleInfo></SampleInfo></SampleData><SampleData><SampleLoc>M19</SampleLoc><SampleType>KSAMPLE</SampleType><SampleState>2</SampleState><SampleID></SampleID><SampleGroup></SampleGroup><SampleConc>-1</SampleConc><SampleMolarConc>-1</SampleMolarConc><SampleMW>-1</SampleMW><SampleInfo></SampleInfo></SampleData><SampleData><SampleLoc>O19</SampleLoc><SampleType>KSAMPLE</SampleType><SampleState>2</SampleState><SampleID></SampleID><SampleGroup></SampleGroup><SampleConc>-1</SampleConc><SampleMolarConc>-1</SampleMolarConc><SampleMW>-1</SampleMW><SampleInfo></SampleInfo></SampleData><SampleData><SampleLoc>I21</SampleLoc><SampleType>KSAMPLE</SampleType><SampleState>2</SampleState><SampleID></SampleID><SampleGroup></SampleGroup><SampleConc>-1</SampleConc><SampleMolarConc>-1</SampleMolarConc><SampleMW>-1</SampleMW><SampleInfo></SampleInfo></SampleData><SampleData><SampleLoc>K21</SampleLoc><SampleType>KSAMPLE</SampleType><SampleState>2</SampleState><SampleID></SampleID><SampleGroup></SampleGroup><SampleConc>-1</SampleConc><SampleMolarConc>-1</SampleMolarConc><SampleMW>-1</SampleMW><SampleInfo></SampleInfo></SampleData><SampleData><SampleLoc>M21</SampleLoc><SampleType>KSAMPLE</SampleType><SampleState>2</SampleState><SampleID></SampleID><SampleGroup></SampleGroup><SampleConc>-1</SampleConc><SampleMolarConc>-1</SampleMolarConc><SampleMW>-1</SampleMW><SampleInfo></SampleInfo></SampleData><SampleData><SampleLoc>O21</SampleLoc><SampleType>KSAMPLE</SampleType><SampleState>2</SampleState><SampleID></SampleID><SampleGroup></SampleGroup><SampleConc>-1</SampleConc><SampleMolarConc>-1</SampleMolarConc><SampleMW>-1</SampleMW><SampleInfo></SampleInfo></SampleData><SampleData><SampleLoc>I23</SampleLoc><SampleType>KSAMPLE</SampleType><SampleState>2</SampleState><SampleID></SampleID><SampleGroup></SampleGroup><SampleConc>-1</SampleConc><SampleMolarConc>-1</SampleMolarConc><SampleMW>-1</SampleMW><SampleInfo></SampleInfo></SampleData><SampleData><SampleLoc>K23</SampleLoc><SampleType>KSAMPLE</SampleType><SampleState>2</SampleState><SampleID></SampleID><SampleGroup></SampleGroup><SampleConc>-1</SampleConc><SampleMolarConc>-1</SampleMolarConc><SampleMW>-1</SampleMW><SampleInfo></SampleInfo></SampleData><SampleData><SampleLoc>M23</SampleLoc><SampleType>KSAMPLE</SampleType><SampleState>2</SampleState><SampleID></SampleID><SampleGroup></SampleGroup><SampleConc>-1</SampleConc><SampleMolarConc>-1</SampleMolarConc><SampleMW>-1</SampleMW><SampleInfo></SampleInfo></SampleData><SampleData><SampleLoc>O23</SampleLoc><SampleType>KSAMPLE</SampleType><SampleState>2</SampleState><SampleID></SampleID><SampleGroup></SampleGroup><SampleConc>-1</SampleConc><SampleMolarConc>-1</SampleMolarConc><SampleMW>-1</SampleMW><SampleInfo></SampleInfo></SampleData></SamplePlateData><ReagentPlateData Rows="8" Cols="12"/><StepDataTable><StepData><DataName>Baseline</DataName><AssayTime>60</AssayTime><FlowRate>1000</FlowRate><StepType>2</StepType><ThresholdEnable>False</ThresholdEnable><Channels>00000000</Channels><TerminateOnAny>False</TerminateOnAny><LevelEnable>True</LevelEnable><ThresholdLevel>1</ThresholdLevel><Descending>False</Descending><GradientEnable>False</GradientEnable><ThresholdGradient>0.00166667</ThresholdGradient><Filtered>True</Filtered><FilterWidth>10</FilterWidth><ThresholdDuration>300</ThresholdDuration></StepData><StepData><DataName>Association</DataName><AssayTime>120</AssayTime><FlowRate>1000</FlowRate><StepType>0</StepType><ThresholdEnable>False</ThresholdEnable><Channels>00000000</Channels><TerminateOnAny>False</TerminateOnAny><LevelEnable>True</LevelEnable><ThresholdLevel>1</ThresholdLevel><Descending>False</Descending><GradientEnable>False</GradientEnable><ThresholdGradient>0.00166667</ThresholdGradient><Filtered>True</Filtered><FilterWidth>10</FilterWidth><ThresholdDuration>300</ThresholdDuration></StepData><StepData><DataName>Dissociation</DataName><AssayTime>100</AssayTime><FlowRate>1000</FlowRate><StepType>1</StepType><ThresholdEnable>False</ThresholdEnable><Channels>00000000</Channels><TerminateOnAny>False</TerminateOnAny><LevelEnable>True</LevelEnable><ThresholdLevel>1</ThresholdLevel><Descending>False</Descending><GradientEnable>False</GradientEnable><ThresholdGradient>0.00166667</ThresholdGradient><Filtered>True</Filtered><FilterWidth>10</FilterWidth><ThresholdDuration>300</ThresholdDuration></StepData><StepData><DataName>Loading</DataName><AssayTime>300</AssayTime><FlowRate>1000</FlowRate><StepType>3</StepType><ThresholdEnable>False</ThresholdEnable><Channels>00000000</Channels><TerminateOnAny>False</TerminateOnAny><LevelEnable>True</LevelEnable><ThresholdLevel>1</ThresholdLevel><Descending>False</Descending><GradientEnable>False</GradientEnable><ThresholdGradient>0.00166667</ThresholdGradient><Filtered>True</Filtered><FilterWidth>10</FilterWidth><ThresholdDuration>300</ThresholdDuration></StepData></StepDataTable><AssayStepsTable><AssayStep><SensorCol>1</SensorCol><SampleRow>1</SampleRow><SampleCol>1</SampleCol><SamplePlate>1</SamplePlate><SensorType>Ni-NTA</SensorType><NeutPlate>1</NeutPlate><NeutLoc>A1</NeutLoc><HeadType>0</HeadType><SensorReuse>0</SensorReuse><StepDataName>Baseline</StepDataName></AssayStep><AssayStep><SensorCol>1</SensorCol><SampleRow>1</SampleRow><SampleCol>3</SampleCol><SamplePlate>1</SamplePlate><SensorType>Ni-NTA</SensorType><NeutPlate>1</NeutPlate><NeutLoc>A1</NeutLoc><HeadType>0</HeadType><SensorReuse>0</SensorReuse><StepDataName>Loading</StepDataName></AssayStep><AssayStep><SensorCol>1</SensorCol><SampleRow>1</SampleRow><SampleCol>5</SampleCol><SamplePlate>1</SamplePlate><SensorType>Ni-NTA</SensorType><NeutPlate>1</NeutPlate><NeutLoc>A1</NeutLoc><HeadType>0</HeadType><SensorReuse>0</SensorReuse><StepDataName>Baseline</StepDataName></AssayStep><AssayStep><SensorCol>1</SensorCol><SampleRow>1</SampleRow><SampleCol>15</SampleCol><SamplePlate>1</SamplePlate><SensorType>Ni-NTA</SensorType><NeutPlate>1</NeutPlate><NeutLoc>A1</NeutLoc><HeadType>0</HeadType><SensorReuse>0</SensorReuse><StepDataName>Association</StepDataName></AssayStep><AssayStep><SensorCol>1</SensorCol><SampleRow>1</SampleRow><SampleCol>5</SampleCol><SamplePlate>1</SamplePlate><SensorType>Ni-NTA</SensorType><NeutPlate>1</NeutPlate><NeutLoc>A1</NeutLoc><HeadType>0</HeadType><SensorReuse>0</SensorReuse><StepDataName>Dissociation</StepDataName></AssayStep><AssayStep><SensorCol>1</SensorCol><SampleRow>1</SampleRow><SampleCol>7</SampleCol><SamplePlate>1</SamplePlate><SensorType>Ni-NTA</SensorType><NeutPlate>1</NeutPlate><NeutLoc>A1</NeutLoc><HeadType>0</HeadType><SensorReuse>0</SensorReuse><StepDataName>Baseline</StepDataName></AssayStep><AssayStep><SensorCol>1</SensorCol><SampleRow>1</SampleRow><SampleCol>17</SampleCol><SamplePlate>1</SamplePlate><SensorType>Ni-NTA</SensorType><NeutPlate>1</NeutPlate><NeutLoc>A1</NeutLoc><HeadType>0</HeadType><SensorReuse>0</SensorReuse><StepDataName>Association</StepDataName></AssayStep><AssayStep><SensorCol>1</SensorCol><SampleRow>1</SampleRow><SampleCol>7</SampleCol><SamplePlate>1</SamplePlate><SensorType>Ni-NTA</SensorType><NeutPlate>1</NeutPlate><NeutLoc>A1</NeutLoc><HeadType>0</HeadType><SensorReuse>0</SensorReuse><StepDataName>Dissociation</StepDataName></AssayStep><AssayStep><SensorCol>1</SensorCol><SampleRow>1</SampleRow><SampleCol>9</SampleCol><SamplePlate>1</SamplePlate><SensorType>Ni-NTA</SensorType><NeutPlate>1</NeutPlate><NeutLoc>A1</NeutLoc><HeadType>0</HeadType><SensorReuse>0</SensorReuse><StepDataName>Baseline</StepDataName></AssayStep><AssayStep><SensorCol>1</SensorCol><SampleRow>1</SampleRow><SampleCol>19</SampleCol><SamplePlate>1</SamplePlate><SensorType>Ni-NTA</SensorType><NeutPlate>1</NeutPlate><NeutLoc>A1</NeutLoc><HeadType>0</HeadType><SensorReuse>0</SensorReuse><StepDataName>Association</StepDataName></AssayStep><AssayStep><SensorCol>1</SensorCol><SampleRow>1</SampleRow><SampleCol>9</SampleCol><SamplePlate>1</SamplePlate><SensorType>Ni-NTA</SensorType><NeutPlate>1</NeutPlate><NeutLoc>A1</NeutLoc><HeadType>0</HeadType><SensorReuse>0</SensorReuse><StepDataName>Dissociation</StepDataName></AssayStep><AssayStep><SensorCol>1</SensorCol><SampleRow>1</SampleRow><SampleCol>11</SampleCol><SamplePlate>1</SamplePlate><SensorType>Ni-NTA</SensorType><NeutPlate>1</NeutPlate><NeutLoc>A1</NeutLoc><HeadType>0</HeadType><SensorReuse>0</SensorReuse><StepDataName>Baseline</StepDataName></AssayStep><AssayStep><SensorCol>1</SensorCol><SampleRow>1</SampleRow><SampleCol>21</SampleCol><SamplePlate>1</SamplePlate><SensorType>Ni-NTA</SensorType><NeutPlate>1</NeutPlate><NeutLoc>A1</NeutLoc><HeadType>0</HeadType><SensorReuse>0</SensorReuse><StepDataName>Association</StepDataName></AssayStep><AssayStep><SensorCol>1</SensorCol><SampleRow>1</SampleRow><SampleCol>11</SampleCol><SamplePlate>1</SamplePlate><SensorType>Ni-NTA</SensorType><NeutPlate>1</NeutPlate><NeutLoc>A1</NeutLoc><HeadType>0</HeadType><SensorReuse>0</SensorReuse><StepDataName>Dissociation</StepDataName></AssayStep><AssayStep><SensorCol>1</SensorCol><SampleRow>1</SampleRow><SampleCol>13</SampleCol><SamplePlate>1</SamplePlate><SensorType>Ni-NTA</SensorType><NeutPlate>1</NeutPlate><NeutLoc>A1</NeutLoc><HeadType>0</HeadType><SensorReuse>0</SensorReuse><StepDataName>Baseline</StepDataName></AssayStep><AssayStep><SensorCol>1</SensorCol><SampleRow>1</SampleRow><SampleCol>23</SampleCol><SamplePlate>1</SamplePlate><SensorType>Ni-NTA</SensorType><NeutPlate>1</NeutPlate><NeutLoc>A1</NeutLoc><HeadType>0</HeadType><SensorReuse>0</SensorReuse><StepDataName>Association</StepDataName></AssayStep><AssayStep><SensorCol>1</SensorCol><SampleRow>1</SampleRow><SampleCol>13</SampleCol><SamplePlate>1</SamplePlate><SensorType>Ni-NTA</SensorType><NeutPlate>1</NeutPlate><NeutLoc>A1</NeutLoc><HeadType>0</HeadType><SensorReuse>0</SensorReuse><StepDataName>Dissociation</StepDataName></AssayStep><AssayStep><SensorCol>1</SensorCol><SampleRow>1</SampleRow><SampleCol>2</SampleCol><SamplePlate>1</SamplePlate><SensorType>Ni-NTA</SensorType><NeutPlate>1</NeutPlate><NeutLoc>A1</NeutLoc><HeadType>0</HeadType><SensorReuse>0</SensorReuse><StepDataName>Baseline</StepDataName></AssayStep><AssayStep><SensorCol>1</SensorCol><SampleRow>1</SampleRow><SampleCol>8</SampleCol><SamplePlate>1</SamplePlate><SensorType>Ni-NTA</SensorType><NeutPlate>1</NeutPlate><NeutLoc>A1</NeutLoc><HeadType>0</HeadType><SensorReuse>0</SensorReuse><StepDataName>Association</StepDataName></AssayStep><AssayStep><SensorCol>1</SensorCol><SampleRow>1</SampleRow><SampleCol>2</SampleCol><SamplePlate>1</SamplePlate><SensorType>Ni-NTA</SensorType><NeutPlate>1</NeutPlate><NeutLoc>A1</NeutLoc><HeadType>0</HeadType><SensorReuse>0</SensorReuse><StepDataName>Dissociation</StepDataName></AssayStep><AssayStep><SensorCol>1</SensorCol><SampleRow>1</SampleRow><SampleCol>4</SampleCol><SamplePlate>1</SamplePlate><SensorType>Ni-NTA</SensorType><NeutPlate>1</NeutPlate><NeutLoc>A1</NeutLoc><HeadType>0</HeadType><SensorReuse>0</SensorReuse><StepDataName>Baseline</StepDataName></AssayStep><AssayStep><SensorCol>1</SensorCol><SampleRow>1</SampleRow><SampleCol>10</SampleCol><SamplePlate>1</SamplePlate><SensorType>Ni-NTA</SensorType><NeutPlate>1</NeutPlate><NeutLoc>A1</NeutLoc><HeadType>0</HeadType><SensorReuse>0</SensorReuse><StepDataName>Association</StepDataName></AssayStep><AssayStep><SensorCol>1</SensorCol><SampleRow>1</SampleRow><SampleCol>4</SampleCol><SamplePlate>1</SamplePlate><SensorType>Ni-NTA</SensorType><NeutPlate>1</NeutPlate><NeutLoc>A1</NeutLoc><HeadType>0</HeadType><SensorReuse>0</SensorReuse><StepDataName>Dissociation</StepDataName></AssayStep><AssayStep><SensorCol>1</SensorCol><SampleRow>1</SampleRow><SampleCol>6</SampleCol><SamplePlate>1</SamplePlate><SensorType>Ni-NTA</SensorType><NeutPlate>1</NeutPlate><NeutLoc>A1</NeutLoc><HeadType>0</HeadType><SensorReuse>0</SensorReuse><StepDataName>Baseline</StepDataName></AssayStep><AssayStep><SensorCol>1</SensorCol><SampleRow>1</SampleRow><SampleCol>12</SampleCol><SamplePlate>1</SamplePlate><SensorType>Ni-NTA</SensorType><NeutPlate>1</NeutPlate><NeutLoc>A1</NeutLoc><HeadType>0</HeadType><SensorReuse>0</SensorReuse><StepDataName>Association</StepDataName></AssayStep><AssayStep><SensorCol>1</SensorCol><SampleRow>1</SampleRow><SampleCol>6</SampleCol><SamplePlate>1</SamplePlate><SensorType>Ni-NTA</SensorType><NeutPlate>1</NeutPlate><NeutLoc>A1</NeutLoc><HeadType>0</HeadType><SensorReuse>0</SensorReuse><StepDataName>Dissociation</StepDataName></AssayStep></AssayStepsTable></MethodFileDescription>
